# Supplementary material for: Assessing the gain of biological data integration in gene networks inference
Source: BMC Genomics. 2012 Oct 26;13(Suppl 6):S7. doi: 10.1186/1471-2164-13-S6-S7 (PMC3481449; doi:10.1186/1471-2164-13-S6-S7)
Supplement: Additional file 1 — USP QC dataset. USP quality control dataset (leave out oligos with less than 25 samples) [file 1471-2164-13-S6-S7-S1.txt]

0.504000 0.632000 0.658000 0.871000 0.731000 0.631000 0.625000 0.578000 0.782000 0.691000 0.599000 0.624000 0.755000 0.647000 0.666000 0.793000 0.730000 0.974000 0.868000 0.967000 1.200000 1.100000 200.000000 1.430000 1.200000 1.190000 1.490000 1.630000 200.000000 1.440000 1.690000 1.600000 1.700000 1.470000 1.230000 1.180000 0.975000 0.930000 0.851000 0.699000 0.694000 0.518000 0.583000 0.520000 0.578000 0.597000 0.604000 0.672000 
0.511000 0.524000 0.839000 0.587000 0.415000 0.435000 0.386000 0.314000 0.374000 0.316000 0.411000 0.321000 0.384000 0.390000 0.588000 0.513000 0.510000 0.948000 0.870000 0.794000 0.885000 0.847000 200.000000 1.270000 1.070000 1.120000 1.400000 1.670000 200.000000 1.760000 1.790000 1.840000 1.640000 1.460000 1.220000 1.120000 1.110000 0.960000 0.958000 0.863000 0.896000 0.671000 0.671000 0.803000 0.627000 0.770000 0.616000 0.971000 
0.551000 0.755000 -100.000000 0.995000 0.678000 0.480000 0.652000 0.647000 0.558000 0.737000 0.797000 0.657000 0.720000 0.695000 0.787000 0.799000 0.832000 1.030000 1.010000 0.881000 0.965000 1.100000 200.000000 1.190000 1.380000 1.140000 1.390000 1.500000 200.000000 1.270000 1.490000 1.620000 1.380000 1.430000 1.320000 1.180000 1.240000 1.110000 0.944000 0.786000 0.807000 0.504000 0.723000 0.635000 0.648000 0.503000 0.556000 0.744000 
0.428000 0.613000 0.470000 0.651000 0.497000 0.371000 0.403000 0.429000 0.426000 0.578000 0.542000 0.612000 0.909000 0.716000 0.808000 0.916000 0.999000 1.290000 0.991000 1.110000 1.180000 1.280000 200.000000 1.450000 1.330000 1.300000 1.440000 1.620000 200.000000 1.510000 200.000000 1.500000 1.160000 1.260000 1.020000 0.882000 0.883000 0.760000 0.663000 0.603000 0.628000 0.409000 0.617000 0.530000 0.626000 0.634000 0.592000 0.753000 
0.152000 0.225000 0.203000 0.154000 0.158000 0.094100 0.090900 0.128000 0.071800 0.319000 0.288000 0.590000 1.340000 1.040000 0.975000 2.100000 2.660000 2.150000 1.680000 1.790000 1.460000 3.840000 200.000000 1.310000 2.190000 2.390000 1.400000 1.820000 200.000000 1.190000 0.737000 0.800000 0.301000 0.376000 0.426000 0.382000 0.432000 0.395000 0.199000 0.253000 0.274000 0.216000 0.206000 0.252000 0.221000 0.222000 0.177000 0.270000 
200.000000 1.010000 1.010000 0.955000 1.480000 0.747000 0.765000 0.846000 0.685000 0.961000 0.768000 1.020000 1.280000 0.708000 0.806000 1.030000 0.987000 1.160000 0.924000 0.881000 0.788000 1.180000 200.000000 1.030000 1.140000 1.190000 0.877000 0.951000 200.000000 1.540000 200.000000 0.863000 0.886000 0.803000 0.940000 1.150000 1.330000 200.000000 1.350000 1.410000 1.430000 1.340000 1.340000 1.600000 1.230000 1.460000 1.290000 1.570000 
1.650000 2.040000 1.450000 2.300000 1.280000 1.030000 1.020000 0.854000 1.190000 0.819000 0.870000 0.552000 0.634000 0.531000 0.595000 0.593000 0.751000 0.600000 0.596000 0.524000 0.622000 0.760000 200.000000 0.595000 0.506000 0.545000 0.646000 0.672000 200.000000 0.754000 200.000000 1.090000 1.530000 1.660000 1.570000 1.900000 1.780000 1.490000 2.730000 2.350000 2.550000 2.220000 1.760000 1.490000 1.650000 1.340000 1.670000 1.430000 
2.000000 2.510000 1.090000 1.540000 0.744000 0.448000 0.670000 0.387000 0.316000 0.308000 0.384000 0.202000 0.268000 0.291000 0.401000 0.321000 0.374000 0.635000 0.697000 0.723000 0.786000 0.982000 200.000000 1.110000 1.200000 1.200000 1.280000 1.500000 200.000000 1.280000 1.480000 1.180000 1.260000 1.600000 1.410000 1.350000 1.400000 1.640000 1.430000 1.510000 1.730000 1.770000 1.560000 1.450000 1.140000 1.120000 1.080000 1.060000 
0.595000 0.922000 0.804000 0.944000 1.210000 0.846000 0.776000 1.170000 0.382000 1.190000 0.656000 0.932000 1.390000 0.685000 0.525000 0.897000 0.889000 0.463000 0.597000 0.397000 0.614000 0.905000 200.000000 0.886000 1.000000 1.270000 0.857000 1.350000 200.000000 -100.000000 1.270000 0.863000 0.661000 0.586000 0.922000 1.130000 0.947000 1.020000 1.040000 1.120000 0.977000 0.637000 0.593000 0.702000 0.426000 0.766000 0.533000 0.916000 
2.620000 3.160000 1.440000 2.750000 1.190000 1.260000 1.590000 1.710000 1.150000 1.070000 0.685000 0.637000 0.507000 0.300000 0.252000 0.266000 0.198000 0.214000 0.151000 0.132000 0.155000 0.162000 200.000000 0.124000 0.227000 0.228000 0.225000 0.270000 200.000000 -100.000000 0.363000 0.582000 0.789000 1.070000 1.440000 1.760000 1.840000 2.000000 2.620000 3.250000 4.000000 4.470000 3.630000 3.810000 2.850000 2.070000 2.310000 2.380000 
0.638000 0.786000 0.891000 1.070000 0.924000 0.787000 1.340000 1.270000 2.140000 1.680000 1.720000 1.790000 1.990000 1.960000 2.000000 2.200000 2.000000 2.210000 2.390000 1.710000 2.070000 1.640000 200.000000 1.560000 1.160000 0.967000 1.170000 1.060000 200.000000 0.691000 0.714000 0.632000 0.677000 0.435000 0.382000 0.392000 0.418000 0.420000 0.418000 0.376000 0.441000 0.432000 0.501000 0.470000 0.493000 0.493000 0.500000 0.648000 
0.591000 0.731000 0.752000 0.571000 0.454000 0.569000 0.551000 0.435000 0.429000 0.786000 0.994000 0.518000 0.680000 0.830000 1.030000 0.769000 0.937000 0.969000 1.200000 1.200000 1.500000 1.260000 200.000000 1.170000 1.260000 1.400000 1.300000 1.590000 200.000000 1.340000 1.350000 1.230000 1.700000 1.350000 1.440000 1.400000 1.260000 0.998000 0.727000 0.817000 0.789000 0.659000 0.603000 0.694000 0.665000 0.798000 0.820000 0.746000 
1.380000 1.630000 1.100000 1.450000 0.949000 1.010000 1.000000 0.903000 1.280000 0.925000 0.694000 0.891000 0.927000 0.667000 0.740000 0.987000 0.895000 0.820000 0.916000 1.040000 1.430000 1.170000 200.000000 1.160000 1.030000 1.020000 1.250000 1.370000 200.000000 1.100000 1.200000 1.480000 1.980000 1.580000 1.530000 1.350000 1.440000 1.190000 1.360000 1.090000 1.150000 1.100000 1.490000 1.230000 1.460000 1.200000 1.600000 1.280000 
0.948000 1.190000 200.000000 0.961000 1.060000 200.000000 1.030000 0.914000 0.840000 0.899000 200.000000 0.933000 1.000000 0.834000 200.000000 200.000000 0.999000 1.190000 0.944000 0.893000 200.000000 0.911000 200.000000 0.918000 0.881000 0.919000 200.000000 0.985000 200.000000 1.140000 200.000000 0.829000 1.010000 0.896000 1.010000 1.200000 1.100000 1.150000 200.000000 1.290000 1.600000 0.819000 1.550000 1.590000 1.270000 1.340000 1.230000 1.390000 
1.150000 1.410000 200.000000 1.070000 -100.000000 0.863000 0.616000 1.210000 0.802000 0.955000 1.370000 200.000000 0.830000 200.000000 200.000000 -100.000000 0.948000 1.310000 200.000000 0.827000 1.020000 0.683000 200.000000 1.330000 0.917000 0.785000 200.000000 0.914000 200.000000 200.000000 200.000000 0.796000 200.000000 0.929000 0.896000 0.920000 1.050000 0.868000 0.815000 0.925000 200.000000 0.756000 1.050000 1.440000 1.420000 1.330000 200.000000 0.896000 
2.040000 3.140000 2.390000 2.350000 2.750000 1.940000 1.740000 1.860000 1.380000 1.690000 1.340000 1.180000 1.140000 0.903000 0.807000 0.787000 0.679000 0.712000 0.719000 0.612000 0.506000 0.507000 200.000000 0.374000 0.518000 0.566000 0.574000 0.554000 200.000000 0.339000 0.647000 0.645000 0.715000 0.656000 0.695000 0.930000 0.921000 1.190000 1.090000 1.530000 2.140000 1.880000 2.570000 2.850000 2.690000 1.680000 2.280000 1.560000 
0.686000 0.819000 0.727000 0.602000 0.792000 0.727000 0.575000 0.787000 0.438000 0.907000 0.719000 0.824000 1.190000 0.924000 0.752000 1.090000 1.140000 1.010000 0.986000 1.070000 1.080000 1.610000 200.000000 1.110000 1.360000 1.510000 1.070000 1.220000 200.000000 1.220000 0.843000 1.030000 0.918000 0.986000 1.070000 1.050000 1.140000 0.971000 0.850000 0.952000 0.906000 0.751000 0.770000 0.818000 0.654000 0.622000 0.765000 0.916000 
0.350000 0.330000 0.337000 0.232000 0.177000 0.221000 -100.000000 0.164000 0.140000 0.250000 0.431000 0.513000 0.832000 0.886000 1.070000 1.550000 1.690000 1.710000 2.130000 1.800000 2.220000 2.200000 200.000000 2.480000 1.980000 1.680000 1.600000 1.980000 200.000000 1.430000 200.000000 1.020000 0.997000 0.687000 0.587000 0.560000 0.671000 0.697000 0.565000 0.573000 0.548000 0.476000 0.420000 0.423000 0.366000 0.515000 0.384000 0.634000 
0.698000 0.782000 0.671000 0.742000 0.637000 0.724000 0.714000 0.950000 0.725000 1.140000 0.840000 1.230000 1.390000 0.917000 0.818000 1.100000 1.140000 1.030000 1.050000 0.925000 0.959000 0.982000 200.000000 1.030000 1.100000 1.250000 1.090000 1.240000 200.000000 1.190000 1.410000 1.130000 1.080000 1.040000 1.180000 0.974000 0.984000 0.924000 0.901000 0.768000 0.822000 0.808000 0.802000 0.903000 0.704000 0.789000 0.771000 0.899000 
0.541000 0.753000 0.618000 0.540000 0.854000 1.000000 0.702000 1.210000 0.470000 1.570000 0.935000 1.560000 2.430000 1.400000 0.652000 1.450000 1.570000 0.874000 0.828000 0.900000 0.975000 1.810000 200.000000 0.864000 1.290000 1.540000 0.845000 1.300000 200.000000 1.280000 1.090000 0.723000 0.639000 0.687000 1.040000 0.929000 0.826000 0.847000 0.579000 0.866000 0.702000 0.699000 0.596000 0.954000 0.564000 0.674000 0.829000 0.914000 
0.796000 1.190000 1.030000 1.460000 1.610000 2.460000 1.450000 1.680000 1.330000 2.160000 2.000000 2.080000 2.730000 1.900000 1.650000 2.500000 2.510000 1.850000 1.710000 1.560000 1.710000 1.590000 200.000000 1.260000 1.200000 1.060000 0.895000 0.867000 200.000000 0.661000 0.625000 0.467000 0.312000 0.382000 0.299000 0.308000 0.398000 0.490000 0.448000 0.384000 0.409000 0.557000 0.629000 0.775000 0.845000 1.060000 1.030000 0.989000 
0.577000 0.654000 0.527000 0.382000 0.339000 0.384000 0.334000 0.232000 0.183000 0.170000 0.261000 0.140000 0.164000 0.177000 0.295000 0.114000 0.129000 0.278000 0.243000 0.319000 0.334000 0.490000 200.000000 0.546000 0.919000 1.300000 1.180000 1.650000 200.000000 1.600000 1.790000 2.190000 1.720000 2.010000 1.980000 1.860000 1.960000 1.690000 1.080000 1.080000 0.876000 0.825000 0.748000 0.797000 0.763000 0.514000 0.590000 0.617000 
0.777000 1.450000 200.000000 2.910000 2.680000 1.240000 1.240000 200.000000 1.480000 2.430000 1.030000 1.610000 1.470000 0.683000 0.771000 1.130000 1.000000 0.861000 1.030000 0.591000 -100.000000 0.806000 200.000000 0.661000 0.707000 0.817000 1.120000 0.961000 200.000000 1.240000 1.190000 0.822000 0.701000 0.862000 0.680000 0.796000 0.915000 0.894000 -100.000000 0.896000 0.911000 -100.000000 0.872000 0.925000 1.090000 1.150000 1.300000 -100.000000 
0.530000 0.809000 0.758000 0.668000 0.625000 0.432000 0.360000 0.379000 0.142000 0.196000 -100.000000 0.120000 0.155000 -100.000000 0.330000 -100.000000 0.057100 -100.000000 0.272000 0.232000 0.089600 0.158000 200.000000 0.248000 0.289000 0.514000 0.665000 0.877000 200.000000 200.000000 0.899000 1.530000 1.520000 1.730000 2.100000 2.990000 2.460000 2.990000 2.950000 2.550000 1.990000 0.719000 0.834000 1.090000 0.813000 0.776000 0.934000 0.942000 
0.467000 0.670000 0.865000 0.550000 0.423000 0.272000 0.272000 0.219000 0.209000 0.203000 -100.000000 0.174000 0.232000 0.211000 0.374000 0.301000 0.330000 0.530000 0.541000 0.562000 0.595000 0.779000 200.000000 1.010000 0.956000 1.120000 1.550000 1.740000 200.000000 1.850000 2.290000 2.230000 1.610000 1.830000 1.610000 1.670000 1.720000 1.620000 1.160000 1.050000 0.911000 0.748000 0.659000 0.743000 0.778000 0.652000 0.696000 0.671000 
1.240000 1.580000 1.630000 1.420000 1.840000 1.130000 1.250000 1.340000 1.240000 1.330000 1.140000 1.330000 1.230000 1.180000 1.300000 1.300000 1.030000 1.290000 1.060000 0.974000 0.833000 1.010000 200.000000 0.715000 0.741000 0.775000 0.737000 0.801000 200.000000 0.652000 0.722000 0.824000 0.763000 0.895000 0.916000 1.290000 1.200000 1.140000 1.570000 1.390000 1.560000 1.290000 1.190000 1.190000 0.911000 0.583000 0.686000 0.918000 
0.930000 1.640000 1.480000 1.820000 2.220000 2.450000 1.660000 2.360000 2.200000 2.570000 1.900000 2.300000 1.950000 1.790000 1.730000 2.500000 2.110000 1.420000 1.700000 1.710000 2.190000 2.330000 200.000000 1.220000 1.580000 1.360000 0.975000 0.883000 200.000000 0.621000 0.817000 0.522000 0.799000 0.510000 0.497000 0.423000 0.426000 0.358000 0.406000 0.291000 0.363000 0.395000 0.554000 0.661000 0.599000 0.374000 0.592000 0.661000 
1.200000 1.560000 0.837000 1.120000 0.922000 0.589000 0.474000 0.505000 0.438000 0.398000 0.314000 0.308000 0.279000 0.232000 0.330000 0.438000 0.379000 0.416000 0.525000 0.533000 0.745000 0.733000 200.000000 0.717000 0.762000 0.699000 0.781000 0.906000 200.000000 0.995000 200.000000 1.260000 2.070000 1.860000 2.100000 2.350000 2.330000 1.940000 3.250000 2.580000 2.510000 1.960000 1.370000 1.480000 1.180000 0.808000 1.310000 0.835000 
1.000000 1.330000 0.651000 1.220000 0.686000 0.438000 0.455000 0.390000 0.387000 0.252000 0.257000 0.155000 0.180000 0.162000 0.257000 0.216000 0.200000 0.289000 0.240000 0.313000 0.337000 0.395000 200.000000 0.337000 0.470000 0.538000 0.630000 0.793000 200.000000 0.902000 1.090000 1.400000 1.960000 2.230000 2.190000 2.690000 2.660000 2.460000 3.460000 2.930000 2.770000 2.130000 1.420000 1.430000 1.290000 0.998000 1.120000 1.160000 
1.540000 2.170000 1.730000 2.870000 2.280000 1.940000 2.220000 2.460000 3.100000 2.930000 2.250000 2.170000 2.570000 2.130000 1.450000 2.270000 1.680000 1.570000 1.510000 1.300000 1.410000 1.230000 200.000000 0.766000 200.000000 0.649000 0.622000 0.526000 200.000000 0.395000 0.369000 0.387000 0.334000 0.351000 0.283000 0.261000 0.330000 0.467000 0.429000 0.460000 0.590000 0.687000 1.050000 0.977000 1.230000 0.797000 1.200000 1.310000 
2.150000 2.730000 1.290000 200.000000 0.927000 0.673000 0.718000 0.537000 0.502000 0.426000 0.449000 0.245000 0.247000 0.215000 0.346000 0.180000 0.187000 0.355000 0.369000 0.321000 0.270000 0.351000 200.000000 0.346000 200.000000 0.321000 0.363000 0.403000 200.000000 -100.000000 0.739000 0.833000 1.260000 1.570000 2.160000 2.690000 2.990000 2.570000 3.840000 4.470000 4.690000 4.230000 2.790000 2.850000 1.910000 1.700000 1.860000 1.520000 
1.760000 2.330000 2.080000 200.000000 1.910000 1.560000 1.760000 1.870000 1.540000 1.790000 1.440000 1.380000 1.210000 1.110000 0.892000 0.973000 0.724000 0.749000 200.000000 0.487000 0.504000 0.584000 200.000000 0.398000 0.628000 0.647000 0.627000 0.707000 200.000000 -100.000000 0.853000 1.040000 1.150000 1.280000 1.410000 1.490000 1.810000 1.580000 1.480000 1.490000 1.380000 1.090000 1.320000 1.280000 1.270000 0.761000 0.877000 0.937000 
0.836000 0.996000 1.070000 1.410000 1.040000 1.010000 1.230000 1.140000 1.580000 1.380000 1.170000 1.460000 1.390000 1.060000 0.974000 1.170000 0.980000 0.955000 1.090000 1.140000 1.160000 0.994000 200.000000 1.280000 1.140000 1.150000 1.280000 1.220000 200.000000 1.160000 1.310000 1.120000 1.350000 1.240000 1.050000 0.926000 0.954000 0.824000 0.703000 0.631000 0.480000 0.545000 0.579000 0.608000 0.745000 0.712000 0.862000 0.857000 
1.880000 2.160000 1.100000 0.783000 0.891000 0.883000 0.662000 0.700000 0.356000 0.500000 0.409000 0.314000 0.308000 0.175000 0.299000 0.165000 0.200000 -100.000000 0.182000 0.191000 0.115000 0.146000 200.000000 0.070800 0.116000 0.179000 0.221000 0.325000 200.000000 0.567000 0.753000 0.945000 1.200000 1.470000 2.360000 3.680000 3.810000 3.580000 200.000000 5.940000 5.580000 4.290000 2.570000 2.970000 1.930000 1.240000 1.530000 1.410000 
200.000000 1.030000 200.000000 0.497000 0.490000 200.000000 -100.000000 0.332000 0.275000 -100.000000 1.430000 -100.000000 0.328000 0.600000 0.785000 200.000000 0.426000 1.160000 200.000000 0.958000 200.000000 1.370000 200.000000 1.100000 200.000000 1.530000 200.000000 1.860000 200.000000 1.940000 200.000000 1.290000 1.970000 1.340000 1.230000 1.060000 1.100000 1.020000 200.000000 0.932000 -100.000000 1.110000 1.010000 0.937000 0.756000 0.851000 0.692000 -100.000000 
0.587000 0.576000 0.502000 0.632000 0.301000 0.354000 0.299000 0.270000 0.274000 0.219000 -100.000000 0.157000 0.237000 0.333000 0.476000 0.571000 0.603000 0.696000 1.020000 1.150000 1.550000 1.310000 200.000000 1.070000 1.480000 1.450000 200.000000 1.450000 200.000000 1.340000 1.750000 1.430000 1.990000 1.840000 1.700000 1.690000 1.800000 1.380000 2.100000 1.330000 1.180000 1.020000 0.830000 0.709000 0.657000 0.641000 0.508000 0.695000 
0.637000 0.712000 0.529000 0.537000 0.390000 0.291000 0.291000 0.279000 0.157000 0.218000 0.254000 0.245000 0.245000 0.300000 0.403000 0.476000 0.426000 0.648000 0.605000 0.661000 0.764000 0.948000 200.000000 0.866000 1.390000 1.250000 1.150000 1.400000 200.000000 1.510000 1.840000 1.850000 1.430000 1.640000 1.850000 2.130000 2.100000 1.750000 1.440000 1.440000 1.070000 0.856000 0.801000 0.721000 0.921000 0.734000 0.588000 0.738000 
0.841000 1.020000 1.030000 1.330000 1.140000 0.916000 1.080000 1.130000 1.440000 1.380000 1.040000 1.430000 1.750000 1.200000 1.070000 1.670000 1.470000 1.380000 1.570000 1.620000 1.850000 1.540000 200.000000 1.620000 1.160000 1.230000 1.350000 1.400000 200.000000 1.050000 1.300000 1.100000 1.060000 0.986000 0.796000 0.679000 0.655000 0.611000 0.630000 0.565000 0.545000 0.473000 0.654000 0.634000 0.785000 0.894000 0.999000 0.959000 
0.395000 0.426000 0.566000 0.409000 0.204000 0.245000 -100.000000 0.192000 0.150000 0.210000 -100.000000 0.216000 0.339000 0.333000 0.626000 0.438000 -100.000000 0.755000 0.719000 1.040000 0.915000 1.010000 200.000000 1.490000 1.300000 1.490000 1.770000 1.670000 200.000000 1.750000 2.140000 1.710000 1.610000 1.420000 1.470000 1.260000 1.210000 1.010000 0.804000 0.844000 0.753000 0.626000 0.649000 0.543000 0.548000 0.676000 0.589000 0.490000 
0.257000 0.247000 0.206000 0.130000 0.132000 0.092100 0.088100 0.148000 0.066100 0.146000 0.085400 0.200000 0.418000 0.333000 0.473000 0.888000 1.300000 0.977000 0.992000 1.150000 1.500000 1.720000 200.000000 1.990000 1.890000 2.270000 1.650000 1.790000 200.000000 1.650000 1.240000 1.100000 0.849000 0.708000 0.754000 0.698000 0.691000 0.654000 0.418000 0.483000 0.448000 0.344000 0.316000 0.312000 0.283000 0.314000 0.291000 0.316000 
-100.000000 0.519000 0.750000 0.526000 -100.000000 -100.000000 -100.000000 0.387000 -100.000000 0.238000 0.356000 -100.000000 0.573000 0.369000 0.649000 200.000000 1.060000 0.967000 1.030000 1.090000 200.000000 200.000000 200.000000 1.860000 -100.000000 2.000000 1.770000 200.000000 200.000000 200.000000 1.440000 200.000000 200.000000 0.760000 0.638000 200.000000 0.894000 0.966000 -100.000000 0.710000 200.000000 -100.000000 200.000000 0.540000 0.707000 200.000000 0.688000 0.568000 
0.768000 0.872000 0.808000 1.190000 0.850000 1.260000 1.150000 1.170000 2.030000 1.420000 1.200000 1.460000 1.580000 1.320000 1.130000 1.470000 1.290000 1.330000 1.250000 1.650000 1.790000 1.440000 200.000000 1.290000 1.380000 1.360000 1.240000 1.100000 200.000000 0.992000 1.040000 0.850000 1.130000 0.837000 0.628000 0.514000 0.557000 0.613000 0.556000 0.476000 0.438000 0.522000 0.564000 0.620000 0.614000 0.817000 0.774000 0.824000 
0.481000 0.564000 0.572000 0.429000 0.401000 0.361000 0.470000 0.339000 0.270000 0.299000 0.485000 0.198000 -100.000000 0.497000 0.577000 0.261000 0.272000 0.620000 0.522000 0.535000 0.473000 0.680000 200.000000 0.781000 1.040000 1.220000 1.410000 1.350000 200.000000 1.730000 1.920000 1.620000 1.450000 1.550000 1.840000 1.620000 1.740000 1.410000 1.050000 1.020000 0.867000 0.976000 0.816000 0.705000 0.640000 0.758000 0.669000 0.586000 
-100.000000 0.349000 0.678000 0.412000 -100.000000 -100.000000 0.613000 0.571000 0.757000 0.773000 200.000000 -100.000000 1.430000 1.350000 1.540000 1.830000 1.720000 1.720000 2.080000 2.220000 2.770000 2.230000 200.000000 2.450000 1.470000 1.600000 1.540000 1.310000 200.000000 0.936000 1.060000 0.667000 0.707000 0.694000 0.457000 0.513000 0.680000 0.847000 0.903000 0.906000 0.911000 0.691000 0.718000 0.781000 0.700000 0.948000 0.600000 0.731000 
0.891000 1.330000 1.150000 1.970000 1.390000 1.890000 1.860000 2.070000 2.640000 2.640000 2.460000 1.700000 2.130000 2.110000 1.610000 2.230000 1.940000 1.440000 1.730000 1.850000 1.910000 1.590000 200.000000 0.821000 1.120000 0.874000 0.917000 0.663000 200.000000 0.500000 0.521000 0.412000 0.621000 0.522000 0.429000 0.369000 0.387000 0.319000 0.384000 0.339000 0.423000 0.418000 0.727000 0.646000 0.751000 0.677000 0.837000 0.951000 
0.562000 0.877000 1.140000 0.657000 0.705000 0.552000 -100.000000 0.467000 0.387000 0.390000 0.789000 0.279000 0.319000 0.571000 200.000000 0.379000 0.480000 0.656000 0.846000 0.639000 0.490000 0.936000 200.000000 0.611000 0.921000 0.966000 1.030000 1.330000 200.000000 1.610000 1.670000 1.490000 1.520000 1.330000 1.550000 1.740000 1.620000 200.000000 0.961000 1.090000 0.897000 0.881000 0.942000 1.040000 0.718000 0.799000 0.549000 0.608000 
1.050000 1.280000 0.947000 1.050000 0.669000 0.558000 0.596000 0.435000 0.486000 0.332000 -100.000000 0.297000 0.387000 0.369000 0.573000 0.423000 0.486000 0.681000 0.791000 0.788000 0.973000 1.000000 200.000000 0.766000 0.816000 0.802000 1.010000 1.070000 200.000000 1.230000 1.280000 1.370000 1.750000 1.960000 1.740000 2.040000 1.710000 1.770000 2.620000 2.450000 2.060000 1.770000 1.470000 1.400000 1.510000 1.000000 1.400000 1.040000 
1.100000 1.900000 1.900000 3.030000 2.280000 1.680000 1.460000 1.300000 1.790000 1.590000 1.380000 1.040000 1.090000 0.910000 0.828000 0.845000 0.794000 0.875000 0.754000 0.839000 0.762000 0.921000 200.000000 1.030000 0.957000 0.982000 1.120000 1.210000 200.000000 1.140000 1.290000 1.150000 1.060000 1.200000 0.806000 0.693000 0.697000 0.732000 0.519000 0.600000 0.609000 0.549000 0.707000 0.760000 1.100000 0.980000 1.270000 1.150000 
-100.000000 0.643000 0.758000 0.772000 0.690000 0.473000 -100.000000 0.441000 0.384000 0.632000 -100.000000 0.584000 0.798000 1.090000 1.110000 1.700000 1.000000 1.860000 2.250000 2.420000 2.410000 2.730000 200.000000 2.220000 2.010000 1.400000 1.840000 1.430000 200.000000 1.320000 1.040000 0.891000 0.598000 0.712000 0.626000 0.617000 0.634000 200.000000 -100.000000 0.622000 -100.000000 0.713000 0.747000 1.030000 0.586000 0.954000 0.574000 -100.000000 
2.850000 2.970000 1.190000 2.270000 1.170000 0.675000 0.843000 0.662000 0.730000 0.476000 0.379000 0.337000 0.262000 0.137000 0.172000 0.123000 0.077500 0.121000 0.096100 0.071500 -100.000000 0.064700 200.000000 0.040900 0.063800 0.073300 0.074600 0.073800 200.000000 0.147000 0.312000 0.460000 1.040000 1.510000 1.740000 2.350000 2.250000 2.040000 4.690000 5.060000 6.230000 6.630000 4.630000 4.000000 2.500000 1.680000 2.270000 1.730000 
1.310000 2.060000 1.480000 2.110000 2.040000 1.420000 1.440000 1.640000 1.310000 1.650000 1.200000 1.450000 1.840000 1.020000 0.951000 1.390000 1.300000 1.020000 0.971000 1.250000 1.270000 1.410000 200.000000 1.200000 1.120000 1.150000 1.040000 1.070000 200.000000 0.871000 1.060000 0.721000 0.847000 0.698000 0.656000 0.635000 0.643000 0.480000 0.549000 0.508000 0.608000 0.655000 0.984000 1.040000 0.975000 1.230000 1.430000 1.350000 
0.700000 0.829000 1.000000 0.929000 0.663000 0.339000 0.614000 0.530000 0.476000 0.476000 0.889000 0.521000 0.572000 0.603000 0.794000 0.645000 0.741000 1.080000 1.030000 0.970000 1.160000 1.140000 200.000000 1.170000 1.350000 1.280000 1.300000 1.460000 200.000000 1.540000 1.440000 1.320000 1.930000 1.450000 1.210000 1.230000 1.260000 0.996000 1.170000 0.929000 1.080000 -100.000000 0.957000 0.872000 0.848000 1.190000 0.716000 0.960000 
0.711000 0.834000 1.140000 0.919000 0.564000 0.398000 0.591000 0.531000 0.441000 0.384000 1.120000 0.334000 0.369000 0.528000 0.785000 -100.000000 -100.000000 0.858000 0.841000 0.539000 0.480000 0.444000 200.000000 0.490000 0.651000 0.659000 0.919000 0.803000 200.000000 1.400000 1.460000 1.250000 1.870000 1.700000 1.980000 2.570000 2.510000 1.730000 2.140000 1.800000 1.630000 1.540000 1.020000 0.927000 1.160000 1.640000 1.230000 1.010000 
0.627000 0.667000 0.883000 0.920000 0.753000 0.598000 0.803000 0.715000 0.997000 0.897000 200.000000 0.997000 1.130000 1.070000 1.060000 1.210000 1.280000 1.370000 1.590000 1.510000 1.570000 1.760000 200.000000 1.670000 1.440000 1.370000 1.680000 1.380000 200.000000 1.310000 1.220000 0.974000 0.941000 0.728000 0.765000 0.656000 0.766000 0.786000 -100.000000 0.850000 0.746000 0.889000 0.849000 0.586000 0.629000 0.932000 0.809000 1.110000 
1.860000 1.990000 1.210000 1.290000 1.380000 1.100000 1.390000 1.250000 1.530000 1.170000 1.340000 1.990000 1.430000 0.661000 0.816000 0.956000 1.170000 0.679000 0.576000 0.646000 0.598000 0.542000 200.000000 0.546000 0.588000 0.565000 0.803000 0.726000 200.000000 0.811000 0.932000 0.974000 1.040000 0.737000 0.825000 1.420000 1.460000 0.976000 1.370000 1.510000 1.630000 1.840000 1.440000 2.080000 0.929000 0.920000 1.170000 1.060000 
0.669000 0.825000 1.360000 0.960000 1.170000 0.755000 -100.000000 1.480000 1.100000 1.470000 1.630000 1.320000 1.580000 200.000000 1.340000 1.250000 1.210000 200.000000 1.090000 0.880000 200.000000 200.000000 200.000000 2.360000 1.040000 1.180000 200.000000 1.160000 200.000000 200.000000 0.780000 0.665000 0.617000 0.746000 0.693000 0.875000 1.030000 0.797000 0.901000 1.160000 -100.000000 1.190000 1.320000 1.160000 1.090000 1.120000 1.130000 1.240000 
0.446000 0.547000 0.546000 0.935000 0.823000 0.781000 1.190000 1.570000 2.170000 1.840000 1.570000 2.010000 2.480000 2.090000 1.810000 2.230000 1.960000 2.150000 1.930000 2.050000 2.140000 1.610000 200.000000 1.540000 1.240000 1.040000 1.040000 0.927000 200.000000 0.626000 0.640000 0.502000 0.476000 0.403000 0.325000 0.295000 0.321000 0.392000 0.363000 0.321000 0.342000 0.308000 0.406000 0.435000 0.552000 0.722000 0.576000 0.782000 
-100.000000 1.030000 1.540000 1.020000 -100.000000 200.000000 200.000000 1.250000 200.000000 1.190000 200.000000 1.390000 1.370000 200.000000 200.000000 1.490000 200.000000 1.360000 200.000000 1.180000 200.000000 1.430000 200.000000 200.000000 1.120000 200.000000 200.000000 200.000000 200.000000 200.000000 0.858000 -100.000000 200.000000 -100.000000 0.715000 -100.000000 0.737000 0.919000 -100.000000 0.961000 200.000000 -100.000000 200.000000 200.000000 200.000000 200.000000 -100.000000 0.770000 
1.720000 1.690000 1.510000 1.730000 1.550000 1.400000 1.610000 1.940000 1.440000 1.580000 1.100000 1.210000 1.380000 0.878000 0.812000 0.941000 0.757000 0.813000 0.614000 0.568000 0.745000 0.596000 200.000000 0.497000 0.619000 0.652000 0.675000 0.760000 200.000000 0.649000 0.897000 0.875000 0.974000 1.020000 1.130000 1.280000 1.310000 1.330000 1.450000 1.500000 1.560000 1.560000 1.980000 1.940000 1.800000 1.780000 1.900000 1.850000 
1.420000 2.060000 1.830000 1.540000 1.370000 200.000000 1.120000 1.460000 0.933000 1.270000 1.670000 0.876000 1.200000 0.920000 1.100000 -100.000000 -100.000000 1.100000 0.970000 0.997000 200.000000 0.929000 200.000000 0.869000 0.817000 0.825000 200.000000 0.927000 200.000000 1.350000 0.727000 0.596000 200.000000 200.000000 0.978000 0.867000 0.916000 1.040000 -100.000000 1.080000 -100.000000 1.010000 1.330000 1.460000 1.830000 1.630000 2.030000 1.250000 
200.000000 2.280000 1.800000 2.070000 1.540000 2.160000 1.530000 1.840000 1.480000 1.860000 1.720000 1.110000 1.560000 1.130000 1.170000 200.000000 1.490000 1.140000 0.988000 1.420000 1.150000 -100.000000 200.000000 1.190000 1.060000 1.050000 0.949000 -100.000000 200.000000 0.573000 0.581000 0.534000 200.000000 0.721000 0.695000 0.587000 0.794000 0.795000 0.781000 0.939000 200.000000 1.160000 200.000000 1.330000 1.520000 1.710000 1.900000 1.220000 
0.993000 1.120000 200.000000 0.943000 -100.000000 200.000000 200.000000 0.623000 -100.000000 -100.000000 200.000000 -100.000000 200.000000 200.000000 -100.000000 200.000000 200.000000 2.580000 200.000000 200.000000 0.616000 -100.000000 200.000000 0.651000 1.250000 200.000000 200.000000 0.918000 200.000000 200.000000 200.000000 1.160000 2.390000 1.430000 2.080000 1.770000 1.520000 1.180000 200.000000 1.310000 -100.000000 -100.000000 200.000000 -100.000000 200.000000 200.000000 0.844000 0.669000 
1.290000 1.460000 1.610000 2.040000 2.140000 2.170000 2.080000 2.080000 2.830000 2.330000 2.360000 2.410000 2.660000 1.870000 1.790000 1.910000 1.740000 1.560000 1.460000 1.480000 1.280000 1.260000 200.000000 1.080000 0.894000 0.796000 0.794000 0.697000 200.000000 0.519000 0.602000 0.563000 0.438000 0.457000 0.332000 0.321000 0.401000 0.457000 0.616000 0.418000 0.476000 0.529000 0.700000 0.809000 0.980000 1.240000 1.240000 1.190000 
0.608000 0.572000 0.527000 0.497000 0.451000 0.277000 0.322000 0.281000 0.227000 0.218000 0.369000 -100.000000 -100.000000 0.352000 0.512000 0.451000 0.526000 0.711000 0.639000 0.738000 0.949000 0.873000 200.000000 0.993000 1.110000 1.250000 1.570000 1.670000 200.000000 1.620000 1.970000 1.690000 2.060000 1.920000 1.890000 1.520000 1.540000 1.300000 1.050000 0.925000 0.756000 0.700000 0.808000 0.696000 0.667000 0.762000 0.592000 0.607000 
0.645000 0.918000 0.746000 0.928000 0.654000 0.621000 0.500000 0.432000 0.629000 0.454000 0.672000 0.610000 0.716000 0.647000 0.829000 0.816000 0.881000 1.070000 0.918000 1.130000 1.130000 1.160000 200.000000 1.150000 1.230000 1.230000 1.400000 1.400000 200.000000 1.330000 1.560000 1.430000 1.480000 1.450000 1.270000 1.210000 1.300000 0.971000 1.300000 0.989000 1.050000 0.814000 0.821000 0.741000 0.703000 0.675000 0.615000 0.646000 
200.000000 1.380000 200.000000 0.976000 -100.000000 0.460000 -100.000000 0.744000 0.548000 200.000000 1.070000 -100.000000 -100.000000 1.140000 0.843000 200.000000 -100.000000 1.280000 1.080000 0.640000 -100.000000 0.585000 200.000000 0.826000 0.588000 0.577000 0.729000 0.867000 200.000000 200.000000 1.130000 200.000000 200.000000 1.060000 1.050000 200.000000 1.160000 1.150000 200.000000 1.570000 1.690000 1.750000 1.480000 1.490000 1.520000 1.480000 1.410000 -100.000000 
2.080000 2.250000 1.100000 1.660000 0.923000 0.544000 0.625000 0.517000 0.509000 0.332000 0.258000 0.224000 0.177000 0.106000 0.101000 0.070300 0.047700 0.062900 0.059100 0.031300 0.040900 0.043900 200.000000 0.051800 0.084200 0.122000 0.163000 0.252000 200.000000 0.451000 0.665000 0.907000 1.670000 2.070000 2.330000 3.100000 2.620000 2.870000 4.960000 5.030000 5.350000 4.690000 3.070000 2.600000 1.920000 1.690000 1.910000 1.730000 
0.659000 0.924000 0.783000 200.000000 0.888000 0.684000 0.980000 0.884000 1.140000 1.130000 1.200000 0.943000 -100.000000 1.360000 1.130000 1.250000 1.270000 1.420000 1.290000 1.040000 1.100000 1.070000 200.000000 0.939000 0.838000 0.877000 1.100000 1.060000 200.000000 1.080000 1.190000 1.120000 1.030000 1.120000 0.983000 0.884000 0.874000 0.883000 0.736000 0.893000 0.837000 0.833000 0.707000 0.681000 0.825000 0.845000 0.768000 0.851000 
0.933000 1.780000 1.650000 1.650000 1.840000 1.400000 1.210000 1.350000 1.870000 2.250000 200.000000 1.990000 -100.000000 2.250000 1.310000 2.140000 2.060000 1.740000 1.790000 1.410000 -100.000000 1.500000 200.000000 0.851000 1.100000 0.913000 0.885000 0.787000 200.000000 0.802000 0.544000 0.683000 0.717000 0.923000 0.595000 0.651000 0.775000 0.788000 -100.000000 0.802000 -100.000000 0.964000 1.010000 1.080000 0.902000 0.882000 0.737000 1.100000 
0.576000 0.728000 0.554000 0.686000 0.504000 0.266000 0.258000 0.203000 0.186000 0.172000 0.160000 0.117000 0.145000 0.159000 0.272000 0.225000 0.328000 0.461000 0.615000 0.822000 0.998000 1.090000 200.000000 1.230000 1.330000 1.560000 1.780000 1.900000 200.000000 1.830000 1.920000 2.070000 1.960000 1.970000 1.500000 1.270000 1.230000 1.150000 0.941000 0.869000 0.701000 0.755000 0.720000 0.680000 0.686000 0.603000 0.506000 0.675000 
0.583000 0.711000 0.694000 0.753000 0.622000 0.483000 0.500000 0.454000 0.597000 0.544000 0.590000 0.626000 0.771000 0.555000 0.645000 0.748000 0.653000 0.745000 0.680000 0.817000 0.837000 0.803000 200.000000 1.060000 0.938000 1.050000 1.230000 1.370000 200.000000 1.550000 1.720000 1.580000 1.730000 1.720000 1.490000 1.610000 1.600000 1.290000 1.340000 1.140000 1.120000 0.939000 1.140000 1.080000 0.893000 1.030000 0.729000 1.240000 
-100.000000 1.060000 1.640000 1.100000 -100.000000 200.000000 -100.000000 0.906000 1.130000 0.755000 1.060000 1.060000 0.836000 1.170000 1.290000 1.180000 0.873000 200.000000 1.310000 0.715000 0.954000 0.864000 200.000000 0.593000 0.751000 0.610000 0.836000 0.961000 200.000000 200.000000 1.150000 0.727000 1.220000 1.270000 0.880000 -100.000000 1.010000 1.290000 1.960000 1.580000 1.570000 -100.000000 1.420000 1.650000 1.430000 1.550000 1.560000 1.490000 
3.310000 3.760000 1.370000 2.280000 1.000000 0.807000 0.855000 0.699000 0.584000 0.412000 0.365000 0.337000 0.301000 0.164000 0.154000 0.132000 0.102000 0.123000 0.086600 0.066300 0.062100 0.081900 200.000000 0.034000 0.039000 0.031900 0.026300 0.042700 200.000000 0.106000 0.184000 0.415000 0.878000 1.250000 1.570000 2.080000 2.080000 1.850000 4.080000 4.630000 6.230000 8.170000 5.900000 5.460000 3.560000 3.030000 3.860000 2.660000 
3.950000 4.060000 1.880000 3.680000 2.200000 1.490000 1.460000 1.220000 1.760000 0.859000 0.943000 0.739000 0.522000 0.428000 0.490000 0.243000 0.193000 0.284000 0.266000 0.156000 0.130000 0.092800 200.000000 0.074300 0.091500 0.107000 -100.000000 0.069300 200.000000 0.064300 0.123000 0.291000 0.418000 0.773000 0.899000 1.330000 1.190000 1.160000 3.050000 2.730000 4.320000 5.980000 5.660000 5.100000 3.890000 2.990000 3.340000 2.550000 
1.400000 1.170000 0.700000 1.040000 0.618000 0.387000 0.495000 0.356000 0.470000 0.219000 0.167000 0.129000 0.100000 0.075900 0.069300 0.054800 0.042400 0.058500 0.051800 0.060000 0.066500 0.069300 200.000000 0.097400 0.147000 0.215000 0.363000 0.504000 200.000000 0.808000 0.953000 1.720000 2.450000 3.030000 2.570000 3.390000 3.660000 3.430000 5.280000 4.080000 3.270000 2.730000 1.530000 1.130000 1.660000 1.070000 1.250000 1.240000 
1.030000 0.845000 0.781000 0.742000 0.894000 0.473000 0.633000 0.612000 0.985000 0.490000 0.519000 0.865000 0.356000 0.330000 0.500000 0.552000 0.392000 0.411000 0.337000 -100.000000 0.497000 0.351000 200.000000 0.162000 0.351000 0.356000 0.486000 0.510000 200.000000 0.704000 1.040000 0.754000 1.290000 1.380000 1.520000 1.880000 1.590000 2.190000 3.510000 2.500000 200.000000 2.010000 1.500000 1.260000 1.150000 0.765000 1.160000 1.140000 
0.839000 0.960000 1.110000 1.590000 0.970000 0.981000 1.130000 1.280000 1.550000 1.150000 1.010000 0.917000 0.967000 0.714000 0.579000 0.608000 0.563000 0.507000 0.534000 0.610000 0.642000 0.585000 200.000000 0.763000 0.759000 0.925000 1.040000 1.120000 200.000000 1.270000 1.540000 1.470000 1.700000 1.870000 1.690000 1.470000 1.570000 1.290000 1.200000 1.060000 0.878000 1.050000 0.809000 0.799000 0.976000 1.150000 0.965000 1.010000 
1.150000 1.420000 1.440000 2.570000 1.670000 2.040000 1.900000 2.110000 2.680000 2.040000 1.830000 1.530000 1.490000 1.380000 1.040000 1.450000 1.230000 0.918000 1.020000 1.140000 1.210000 1.260000 200.000000 0.833000 1.150000 1.040000 1.040000 0.874000 200.000000 0.775000 1.110000 0.787000 0.927000 0.939000 0.831000 0.667000 0.683000 0.701000 0.786000 0.608000 0.652000 0.625000 0.769000 0.840000 1.030000 1.310000 1.230000 1.330000 
0.364000 0.379000 0.415000 0.361000 0.339000 0.392000 0.384000 0.539000 0.625000 0.806000 0.959000 1.020000 1.360000 1.130000 1.370000 1.710000 1.860000 1.640000 1.460000 2.320000 1.970000 2.250000 200.000000 1.880000 1.730000 1.610000 1.500000 1.620000 200.000000 1.160000 1.430000 0.851000 0.861000 0.717000 0.695000 0.630000 0.668000 0.660000 0.594000 0.444000 0.432000 0.438000 0.415000 0.473000 0.409000 0.728000 0.457000 0.839000 
1.580000 2.000000 1.990000 2.310000 2.000000 1.710000 1.710000 1.690000 2.710000 1.890000 1.680000 1.760000 1.880000 1.410000 1.310000 1.660000 1.430000 1.220000 1.620000 1.500000 1.530000 1.350000 200.000000 1.210000 0.692000 0.742000 0.729000 0.657000 200.000000 0.369000 -100.000000 0.639000 0.363000 0.361000 0.387000 0.403000 0.490000 0.837000 1.640000 0.730000 0.796000 0.725000 1.110000 1.250000 1.100000 1.320000 1.150000 1.310000 
-100.000000 1.260000 2.040000 200.000000 200.000000 200.000000 -100.000000 1.070000 200.000000 0.891000 200.000000 200.000000 0.988000 200.000000 1.080000 200.000000 200.000000 1.350000 200.000000 0.843000 200.000000 -100.000000 200.000000 200.000000 0.834000 200.000000 200.000000 1.020000 200.000000 200.000000 1.040000 0.891000 -100.000000 0.997000 0.875000 0.962000 0.941000 0.949000 1.140000 1.090000 -100.000000 200.000000 200.000000 1.460000 200.000000 200.000000 200.000000 200.000000 
-100.000000 0.270000 0.721000 0.264000 0.299000 -100.000000 -100.000000 0.463000 0.363000 0.712000 0.986000 1.260000 1.810000 1.520000 1.150000 2.080000 2.500000 2.160000 1.620000 1.640000 1.820000 2.220000 200.000000 1.550000 1.560000 1.340000 1.110000 1.410000 200.000000 1.210000 1.030000 0.762000 0.574000 0.640000 0.568000 0.522000 0.597000 0.776000 0.700000 0.694000 -100.000000 0.672000 0.551000 0.562000 0.429000 0.835000 0.508000 0.817000 
-100.000000 0.775000 200.000000 0.929000 1.030000 0.809000 0.927000 1.240000 0.628000 1.310000 1.260000 1.560000 1.260000 200.000000 -100.000000 1.300000 1.190000 200.000000 1.200000 0.993000 1.180000 1.140000 200.000000 1.260000 1.300000 1.150000 200.000000 1.220000 200.000000 200.000000 1.040000 -100.000000 0.901000 0.797000 0.776000 0.825000 200.000000 0.822000 0.747000 0.975000 1.240000 1.130000 0.925000 1.050000 200.000000 200.000000 1.270000 0.696000 
1.150000 1.130000 0.663000 0.872000 0.723000 0.809000 0.809000 0.865000 1.110000 1.050000 1.100000 1.280000 1.480000 1.310000 1.250000 1.460000 1.400000 1.450000 1.230000 1.310000 1.460000 1.030000 200.000000 1.060000 0.825000 0.742000 0.787000 0.633000 200.000000 0.486000 0.570000 0.596000 0.815000 0.863000 0.953000 1.120000 1.080000 1.160000 2.270000 2.070000 2.170000 1.880000 1.460000 1.440000 1.130000 1.000000 1.100000 0.925000 
1.230000 1.040000 1.140000 1.250000 1.270000 0.673000 0.939000 0.630000 1.410000 0.642000 0.746000 0.847000 0.586000 0.809000 0.852000 0.812000 0.577000 0.925000 0.758000 0.504000 0.645000 0.549000 200.000000 0.441000 0.513000 0.476000 0.639000 0.563000 200.000000 0.687000 0.751000 0.810000 1.320000 1.020000 0.927000 1.260000 1.070000 1.240000 2.070000 1.670000 2.100000 1.310000 1.340000 1.210000 0.855000 0.500000 0.802000 0.854000 
1.040000 1.210000 1.320000 1.820000 1.450000 0.781000 1.160000 1.130000 1.560000 0.954000 0.999000 0.998000 0.832000 0.916000 1.060000 1.000000 0.708000 0.925000 0.697000 0.684000 0.677000 0.746000 200.000000 0.997000 0.607000 0.608000 0.864000 0.783000 200.000000 0.891000 0.821000 0.709000 0.985000 0.893000 0.864000 1.200000 0.911000 0.943000 1.690000 1.430000 1.520000 1.050000 1.480000 1.540000 0.981000 0.983000 1.150000 1.790000 
0.549000 0.723000 0.570000 200.000000 0.395000 0.210000 0.250000 0.188000 0.136000 0.118000 -100.000000 0.130000 0.262000 0.374000 0.631000 0.557000 0.707000 0.942000 1.020000 1.150000 1.240000 1.630000 200.000000 1.710000 1.540000 1.760000 1.760000 2.220000 200.000000 1.510000 2.270000 1.240000 1.300000 1.080000 1.030000 0.946000 0.946000 0.792000 -100.000000 0.597000 0.576000 0.595000 0.648000 0.636000 0.501000 0.593000 0.480000 0.553000 
-100.000000 0.812000 1.100000 200.000000 1.790000 0.817000 0.952000 0.878000 1.150000 0.758000 1.210000 1.230000 -100.000000 -100.000000 1.070000 1.240000 0.863000 1.200000 0.948000 200.000000 0.946000 0.793000 200.000000 1.950000 0.751000 0.649000 200.000000 0.734000 200.000000 200.000000 1.080000 0.894000 1.390000 1.060000 1.010000 1.520000 1.400000 1.150000 1.680000 1.920000 1.600000 1.630000 200.000000 1.300000 1.170000 0.827000 1.100000 1.110000 
-100.000000 -100.000000 200.000000 1.150000 2.680000 200.000000 -100.000000 0.787000 -100.000000 0.756000 1.570000 -100.000000 200.000000 200.000000 1.330000 200.000000 200.000000 1.820000 200.000000 0.843000 -100.000000 200.000000 200.000000 200.000000 200.000000 0.699000 200.000000 -100.000000 200.000000 200.000000 200.000000 -100.000000 200.000000 1.200000 0.897000 1.300000 1.080000 1.010000 200.000000 -100.000000 200.000000 2.280000 200.000000 1.560000 1.490000 200.000000 200.000000 200.000000 
0.524000 0.852000 0.999000 1.420000 1.410000 0.717000 0.798000 0.853000 0.797000 0.779000 0.818000 0.627000 1.020000 0.742000 0.793000 0.766000 0.762000 0.899000 0.762000 0.886000 0.951000 1.090000 200.000000 1.060000 1.140000 0.905000 1.420000 1.440000 200.000000 1.430000 1.560000 1.330000 1.530000 1.500000 1.270000 1.080000 0.976000 0.923000 0.886000 0.736000 0.656000 0.692000 0.900000 0.798000 1.050000 1.090000 0.990000 0.866000 
0.647000 0.717000 0.765000 0.584000 0.599000 0.293000 -100.000000 0.247000 -100.000000 0.277000 -100.000000 0.166000 -100.000000 0.225000 0.316000 0.289000 0.306000 0.470000 0.541000 0.500000 0.528000 0.716000 200.000000 1.040000 1.030000 1.150000 1.340000 1.730000 200.000000 1.610000 1.670000 1.590000 2.140000 1.870000 1.670000 1.940000 1.750000 1.520000 1.270000 1.000000 0.953000 1.040000 0.739000 0.798000 0.763000 0.725000 0.634000 1.320000 
0.814000 1.070000 0.975000 1.290000 1.620000 1.270000 1.440000 1.770000 1.650000 2.230000 1.640000 1.920000 2.390000 1.570000 1.330000 1.950000 1.640000 1.170000 1.070000 1.100000 1.020000 1.140000 200.000000 1.000000 0.893000 0.858000 0.695000 0.770000 200.000000 0.665000 0.729000 0.600000 0.651000 0.644000 0.672000 0.826000 0.986000 1.060000 1.040000 1.070000 1.010000 0.883000 0.714000 0.791000 0.776000 1.190000 1.070000 1.170000 
3.060000 3.180000 1.160000 2.270000 1.210000 0.716000 0.888000 0.625000 0.863000 0.403000 0.454000 0.376000 0.291000 0.182000 0.215000 0.113000 0.089600 0.152000 0.163000 0.075600 0.070800 0.066100 200.000000 0.079100 0.096700 0.107000 0.151000 0.168000 200.000000 0.235000 0.350000 0.571000 0.988000 1.450000 1.600000 2.310000 1.840000 1.490000 4.590000 3.680000 5.700000 7.010000 5.820000 4.660000 3.610000 200.000000 2.810000 2.220000 
1.060000 1.100000 1.370000 1.150000 1.190000 0.791000 -100.000000 0.868000 0.803000 0.888000 1.510000 200.000000 0.935000 200.000000 1.060000 0.909000 1.070000 200.000000 1.170000 0.845000 0.891000 200.000000 200.000000 1.050000 1.020000 0.949000 200.000000 1.020000 200.000000 200.000000 1.190000 0.914000 1.260000 0.997000 1.070000 -100.000000 1.170000 1.070000 200.000000 1.460000 1.750000 -100.000000 1.210000 1.140000 1.220000 200.000000 1.420000 0.881000 
1.650000 1.630000 0.933000 0.931000 0.709000 0.624000 0.582000 0.538000 0.361000 0.351000 0.276000 0.215000 0.188000 0.121000 0.118000 0.087800 0.073800 0.105000 0.157000 0.045300 0.066500 0.051500 200.000000 0.030600 0.087800 0.120000 0.188000 0.332000 200.000000 0.659000 0.806000 1.310000 1.390000 2.170000 2.600000 3.480000 4.530000 5.030000 5.540000 6.770000 4.630000 4.290000 2.010000 1.530000 1.420000 1.440000 1.350000 1.540000 
1.120000 1.280000 1.340000 1.320000 1.460000 1.030000 1.420000 1.460000 1.150000 1.510000 1.200000 1.500000 1.630000 1.110000 1.060000 1.150000 1.210000 0.866000 0.739000 0.681000 0.654000 0.683000 200.000000 0.505000 0.843000 0.787000 0.565000 0.776000 200.000000 0.376000 0.456000 0.771000 0.558000 0.542000 0.696000 0.883000 0.953000 0.811000 0.923000 1.090000 0.990000 1.230000 0.925000 1.250000 1.560000 1.180000 2.110000 1.220000 
-100.000000 0.771000 0.789000 0.658000 200.000000 0.374000 0.416000 0.423000 0.354000 0.346000 0.723000 0.316000 0.344000 0.420000 0.602000 0.451000 0.581000 0.668000 200.000000 -100.000000 1.160000 1.290000 200.000000 1.540000 1.420000 1.210000 1.640000 1.620000 200.000000 1.760000 2.000000 1.560000 1.610000 1.620000 1.450000 1.340000 1.310000 1.200000 0.826000 1.020000 200.000000 0.978000 0.909000 0.665000 0.732000 0.912000 0.663000 0.796000 
0.439000 0.508000 0.493000 0.406000 0.297000 0.230000 0.291000 0.261000 0.170000 0.207000 -100.000000 0.165000 0.182000 0.299000 0.376000 0.418000 0.480000 0.641000 0.765000 0.751000 0.875000 1.300000 200.000000 1.250000 1.470000 1.520000 1.750000 2.070000 200.000000 1.780000 1.920000 1.540000 1.040000 1.520000 1.470000 1.280000 1.210000 1.100000 0.979000 0.834000 0.672000 0.704000 0.611000 0.611000 0.605000 0.696000 0.570000 0.634000 
1.920000 2.500000 2.810000 1.650000 2.810000 1.730000 1.440000 1.630000 1.750000 1.310000 1.560000 1.840000 1.050000 1.220000 1.120000 1.160000 0.930000 200.000000 1.180000 0.838000 0.742000 0.982000 200.000000 1.210000 0.776000 0.680000 200.000000 0.611000 200.000000 200.000000 0.804000 -100.000000 0.615000 0.901000 0.816000 0.916000 0.753000 0.901000 1.240000 1.090000 1.330000 1.520000 1.160000 1.070000 1.150000 0.775000 1.170000 1.040000 
1.030000 0.772000 1.640000 -100.000000 1.280000 200.000000 0.786000 1.120000 0.949000 1.030000 1.640000 1.180000 1.090000 1.520000 1.380000 -100.000000 200.000000 1.440000 1.510000 0.914000 0.844000 0.929000 200.000000 200.000000 0.730000 0.688000 1.360000 200.000000 200.000000 200.000000 1.400000 0.751000 0.667000 -100.000000 0.854000 0.985000 0.739000 0.789000 -100.000000 1.160000 -100.000000 0.924000 200.000000 1.050000 1.100000 1.090000 1.440000 1.070000 
0.431000 0.544000 0.802000 0.546000 0.626000 0.683000 0.575000 0.744000 0.483000 0.908000 1.080000 0.839000 1.010000 0.949000 1.130000 1.140000 1.210000 1.550000 1.380000 1.630000 1.710000 1.560000 200.000000 2.190000 1.370000 1.370000 1.560000 1.580000 200.000000 1.580000 1.380000 1.040000 1.250000 0.933000 0.856000 0.711000 0.878000 0.708000 -100.000000 0.720000 0.675000 0.683000 0.791000 0.701000 0.543000 0.780000 0.618000 1.320000 
0.908000 200.000000 200.000000 200.000000 -100.000000 200.000000 200.000000 0.493000 200.000000 -100.000000 2.060000 200.000000 0.659000 200.000000 1.200000 200.000000 200.000000 1.360000 200.000000 1.430000 0.824000 1.170000 200.000000 200.000000 0.881000 0.841000 200.000000 1.570000 200.000000 200.000000 1.640000 0.883000 200.000000 0.925000 1.060000 200.000000 0.761000 0.810000 -100.000000 1.020000 -100.000000 1.700000 200.000000 1.270000 200.000000 200.000000 200.000000 200.000000 
1.610000 1.540000 0.842000 0.832000 0.726000 0.549000 0.542000 0.568000 0.334000 0.319000 0.205000 0.200000 0.159000 0.096100 0.098800 0.060800 0.031300 0.071100 0.057500 -100.000000 0.027400 0.029200 200.000000 0.027200 0.052200 0.092800 0.142000 0.325000 200.000000 0.678000 0.903000 1.300000 1.360000 1.840000 2.550000 3.530000 4.000000 4.660000 5.660000 6.060000 4.500000 3.340000 1.740000 1.590000 1.560000 1.350000 1.480000 1.510000 
1.600000 1.410000 0.629000 0.953000 0.639000 0.549000 0.556000 0.483000 0.467000 0.293000 0.238000 0.184000 0.167000 0.120000 0.126000 0.088400 0.091500 0.122000 0.070300 0.062900 0.075900 0.113000 200.000000 0.060000 0.094100 0.117000 0.170000 0.312000 200.000000 0.644000 0.815000 1.360000 1.540000 2.330000 2.310000 3.050000 3.530000 3.760000 5.780000 5.280000 4.720000 3.730000 1.880000 1.600000 1.630000 1.320000 1.610000 1.450000 
0.691000 0.842000 0.598000 0.754000 0.808000 0.771000 0.703000 1.050000 0.682000 1.000000 0.730000 1.010000 1.070000 0.846000 0.874000 1.410000 1.340000 1.030000 1.090000 0.952000 1.460000 1.340000 200.000000 0.716000 1.210000 1.330000 0.803000 1.060000 200.000000 0.891000 0.879000 0.977000 1.290000 1.040000 1.350000 1.440000 1.470000 1.390000 1.300000 1.250000 1.230000 0.886000 0.794000 0.846000 0.681000 0.613000 0.620000 0.802000 
0.859000 1.150000 1.250000 1.740000 1.230000 2.060000 1.220000 1.350000 1.140000 1.600000 1.320000 1.230000 1.360000 1.120000 0.994000 1.280000 1.380000 1.050000 1.230000 1.210000 1.340000 1.240000 200.000000 1.140000 1.200000 1.310000 1.140000 1.030000 200.000000 1.010000 1.060000 0.869000 0.885000 0.882000 0.975000 0.737000 0.829000 0.845000 0.724000 0.653000 0.652000 0.608000 0.842000 0.820000 0.821000 1.040000 0.979000 1.000000 
-100.000000 1.010000 200.000000 1.160000 1.200000 0.677000 0.941000 0.952000 -100.000000 0.693000 1.910000 0.767000 1.030000 1.120000 1.030000 0.939000 200.000000 1.240000 1.450000 0.793000 0.758000 0.847000 200.000000 200.000000 200.000000 0.710000 200.000000 0.420000 200.000000 200.000000 1.780000 -100.000000 -100.000000 -100.000000 0.746000 1.110000 1.000000 -100.000000 1.090000 -100.000000 -100.000000 -100.000000 200.000000 -100.000000 1.110000 1.190000 200.000000 200.000000 
0.379000 0.737000 0.833000 0.735000 0.716000 -100.000000 -100.000000 0.625000 0.586000 -100.000000 1.180000 0.683000 0.839000 -100.000000 1.130000 1.290000 1.340000 1.420000 1.800000 1.700000 1.490000 2.230000 200.000000 2.060000 1.770000 1.200000 1.610000 1.790000 200.000000 1.280000 1.440000 0.887000 0.801000 0.809000 0.825000 0.835000 0.867000 0.804000 0.932000 0.583000 0.670000 0.666000 -100.000000 0.896000 0.523000 0.797000 0.448000 1.210000 
0.329000 0.576000 0.787000 0.509000 0.406000 0.264000 0.300000 0.291000 0.245000 0.339000 0.734000 0.361000 0.578000 0.548000 0.776000 0.843000 1.020000 0.993000 1.150000 1.520000 1.470000 1.970000 200.000000 1.870000 1.640000 1.620000 1.990000 1.860000 200.000000 1.590000 2.080000 1.340000 1.010000 1.220000 1.000000 0.848000 0.926000 0.746000 0.610000 0.574000 0.497000 0.531000 0.633000 0.530000 0.594000 0.659000 0.536000 0.739000 
1.260000 1.810000 1.760000 3.030000 2.750000 1.840000 1.760000 1.640000 2.300000 1.710000 1.640000 1.540000 1.790000 1.320000 1.240000 1.480000 1.340000 1.420000 1.410000 1.180000 1.310000 1.090000 200.000000 1.310000 0.883000 0.786000 1.050000 0.951000 200.000000 0.846000 0.812000 0.782000 0.727000 0.681000 0.557000 0.480000 0.500000 0.463000 0.457000 0.444000 0.406000 0.549000 0.786000 0.717000 0.976000 0.953000 1.030000 1.210000 
1.030000 1.500000 0.960000 1.240000 1.150000 0.675000 0.816000 0.929000 0.749000 0.863000 0.693000 0.685000 0.758000 0.545000 0.497000 0.545000 0.490000 0.488000 0.505000 0.507000 0.467000 0.717000 200.000000 0.820000 0.671000 0.847000 0.804000 1.000000 200.000000 1.130000 1.190000 1.150000 0.984000 1.400000 1.650000 1.840000 2.070000 2.230000 1.930000 2.380000 1.830000 1.710000 1.520000 1.630000 1.230000 1.200000 1.300000 1.390000 
1.410000 1.930000 1.790000 2.850000 2.310000 1.580000 1.860000 1.960000 2.190000 1.840000 1.630000 1.620000 1.640000 1.390000 1.320000 1.630000 1.510000 1.320000 1.530000 1.160000 1.560000 1.150000 200.000000 0.772000 0.936000 0.881000 0.839000 0.781000 200.000000 0.622000 0.581000 0.716000 0.857000 0.767000 0.586000 0.561000 0.569000 0.619000 0.705000 0.720000 0.654000 0.717000 0.915000 0.775000 0.900000 0.828000 0.868000 1.180000 
0.794000 1.340000 1.530000 2.170000 1.750000 1.780000 1.860000 2.190000 1.860000 2.330000 200.000000 200.000000 2.000000 1.750000 1.380000 1.920000 200.000000 1.480000 1.250000 200.000000 1.110000 1.350000 200.000000 0.818000 1.030000 0.905000 1.020000 0.865000 200.000000 0.759000 0.775000 0.801000 0.564000 0.733000 0.666000 0.680000 0.866000 0.720000 200.000000 0.560000 0.599000 0.751000 0.869000 0.892000 1.040000 1.290000 1.050000 1.250000 
-100.000000 0.875000 200.000000 0.831000 1.030000 0.673000 -100.000000 0.629000 -100.000000 0.700000 0.994000 0.463000 0.432000 0.796000 1.210000 0.902000 0.877000 200.000000 1.490000 1.550000 1.690000 2.070000 200.000000 1.610000 1.620000 1.650000 1.550000 1.530000 200.000000 1.550000 200.000000 0.784000 1.010000 0.844000 0.784000 0.844000 0.978000 0.993000 200.000000 1.140000 -100.000000 200.000000 0.962000 -100.000000 0.914000 200.000000 0.865000 200.000000 
0.512000 0.692000 0.546000 0.463000 0.467000 0.312000 0.272000 0.293000 0.112000 0.219000 0.155000 0.248000 0.115000 0.116000 0.129000 0.091500 0.104000 0.147000 0.297000 0.191000 0.285000 0.570000 200.000000 0.486000 0.943000 1.280000 1.120000 1.510000 200.000000 1.810000 1.930000 1.800000 1.530000 2.060000 2.280000 2.080000 2.190000 0.829000 1.150000 1.270000 0.941000 0.776000 0.768000 0.772000 0.762000 0.763000 0.772000 0.832000 
0.521000 0.522000 0.504000 0.349000 0.293000 0.225000 0.229000 0.193000 0.131000 0.167000 0.156000 0.143000 0.224000 0.249000 0.332000 0.418000 0.535000 0.662000 0.876000 0.839000 1.050000 1.530000 200.000000 1.500000 1.680000 1.850000 1.490000 1.980000 200.000000 1.680000 1.690000 1.530000 1.130000 1.340000 1.400000 1.310000 1.420000 1.150000 0.782000 0.847000 0.659000 0.648000 0.524000 0.480000 0.497000 0.558000 0.444000 0.640000 
1.180000 1.350000 1.070000 0.957000 0.688000 0.564000 0.749000 0.694000 0.707000 0.644000 0.760000 200.000000 0.480000 0.692000 0.672000 0.486000 0.448000 0.646000 0.779000 0.403000 0.415000 0.332000 200.000000 0.493000 0.573000 0.662000 0.869000 0.969000 200.000000 1.290000 1.410000 1.160000 1.470000 1.710000 1.650000 2.010000 2.100000 1.680000 1.810000 1.880000 1.700000 1.680000 1.430000 1.370000 1.620000 200.000000 1.620000 1.210000 
1.140000 1.870000 1.720000 2.110000 1.640000 2.100000 1.510000 1.780000 1.240000 1.770000 1.650000 1.510000 1.380000 1.470000 1.170000 1.370000 1.280000 1.230000 0.872000 0.845000 0.850000 1.470000 200.000000 0.528000 1.200000 0.842000 0.741000 0.659000 200.000000 0.771000 0.649000 0.774000 0.564000 0.781000 0.812000 0.766000 0.821000 0.799000 0.538000 0.814000 0.839000 0.940000 1.400000 1.310000 1.330000 0.926000 0.923000 1.260000 
0.565000 0.605000 0.567000 0.561000 0.503000 0.539000 0.539000 0.534000 0.816000 0.820000 0.987000 0.932000 1.270000 1.310000 1.420000 1.560000 1.780000 1.540000 1.520000 1.550000 1.350000 1.460000 200.000000 1.460000 1.120000 0.894000 1.050000 1.040000 200.000000 0.816000 0.871000 1.030000 1.010000 1.260000 1.050000 1.000000 1.190000 1.060000 1.160000 0.991000 0.896000 0.807000 0.726000 0.745000 0.717000 0.801000 0.602000 0.901000 
0.965000 1.230000 1.290000 1.410000 1.220000 1.240000 1.240000 1.710000 1.240000 1.670000 1.390000 1.420000 1.830000 1.450000 1.410000 1.590000 1.610000 1.510000 1.320000 1.370000 1.130000 1.370000 200.000000 1.020000 0.987000 1.100000 0.984000 1.040000 200.000000 0.897000 0.922000 -100.000000 0.645000 0.753000 0.774000 0.656000 0.802000 0.793000 0.608000 0.656000 0.730000 0.596000 0.677000 0.745000 0.871000 1.060000 0.972000 1.130000 
0.589000 0.717000 0.632000 0.578000 0.605000 0.366000 0.503000 0.451000 0.233000 0.297000 -100.000000 0.274000 0.356000 0.357000 0.505000 0.283000 0.426000 0.432000 0.473000 0.546000 0.566000 0.705000 200.000000 0.783000 1.140000 1.160000 0.962000 1.510000 200.000000 1.390000 0.868000 200.000000 1.400000 1.090000 1.670000 1.540000 1.710000 1.360000 1.470000 1.240000 1.190000 0.795000 0.828000 1.010000 0.674000 0.786000 0.908000 0.971000 
1.310000 200.000000 200.000000 0.979000 1.400000 200.000000 0.769000 0.922000 1.310000 0.593000 1.340000 1.120000 0.694000 200.000000 1.140000 -100.000000 -100.000000 1.130000 200.000000 0.787000 0.839000 0.673000 200.000000 200.000000 200.000000 0.725000 200.000000 -100.000000 200.000000 200.000000 0.990000 0.811000 1.150000 -100.000000 0.964000 1.070000 1.000000 -100.000000 1.110000 1.540000 -100.000000 1.660000 200.000000 1.240000 200.000000 200.000000 1.580000 1.220000 
0.793000 1.000000 1.180000 0.926000 1.360000 1.170000 1.320000 1.430000 1.250000 1.920000 200.000000 1.980000 2.060000 1.440000 1.150000 1.770000 1.430000 1.410000 1.080000 0.786000 0.891000 0.905000 200.000000 0.765000 0.727000 0.738000 0.708000 0.682000 200.000000 200.000000 0.738000 0.681000 0.735000 0.802000 0.681000 0.866000 0.895000 1.100000 1.410000 0.919000 1.050000 1.130000 1.040000 1.060000 1.100000 1.050000 1.130000 1.060000 
0.983000 0.974000 200.000000 1.060000 1.300000 200.000000 1.060000 1.050000 200.000000 1.670000 1.950000 200.000000 1.810000 200.000000 1.870000 200.000000 200.000000 1.060000 200.000000 200.000000 0.887000 -100.000000 200.000000 200.000000 200.000000 0.752000 200.000000 0.898000 200.000000 200.000000 0.854000 0.685000 200.000000 0.927000 0.508000 0.798000 0.830000 0.933000 1.260000 1.290000 200.000000 1.190000 1.160000 1.160000 200.000000 200.000000 1.560000 200.000000 
0.859000 0.745000 0.858000 0.719000 0.590000 0.629000 0.668000 0.655000 0.614000 0.583000 0.710000 0.470000 0.473000 0.693000 0.582000 0.415000 0.563000 0.618000 0.574000 0.553000 0.504000 0.500000 200.000000 0.766000 0.786000 0.816000 1.110000 1.270000 200.000000 1.610000 1.940000 1.340000 1.440000 1.390000 1.420000 1.530000 1.360000 1.220000 1.040000 -100.000000 1.070000 0.913000 0.972000 1.010000 0.989000 1.110000 0.951000 1.020000 
1.030000 1.410000 1.230000 1.710000 1.060000 1.390000 1.390000 1.640000 1.400000 1.860000 1.580000 1.240000 1.690000 1.420000 1.150000 1.420000 1.390000 1.420000 1.570000 1.300000 1.200000 1.430000 200.000000 1.160000 1.220000 1.230000 1.090000 1.090000 200.000000 0.960000 0.803000 1.070000 0.578000 0.828000 0.735000 0.708000 0.754000 0.805000 0.761000 0.679000 0.600000 0.620000 0.782000 0.716000 1.150000 0.954000 0.811000 0.976000 
1.030000 1.300000 1.220000 1.350000 1.060000 1.010000 1.180000 1.240000 1.300000 1.470000 1.500000 1.370000 1.580000 1.300000 1.290000 1.270000 1.080000 1.400000 1.260000 1.250000 0.977000 1.020000 200.000000 1.240000 1.020000 0.945000 1.110000 1.120000 200.000000 0.979000 0.953000 1.060000 0.569000 0.813000 0.717000 0.673000 0.689000 0.720000 0.743000 0.646000 0.617000 0.657000 0.725000 0.728000 0.906000 0.909000 0.893000 1.050000 
0.287000 0.501000 0.573000 0.791000 0.641000 0.753000 0.765000 1.030000 1.460000 1.410000 1.480000 1.590000 1.770000 1.660000 1.600000 2.030000 2.030000 1.930000 2.030000 2.290000 1.930000 2.060000 200.000000 1.760000 1.600000 1.340000 1.280000 1.080000 200.000000 0.818000 0.807000 0.493000 0.552000 0.480000 0.379000 0.323000 0.376000 0.366000 0.374000 0.291000 0.346000 0.283000 0.369000 0.457000 0.390000 0.509000 0.486000 0.710000 
0.997000 1.630000 1.060000 1.300000 1.070000 0.725000 0.718000 0.818000 0.691000 0.780000 0.572000 0.614000 0.683000 0.459000 0.412000 0.473000 0.444000 0.429000 0.415000 0.454000 0.429000 0.668000 200.000000 0.660000 0.670000 0.779000 0.737000 0.994000 200.000000 1.030000 1.100000 1.200000 1.010000 1.460000 1.820000 2.010000 2.430000 2.550000 2.080000 2.550000 2.130000 1.760000 1.500000 1.560000 1.280000 1.190000 1.380000 1.480000 
1.900000 2.530000 1.780000 2.040000 1.940000 1.150000 1.420000 1.670000 1.030000 1.240000 0.812000 1.110000 1.020000 0.398000 0.392000 0.406000 0.356000 0.416000 0.299000 0.224000 0.199000 0.184000 200.000000 0.124000 0.144000 0.109000 0.111000 0.098100 200.000000 0.053300 0.106000 0.079100 0.110000 0.176000 0.219000 0.473000 0.556000 0.618000 1.110000 1.620000 2.640000 2.710000 4.350000 5.030000 4.440000 6.820000 7.210000 5.460000 
0.989000 1.950000 1.830000 2.460000 2.530000 1.860000 1.570000 2.220000 1.440000 2.410000 1.950000 2.100000 3.050000 1.730000 1.570000 2.070000 2.000000 1.890000 1.390000 1.170000 0.970000 1.400000 200.000000 0.953000 0.885000 0.788000 0.584000 0.649000 200.000000 0.423000 0.408000 0.325000 0.168000 0.312000 0.250000 0.316000 0.398000 0.374000 0.379000 0.448000 0.493000 0.565000 0.999000 1.230000 1.210000 1.680000 1.470000 2.010000 
0.882000 1.230000 0.996000 1.800000 1.510000 1.010000 1.190000 1.390000 1.340000 1.530000 1.370000 1.130000 1.580000 1.230000 1.230000 1.360000 1.420000 1.360000 1.130000 1.130000 0.969000 1.170000 200.000000 1.160000 1.020000 0.946000 1.050000 1.060000 200.000000 0.851000 1.120000 0.900000 0.749000 0.832000 0.775000 0.704000 0.757000 0.692000 0.608000 0.669000 0.775000 0.851000 0.893000 0.811000 1.070000 0.943000 1.020000 1.220000 
0.672000 1.300000 1.000000 1.530000 1.680000 1.300000 1.310000 2.430000 1.260000 2.350000 1.630000 2.250000 3.010000 1.700000 1.010000 1.890000 1.730000 1.000000 1.180000 1.300000 1.340000 1.550000 200.000000 1.190000 1.020000 1.160000 0.760000 1.050000 200.000000 0.685000 0.830000 0.387000 0.594000 0.369000 0.467000 0.423000 0.351000 0.304000 0.295000 0.295000 0.339000 0.376000 0.454000 0.601000 0.506000 1.070000 0.949000 0.979000 
1.250000 2.100000 1.470000 2.170000 2.390000 1.560000 1.760000 1.960000 2.190000 1.590000 1.350000 1.700000 200.000000 1.430000 1.150000 1.540000 200.000000 200.000000 200.000000 0.858000 1.200000 1.200000 200.000000 0.832000 0.981000 0.698000 0.882000 0.701000 200.000000 0.534000 -100.000000 1.010000 1.410000 0.811000 200.000000 1.310000 1.100000 200.000000 1.780000 1.350000 1.310000 1.300000 1.280000 1.420000 200.000000 1.090000 1.140000 1.280000 
1.810000 1.520000 200.000000 -100.000000 1.830000 -100.000000 -100.000000 0.820000 -100.000000 0.748000 1.160000 200.000000 0.576000 200.000000 0.923000 200.000000 200.000000 1.350000 1.300000 0.781000 0.776000 0.830000 200.000000 200.000000 0.652000 0.589000 200.000000 200.000000 200.000000 200.000000 1.220000 0.720000 200.000000 1.070000 0.644000 0.941000 0.970000 1.360000 200.000000 1.160000 -100.000000 1.720000 1.470000 1.490000 -100.000000 1.190000 200.000000 200.000000 
200.000000 0.854000 200.000000 0.948000 1.110000 0.740000 -100.000000 0.872000 200.000000 0.860000 200.000000 200.000000 0.708000 1.150000 1.170000 200.000000 -100.000000 1.320000 200.000000 0.882000 0.749000 0.641000 200.000000 200.000000 0.420000 0.522000 200.000000 -100.000000 200.000000 200.000000 0.937000 0.890000 200.000000 1.110000 200.000000 0.831000 0.923000 0.473000 -100.000000 1.020000 -100.000000 1.180000 1.180000 200.000000 -100.000000 1.610000 200.000000 -100.000000 
0.446000 0.562000 0.627000 0.797000 0.724000 0.672000 0.908000 1.040000 1.120000 1.390000 1.170000 1.380000 1.690000 1.400000 1.090000 1.280000 1.410000 1.210000 1.140000 1.170000 1.200000 1.300000 200.000000 1.280000 1.240000 1.160000 1.140000 1.280000 200.000000 0.920000 1.000000 0.934000 0.885000 0.765000 0.722000 0.628000 0.628000 0.594000 0.415000 0.398000 0.409000 0.382000 0.358000 200.000000 0.392000 0.503000 0.497000 0.622000 
2.440000 2.790000 2.460000 2.810000 2.360000 2.140000 2.040000 1.950000 2.110000 2.060000 2.110000 1.850000 1.800000 1.570000 1.350000 1.280000 1.330000 1.210000 1.180000 0.936000 0.824000 0.966000 200.000000 0.685000 0.510000 0.490000 0.475000 0.473000 200.000000 0.272000 0.290000 0.281000 0.252000 0.312000 0.266000 0.354000 0.435000 0.460000 0.398000 0.598000 0.822000 0.824000 1.520000 1.660000 1.700000 1.840000 2.220000 1.900000 
1.140000 1.540000 1.290000 1.330000 1.390000 1.030000 1.310000 1.500000 0.887000 1.640000 1.290000 1.400000 1.640000 1.280000 0.857000 1.300000 1.230000 0.781000 0.774000 0.635000 0.649000 0.873000 200.000000 0.605000 0.716000 0.801000 0.663000 0.759000 200.000000 0.639000 0.655000 0.771000 0.515000 0.661000 0.741000 0.809000 0.814000 0.770000 0.754000 0.927000 0.919000 0.719000 0.862000 1.070000 1.070000 1.150000 1.170000 1.260000 
200.000000 4.060000 2.130000 3.660000 1.950000 2.640000 1.840000 1.720000 2.030000 1.130000 1.160000 1.160000 1.120000 0.885000 0.859000 0.758000 0.739000 0.438000 0.448000 0.349000 0.332000 0.219000 200.000000 0.127000 0.176000 0.131000 0.131000 0.082500 200.000000 0.066500 0.083300 0.160000 0.230000 0.522000 0.629000 0.923000 0.714000 0.711000 1.760000 1.870000 2.510000 4.260000 4.500000 3.860000 3.360000 3.180000 3.580000 2.640000 
0.821000 0.914000 0.939000 1.160000 1.280000 1.190000 1.450000 1.940000 1.670000 2.190000 1.560000 2.040000 2.550000 1.620000 1.330000 1.760000 1.630000 1.140000 1.040000 1.090000 1.100000 1.130000 200.000000 0.996000 0.913000 0.850000 0.730000 0.747000 200.000000 0.675000 0.688000 0.589000 0.609000 0.602000 0.726000 0.798000 0.936000 1.020000 1.020000 1.140000 1.070000 0.727000 0.797000 0.764000 0.758000 1.370000 1.180000 1.180000 
-100.000000 0.725000 1.770000 200.000000 1.210000 200.000000 -100.000000 0.845000 0.564000 0.802000 200.000000 0.654000 0.825000 1.150000 0.968000 200.000000 -100.000000 0.966000 1.820000 0.893000 0.702000 1.200000 200.000000 200.000000 200.000000 0.877000 200.000000 1.040000 200.000000 200.000000 1.090000 1.010000 1.050000 1.070000 200.000000 1.140000 1.260000 200.000000 1.330000 200.000000 200.000000 1.170000 200.000000 1.310000 1.310000 1.220000 200.000000 1.110000 
1.200000 1.280000 1.560000 1.860000 1.560000 1.740000 1.640000 1.800000 1.720000 1.730000 1.540000 1.430000 1.770000 1.770000 1.580000 1.790000 1.860000 1.880000 1.780000 1.470000 1.680000 1.350000 200.000000 0.966000 1.190000 0.937000 0.855000 0.658000 200.000000 0.603000 0.456000 0.586000 0.473000 0.444000 0.473000 0.504000 0.586000 0.586000 0.606000 0.625000 0.587000 0.622000 0.690000 0.660000 0.844000 0.775000 0.698000 0.974000 
2.160000 2.530000 2.480000 2.770000 2.530000 2.510000 2.200000 2.550000 1.750000 2.230000 200.000000 2.030000 2.190000 1.620000 1.190000 1.510000 1.610000 1.220000 1.240000 1.100000 0.835000 0.994000 200.000000 0.658000 0.639000 0.525000 0.542000 0.363000 200.000000 0.212000 0.334000 0.344000 0.250000 0.304000 0.325000 0.390000 0.507000 0.531000 0.683000 0.675000 0.903000 0.997000 1.550000 1.790000 1.850000 2.100000 1.960000 1.790000 
0.766000 0.657000 1.320000 -100.000000 0.639000 0.870000 0.980000 0.584000 0.423000 0.500000 200.000000 0.448000 0.552000 0.964000 1.030000 0.502000 0.384000 0.760000 0.778000 0.778000 0.716000 0.876000 200.000000 0.543000 0.850000 1.020000 0.975000 0.842000 200.000000 0.486000 0.939000 1.240000 1.320000 1.040000 1.370000 1.180000 1.360000 0.916000 1.060000 0.862000 0.680000 0.934000 1.020000 1.090000 0.955000 1.160000 0.876000 0.963000 
2.630000 2.600000 1.850000 1.430000 1.620000 1.950000 1.220000 1.290000 0.968000 1.210000 0.819000 0.857000 0.835000 0.621000 0.460000 0.533000 200.000000 0.394000 0.506000 0.390000 0.476000 0.590000 200.000000 0.441000 0.512000 0.537000 0.394000 0.554000 200.000000 0.520000 0.542000 0.688000 0.902000 1.020000 1.490000 1.820000 1.820000 1.720000 2.100000 3.100000 3.320000 3.050000 2.310000 2.690000 1.460000 1.260000 1.310000 1.420000 
1.340000 1.730000 2.200000 2.480000 2.140000 2.100000 2.370000 2.350000 2.310000 2.770000 2.780000 2.140000 2.990000 2.300000 2.040000 1.980000 1.520000 1.990000 1.650000 1.290000 1.040000 1.280000 200.000000 0.833000 0.877000 0.683000 0.742000 0.721000 200.000000 0.480000 0.387000 0.379000 0.227000 0.337000 0.213000 0.281000 0.321000 0.363000 0.334000 0.460000 0.387000 0.537000 0.765000 0.885000 1.010000 1.170000 1.200000 1.140000 
1.430000 200.000000 1.710000 200.000000 1.530000 2.250000 2.430000 1.580000 2.220000 1.530000 1.880000 1.810000 1.370000 1.570000 1.270000 200.000000 200.000000 200.000000 1.370000 0.870000 0.985000 200.000000 200.000000 2.100000 1.060000 200.000000 200.000000 0.799000 200.000000 200.000000 1.010000 0.782000 200.000000 0.909000 0.862000 0.985000 0.833000 0.990000 -100.000000 1.250000 1.520000 1.110000 1.390000 1.170000 1.220000 1.690000 1.620000 1.210000 
1.110000 1.490000 200.000000 0.983000 -100.000000 1.190000 -100.000000 1.210000 -100.000000 0.731000 1.230000 200.000000 1.000000 200.000000 1.300000 200.000000 200.000000 1.370000 200.000000 1.030000 0.968000 200.000000 200.000000 200.000000 1.000000 200.000000 1.400000 -100.000000 200.000000 200.000000 200.000000 0.699000 200.000000 0.723000 0.663000 0.697000 0.800000 0.903000 1.090000 1.430000 -100.000000 1.430000 1.750000 1.310000 200.000000 200.000000 2.530000 200.000000 
1.380000 1.770000 0.842000 1.400000 0.772000 0.753000 0.607000 0.426000 0.518000 0.261000 0.555000 0.158000 0.151000 0.194000 0.198000 -100.000000 0.079100 -100.000000 0.224000 -100.000000 0.102000 0.110000 200.000000 0.144000 -100.000000 0.272000 0.451000 0.571000 200.000000 0.948000 0.947000 1.550000 2.190000 2.680000 2.600000 3.200000 3.360000 3.340000 4.760000 3.510000 2.810000 2.460000 1.740000 2.040000 1.800000 1.020000 1.420000 1.340000 
-100.000000 1.060000 1.100000 200.000000 -100.000000 -100.000000 -100.000000 0.999000 200.000000 0.626000 1.560000 200.000000 0.686000 200.000000 200.000000 200.000000 200.000000 0.969000 1.830000 0.945000 200.000000 1.160000 200.000000 200.000000 200.000000 200.000000 200.000000 0.941000 200.000000 200.000000 1.110000 -100.000000 -100.000000 1.020000 0.942000 200.000000 0.927000 -100.000000 -100.000000 0.788000 200.000000 1.320000 200.000000 -100.000000 200.000000 1.880000 200.000000 200.000000 
-100.000000 0.959000 1.250000 0.740000 -100.000000 -100.000000 -100.000000 0.605000 -100.000000 0.429000 1.110000 -100.000000 -100.000000 200.000000 0.999000 200.000000 200.000000 1.210000 1.690000 200.000000 0.524000 200.000000 200.000000 0.951000 0.841000 0.879000 1.620000 1.090000 200.000000 2.140000 1.420000 0.975000 0.860000 0.907000 0.859000 1.050000 1.070000 0.876000 200.000000 0.955000 -100.000000 -100.000000 200.000000 1.060000 0.995000 1.100000 1.380000 -100.000000 
-100.000000 0.795000 1.330000 200.000000 1.150000 -100.000000 -100.000000 0.715000 -100.000000 -100.000000 1.160000 0.473000 0.831000 0.713000 1.030000 -100.000000 1.030000 1.460000 1.400000 200.000000 0.784000 1.400000 200.000000 1.830000 200.000000 200.000000 200.000000 1.140000 200.000000 200.000000 1.500000 0.725000 0.653000 -100.000000 0.962000 -100.000000 1.040000 -100.000000 -100.000000 0.886000 -100.000000 200.000000 -100.000000 1.040000 -100.000000 1.070000 1.110000 1.060000 
1.820000 2.040000 0.934000 1.190000 1.240000 0.585000 0.685000 0.533000 0.401000 0.316000 0.378000 0.210000 0.183000 0.108000 0.121000 0.051100 0.042400 0.074300 0.074300 0.039800 0.030400 0.035400 200.000000 0.025400 -100.000000 0.056700 -100.000000 0.245000 200.000000 0.493000 0.752000 1.070000 1.850000 2.230000 2.890000 4.440000 4.960000 5.170000 6.230000 6.110000 5.660000 6.020000 2.510000 2.710000 1.700000 1.320000 1.390000 1.550000 
1.110000 1.820000 1.360000 2.010000 1.320000 1.200000 1.390000 1.450000 1.430000 1.700000 1.500000 1.250000 1.330000 1.310000 1.180000 1.230000 1.220000 1.200000 200.000000 1.170000 0.909000 1.320000 200.000000 1.140000 0.991000 1.020000 0.949000 1.110000 200.000000 0.862000 1.040000 0.985000 0.666000 0.846000 0.869000 0.939000 0.921000 0.816000 0.866000 0.769000 -100.000000 0.807000 0.859000 0.847000 1.000000 0.832000 0.815000 200.000000 
0.539000 0.856000 0.766000 0.774000 0.652000 0.540000 0.718000 0.653000 0.663000 0.776000 0.910000 0.912000 0.854000 1.050000 0.960000 1.010000 0.890000 1.160000 1.130000 1.050000 0.934000 1.340000 200.000000 0.737000 1.210000 1.300000 1.130000 1.080000 200.000000 200.000000 1.020000 1.080000 1.080000 1.330000 1.440000 1.400000 1.500000 1.340000 0.969000 1.010000 0.683000 0.688000 0.590000 0.653000 0.598000 0.657000 0.444000 0.636000 
1.230000 1.760000 1.860000 2.410000 1.390000 1.260000 1.630000 1.480000 1.580000 1.690000 1.410000 1.230000 1.180000 1.160000 1.110000 0.985000 0.901000 0.952000 0.837000 0.851000 0.635000 0.933000 200.000000 0.763000 0.852000 0.864000 1.010000 0.821000 200.000000 0.848000 1.030000 0.971000 0.886000 1.030000 1.140000 1.150000 1.220000 1.090000 1.150000 1.080000 0.977000 1.010000 0.851000 1.030000 1.220000 1.280000 1.560000 1.290000 
0.527000 0.610000 0.553000 0.518000 0.316000 0.283000 0.277000 0.224000 0.191000 0.177000 0.308000 0.142000 0.180000 0.291000 0.342000 0.337000 0.376000 0.652000 0.822000 0.766000 1.020000 1.120000 200.000000 1.050000 1.420000 1.350000 1.470000 1.520000 200.000000 1.510000 1.550000 1.610000 2.270000 1.640000 1.740000 1.610000 1.520000 1.300000 1.150000 0.944000 0.828000 0.824000 0.683000 200.000000 0.546000 0.528000 0.387000 0.588000 
1.790000 2.500000 2.250000 3.970000 2.390000 2.080000 2.670000 2.660000 3.410000 2.570000 200.000000 2.380000 2.680000 1.830000 1.490000 1.500000 1.340000 1.440000 1.100000 0.995000 0.910000 0.754000 200.000000 0.594000 0.625000 0.604000 0.521000 0.486000 200.000000 0.270000 0.267000 0.432000 0.264000 0.332000 0.374000 0.330000 0.444000 0.589000 0.626000 0.628000 0.779000 0.740000 1.160000 1.020000 1.510000 1.520000 1.900000 1.810000 
0.401000 0.530000 0.483000 200.000000 0.293000 0.189000 0.274000 0.277000 0.281000 0.238000 0.473000 0.245000 0.392000 0.442000 0.576000 0.545000 0.668000 1.020000 1.110000 1.370000 1.300000 1.460000 200.000000 1.710000 1.420000 1.370000 1.860000 1.840000 200.000000 1.530000 1.990000 1.420000 1.490000 1.220000 1.190000 0.940000 1.100000 200.000000 0.742000 0.671000 0.718000 0.553000 -100.000000 0.500000 0.642000 0.697000 0.551000 0.680000 
200.000000 1.190000 0.982000 1.250000 0.871000 0.812000 1.020000 1.020000 1.210000 1.240000 1.490000 1.230000 1.450000 1.570000 1.460000 1.620000 1.660000 1.580000 2.250000 1.770000 1.660000 1.960000 200.000000 1.650000 1.330000 1.300000 1.470000 1.080000 200.000000 0.781000 1.000000 0.683000 0.548000 0.578000 0.580000 0.600000 0.639000 0.555000 0.574000 0.587000 0.675000 1.040000 0.921000 0.841000 0.954000 0.755000 0.928000 -100.000000 
0.842000 1.120000 1.200000 1.250000 1.660000 1.370000 1.280000 1.820000 1.010000 1.500000 0.999000 1.580000 1.480000 1.200000 0.956000 1.340000 1.330000 1.180000 1.150000 1.060000 1.130000 1.480000 200.000000 0.851000 1.420000 1.450000 1.110000 1.190000 200.000000 0.978000 1.040000 0.776000 0.982000 0.736000 0.881000 0.773000 0.818000 0.803000 0.587000 0.593000 0.588000 0.571000 0.624000 0.742000 0.597000 0.952000 0.710000 0.886000 
0.474000 0.641000 0.556000 0.541000 0.470000 0.448000 0.482000 0.614000 0.636000 0.703000 0.619000 0.821000 0.956000 0.701000 0.636000 0.839000 0.787000 0.830000 0.966000 1.060000 0.957000 1.240000 200.000000 1.310000 1.220000 1.530000 1.210000 1.480000 200.000000 1.440000 1.640000 1.220000 1.890000 1.260000 1.350000 1.160000 1.060000 0.781000 0.623000 0.656000 0.557000 0.566000 0.444000 0.566000 0.429000 0.550000 0.441000 0.497000 
0.975000 1.200000 1.370000 2.030000 1.450000 1.800000 1.950000 2.110000 2.110000 2.200000 2.350000 1.670000 1.880000 1.970000 1.510000 1.690000 1.660000 1.700000 1.470000 1.360000 1.310000 1.360000 200.000000 1.070000 1.010000 0.942000 1.100000 0.904000 200.000000 0.731000 0.859000 0.747000 0.623000 0.719000 0.649000 0.570000 0.676000 0.511000 0.553000 0.522000 0.589000 0.448000 0.640000 0.636000 0.913000 1.200000 1.090000 1.200000 
0.653000 0.686000 0.726000 0.642000 0.504000 0.533000 0.631000 0.785000 0.592000 0.891000 200.000000 0.962000 1.180000 0.971000 0.847000 1.040000 0.949000 1.110000 1.040000 0.966000 0.949000 1.070000 200.000000 1.140000 1.260000 1.440000 1.220000 1.320000 200.000000 1.020000 1.390000 1.150000 1.020000 1.390000 1.500000 1.280000 1.180000 1.290000 0.983000 0.972000 0.734000 0.797000 0.707000 0.703000 0.609000 1.030000 0.742000 1.080000 
1.210000 1.500000 1.810000 1.860000 1.820000 1.870000 1.720000 1.900000 1.510000 1.860000 1.560000 1.620000 2.110000 1.340000 1.340000 1.110000 1.430000 1.530000 0.952000 1.130000 0.996000 1.030000 200.000000 1.040000 0.943000 1.010000 1.070000 1.030000 200.000000 0.685000 0.936000 0.816000 0.522000 0.508000 0.480000 0.473000 0.483000 0.533000 0.409000 0.448000 0.500000 0.551000 0.676000 0.740000 1.030000 1.520000 1.360000 1.340000 
0.921000 0.743000 0.583000 0.751000 0.444000 0.351000 0.401000 0.291000 0.295000 0.174000 0.143000 0.095400 0.074800 0.067200 0.068400 0.041500 0.027000 0.058700 0.049700 0.029200 0.034900 0.050100 200.000000 0.083000 0.228000 0.346000 0.449000 0.621000 200.000000 0.981000 0.948000 2.220000 2.080000 2.680000 2.730000 3.970000 4.000000 3.760000 3.390000 3.030000 2.110000 1.790000 1.220000 0.925000 1.130000 0.600000 0.685000 0.836000 
0.426000 0.505000 0.511000 200.000000 0.332000 0.363000 -100.000000 0.342000 0.279000 0.406000 0.587000 200.000000 0.735000 0.741000 0.857000 0.893000 200.000000 1.110000 1.140000 200.000000 1.190000 200.000000 200.000000 1.380000 1.470000 1.420000 1.560000 1.450000 200.000000 1.600000 1.740000 1.430000 1.110000 1.280000 1.070000 1.150000 1.050000 0.939000 0.713000 0.828000 0.694000 0.672000 0.689000 0.538000 0.657000 0.886000 0.723000 0.636000 
1.810000 1.470000 1.200000 1.150000 0.843000 1.190000 1.010000 0.980000 1.310000 1.130000 200.000000 1.460000 1.270000 200.000000 1.470000 1.150000 200.000000 200.000000 1.160000 0.804000 0.938000 0.779000 200.000000 0.834000 0.615000 0.500000 0.694000 0.559000 200.000000 200.000000 -100.000000 0.775000 1.080000 0.937000 0.754000 1.160000 1.020000 0.749000 1.530000 1.540000 1.650000 1.740000 1.470000 1.520000 1.840000 1.780000 1.720000 1.410000 
1.230000 1.310000 0.664000 1.020000 0.704000 0.600000 0.478000 0.418000 0.363000 0.247000 0.146000 0.137000 0.094100 0.069300 0.048400 0.043600 -100.000000 0.047700 0.023000 0.019800 0.018100 0.027600 200.000000 0.048400 0.111000 0.200000 0.298000 0.500000 200.000000 0.751000 0.851000 1.900000 2.070000 2.930000 3.430000 4.320000 4.790000 4.820000 5.240000 5.170000 4.170000 3.140000 1.840000 1.530000 1.630000 1.030000 1.240000 1.180000 
1.740000 2.280000 1.180000 1.350000 0.926000 0.844000 0.669000 0.552000 0.457000 0.432000 0.376000 0.369000 0.337000 0.261000 0.232000 0.295000 0.295000 0.310000 0.328000 0.344000 0.382000 0.523000 200.000000 0.486000 0.600000 0.665000 0.626000 0.911000 200.000000 0.718000 1.010000 1.040000 1.640000 1.680000 2.010000 2.580000 2.660000 2.450000 2.660000 2.910000 3.610000 3.680000 2.530000 2.810000 1.600000 0.939000 1.250000 1.120000 
0.714000 1.080000 0.871000 1.470000 1.120000 0.899000 1.020000 1.150000 1.300000 1.430000 1.000000 1.330000 1.590000 0.901000 0.895000 1.150000 1.010000 0.828000 0.745000 1.180000 1.010000 1.240000 200.000000 1.150000 0.751000 0.791000 0.812000 0.894000 200.000000 0.717000 0.827000 1.110000 0.840000 1.440000 1.240000 1.290000 1.470000 2.110000 1.790000 1.190000 1.120000 0.693000 0.877000 0.833000 0.841000 0.756000 0.865000 1.060000 
0.557000 0.805000 0.816000 0.869000 1.180000 0.613000 0.638000 0.556000 0.510000 0.637000 0.812000 0.987000 1.070000 0.936000 1.200000 1.100000 1.390000 1.800000 1.430000 1.350000 1.220000 1.270000 200.000000 1.290000 0.894000 0.925000 1.280000 1.240000 200.000000 1.290000 1.410000 1.240000 0.954000 1.130000 1.020000 1.000000 1.120000 -100.000000 0.955000 0.836000 0.733000 0.901000 0.749000 0.720000 0.764000 1.100000 0.886000 0.929000 
1.070000 1.870000 1.680000 2.990000 2.100000 1.830000 1.750000 1.670000 1.970000 1.740000 1.680000 1.510000 1.420000 1.360000 1.240000 1.530000 1.360000 1.080000 1.440000 1.140000 1.360000 1.550000 200.000000 0.995000 1.130000 0.917000 0.821000 0.766000 200.000000 0.597000 0.753000 0.605000 0.736000 0.738000 0.577000 0.575000 0.652000 0.572000 0.683000 0.583000 0.608000 -100.000000 0.791000 0.788000 0.939000 0.762000 0.826000 1.210000 
0.445000 0.647000 0.473000 0.619000 0.467000 0.182000 -100.000000 0.225000 0.184000 0.182000 -100.000000 0.218000 0.358000 0.362000 0.516000 0.490000 0.507000 0.808000 0.813000 0.890000 0.808000 0.952000 200.000000 1.160000 1.200000 1.100000 1.550000 1.630000 200.000000 1.710000 1.840000 1.670000 1.930000 1.820000 1.590000 1.400000 1.400000 1.280000 1.160000 1.000000 -100.000000 0.829000 0.745000 0.604000 0.709000 0.763000 0.657000 0.715000 
0.707000 0.973000 0.843000 1.100000 0.982000 0.566000 0.636000 0.704000 0.565000 0.795000 0.644000 0.648000 0.781000 0.516000 0.423000 0.403000 0.403000 0.486000 0.490000 0.443000 0.463000 0.589000 200.000000 0.616000 0.800000 0.797000 0.836000 1.010000 200.000000 1.260000 1.110000 1.310000 1.430000 1.790000 1.820000 1.920000 2.010000 2.030000 1.650000 1.650000 1.370000 1.080000 0.991000 0.817000 0.932000 1.120000 0.961000 200.000000 
0.846000 0.962000 0.910000 1.390000 0.976000 0.728000 1.030000 0.968000 1.320000 1.170000 0.955000 1.080000 1.230000 1.130000 0.946000 1.010000 0.918000 0.971000 0.891000 0.770000 0.943000 0.748000 200.000000 1.040000 0.906000 0.996000 1.220000 1.260000 200.000000 1.270000 1.050000 1.700000 2.000000 1.670000 1.550000 1.520000 1.420000 1.230000 0.996000 0.925000 0.836000 0.715000 0.647000 0.518000 0.803000 0.680000 0.754000 0.856000 
0.470000 0.773000 0.768000 1.020000 0.753000 0.694000 0.777000 0.876000 0.566000 0.979000 0.943000 200.000000 1.060000 0.942000 0.938000 1.010000 1.170000 1.300000 200.000000 1.080000 0.988000 1.500000 200.000000 1.380000 1.490000 1.400000 200.000000 1.570000 200.000000 200.000000 1.430000 1.230000 0.639000 0.820000 0.911000 0.823000 0.859000 0.798000 0.654000 0.683000 0.609000 -100.000000 0.504000 0.473000 200.000000 0.763000 0.668000 0.758000 
1.030000 1.520000 1.280000 1.560000 1.330000 1.280000 1.290000 1.540000 1.010000 1.940000 1.390000 1.560000 2.010000 1.340000 1.320000 1.650000 2.160000 1.500000 1.610000 1.430000 1.440000 1.520000 200.000000 1.120000 1.160000 1.130000 0.924000 1.010000 200.000000 0.717000 0.737000 0.739000 0.576000 0.531000 0.579000 0.590000 0.605000 0.566000 0.444000 0.522000 0.521000 0.551000 0.717000 0.715000 0.990000 1.140000 1.160000 1.220000 
0.952000 1.600000 1.680000 200.000000 1.880000 1.930000 1.700000 1.840000 1.320000 1.900000 1.470000 1.350000 1.340000 1.280000 1.240000 1.430000 1.450000 1.010000 1.280000 1.170000 0.985000 1.610000 200.000000 0.859000 200.000000 1.030000 0.779000 0.734000 200.000000 0.687000 0.709000 0.746000 0.691000 0.636000 0.762000 0.785000 200.000000 200.000000 0.857000 0.674000 0.639000 -100.000000 0.778000 0.992000 0.901000 0.881000 0.724000 1.040000 
1.330000 1.340000 1.350000 1.200000 1.120000 1.080000 1.080000 1.330000 1.120000 1.250000 1.070000 1.130000 1.240000 0.934000 0.967000 0.999000 0.891000 0.898000 0.914000 0.897000 0.866000 -100.000000 200.000000 0.879000 0.773000 0.795000 0.866000 0.983000 200.000000 200.000000 1.100000 0.852000 1.080000 1.100000 1.030000 1.350000 200.000000 1.260000 1.570000 1.390000 1.770000 -100.000000 1.440000 1.470000 1.510000 1.850000 1.750000 1.630000 
0.691000 0.721000 0.709000 0.588000 0.486000 0.281000 -100.000000 0.349000 0.301000 0.330000 0.423000 0.128000 0.245000 0.261000 0.337000 0.150000 0.212000 0.476000 0.635000 0.562000 0.473000 -100.000000 200.000000 1.000000 1.010000 0.854000 1.600000 1.570000 200.000000 1.540000 1.920000 1.620000 2.360000 2.040000 2.110000 2.010000 2.330000 1.980000 1.500000 1.250000 1.140000 1.070000 -100.000000 0.762000 0.774000 0.634000 0.566000 0.708000 
1.280000 1.520000 1.490000 1.880000 1.310000 1.690000 1.530000 1.920000 1.980000 1.980000 1.480000 1.910000 2.000000 1.320000 1.130000 1.410000 1.300000 1.170000 1.010000 1.120000 1.230000 1.000000 200.000000 1.040000 0.858000 0.856000 0.852000 0.827000 200.000000 0.632000 0.750000 0.702000 0.916000 0.755000 0.765000 0.782000 0.746000 0.732000 0.847000 0.777000 0.847000 0.821000 0.859000 0.868000 0.909000 1.310000 1.310000 1.310000 
0.715000 0.804000 0.735000 200.000000 0.543000 0.346000 0.845000 0.889000 1.190000 0.780000 -100.000000 1.020000 0.717000 0.505000 0.852000 0.808000 0.732000 1.130000 0.815000 0.502000 0.863000 0.948000 200.000000 1.550000 0.793000 0.759000 0.971000 0.860000 200.000000 1.280000 0.610000 0.627000 1.070000 0.963000 0.939000 1.150000 1.040000 1.260000 1.440000 1.220000 1.870000 -100.000000 1.340000 2.030000 1.420000 1.190000 1.260000 2.200000 
0.756000 0.869000 0.767000 1.200000 0.806000 0.749000 0.872000 0.982000 1.290000 1.100000 0.971000 0.934000 1.160000 0.924000 0.956000 1.050000 0.992000 1.060000 0.881000 1.220000 1.130000 1.080000 200.000000 1.150000 1.130000 1.070000 1.440000 1.330000 200.000000 1.230000 1.410000 1.390000 1.360000 1.360000 1.310000 1.060000 1.130000 0.952000 0.854000 0.751000 0.607000 0.670000 0.618000 0.637000 0.803000 0.802000 0.832000 0.847000 
0.562000 0.575000 0.528000 -100.000000 0.349000 -100.000000 0.271000 0.250000 0.179000 0.199000 -100.000000 0.187000 0.243000 0.259000 0.412000 0.339000 0.506000 0.700000 0.772000 0.920000 0.962000 1.100000 200.000000 1.450000 1.400000 1.580000 1.650000 1.540000 200.000000 1.430000 1.720000 1.620000 1.390000 1.420000 1.540000 1.430000 1.500000 1.270000 1.080000 0.991000 0.777000 0.724000 0.600000 0.693000 0.720000 0.763000 0.666000 0.644000 
-100.000000 0.830000 1.430000 0.998000 1.020000 -100.000000 200.000000 0.971000 0.761000 0.896000 1.710000 0.636000 0.865000 200.000000 1.050000 -100.000000 0.794000 1.340000 1.510000 -100.000000 0.706000 0.798000 200.000000 200.000000 200.000000 0.849000 200.000000 0.815000 200.000000 200.000000 1.130000 0.899000 1.360000 1.090000 1.100000 1.150000 0.872000 -100.000000 -100.000000 0.963000 -100.000000 1.360000 200.000000 -100.000000 200.000000 1.090000 0.929000 1.160000 
1.220000 -100.000000 2.310000 200.000000 -100.000000 200.000000 200.000000 0.909000 -100.000000 0.932000 200.000000 -100.000000 0.994000 200.000000 200.000000 200.000000 200.000000 200.000000 200.000000 200.000000 0.770000 -100.000000 200.000000 200.000000 200.000000 200.000000 200.000000 -100.000000 200.000000 200.000000 1.470000 0.674000 -100.000000 -100.000000 0.873000 1.020000 0.938000 -100.000000 -100.000000 -100.000000 -100.000000 200.000000 200.000000 -100.000000 200.000000 200.000000 1.860000 1.710000 
0.969000 1.260000 1.400000 200.000000 1.150000 1.340000 1.380000 1.270000 1.500000 1.560000 1.670000 200.000000 1.370000 1.430000 1.330000 1.200000 1.200000 1.720000 1.520000 200.000000 1.480000 200.000000 200.000000 1.490000 1.140000 1.040000 1.310000 1.120000 200.000000 0.886000 0.818000 0.678000 0.588000 0.533000 0.476000 0.463000 0.490000 0.567000 0.701000 0.522000 -100.000000 0.561000 0.843000 0.877000 0.967000 1.010000 1.100000 1.170000 
0.907000 0.852000 0.678000 0.762000 0.569000 0.521000 0.592000 0.586000 0.680000 0.649000 0.618000 0.658000 0.789000 0.734000 0.769000 0.740000 0.782000 0.864000 0.779000 0.896000 0.826000 0.815000 200.000000 0.993000 0.878000 1.000000 1.050000 1.130000 200.000000 0.716000 -100.000000 1.390000 1.300000 1.700000 1.720000 1.690000 1.820000 1.850000 2.110000 1.870000 1.520000 1.340000 1.130000 0.893000 1.100000 1.120000 1.030000 1.010000 
1.430000 1.520000 0.652000 1.170000 0.790000 0.710000 0.496000 0.451000 0.406000 0.240000 0.186000 0.148000 0.123000 200.000000 0.087800 0.051500 -100.000000 -100.000000 200.000000 -100.000000 0.037700 0.042700 200.000000 0.047000 0.069800 0.123000 0.205000 0.376000 200.000000 0.694000 0.870000 1.350000 1.850000 2.600000 2.770000 3.580000 3.270000 200.000000 5.350000 4.530000 3.840000 3.120000 2.140000 2.040000 2.030000 1.950000 2.160000 1.600000 
0.845000 1.370000 1.160000 0.990000 1.090000 0.646000 0.836000 0.542000 0.463000 0.671000 1.790000 0.460000 0.483000 200.000000 0.973000 -100.000000 200.000000 200.000000 2.010000 0.998000 0.505000 1.060000 200.000000 0.883000 200.000000 0.892000 1.230000 0.640000 200.000000 1.600000 1.480000 1.100000 2.040000 1.830000 1.710000 1.580000 1.750000 1.360000 2.390000 1.960000 200.000000 -100.000000 200.000000 1.350000 1.650000 1.380000 1.110000 200.000000 
0.808000 0.960000 0.536000 0.996000 0.714000 0.463000 0.517000 0.406000 0.426000 0.438000 0.669000 0.671000 0.892000 0.924000 1.060000 1.270000 1.390000 1.580000 1.580000 1.500000 1.490000 1.560000 200.000000 1.150000 1.010000 0.847000 0.998000 0.975000 200.000000 0.934000 0.924000 1.200000 1.150000 1.530000 1.400000 1.610000 1.500000 1.360000 2.070000 1.970000 1.490000 1.710000 1.250000 1.250000 1.170000 0.863000 0.972000 0.877000 
1.430000 2.130000 1.420000 1.470000 0.927000 0.538000 0.632000 0.508000 0.533000 0.511000 -100.000000 0.529000 0.582000 0.554000 0.739000 0.507000 0.517000 0.872000 1.430000 -100.000000 0.563000 0.748000 200.000000 0.899000 1.020000 0.970000 0.877000 1.080000 200.000000 1.320000 200.000000 1.250000 1.490000 1.790000 1.460000 1.450000 1.340000 1.260000 1.660000 1.730000 2.450000 2.200000 1.810000 1.690000 1.520000 1.400000 1.290000 1.330000 
0.525000 0.550000 0.507000 0.517000 0.426000 0.252000 0.344000 0.332000 0.321000 0.429000 -100.000000 0.470000 0.622000 0.638000 0.659000 0.989000 0.973000 0.860000 1.290000 1.110000 1.580000 1.600000 200.000000 1.750000 1.510000 1.470000 1.220000 1.660000 200.000000 1.470000 -100.000000 1.450000 1.490000 1.510000 1.420000 1.100000 1.330000 1.420000 1.230000 0.953000 1.090000 0.674000 0.673000 0.775000 0.545000 0.691000 0.460000 1.160000 
-100.000000 1.410000 2.110000 1.280000 1.830000 200.000000 1.190000 1.250000 -100.000000 1.000000 1.880000 200.000000 0.880000 200.000000 200.000000 200.000000 200.000000 200.000000 200.000000 200.000000 0.541000 200.000000 200.000000 1.400000 200.000000 200.000000 200.000000 200.000000 200.000000 200.000000 200.000000 200.000000 0.946000 -100.000000 0.954000 1.030000 1.430000 -100.000000 -100.000000 1.410000 200.000000 200.000000 200.000000 -100.000000 1.740000 200.000000 2.110000 200.000000 
-100.000000 1.100000 1.500000 1.500000 1.290000 1.130000 1.310000 1.350000 1.770000 1.660000 2.140000 1.100000 1.310000 200.000000 1.800000 1.050000 0.942000 1.590000 2.510000 1.820000 1.640000 1.450000 200.000000 1.970000 1.240000 200.000000 2.010000 0.906000 200.000000 0.771000 1.040000 -100.000000 0.868000 1.060000 0.742000 0.566000 0.779000 -100.000000 -100.000000 0.637000 -100.000000 -100.000000 -100.000000 -100.000000 0.964000 1.370000 1.340000 1.100000 
1.130000 1.650000 1.840000 2.850000 2.080000 1.990000 1.960000 1.700000 1.910000 2.270000 2.200000 200.000000 1.940000 2.000000 2.140000 1.840000 2.130000 2.320000 200.000000 1.590000 1.540000 1.580000 200.000000 1.140000 1.010000 0.792000 0.921000 0.836000 200.000000 0.606000 0.598000 0.486000 0.308000 0.356000 0.310000 0.330000 0.415000 0.349000 -100.000000 0.401000 0.538000 -100.000000 0.850000 0.832000 200.000000 1.410000 1.300000 1.540000 
2.050000 2.640000 2.280000 2.890000 1.870000 1.590000 1.820000 1.700000 1.610000 1.890000 1.400000 1.290000 1.330000 0.925000 0.806000 0.751000 0.664000 0.796000 0.597000 0.516000 0.420000 0.463000 200.000000 0.392000 0.382000 0.346000 0.401000 0.351000 200.000000 0.460000 0.554000 0.658000 0.716000 1.100000 1.170000 1.450000 1.710000 1.880000 2.430000 2.570000 2.300000 2.270000 1.950000 1.750000 2.100000 2.270000 2.600000 2.480000 
0.974000 1.340000 1.550000 1.770000 1.110000 0.968000 1.350000 1.190000 1.500000 1.390000 1.610000 0.829000 0.886000 0.958000 0.812000 0.638000 0.653000 0.746000 0.937000 0.842000 0.665000 0.929000 200.000000 1.160000 200.000000 1.250000 1.480000 1.290000 200.000000 1.180000 1.230000 1.140000 1.110000 1.440000 1.360000 1.090000 1.080000 0.934000 200.000000 0.724000 0.794000 -100.000000 -100.000000 0.789000 1.490000 1.110000 0.842000 1.140000 
200.000000 0.398000 0.811000 0.412000 0.454000 -100.000000 -100.000000 0.538000 0.328000 0.661000 -100.000000 0.516000 1.070000 0.953000 1.350000 1.600000 1.800000 1.900000 2.080000 2.580000 2.850000 2.990000 200.000000 3.180000 2.070000 1.890000 2.210000 1.710000 200.000000 200.000000 1.250000 0.751000 0.786000 0.608000 0.544000 0.415000 0.486000 0.457000 0.486000 0.334000 -100.000000 -100.000000 -100.000000 -100.000000 0.586000 1.040000 0.640000 1.020000 
0.694000 1.090000 1.020000 0.998000 1.260000 1.060000 0.911000 1.330000 0.599000 1.270000 0.920000 1.110000 1.480000 0.992000 0.776000 1.130000 1.310000 1.000000 0.981000 0.868000 0.921000 1.430000 200.000000 1.180000 1.180000 1.310000 1.040000 1.410000 200.000000 1.150000 1.320000 1.080000 0.932000 0.934000 1.200000 1.280000 1.430000 1.030000 0.855000 0.834000 0.794000 0.730000 0.725000 0.773000 0.804000 0.950000 0.927000 1.070000 
0.816000 1.090000 1.170000 200.000000 1.460000 1.420000 1.300000 1.650000 1.800000 1.890000 1.620000 1.600000 1.880000 1.730000 1.630000 1.510000 1.470000 200.000000 1.370000 1.160000 1.000000 1.030000 200.000000 1.480000 0.833000 0.769000 0.944000 0.632000 200.000000 0.938000 0.748000 0.614000 0.438000 0.486000 0.423000 0.490000 0.497000 0.321000 0.524000 0.590000 0.661000 -100.000000 0.868000 0.756000 0.974000 1.130000 1.330000 -100.000000 
-100.000000 0.848000 0.801000 200.000000 -100.000000 200.000000 -100.000000 0.369000 -100.000000 -100.000000 200.000000 -100.000000 0.238000 200.000000 200.000000 -100.000000 200.000000 200.000000 200.000000 1.320000 0.999000 1.200000 200.000000 1.690000 1.500000 1.480000 200.000000 1.560000 200.000000 200.000000 2.610000 1.310000 1.760000 1.810000 1.480000 1.270000 1.050000 -100.000000 1.520000 1.260000 -100.000000 200.000000 200.000000 -100.000000 1.180000 200.000000 0.974000 200.000000 
0.700000 0.675000 0.546000 0.483000 0.321000 0.213000 0.313000 0.283000 0.222000 0.215000 0.250000 0.156000 0.199000 0.193000 0.279000 0.274000 0.330000 0.544000 0.703000 0.835000 0.988000 1.060000 200.000000 1.040000 1.380000 1.610000 1.440000 1.470000 200.000000 1.520000 1.570000 1.540000 1.760000 1.520000 1.550000 1.450000 1.500000 1.320000 1.310000 1.170000 0.889000 1.040000 0.680000 0.813000 0.721000 0.731000 0.749000 0.720000 
1.540000 1.700000 1.440000 1.310000 1.150000 1.100000 1.240000 1.330000 1.390000 1.430000 -100.000000 1.410000 1.270000 1.110000 1.130000 1.270000 1.190000 1.120000 1.130000 1.010000 1.000000 1.060000 200.000000 0.998000 0.902000 0.888000 0.948000 0.958000 200.000000 0.933000 1.190000 0.890000 1.090000 1.140000 1.260000 1.470000 1.440000 1.340000 1.530000 1.410000 1.690000 1.950000 1.470000 1.620000 1.410000 1.300000 1.380000 1.400000 
0.744000 0.846000 0.688000 0.426000 0.661000 0.379000 0.499000 0.441000 0.259000 0.332000 0.339000 0.257000 0.257000 0.308000 0.374000 0.295000 0.349000 0.585000 0.576000 0.588000 0.722000 1.160000 200.000000 0.900000 1.230000 1.200000 200.000000 1.450000 200.000000 1.320000 1.310000 1.050000 2.010000 1.450000 2.350000 2.530000 2.620000 2.500000 1.820000 1.660000 1.270000 1.530000 0.895000 1.100000 0.687000 0.557000 0.535000 0.792000 
1.020000 0.932000 1.350000 0.941000 0.965000 0.815000 0.634000 0.960000 1.060000 1.040000 -100.000000 1.130000 1.150000 0.869000 1.330000 1.070000 0.658000 0.927000 1.070000 0.854000 0.898000 1.000000 200.000000 0.681000 0.798000 0.703000 0.584000 0.852000 200.000000 -100.000000 200.000000 0.596000 0.831000 200.000000 1.010000 1.200000 200.000000 0.809000 0.966000 0.977000 -100.000000 -100.000000 -100.000000 1.070000 0.888000 1.010000 0.832000 1.010000 
1.140000 1.290000 1.420000 1.060000 1.400000 1.480000 1.230000 1.310000 0.680000 1.710000 1.230000 1.260000 1.650000 0.983000 0.875000 0.839000 1.240000 0.948000 0.909000 0.823000 0.699000 1.070000 200.000000 0.884000 0.927000 1.030000 0.839000 1.140000 200.000000 0.825000 1.230000 0.920000 0.748000 0.888000 1.190000 1.190000 1.120000 1.080000 0.899000 1.170000 1.160000 1.300000 1.050000 1.270000 0.989000 1.240000 1.110000 1.290000 
1.200000 1.540000 1.200000 1.270000 0.848000 0.896000 0.705000 0.693000 0.907000 0.663000 0.782000 0.483000 0.511000 0.562000 0.522000 0.476000 0.511000 0.472000 0.704000 0.625000 0.580000 0.457000 200.000000 0.543000 0.818000 0.705000 0.760000 0.755000 200.000000 0.943000 0.878000 1.540000 1.780000 1.940000 1.950000 2.110000 1.990000 1.620000 2.270000 2.190000 1.740000 1.940000 1.110000 1.190000 1.300000 1.040000 1.360000 1.030000 
0.447000 0.497000 0.483000 0.601000 0.497000 0.308000 0.450000 0.635000 0.742000 0.975000 1.030000 1.110000 1.590000 1.400000 1.680000 1.570000 1.650000 2.040000 1.820000 1.980000 1.800000 1.390000 200.000000 1.380000 1.190000 1.240000 1.180000 1.180000 200.000000 1.030000 1.080000 0.889000 0.893000 0.988000 0.896000 0.872000 0.863000 0.837000 0.791000 0.641000 0.470000 0.550000 0.435000 0.486000 0.486000 0.614000 0.680000 0.629000 
0.707000 0.915000 0.872000 1.180000 0.854000 0.785000 0.831000 0.850000 0.826000 0.974000 0.988000 0.817000 0.951000 0.875000 0.859000 0.818000 0.983000 1.080000 1.250000 1.030000 1.050000 0.883000 200.000000 1.200000 1.150000 1.350000 1.420000 1.330000 200.000000 1.200000 1.200000 1.200000 1.380000 1.590000 1.570000 1.280000 1.430000 1.360000 1.060000 0.808000 0.692000 0.747000 0.779000 0.736000 0.670000 0.871000 0.780000 0.910000 
0.603000 0.826000 0.772000 1.640000 0.890000 0.741000 0.810000 0.653000 0.793000 0.836000 0.988000 0.632000 0.820000 0.943000 0.851000 0.890000 1.180000 0.983000 1.420000 1.180000 1.100000 1.470000 200.000000 1.250000 1.390000 1.290000 1.310000 1.130000 200.000000 1.380000 1.280000 1.560000 1.110000 1.450000 1.120000 0.933000 0.957000 0.963000 0.644000 0.605000 0.588000 0.637000 0.622000 0.530000 0.803000 0.935000 0.688000 0.999000 
1.450000 1.800000 1.710000 1.310000 1.160000 0.622000 0.795000 0.778000 0.720000 0.711000 1.110000 0.645000 0.812000 0.670000 0.696000 0.650000 0.552000 0.899000 0.984000 -100.000000 0.774000 0.781000 200.000000 0.862000 0.742000 0.866000 0.981000 0.888000 200.000000 1.440000 0.797000 1.070000 1.090000 1.200000 1.090000 1.310000 1.330000 200.000000 1.570000 1.690000 1.720000 1.250000 1.380000 1.350000 1.200000 1.610000 1.240000 1.250000 
0.470000 0.814000 0.588000 0.540000 0.537000 0.304000 0.305000 0.274000 0.129000 0.219000 -100.000000 0.199000 0.259000 0.241000 0.351000 0.323000 0.460000 0.675000 0.816000 0.774000 0.940000 1.340000 200.000000 1.320000 1.540000 1.630000 1.390000 1.860000 200.000000 1.910000 1.430000 1.380000 1.550000 1.440000 1.790000 1.710000 1.810000 1.320000 1.020000 1.190000 1.010000 0.791000 0.785000 0.828000 0.692000 0.996000 0.692000 0.760000 
0.912000 1.200000 0.904000 0.998000 0.971000 0.619000 0.790000 0.735000 0.749000 0.874000 0.959000 0.614000 0.686000 0.804000 0.808000 0.531000 0.691000 0.920000 0.804000 0.704000 0.600000 0.610000 200.000000 0.587000 0.699000 0.835000 0.795000 1.050000 200.000000 1.040000 1.180000 1.240000 1.270000 1.410000 1.750000 2.230000 2.040000 1.910000 1.600000 2.190000 1.570000 1.370000 0.791000 1.030000 0.825000 0.814000 0.889000 1.000000 
-100.000000 0.821000 0.967000 1.110000 1.250000 -100.000000 0.845000 0.792000 0.742000 0.866000 -100.000000 200.000000 0.891000 0.856000 1.060000 0.722000 0.880000 1.090000 200.000000 1.160000 0.778000 1.140000 200.000000 1.290000 1.340000 1.240000 2.210000 1.080000 200.000000 2.360000 1.310000 -100.000000 1.030000 1.090000 1.380000 -100.000000 1.480000 1.570000 -100.000000 1.450000 1.280000 -100.000000 0.816000 0.937000 0.951000 1.170000 -100.000000 2.030000 
-100.000000 1.100000 0.925000 200.000000 1.040000 0.493000 -100.000000 0.521000 -100.000000 0.420000 0.689000 -100.000000 0.486000 0.480000 0.883000 0.490000 0.686000 0.944000 200.000000 1.320000 0.935000 1.170000 200.000000 1.980000 1.340000 1.190000 2.180000 1.380000 200.000000 2.450000 1.670000 -100.000000 1.220000 1.490000 1.300000 1.230000 1.240000 1.520000 1.010000 1.230000 -100.000000 -100.000000 1.030000 1.060000 1.260000 1.220000 -100.000000 0.795000 
0.295000 0.330000 0.238000 0.379000 0.314000 0.173000 0.240000 0.435000 0.634000 1.050000 1.360000 1.410000 2.130000 2.010000 2.350000 2.500000 2.680000 3.160000 2.390000 3.100000 2.250000 2.060000 200.000000 1.420000 1.230000 1.070000 1.130000 0.888000 200.000000 0.678000 0.660000 0.544000 0.490000 0.605000 0.454000 0.409000 0.444000 0.497000 0.528000 0.398000 0.314000 0.310000 0.285000 0.287000 0.291000 0.480000 0.349000 0.467000 
0.842000 1.090000 0.853000 1.030000 0.862000 0.628000 0.622000 0.559000 0.619000 0.593000 0.563000 0.556000 0.663000 0.702000 0.927000 1.220000 1.480000 1.350000 1.740000 1.930000 2.100000 2.250000 200.000000 1.520000 1.950000 1.670000 1.510000 1.300000 200.000000 0.895000 0.996000 1.000000 0.865000 0.940000 0.881000 0.624000 0.699000 0.631000 0.563000 0.515000 0.454000 0.722000 0.604000 0.575000 0.571000 0.654000 0.467000 0.630000 
0.451000 0.611000 0.562000 0.612000 0.617000 0.506000 0.482000 0.749000 0.454000 0.832000 0.628000 0.839000 1.250000 0.859000 0.809000 1.170000 1.320000 0.998000 0.925000 1.140000 1.020000 1.350000 200.000000 1.390000 1.470000 1.500000 1.330000 1.340000 200.000000 1.120000 1.470000 1.030000 0.878000 0.894000 0.989000 0.856000 0.892000 0.795000 0.711000 0.631000 0.550000 0.493000 0.441000 0.570000 0.599000 0.817000 0.798000 1.250000 
0.294000 0.387000 0.312000 -100.000000 0.193000 0.155000 0.262000 0.219000 0.227000 0.363000 0.525000 0.493000 0.771000 0.879000 1.180000 1.310000 1.790000 1.900000 1.990000 2.270000 1.930000 2.410000 200.000000 2.140000 1.890000 1.670000 1.640000 1.810000 200.000000 1.140000 1.120000 1.150000 0.712000 0.823000 0.757000 -100.000000 0.819000 0.613000 0.519000 0.587000 0.556000 0.497000 0.426000 0.467000 0.595000 0.617000 0.441000 0.578000 
2.000000 1.840000 0.940000 1.090000 0.669000 0.555000 0.590000 0.387000 0.518000 0.283000 0.267000 0.165000 0.137000 0.102000 0.086000 0.060800 0.068400 0.117000 0.137000 0.097100 0.096700 0.151000 200.000000 0.224000 0.252000 0.316000 0.489000 0.660000 200.000000 0.642000 1.010000 1.400000 2.270000 2.230000 2.710000 3.970000 3.710000 3.460000 4.920000 4.440000 4.990000 5.980000 3.290000 2.510000 2.190000 1.240000 1.630000 1.440000 
1.010000 0.971000 0.804000 200.000000 0.793000 0.741000 0.626000 0.620000 0.590000 0.663000 0.572000 0.837000 0.868000 0.677000 0.783000 0.856000 0.903000 200.000000 0.715000 0.774000 200.000000 0.669000 200.000000 0.486000 0.583000 0.541000 0.483000 0.574000 200.000000 0.796000 0.950000 1.420000 1.180000 1.570000 2.060000 2.790000 2.850000 2.850000 2.930000 3.100000 200.000000 1.920000 1.380000 1.290000 1.210000 1.210000 0.938000 0.933000 
1.650000 2.000000 1.920000 2.570000 2.070000 1.860000 2.010000 2.310000 1.970000 2.310000 1.850000 2.100000 2.690000 1.880000 1.800000 1.970000 1.980000 200.000000 1.730000 1.470000 1.430000 1.070000 200.000000 1.010000 0.792000 0.660000 0.648000 0.531000 200.000000 0.409000 0.322000 0.299000 0.274000 0.293000 0.252000 0.314000 0.371000 0.321000 0.493000 0.623000 0.756000 0.717000 1.100000 1.040000 1.360000 1.380000 1.390000 1.330000 
0.840000 1.150000 0.753000 0.502000 0.493000 0.409000 0.320000 0.379000 0.149000 0.250000 -100.000000 0.157000 0.186000 0.104000 0.104000 0.160000 0.180000 0.195000 0.204000 0.220000 0.233000 0.444000 200.000000 0.448000 0.609000 0.943000 0.718000 1.220000 200.000000 1.330000 1.590000 1.500000 1.240000 1.730000 2.550000 3.030000 3.180000 3.480000 2.160000 3.070000 2.270000 1.810000 1.340000 1.460000 1.150000 1.210000 1.280000 1.160000 
1.220000 1.300000 1.210000 200.000000 0.875000 0.884000 0.986000 0.917000 0.862000 0.925000 1.010000 0.804000 0.921000 1.020000 1.180000 1.090000 1.020000 200.000000 1.260000 1.300000 1.370000 1.410000 200.000000 1.210000 1.280000 1.020000 1.110000 1.100000 200.000000 1.080000 1.030000 1.040000 0.976000 1.060000 1.240000 1.310000 1.320000 1.300000 1.090000 1.540000 1.240000 1.260000 1.080000 1.150000 1.120000 1.160000 1.070000 1.040000 
0.458000 0.486000 0.415000 0.384000 0.295000 0.274000 0.253000 0.339000 0.255000 0.358000 0.332000 0.354000 0.505000 0.429000 0.526000 0.698000 0.824000 0.807000 1.140000 1.310000 1.480000 1.780000 200.000000 2.060000 1.960000 1.970000 1.670000 1.850000 200.000000 1.620000 1.540000 1.220000 1.510000 1.230000 1.200000 0.938000 0.927000 0.841000 0.901000 0.670000 0.557000 0.514000 0.518000 0.511000 0.497000 0.483000 0.426000 0.552000 
1.230000 1.300000 1.290000 1.540000 1.400000 1.170000 1.320000 1.380000 1.860000 1.350000 -100.000000 1.280000 1.460000 1.200000 1.140000 1.190000 1.070000 1.110000 1.100000 1.290000 1.080000 1.170000 200.000000 1.050000 0.981000 0.939000 0.940000 0.874000 200.000000 0.917000 0.785000 0.787000 0.896000 0.864000 0.858000 0.742000 0.903000 0.792000 0.930000 0.799000 0.821000 0.774000 0.893000 0.938000 0.995000 1.070000 1.200000 1.160000 
0.767000 0.900000 1.030000 0.984000 1.000000 1.000000 1.010000 1.230000 0.793000 1.200000 0.957000 0.945000 1.230000 0.917000 0.811000 0.878000 1.080000 0.789000 0.751000 0.741000 0.721000 0.804000 200.000000 0.792000 0.909000 0.988000 0.843000 0.940000 200.000000 0.983000 0.763000 0.906000 0.665000 0.621000 0.789000 0.854000 0.784000 0.603000 0.671000 0.818000 0.775000 0.686000 0.797000 0.994000 0.841000 1.100000 0.878000 1.130000 
0.856000 1.130000 0.870000 1.460000 1.140000 1.460000 1.180000 1.440000 1.840000 1.710000 1.260000 1.630000 1.470000 1.080000 1.070000 1.270000 1.060000 0.864000 0.993000 0.962000 1.250000 1.040000 200.000000 0.820000 1.040000 0.987000 0.979000 0.989000 200.000000 1.030000 0.887000 1.160000 1.200000 1.060000 1.020000 0.921000 0.915000 0.783000 0.681000 0.654000 0.559000 0.553000 0.573000 0.632000 0.781000 0.660000 0.877000 1.060000 
3.580000 3.860000 1.490000 1.500000 1.320000 0.901000 1.000000 0.973000 0.522000 0.643000 0.506000 0.493000 0.432000 0.220000 0.227000 0.151000 0.122000 0.199000 0.138000 0.091200 0.100000 0.105000 200.000000 0.050400 0.065200 0.057900 -100.000000 0.075900 200.000000 0.110000 0.174000 0.351000 0.764000 0.982000 1.790000 2.480000 2.310000 2.060000 3.160000 4.470000 6.730000 6.590000 4.960000 5.540000 3.730000 2.730000 2.710000 2.280000 
1.100000 1.520000 1.390000 1.310000 1.510000 1.530000 0.956000 1.270000 0.666000 1.150000 0.777000 0.833000 1.080000 0.533000 0.502000 0.537000 0.366000 0.512000 0.420000 0.500000 0.486000 0.588000 200.000000 0.555000 0.703000 0.916000 0.765000 1.070000 200.000000 1.220000 1.440000 1.290000 1.110000 1.110000 1.470000 1.490000 1.990000 1.800000 1.300000 1.320000 0.968000 0.971000 0.888000 1.180000 1.150000 1.630000 1.440000 1.350000 
0.757000 1.210000 200.000000 200.000000 1.320000 0.548000 -100.000000 0.927000 0.597000 0.529000 200.000000 -100.000000 0.551000 200.000000 200.000000 -100.000000 200.000000 1.430000 1.950000 200.000000 -100.000000 200.000000 200.000000 200.000000 200.000000 0.992000 200.000000 0.702000 200.000000 200.000000 200.000000 1.260000 1.130000 1.370000 1.370000 1.240000 1.320000 -100.000000 -100.000000 1.340000 200.000000 2.060000 200.000000 1.150000 1.400000 1.570000 200.000000 -100.000000 
0.535000 0.868000 0.731000 0.768000 0.616000 0.349000 0.285000 0.289000 0.118000 0.193000 -100.000000 0.117000 0.156000 -100.000000 -100.000000 -100.000000 -100.000000 -100.000000 0.228000 0.166000 0.152000 0.382000 200.000000 0.493000 0.880000 1.030000 1.110000 1.540000 200.000000 1.500000 1.800000 1.960000 2.080000 2.390000 2.580000 2.910000 2.770000 2.130000 1.310000 1.390000 1.020000 0.825000 0.906000 0.924000 0.880000 0.517000 0.540000 0.664000 
0.510000 0.596000 0.686000 0.680000 0.476000 -100.000000 -100.000000 0.351000 0.272000 0.270000 -100.000000 0.277000 0.533000 -100.000000 0.522000 0.321000 0.426000 0.988000 1.120000 1.260000 1.190000 1.420000 200.000000 1.370000 1.440000 1.380000 2.060000 1.800000 200.000000 2.060000 1.220000 1.280000 1.350000 1.340000 1.250000 1.330000 1.220000 1.070000 1.010000 0.911000 -100.000000 0.759000 -100.000000 0.815000 0.677000 0.933000 0.668000 0.618000 
1.200000 1.880000 200.000000 1.110000 1.700000 -100.000000 200.000000 0.796000 -100.000000 0.398000 1.440000 0.602000 0.554000 0.685000 1.030000 -100.000000 -100.000000 1.320000 1.770000 -100.000000 -100.000000 0.615000 200.000000 0.887000 0.549000 0.669000 1.150000 0.672000 200.000000 1.600000 0.771000 -100.000000 1.210000 1.440000 1.420000 1.660000 1.770000 1.700000 1.920000 2.160000 1.780000 2.170000 200.000000 1.660000 1.970000 1.670000 1.540000 -100.000000 
0.749000 1.130000 0.726000 1.050000 1.250000 0.529000 -100.000000 0.628000 0.733000 0.490000 1.060000 0.533000 0.692000 0.741000 0.948000 0.511000 0.553000 0.746000 0.798000 0.499000 0.520000 0.448000 200.000000 0.299000 0.547000 0.562000 0.837000 0.899000 200.000000 1.400000 1.200000 1.180000 1.480000 1.550000 1.580000 1.960000 1.720000 1.470000 1.570000 1.390000 1.510000 1.230000 1.310000 1.320000 1.240000 1.000000 1.080000 1.060000 
1.530000 1.710000 1.170000 200.000000 1.470000 0.789000 0.990000 1.060000 0.710000 0.805000 1.330000 0.766000 0.830000 0.862000 0.986000 -100.000000 0.512000 -100.000000 1.020000 -100.000000 0.506000 0.559000 200.000000 -100.000000 0.548000 200.000000 200.000000 0.883000 200.000000 200.000000 200.000000 0.914000 0.913000 1.070000 1.190000 200.000000 1.370000 1.360000 1.750000 1.540000 -100.000000 2.430000 1.110000 1.400000 1.670000 1.730000 200.000000 1.390000 
0.623000 0.932000 1.050000 200.000000 1.730000 1.340000 1.840000 1.660000 2.140000 200.000000 1.770000 1.920000 2.690000 2.120000 1.890000 2.220000 2.100000 2.080000 1.880000 1.910000 1.410000 1.320000 200.000000 1.260000 0.985000 0.807000 0.982000 0.740000 200.000000 0.749000 0.535000 0.601000 0.376000 0.493000 0.366000 -100.000000 0.444000 -100.000000 -100.000000 0.420000 -100.000000 -100.000000 0.500000 0.522000 0.782000 1.050000 1.160000 1.160000 
0.422000 0.601000 0.568000 0.518000 0.515000 0.207000 -100.000000 0.218000 0.147000 200.000000 0.512000 0.129000 0.203000 0.285000 0.356000 0.261000 0.382000 0.819000 0.810000 0.719000 0.738000 0.959000 200.000000 0.786000 1.160000 1.380000 1.350000 1.290000 200.000000 1.520000 1.390000 1.910000 1.800000 2.110000 1.790000 1.650000 1.670000 1.550000 1.040000 1.170000 0.726000 0.684000 0.622000 0.659000 0.675000 0.806000 0.451000 200.000000 
0.929000 1.330000 1.050000 1.630000 1.070000 1.480000 1.350000 1.420000 2.110000 1.580000 1.440000 1.280000 1.360000 1.160000 0.907000 1.040000 0.801000 0.759000 0.792000 0.832000 0.833000 0.802000 200.000000 0.529000 0.900000 0.736000 0.800000 0.882000 200.000000 0.859000 0.800000 1.010000 1.560000 1.830000 1.510000 1.380000 1.620000 1.290000 1.500000 1.180000 0.790000 0.762000 0.831000 0.851000 1.090000 0.603000 0.963000 1.090000 
0.679000 0.882000 1.070000 1.640000 1.290000 1.280000 1.530000 1.610000 1.660000 1.950000 1.740000 1.610000 2.100000 1.550000 1.680000 1.600000 1.680000 1.860000 1.400000 1.550000 1.260000 1.170000 200.000000 1.210000 1.010000 1.050000 0.995000 0.913000 200.000000 0.749000 0.803000 0.632000 0.457000 0.551000 0.454000 0.480000 0.480000 0.486000 -100.000000 0.454000 0.398000 -100.000000 0.520000 0.612000 0.724000 1.110000 0.969000 1.030000 
0.592000 0.671000 0.551000 200.000000 0.361000 0.248000 0.308000 0.321000 0.328000 0.274000 -100.000000 0.212000 0.257000 0.279000 0.334000 0.346000 0.406000 0.654000 0.642000 0.809000 0.815000 1.080000 200.000000 1.370000 1.250000 1.590000 1.660000 1.570000 200.000000 1.670000 200.000000 1.490000 1.630000 1.770000 1.800000 1.690000 1.500000 1.410000 1.250000 1.070000 200.000000 0.783000 0.616000 0.779000 0.673000 0.692000 0.633000 0.754000 
0.555000 0.543000 0.609000 0.426000 0.316000 0.291000 0.288000 0.363000 0.221000 0.356000 0.228000 0.235000 0.354000 0.237000 0.277000 0.237000 0.403000 0.426000 0.480000 0.712000 0.645000 0.886000 200.000000 1.110000 1.290000 1.610000 1.490000 1.690000 200.000000 1.730000 1.950000 1.580000 1.500000 1.470000 1.590000 1.420000 1.380000 1.070000 0.918000 0.918000 0.815000 0.683000 0.596000 0.665000 0.574000 0.804000 0.666000 0.891000 
0.427000 0.451000 0.395000 0.406000 0.247000 0.179000 -100.000000 0.257000 0.266000 0.301000 0.308000 0.369000 0.395000 0.402000 0.512000 0.552000 0.593000 200.000000 1.110000 200.000000 1.370000 1.270000 200.000000 1.890000 1.620000 1.700000 1.670000 1.670000 200.000000 1.720000 2.120000 1.590000 1.840000 1.470000 1.290000 0.945000 0.868000 0.785000 0.801000 0.643000 0.544000 0.523000 0.529000 0.448000 0.426000 -100.000000 0.463000 0.457000 
0.711000 0.786000 0.592000 0.567000 0.346000 0.277000 0.237000 0.212000 0.218000 0.134000 -100.000000 0.111000 0.107000 -100.000000 0.155000 -100.000000 -100.000000 0.211000 0.259000 0.226000 0.344000 0.384000 200.000000 0.675000 0.767000 0.920000 1.270000 1.370000 200.000000 1.580000 2.170000 2.190000 2.360000 2.280000 2.360000 2.080000 2.140000 1.740000 1.610000 1.260000 1.210000 0.774000 0.746000 0.764000 0.809000 0.902000 0.780000 0.710000 
1.280000 1.500000 1.610000 2.220000 1.800000 1.810000 2.010000 1.920000 2.270000 2.380000 2.210000 2.230000 2.330000 1.950000 1.990000 2.030000 1.700000 2.060000 1.570000 1.390000 1.390000 1.170000 200.000000 1.070000 0.840000 0.669000 0.708000 0.651000 200.000000 0.392000 0.402000 0.346000 0.332000 0.339000 0.272000 0.293000 0.334000 0.344000 0.420000 0.406000 0.497000 0.526000 0.616000 0.741000 0.971000 1.030000 1.040000 1.210000 
1.060000 1.350000 200.000000 0.958000 -100.000000 200.000000 200.000000 0.831000 1.540000 0.849000 200.000000 1.010000 0.781000 200.000000 200.000000 -100.000000 200.000000 1.770000 200.000000 200.000000 0.933000 0.851000 200.000000 200.000000 200.000000 200.000000 200.000000 200.000000 200.000000 200.000000 200.000000 0.946000 1.160000 200.000000 0.896000 1.110000 200.000000 1.450000 -100.000000 1.260000 -100.000000 -100.000000 200.000000 -100.000000 200.000000 200.000000 200.000000 0.999000 
2.060000 1.630000 1.110000 1.270000 0.968000 0.687000 0.758000 0.603000 0.884000 0.668000 0.888000 0.931000 1.030000 1.030000 1.220000 1.170000 1.260000 1.300000 1.470000 1.330000 1.210000 0.912000 200.000000 0.853000 0.711000 0.580000 0.528000 0.412000 200.000000 0.310000 0.410000 0.565000 0.700000 0.941000 0.920000 1.170000 1.260000 1.290000 200.000000 2.480000 3.180000 3.860000 3.120000 2.750000 2.480000 1.630000 1.640000 1.610000 
1.230000 1.500000 1.330000 1.150000 1.430000 1.140000 1.020000 1.310000 0.788000 1.400000 1.010000 1.090000 1.630000 1.050000 0.952000 1.190000 1.290000 1.200000 0.959000 0.947000 0.735000 0.960000 200.000000 0.734000 0.913000 0.981000 0.722000 0.994000 200.000000 0.774000 0.800000 0.779000 0.493000 0.664000 0.829000 0.817000 1.020000 0.882000 0.725000 0.982000 1.090000 1.030000 1.240000 1.450000 1.480000 1.460000 1.380000 1.560000 
1.190000 1.190000 1.570000 0.884000 1.110000 -100.000000 200.000000 1.210000 0.697000 0.898000 1.460000 0.787000 0.941000 1.000000 1.150000 0.695000 200.000000 200.000000 1.420000 200.000000 1.220000 1.280000 200.000000 1.710000 1.240000 1.400000 200.000000 1.020000 200.000000 1.660000 1.050000 0.783000 0.661000 0.778000 0.821000 0.688000 200.000000 0.925000 -100.000000 0.991000 -100.000000 -100.000000 1.170000 -100.000000 1.420000 200.000000 1.570000 1.290000 
0.778000 0.987000 0.749000 0.756000 0.672000 0.579000 0.496000 0.574000 0.356000 0.541000 -100.000000 0.384000 0.674000 0.596000 0.683000 0.699000 0.746000 0.831000 1.230000 1.130000 0.989000 1.540000 200.000000 1.430000 1.540000 1.570000 1.450000 1.710000 200.000000 1.670000 1.460000 1.110000 1.300000 1.580000 1.320000 1.340000 1.310000 1.100000 0.943000 0.999000 1.130000 0.724000 0.874000 1.050000 0.891000 0.979000 0.567000 0.719000 
1.010000 1.460000 0.881000 1.220000 1.190000 0.851000 0.814000 1.030000 0.765000 0.815000 0.740000 0.699000 0.898000 0.686000 0.588000 0.759000 0.829000 0.745000 0.693000 0.760000 0.709000 0.802000 200.000000 0.774000 0.870000 0.907000 0.902000 1.090000 200.000000 1.110000 200.000000 1.070000 1.100000 1.200000 1.400000 1.790000 1.610000 1.370000 1.670000 1.590000 1.410000 1.260000 1.110000 1.160000 1.070000 1.090000 1.220000 1.000000 
0.897000 1.530000 1.300000 2.040000 1.920000 1.440000 1.330000 1.480000 1.060000 1.450000 1.330000 1.330000 1.800000 1.180000 1.360000 1.380000 1.530000 1.380000 1.350000 1.180000 1.060000 1.450000 200.000000 1.260000 1.070000 1.140000 1.080000 1.140000 200.000000 0.945000 0.965000 0.744000 0.739000 0.698000 0.637000 0.616000 0.543000 0.557000 0.412000 0.460000 0.441000 0.545000 0.521000 0.598000 0.792000 1.120000 0.992000 1.170000 
0.477000 0.486000 0.643000 0.502000 0.512000 -100.000000 -100.000000 0.387000 0.409000 0.363000 -100.000000 0.483000 0.610000 0.674000 1.040000 0.950000 1.010000 1.490000 1.610000 1.420000 1.640000 1.720000 200.000000 2.080000 1.880000 1.550000 1.570000 1.400000 200.000000 1.650000 1.120000 0.847000 0.986000 0.868000 0.713000 0.505000 0.712000 0.868000 0.716000 0.859000 0.738000 0.749000 0.743000 0.776000 0.503000 0.593000 0.536000 0.686000 
1.380000 2.040000 1.790000 2.910000 2.140000 1.880000 1.840000 2.010000 1.640000 2.010000 1.880000 1.810000 2.230000 1.750000 2.230000 2.010000 1.960000 2.150000 1.800000 1.630000 1.320000 1.320000 200.000000 0.997000 0.862000 0.675000 0.740000 0.615000 200.000000 0.454000 0.419000 0.328000 0.259000 0.281000 0.272000 0.279000 0.374000 0.349000 0.490000 0.521000 0.559000 0.764000 0.933000 0.988000 1.220000 1.570000 1.630000 1.470000 
0.745000 1.170000 1.370000 1.330000 1.730000 1.070000 1.000000 1.240000 0.946000 200.000000 1.470000 1.200000 1.410000 1.250000 1.240000 1.160000 1.140000 1.460000 1.230000 1.120000 1.120000 1.340000 200.000000 1.140000 1.150000 1.240000 1.080000 1.330000 200.000000 1.350000 1.350000 0.919000 1.070000 0.997000 0.764000 0.798000 0.750000 0.724000 0.717000 0.748000 0.727000 0.550000 0.837000 1.140000 0.792000 1.040000 0.920000 1.390000 
1.680000 2.450000 2.080000 3.200000 2.530000 2.000000 2.250000 2.160000 3.070000 2.360000 2.050000 2.230000 2.250000 1.720000 1.830000 1.640000 1.580000 1.610000 1.320000 1.330000 1.380000 1.160000 200.000000 0.809000 0.737000 0.642000 0.688000 0.631000 200.000000 0.403000 0.402000 0.354000 0.346000 0.277000 0.219000 0.199000 0.235000 0.247000 0.316000 0.374000 0.429000 0.441000 0.756000 0.803000 1.130000 1.430000 1.430000 1.570000 
0.934000 1.070000 0.895000 1.010000 1.010000 0.631000 0.759000 0.893000 0.807000 0.842000 0.859000 0.783000 1.100000 0.752000 0.880000 0.918000 0.975000 1.080000 1.130000 1.080000 1.160000 1.140000 200.000000 1.430000 1.110000 1.210000 1.330000 1.180000 200.000000 1.350000 1.390000 1.000000 1.020000 1.240000 1.030000 1.010000 0.935000 0.886000 -100.000000 0.967000 1.090000 1.140000 0.957000 1.070000 1.060000 0.835000 1.090000 1.100000 
0.671000 0.639000 0.950000 0.536000 0.483000 0.361000 0.547000 0.497000 0.581000 0.412000 -100.000000 0.418000 0.497000 0.634000 0.769000 0.441000 0.513000 0.995000 1.010000 0.767000 0.907000 1.090000 200.000000 1.480000 1.150000 1.070000 1.260000 1.330000 200.000000 1.780000 1.470000 1.330000 1.370000 1.320000 1.270000 1.210000 1.270000 1.310000 1.240000 1.160000 1.430000 -100.000000 0.868000 0.985000 0.984000 0.997000 0.663000 0.893000 
0.767000 0.869000 1.320000 3.410000 2.460000 3.160000 3.620000 3.480000 4.990000 4.690000 4.410000 4.320000 4.790000 4.110000 2.390000 2.710000 1.750000 1.470000 0.934000 0.477000 0.490000 0.401000 200.000000 0.255000 0.210000 0.179000 -100.000000 0.158000 200.000000 0.128000 0.127000 -100.000000 0.191000 -100.000000 0.228000 0.255000 0.395000 0.354000 0.423000 0.420000 0.541000 -100.000000 0.613000 0.605000 0.920000 1.370000 0.832000 1.370000 
1.230000 1.210000 1.430000 2.030000 1.310000 1.320000 1.710000 1.580000 2.530000 1.880000 1.630000 1.650000 1.850000 1.550000 1.390000 1.530000 1.440000 1.500000 1.460000 1.370000 1.610000 1.220000 200.000000 1.200000 1.090000 0.885000 1.020000 0.952000 200.000000 0.849000 0.793000 0.841000 0.818000 0.759000 0.500000 0.409000 0.441000 0.395000 0.374000 0.435000 0.454000 0.505000 0.483000 0.543000 0.883000 1.110000 0.929000 1.260000 
0.580000 0.569000 0.657000 0.523000 0.574000 0.376000 -100.000000 0.321000 0.277000 0.376000 0.666000 0.768000 1.140000 0.787000 1.280000 1.100000 1.360000 1.810000 1.300000 1.160000 1.110000 1.360000 200.000000 1.860000 1.200000 1.140000 1.220000 1.530000 200.000000 1.520000 1.590000 1.620000 0.935000 1.000000 0.825000 0.952000 1.060000 0.699000 0.646000 0.851000 0.782000 -100.000000 0.691000 0.531000 0.813000 0.809000 0.658000 0.820000 
1.380000 1.050000 0.758000 0.880000 0.658000 0.511000 0.553000 0.541000 0.544000 0.444000 0.468000 0.293000 0.406000 0.383000 0.480000 0.395000 0.483000 0.578000 0.673000 0.629000 0.745000 0.692000 200.000000 0.703000 0.918000 0.925000 0.910000 1.100000 200.000000 1.160000 1.270000 1.390000 1.970000 1.760000 1.570000 1.730000 1.720000 1.470000 2.060000 1.930000 1.650000 1.570000 1.780000 1.570000 1.350000 1.110000 1.050000 1.160000 
0.978000 0.738000 0.980000 1.370000 1.130000 1.240000 1.170000 1.320000 2.080000 1.490000 1.520000 1.700000 1.900000 1.670000 1.740000 2.000000 1.880000 1.780000 1.710000 1.610000 1.510000 1.380000 200.000000 1.150000 1.100000 1.010000 1.000000 0.899000 200.000000 0.674000 0.663000 0.708000 0.647000 0.603000 0.441000 -100.000000 0.438000 0.432000 0.538000 0.412000 0.369000 0.435000 0.642000 0.528000 0.790000 -100.000000 0.639000 0.875000 
0.560000 0.687000 0.563000 0.667000 0.398000 0.514000 0.525000 0.514000 0.527000 0.715000 0.784000 0.598000 0.806000 0.786000 0.905000 0.909000 1.000000 1.250000 1.080000 1.050000 0.899000 1.160000 200.000000 1.200000 1.370000 1.360000 1.350000 1.470000 200.000000 1.410000 1.510000 1.790000 0.944000 1.610000 1.670000 1.410000 1.480000 1.330000 0.770000 0.945000 0.688000 0.680000 0.497000 0.473000 0.672000 0.643000 0.486000 0.688000 
1.010000 200.000000 0.699000 200.000000 0.537000 -100.000000 0.647000 0.561000 0.467000 0.346000 0.507000 0.248000 0.191000 -100.000000 0.403000 -100.000000 -100.000000 -100.000000 0.490000 -100.000000 0.193000 0.155000 200.000000 0.139000 0.183000 0.248000 0.495000 0.403000 200.000000 0.889000 1.030000 1.380000 1.280000 2.220000 2.730000 3.340000 3.530000 3.810000 4.380000 4.000000 2.950000 1.960000 1.150000 1.300000 1.710000 1.990000 1.660000 1.590000 
0.878000 0.969000 1.170000 1.810000 1.270000 1.340000 1.730000 1.770000 2.570000 1.950000 1.720000 1.650000 1.850000 1.510000 1.460000 1.380000 1.250000 1.480000 1.450000 1.480000 1.500000 1.140000 200.000000 1.290000 1.120000 1.050000 1.060000 1.060000 200.000000 0.877000 1.010000 0.957000 0.933000 0.770000 0.652000 0.454000 0.493000 0.438000 0.423000 0.423000 0.406000 0.454000 0.486000 0.584000 0.881000 1.080000 0.906000 1.090000 
0.796000 200.000000 1.090000 200.000000 -100.000000 200.000000 -100.000000 0.807000 0.645000 200.000000 200.000000 0.749000 0.989000 200.000000 0.925000 -100.000000 200.000000 1.100000 200.000000 0.576000 0.507000 0.809000 200.000000 200.000000 200.000000 0.923000 0.840000 0.668000 200.000000 200.000000 1.050000 0.975000 0.843000 1.650000 1.220000 1.640000 1.350000 1.470000 200.000000 1.540000 1.800000 -100.000000 200.000000 -100.000000 200.000000 200.000000 1.520000 1.030000 
1.400000 1.280000 1.270000 1.140000 1.080000 -100.000000 1.130000 1.090000 1.370000 1.130000 200.000000 0.877000 1.100000 1.130000 1.150000 0.982000 0.954000 -100.000000 200.000000 200.000000 0.791000 1.080000 200.000000 1.120000 0.799000 0.851000 1.340000 1.180000 200.000000 1.690000 200.000000 1.040000 1.170000 1.070000 1.160000 1.400000 1.250000 1.380000 1.330000 1.220000 1.290000 200.000000 1.360000 1.360000 1.300000 1.700000 1.190000 1.290000 
1.310000 1.780000 1.940000 1.830000 1.990000 2.010000 1.710000 1.990000 1.640000 2.160000 1.590000 1.960000 1.830000 1.370000 1.260000 1.360000 1.040000 1.150000 1.060000 0.857000 0.834000 1.020000 200.000000 0.843000 0.845000 0.927000 0.831000 1.080000 200.000000 0.750000 0.873000 0.830000 0.862000 0.791000 0.836000 0.889000 0.874000 0.822000 0.572000 0.610000 0.606000 0.557000 0.627000 0.821000 0.794000 0.694000 0.723000 0.925000 
0.954000 1.830000 1.400000 2.130000 2.770000 1.500000 1.650000 2.230000 0.943000 1.740000 1.940000 1.630000 1.760000 1.730000 1.170000 1.300000 1.300000 200.000000 1.360000 1.430000 0.630000 1.060000 200.000000 0.415000 0.697000 0.780000 200.000000 0.709000 200.000000 200.000000 0.744000 0.576000 0.651000 -100.000000 0.680000 0.798000 0.809000 0.861000 0.975000 1.080000 1.290000 -100.000000 -100.000000 1.380000 1.340000 1.560000 1.270000 1.230000 
0.842000 1.070000 0.644000 0.917000 0.603000 0.526000 0.425000 0.401000 0.356000 0.328000 -100.000000 0.268000 0.323000 -100.000000 0.323000 0.179000 0.173000 -100.000000 0.432000 0.326000 0.301000 0.337000 200.000000 0.509000 0.528000 0.669000 0.900000 0.989000 200.000000 1.310000 1.600000 1.470000 1.580000 2.100000 2.230000 3.180000 2.450000 2.460000 2.380000 2.790000 1.660000 1.910000 1.310000 1.080000 1.310000 1.220000 1.080000 0.832000 
1.300000 2.030000 2.040000 2.810000 2.330000 1.720000 1.860000 2.070000 1.710000 2.060000 2.040000 1.690000 1.570000 1.480000 1.520000 1.500000 1.380000 1.470000 1.120000 200.000000 0.930000 1.110000 200.000000 0.610000 0.756000 0.777000 0.673000 0.652000 200.000000 0.612000 0.591000 0.789000 0.779000 0.998000 0.996000 1.150000 1.250000 1.290000 1.130000 0.978000 0.566000 0.635000 0.721000 0.843000 1.150000 0.844000 0.851000 1.110000 
0.533000 0.690000 0.528000 0.646000 0.763000 0.358000 0.568000 0.774000 0.565000 0.950000 1.070000 1.260000 1.430000 1.610000 1.330000 1.830000 2.080000 2.930000 2.130000 1.420000 1.620000 1.910000 200.000000 1.720000 1.640000 1.590000 1.400000 1.340000 200.000000 1.160000 1.150000 0.813000 0.802000 0.950000 1.030000 0.884000 1.010000 0.765000 0.849000 0.716000 0.594000 0.622000 -100.000000 0.770000 0.572000 1.070000 0.507000 0.974000 
1.040000 1.700000 1.430000 1.210000 1.540000 1.180000 0.948000 1.390000 0.585000 1.390000 0.858000 1.160000 1.340000 0.704000 0.545000 0.758000 0.822000 0.498000 0.561000 0.481000 0.528000 0.800000 200.000000 0.674000 0.883000 1.140000 0.668000 1.150000 200.000000 1.030000 1.390000 0.862000 0.939000 1.030000 1.620000 1.640000 1.740000 1.670000 1.050000 1.360000 1.130000 1.160000 0.994000 1.280000 0.849000 1.470000 1.230000 1.400000 
0.344000 0.473000 0.384000 0.460000 0.374000 -100.000000 -100.000000 200.000000 0.209000 0.312000 -100.000000 0.409000 0.552000 0.556000 0.899000 0.779000 0.978000 1.160000 1.770000 2.180000 1.920000 2.030000 200.000000 2.460000 2.040000 1.950000 1.910000 1.660000 200.000000 1.530000 1.780000 -100.000000 1.550000 1.210000 1.090000 0.875000 0.922000 -100.000000 0.801000 0.486000 -100.000000 -100.000000 -100.000000 0.426000 0.526000 0.803000 0.497000 0.605000 
0.949000 1.380000 1.390000 1.890000 1.250000 0.938000 1.060000 1.070000 1.010000 1.190000 0.965000 0.726000 0.875000 0.768000 0.891000 0.866000 0.872000 1.160000 1.090000 1.130000 1.020000 1.130000 200.000000 1.540000 1.390000 1.220000 1.440000 1.560000 200.000000 1.260000 1.360000 1.270000 0.630000 0.828000 0.687000 0.548000 0.594000 0.608000 0.506000 0.483000 0.476000 0.441000 0.493000 0.463000 0.758000 0.694000 0.629000 0.849000 
0.486000 0.633000 0.398000 0.448000 0.291000 0.200000 0.237000 0.241000 0.196000 0.272000 0.282000 0.261000 0.371000 0.383000 0.486000 0.501000 0.663000 0.793000 1.020000 1.010000 0.936000 1.460000 200.000000 1.550000 1.480000 1.380000 1.720000 2.130000 200.000000 1.640000 1.820000 1.710000 1.570000 1.480000 1.650000 1.550000 1.690000 1.140000 0.981000 0.759000 0.700000 0.670000 0.581000 0.681000 0.586000 0.505000 0.460000 -100.000000 
1.330000 1.920000 1.790000 2.030000 1.980000 1.950000 1.360000 1.560000 1.190000 1.480000 1.380000 1.210000 2.040000 1.190000 1.230000 1.310000 1.310000 1.260000 1.260000 1.390000 1.160000 1.280000 200.000000 1.050000 1.030000 1.150000 0.849000 0.984000 200.000000 0.829000 -100.000000 0.603000 0.702000 0.553000 0.548000 0.457000 0.448000 0.390000 0.395000 0.406000 0.426000 0.435000 0.730000 0.911000 0.788000 1.320000 1.070000 1.190000 
1.890000 2.640000 2.330000 4.060000 3.390000 3.250000 3.730000 4.380000 4.990000 4.110000 2.900000 3.530000 2.870000 2.590000 2.270000 2.410000 1.510000 1.360000 0.764000 0.583000 0.721000 0.497000 200.000000 0.166000 0.310000 0.173000 0.132000 0.110000 200.000000 0.079100 -100.000000 0.073300 0.085400 0.078600 0.071300 0.091500 0.141000 0.151000 0.255000 0.319000 0.493000 0.493000 0.909000 0.920000 1.330000 1.090000 1.270000 1.690000 
1.210000 1.410000 1.360000 1.390000 1.200000 1.050000 1.130000 1.260000 1.190000 1.270000 1.110000 1.050000 1.220000 0.946000 0.811000 0.884000 0.783000 0.711000 0.636000 0.617000 0.575000 0.636000 200.000000 0.717000 0.740000 0.853000 0.940000 1.030000 200.000000 1.070000 1.370000 1.430000 0.955000 1.470000 1.490000 1.390000 1.530000 1.280000 1.180000 1.210000 0.988000 1.160000 0.937000 0.993000 1.190000 1.130000 1.160000 1.260000 
0.612000 0.693000 0.517000 0.460000 0.356000 0.275000 0.238000 0.283000 0.123000 0.166000 -100.000000 0.084800 0.111000 -100.000000 -100.000000 0.038500 0.055900 0.092800 0.122000 0.139000 0.138000 0.287000 200.000000 0.346000 0.566000 0.822000 0.841000 1.140000 200.000000 1.460000 1.820000 1.990000 1.510000 2.480000 2.830000 2.690000 3.480000 3.050000 2.130000 1.810000 1.220000 1.140000 0.921000 0.901000 1.110000 0.838000 0.817000 0.891000 
0.357000 0.321000 0.349000 0.255000 -100.000000 -100.000000 -100.000000 0.356000 -100.000000 0.235000 -100.000000 0.245000 0.590000 0.650000 200.000000 1.100000 1.460000 200.000000 2.190000 2.360000 1.880000 2.680000 200.000000 2.890000 2.460000 2.080000 1.950000 2.220000 200.000000 1.370000 1.450000 1.060000 0.825000 0.868000 0.771000 0.755000 0.908000 0.817000 200.000000 0.649000 -100.000000 -100.000000 -100.000000 -100.000000 0.369000 1.560000 0.382000 0.599000 
0.915000 0.973000 0.885000 1.490000 1.200000 1.050000 1.090000 1.230000 1.030000 1.130000 0.820000 0.820000 0.877000 0.606000 0.755000 0.596000 0.733000 200.000000 1.090000 1.070000 1.110000 1.100000 200.000000 1.500000 1.240000 1.720000 1.460000 1.310000 200.000000 1.170000 1.220000 1.380000 1.100000 1.350000 1.110000 0.684000 0.806000 0.683000 0.524000 0.568000 0.585000 0.395000 0.528000 0.656000 0.831000 0.922000 0.849000 1.230000 
0.252000 0.261000 0.277000 0.403000 0.346000 0.395000 0.644000 0.852000 1.290000 1.500000 1.840000 1.700000 1.960000 2.720000 2.580000 2.990000 3.180000 2.580000 3.810000 3.430000 3.360000 2.850000 200.000000 1.620000 1.860000 1.350000 1.060000 0.691000 200.000000 0.454000 0.349000 0.293000 0.351000 0.257000 0.240000 0.184000 0.262000 -100.000000 0.297000 0.180000 -100.000000 -100.000000 -100.000000 0.207000 0.233000 0.363000 0.285000 0.392000 
2.620000 2.350000 0.927000 1.610000 0.636000 0.661000 0.813000 0.696000 0.816000 0.512000 0.412000 0.308000 0.274000 0.215000 0.199000 0.177000 0.150000 0.163000 0.112000 0.104000 0.108000 0.110000 200.000000 0.089600 0.140000 0.166000 0.172000 0.247000 200.000000 0.426000 0.446000 1.070000 1.360000 2.330000 2.390000 2.730000 2.930000 2.770000 4.920000 4.960000 4.380000 3.860000 2.570000 2.170000 2.280000 1.260000 1.480000 1.710000 
1.000000 1.050000 0.703000 1.150000 0.682000 0.735000 0.732000 0.620000 0.993000 0.744000 0.783000 0.824000 0.932000 0.864000 0.929000 0.965000 0.917000 1.090000 1.010000 0.991000 1.110000 0.857000 200.000000 0.774000 0.673000 0.617000 0.780000 0.746000 200.000000 0.966000 0.903000 1.370000 1.260000 1.680000 1.530000 1.910000 1.480000 1.540000 2.570000 2.080000 1.390000 1.710000 1.030000 0.929000 1.360000 1.050000 1.120000 1.240000 
0.448000 0.635000 0.457000 0.550000 0.323000 0.200000 0.201000 0.196000 0.170000 0.154000 -100.000000 0.129000 0.192000 0.181000 0.259000 0.287000 0.356000 0.552000 0.700000 0.775000 0.835000 0.936000 200.000000 1.300000 1.300000 1.370000 1.520000 1.670000 200.000000 1.660000 2.020000 1.620000 2.060000 1.970000 1.920000 1.510000 1.540000 1.300000 1.080000 0.807000 0.705000 0.583000 0.662000 0.595000 0.542000 0.608000 0.548000 0.635000 
0.530000 0.798000 0.503000 0.517000 0.501000 0.403000 -100.000000 0.358000 0.218000 0.480000 -100.000000 0.490000 0.613000 0.532000 0.763000 0.707000 0.968000 1.070000 1.410000 -100.000000 1.590000 2.330000 200.000000 2.080000 2.250000 2.140000 1.700000 1.710000 200.000000 1.480000 1.580000 0.949000 0.996000 1.050000 0.933000 0.764000 0.707000 0.799000 0.568000 0.646000 0.676000 -100.000000 0.669000 0.711000 0.539000 0.796000 0.727000 0.752000 
-100.000000 1.450000 200.000000 1.290000 2.200000 1.770000 -100.000000 200.000000 1.150000 1.190000 200.000000 0.793000 1.150000 200.000000 200.000000 200.000000 200.000000 200.000000 200.000000 0.863000 0.648000 -100.000000 200.000000 200.000000 200.000000 0.601000 200.000000 200.000000 200.000000 200.000000 0.733000 -100.000000 -100.000000 -100.000000 0.538000 0.619000 0.680000 200.000000 200.000000 1.210000 200.000000 200.000000 200.000000 -100.000000 200.000000 200.000000 -100.000000 200.000000 
1.520000 1.920000 1.650000 2.220000 1.450000 1.190000 1.380000 1.390000 1.530000 1.750000 1.680000 1.190000 1.440000 1.410000 1.600000 1.250000 1.440000 1.630000 1.450000 1.270000 0.875000 1.160000 200.000000 1.250000 0.974000 0.853000 0.896000 0.906000 200.000000 0.691000 0.720000 0.690000 0.406000 0.597000 0.538000 0.524000 0.640000 0.616000 0.675000 0.707000 0.714000 0.682000 1.010000 0.850000 1.340000 1.170000 1.150000 1.390000 
1.290000 3.320000 1.960000 3.460000 3.320000 1.680000 2.240000 200.000000 1.970000 1.960000 1.380000 1.580000 1.450000 1.400000 1.040000 1.480000 1.530000 0.967000 1.450000 0.907000 0.931000 1.150000 200.000000 0.507000 0.865000 0.691000 0.633000 0.483000 200.000000 0.337000 0.334000 -100.000000 0.426000 0.613000 0.597000 0.527000 0.703000 0.674000 200.000000 0.643000 0.728000 0.643000 200.000000 1.350000 1.480000 1.250000 1.250000 1.320000 
1.370000 2.730000 2.130000 2.330000 3.560000 2.620000 1.830000 2.890000 1.020000 2.460000 1.600000 1.760000 2.200000 1.290000 0.779000 1.450000 1.420000 1.020000 0.918000 0.776000 0.918000 1.150000 200.000000 0.686000 0.969000 1.010000 0.543000 0.778000 200.000000 0.646000 0.572000 -100.000000 0.554000 0.501000 0.686000 0.765000 0.752000 0.807000 0.670000 0.745000 0.823000 0.742000 0.833000 1.260000 0.913000 1.510000 1.240000 1.460000 
0.863000 1.200000 0.584000 1.050000 0.789000 0.537000 -100.000000 0.860000 0.613000 0.587000 0.521000 0.665000 0.708000 0.646000 0.727000 0.835000 0.837000 200.000000 1.380000 1.230000 1.430000 1.120000 200.000000 1.400000 1.160000 1.100000 1.310000 1.230000 200.000000 1.360000 1.440000 1.330000 1.400000 1.590000 1.330000 1.190000 1.240000 1.260000 1.440000 1.350000 0.890000 1.110000 0.961000 0.779000 0.851000 1.190000 0.747000 0.779000 
3.720000 4.860000 3.940000 5.280000 3.560000 3.070000 2.870000 2.580000 3.200000 2.080000 1.480000 1.310000 1.130000 0.764000 0.652000 0.435000 0.332000 0.452000 0.423000 0.387000 0.387000 0.444000 200.000000 0.444000 0.476000 0.392000 0.594000 0.497000 200.000000 0.598000 0.598000 0.684000 0.687000 0.815000 0.536000 0.522000 0.617000 0.580000 0.723000 0.755000 0.857000 1.020000 1.620000 1.460000 1.810000 2.250000 2.350000 2.360000 
0.422000 0.538000 0.415000 -100.000000 0.245000 -100.000000 -100.000000 -100.000000 0.134000 -100.000000 -100.000000 0.081300 0.227000 0.251000 0.412000 0.376000 0.597000 0.684000 1.020000 1.420000 1.180000 1.570000 200.000000 1.570000 1.820000 1.960000 1.910000 1.490000 200.000000 1.620000 1.310000 1.780000 1.460000 1.780000 1.430000 1.230000 1.110000 0.907000 0.561000 0.689000 0.549000 -100.000000 0.704000 -100.000000 0.533000 -100.000000 0.387000 0.432000 
1.250000 1.290000 1.050000 1.520000 0.779000 0.953000 1.340000 1.510000 1.940000 1.860000 1.570000 1.060000 1.150000 1.220000 1.020000 1.370000 1.240000 1.110000 1.620000 1.420000 1.420000 1.400000 200.000000 1.390000 1.360000 1.020000 1.080000 0.898000 200.000000 0.748000 0.916000 0.940000 1.200000 1.270000 1.100000 0.757000 0.911000 0.716000 0.741000 0.677000 0.629000 0.637000 0.772000 0.745000 0.960000 0.843000 0.782000 1.080000 
2.280000 3.660000 2.350000 2.970000 2.730000 4.170000 2.410000 200.000000 2.950000 2.750000 3.270000 1.600000 1.760000 200.000000 1.200000 0.925000 0.980000 1.160000 0.932000 0.779000 0.653000 0.622000 200.000000 0.470000 0.530000 0.406000 0.461000 0.277000 200.000000 0.281000 0.275000 -100.000000 0.308000 -100.000000 0.342000 0.392000 0.361000 0.358000 200.000000 0.566000 200.000000 0.675000 1.250000 1.630000 1.740000 200.000000 2.410000 2.390000 
0.675000 0.847000 0.776000 0.688000 0.880000 0.580000 0.673000 0.846000 0.513000 0.928000 200.000000 0.885000 1.080000 1.420000 1.560000 1.470000 1.530000 2.450000 2.350000 1.540000 1.180000 1.860000 200.000000 1.700000 1.700000 1.300000 1.300000 1.190000 200.000000 1.020000 0.980000 1.080000 0.792000 0.837000 1.030000 1.130000 1.310000 1.010000 1.170000 1.280000 0.949000 -100.000000 0.640000 0.822000 0.764000 0.988000 0.620000 0.908000 
0.499000 0.543000 0.497000 0.517000 0.339000 0.230000 -100.000000 0.241000 0.212000 0.156000 -100.000000 0.147000 0.195000 0.200000 0.382000 0.266000 0.409000 0.755000 0.715000 0.883000 0.920000 0.804000 200.000000 1.480000 1.400000 1.380000 1.720000 1.660000 200.000000 1.670000 2.010000 2.100000 1.820000 1.940000 1.460000 1.210000 1.230000 0.907000 0.780000 0.767000 0.656000 -100.000000 -100.000000 0.438000 0.597000 0.601000 0.510000 0.546000 
0.825000 1.050000 1.280000 1.580000 1.170000 1.390000 1.270000 1.220000 1.280000 1.340000 1.300000 1.220000 1.260000 1.080000 1.100000 0.916000 0.906000 1.040000 1.150000 1.440000 1.090000 1.260000 200.000000 1.580000 1.430000 1.310000 1.270000 1.220000 200.000000 1.020000 1.250000 1.060000 0.707000 1.090000 0.892000 0.621000 0.698000 0.781000 0.734000 0.497000 0.557000 0.568000 -100.000000 0.601000 0.755000 1.350000 0.981000 1.130000 
0.541000 0.589000 0.438000 0.463000 0.261000 0.134000 -100.000000 0.162000 0.110000 0.117000 -100.000000 0.109000 0.155000 0.152000 0.310000 0.346000 0.432000 0.694000 0.712000 0.903000 0.908000 0.914000 200.000000 1.110000 1.330000 1.420000 1.660000 1.670000 200.000000 1.760000 1.700000 2.460000 1.650000 2.060000 1.730000 1.370000 1.270000 1.090000 0.872000 0.818000 0.689000 0.704000 0.722000 0.538000 0.738000 0.586000 0.541000 0.593000 
0.578000 0.398000 0.728000 0.299000 -100.000000 -100.000000 -100.000000 200.000000 -100.000000 0.168000 0.438000 -100.000000 -100.000000 -100.000000 0.601000 -100.000000 -100.000000 200.000000 1.160000 1.050000 0.558000 1.160000 200.000000 0.927000 1.190000 1.030000 200.000000 0.815000 200.000000 0.985000 1.040000 1.680000 1.290000 1.420000 1.790000 1.430000 1.460000 1.010000 -100.000000 1.030000 -100.000000 -100.000000 0.750000 -100.000000 0.418000 -100.000000 -100.000000 -100.000000 
1.280000 1.680000 1.660000 2.110000 2.010000 1.440000 1.420000 1.680000 1.420000 1.480000 1.330000 1.550000 1.790000 1.410000 1.130000 1.470000 1.380000 1.230000 1.080000 1.060000 0.994000 1.060000 200.000000 0.956000 0.825000 0.812000 0.651000 0.720000 200.000000 0.544000 0.532000 0.610000 0.460000 0.620000 0.518000 0.497000 0.665000 0.685000 0.848000 0.655000 0.743000 0.539000 0.730000 0.940000 1.120000 1.280000 1.220000 1.270000 
0.580000 0.695000 0.728000 1.010000 0.889000 0.842000 0.879000 0.880000 0.935000 1.040000 0.977000 1.130000 1.460000 1.100000 1.220000 1.230000 1.380000 1.650000 1.410000 1.460000 1.270000 1.290000 200.000000 1.020000 1.210000 1.140000 1.250000 1.230000 200.000000 1.070000 1.170000 1.240000 1.010000 1.100000 0.875000 0.843000 0.801000 0.702000 0.627000 0.650000 0.549000 0.435000 0.542000 0.457000 0.759000 0.751000 0.621000 0.827000 
0.295000 0.237000 0.328000 0.221000 0.295000 -100.000000 0.283000 0.354000 0.354000 0.550000 0.607000 0.773000 1.030000 200.000000 1.120000 1.390000 2.060000 1.490000 1.880000 1.810000 2.140000 2.070000 200.000000 2.200000 2.060000 1.890000 1.590000 1.760000 200.000000 1.140000 1.170000 0.822000 0.782000 0.604000 0.614000 0.582000 0.562000 0.497000 0.473000 0.435000 0.490000 0.337000 200.000000 0.384000 0.250000 0.444000 0.304000 0.536000 
0.547000 0.710000 0.933000 1.180000 1.110000 1.160000 1.150000 1.250000 1.330000 1.610000 1.630000 1.490000 1.870000 1.660000 1.910000 1.920000 1.700000 2.490000 2.640000 2.140000 1.910000 1.660000 200.000000 1.550000 1.510000 1.290000 1.330000 1.160000 200.000000 0.889000 0.801000 0.928000 0.664000 0.583000 0.467000 0.339000 0.451000 0.463000 -100.000000 0.349000 0.285000 0.387000 0.418000 0.398000 0.638000 0.528000 0.560000 0.865000 
1.080000 1.510000 200.000000 1.280000 1.050000 200.000000 0.523000 0.557000 -100.000000 0.476000 200.000000 200.000000 0.342000 200.000000 1.020000 -100.000000 200.000000 200.000000 200.000000 200.000000 0.633000 0.692000 200.000000 1.120000 0.751000 0.483000 200.000000 0.755000 200.000000 200.000000 1.650000 1.070000 1.190000 1.550000 1.240000 1.710000 1.230000 1.590000 1.860000 2.110000 2.000000 -100.000000 -100.000000 -100.000000 200.000000 200.000000 1.580000 1.350000 
0.446000 0.732000 0.493000 0.530000 0.369000 -100.000000 -100.000000 0.319000 0.248000 0.308000 -100.000000 0.376000 0.412000 0.440000 0.601000 0.584000 0.591000 200.000000 1.470000 -100.000000 1.090000 1.370000 200.000000 1.540000 1.770000 1.850000 1.720000 1.630000 200.000000 1.550000 1.980000 1.270000 1.440000 1.380000 1.290000 1.120000 1.110000 1.010000 0.860000 0.663000 -100.000000 0.782000 -100.000000 0.689000 0.559000 0.584000 0.522000 0.697000 
2.180000 2.750000 200.000000 1.220000 1.440000 200.000000 -100.000000 1.010000 0.846000 0.702000 200.000000 0.757000 0.777000 200.000000 200.000000 -100.000000 200.000000 200.000000 200.000000 200.000000 0.639000 0.817000 200.000000 0.918000 0.523000 200.000000 200.000000 -100.000000 200.000000 1.370000 0.744000 -100.000000 0.880000 -100.000000 -100.000000 1.200000 1.020000 1.620000 -100.000000 1.550000 -100.000000 1.900000 200.000000 1.290000 200.000000 200.000000 1.980000 0.636000 
1.420000 1.780000 1.740000 2.910000 2.170000 1.340000 1.540000 1.850000 2.000000 2.430000 2.040000 2.270000 2.270000 1.900000 1.950000 1.770000 1.820000 1.690000 1.570000 1.130000 0.982000 1.060000 200.000000 0.854000 0.670000 0.561000 0.455000 0.510000 200.000000 0.344000 0.308000 0.283000 0.266000 0.334000 0.255000 0.325000 0.366000 0.403000 0.438000 0.519000 0.616000 0.579000 0.777000 0.838000 1.030000 0.923000 1.040000 1.170000 
0.556000 0.724000 0.545000 0.451000 0.483000 0.297000 0.339000 0.406000 0.310000 0.444000 0.367000 0.559000 0.806000 0.624000 0.663000 0.949000 1.110000 0.932000 1.190000 1.010000 1.140000 1.780000 200.000000 1.640000 1.640000 1.720000 0.938000 1.600000 200.000000 1.430000 1.400000 0.970000 1.130000 0.877000 1.130000 1.040000 1.050000 0.911000 0.611000 0.689000 0.619000 0.569000 0.480000 0.708000 0.426000 0.644000 0.527000 0.778000 
1.190000 1.300000 1.500000 -100.000000 -100.000000 200.000000 1.120000 1.160000 1.010000 1.090000 1.730000 0.683000 0.901000 0.641000 1.690000 0.913000 200.000000 2.330000 1.420000 1.910000 0.777000 0.856000 200.000000 0.787000 0.674000 0.493000 0.742000 0.678000 200.000000 1.540000 200.000000 200.000000 0.382000 -100.000000 1.230000 1.160000 1.250000 -100.000000 0.916000 1.330000 -100.000000 200.000000 1.290000 1.490000 1.230000 1.190000 0.985000 0.788000 
0.808000 1.390000 1.340000 1.360000 1.690000 1.590000 1.260000 1.730000 0.945000 1.810000 1.540000 1.610000 1.640000 1.230000 1.310000 1.340000 1.260000 1.120000 1.200000 0.937000 1.040000 1.200000 200.000000 0.998000 0.975000 1.070000 0.860000 1.210000 200.000000 0.954000 1.110000 0.807000 0.811000 0.675000 0.881000 0.758000 0.742000 0.746000 0.527000 0.574000 0.557000 0.515000 0.595000 0.785000 0.797000 1.130000 0.991000 1.190000 
1.190000 0.974000 1.100000 0.792000 1.230000 200.000000 -100.000000 0.933000 1.320000 0.821000 0.699000 1.200000 0.713000 0.712000 0.989000 0.922000 0.710000 0.903000 0.811000 0.511000 0.868000 0.755000 200.000000 0.412000 0.697000 0.639000 0.615000 0.635000 200.000000 0.699000 0.718000 0.921000 1.410000 1.060000 1.150000 1.800000 1.390000 1.330000 2.110000 2.130000 2.080000 1.400000 1.910000 1.690000 1.280000 0.826000 1.220000 1.090000 
2.920000 3.180000 2.730000 3.630000 2.460000 -100.000000 2.510000 2.930000 2.970000 3.100000 2.010000 2.640000 2.580000 1.590000 1.240000 1.190000 0.933000 0.977000 0.717000 0.451000 0.398000 0.281000 200.000000 0.210000 0.147000 0.109000 0.094100 0.079700 200.000000 0.054400 0.053700 0.059100 0.083600 0.129000 0.163000 0.291000 0.382000 0.418000 0.860000 1.120000 1.620000 2.280000 3.030000 2.750000 3.430000 3.890000 4.530000 3.940000 
1.450000 1.180000 0.965000 0.704000 0.668000 200.000000 0.707000 200.000000 0.351000 200.000000 200.000000 0.250000 200.000000 0.427000 0.903000 0.291000 0.344000 200.000000 0.903000 0.818000 0.751000 1.260000 200.000000 1.180000 200.000000 1.300000 200.000000 1.130000 200.000000 1.620000 1.690000 1.550000 1.180000 1.130000 1.330000 1.090000 1.330000 1.020000 1.180000 1.250000 1.130000 200.000000 1.210000 200.000000 1.200000 1.590000 1.260000 1.440000 
1.730000 3.660000 2.010000 4.170000 3.390000 3.120000 3.280000 3.070000 2.850000 3.030000 4.060000 2.310000 1.910000 200.000000 2.790000 1.240000 1.510000 1.850000 1.520000 0.579000 0.557000 0.363000 200.000000 0.304000 200.000000 -100.000000 -100.000000 -100.000000 200.000000 -100.000000 -100.000000 -100.000000 -100.000000 -100.000000 0.314000 0.460000 0.460000 -100.000000 -100.000000 0.734000 -100.000000 1.530000 2.480000 1.350000 1.950000 1.830000 2.080000 1.590000 
0.657000 0.640000 0.593000 0.514000 0.493000 0.509000 -100.000000 0.850000 0.619000 0.838000 1.030000 0.918000 1.000000 0.722000 0.827000 0.707000 0.903000 1.130000 1.060000 0.994000 0.902000 1.150000 200.000000 1.320000 1.330000 1.390000 1.070000 1.230000 200.000000 1.230000 1.250000 0.990000 0.756000 0.759000 0.711000 0.692000 0.806000 0.701000 0.672000 0.764000 0.901000 0.639000 1.590000 -100.000000 1.690000 2.640000 2.410000 1.920000 
0.834000 1.260000 1.320000 1.320000 1.610000 1.810000 1.250000 1.680000 0.936000 1.800000 1.580000 1.510000 1.860000 1.240000 1.260000 1.410000 1.590000 1.310000 1.500000 0.929000 1.070000 1.180000 200.000000 0.966000 0.970000 1.170000 0.894000 1.220000 200.000000 0.972000 1.090000 0.880000 0.751000 0.719000 0.854000 0.870000 0.866000 0.734000 0.369000 0.480000 0.524000 0.483000 0.740000 0.751000 0.723000 1.190000 1.030000 1.180000 
1.400000 1.430000 1.510000 2.510000 1.860000 2.010000 2.200000 1.990000 3.430000 2.530000 2.310000 2.870000 2.910000 2.200000 2.380000 2.040000 1.880000 1.890000 1.720000 1.390000 1.430000 1.020000 200.000000 0.765000 0.603000 0.480000 0.535000 0.448000 200.000000 0.369000 0.352000 0.321000 0.295000 0.287000 0.216000 0.198000 0.245000 0.238000 0.252000 0.376000 0.366000 0.480000 0.580000 0.603000 0.943000 1.350000 1.110000 1.370000 
0.693000 0.999000 1.100000 1.280000 1.490000 1.550000 1.380000 2.170000 1.470000 2.200000 1.460000 2.300000 2.230000 1.620000 1.940000 2.200000 2.600000 1.630000 1.760000 2.060000 2.190000 2.750000 200.000000 1.200000 1.450000 1.460000 0.871000 0.889000 200.000000 0.562000 0.460000 0.398000 0.415000 0.262000 0.291000 0.238000 0.261000 0.243000 0.287000 0.252000 0.306000 0.295000 0.354000 0.524000 0.460000 0.739000 0.520000 0.757000 
0.654000 1.020000 0.915000 0.991000 0.622000 0.563000 -100.000000 0.346000 0.310000 0.308000 -100.000000 0.238000 0.287000 -100.000000 0.480000 -100.000000 -100.000000 -100.000000 0.855000 0.270000 0.279000 0.384000 200.000000 0.553000 0.736000 0.923000 1.250000 0.932000 200.000000 1.710000 1.770000 1.770000 1.830000 2.530000 2.360000 2.350000 1.980000 1.480000 1.090000 1.200000 0.913000 0.905000 0.660000 0.764000 1.050000 0.983000 0.875000 0.841000 
-100.000000 1.380000 200.000000 1.060000 0.597000 -100.000000 -100.000000 0.726000 0.423000 0.463000 2.140000 0.429000 0.366000 0.966000 1.080000 200.000000 -100.000000 200.000000 200.000000 1.070000 0.351000 0.513000 200.000000 1.220000 0.839000 0.972000 200.000000 1.440000 200.000000 200.000000 200.000000 2.100000 1.420000 1.840000 1.490000 1.470000 1.530000 -100.000000 -100.000000 1.220000 -100.000000 -100.000000 200.000000 -100.000000 1.440000 1.980000 1.340000 0.743000 
0.795000 0.965000 1.040000 2.330000 1.560000 1.170000 1.590000 1.770000 2.620000 2.160000 2.170000 1.960000 2.100000 2.130000 2.250000 2.230000 2.140000 2.380000 2.100000 1.750000 1.730000 1.440000 200.000000 1.110000 1.120000 0.841000 0.824000 0.662000 200.000000 0.549000 0.419000 0.444000 0.354000 0.412000 0.266000 0.238000 0.299000 0.358000 -100.000000 0.266000 0.310000 -100.000000 0.536000 0.554000 0.709000 0.828000 0.705000 0.909000 
1.940000 2.480000 1.220000 1.330000 1.370000 1.040000 1.240000 1.130000 1.570000 1.000000 1.350000 1.810000 1.210000 0.602000 0.691000 0.854000 1.150000 0.744000 0.540000 0.677000 0.599000 0.640000 200.000000 0.540000 0.573000 0.638000 0.727000 0.807000 200.000000 0.881000 0.914000 1.090000 1.190000 0.808000 0.958000 1.440000 1.510000 1.040000 1.170000 1.380000 1.460000 1.660000 1.330000 2.410000 0.899000 0.804000 0.936000 0.882000 
1.490000 1.840000 1.710000 2.810000 1.540000 1.450000 1.430000 1.620000 1.910000 1.640000 1.380000 1.260000 1.600000 1.000000 1.140000 1.080000 1.030000 1.080000 0.885000 1.000000 0.871000 0.756000 200.000000 0.938000 0.749000 0.725000 0.753000 0.760000 200.000000 0.804000 0.759000 0.859000 0.674000 0.725000 0.717000 0.808000 0.797000 0.885000 0.979000 0.906000 0.896000 0.933000 1.120000 1.310000 1.570000 1.590000 1.610000 1.700000 
0.671000 0.597000 1.030000 0.573000 0.537000 0.281000 -100.000000 0.454000 0.266000 0.460000 0.356000 -100.000000 0.505000 0.339000 0.409000 0.295000 0.371000 0.591000 0.630000 0.615000 0.602000 0.652000 200.000000 0.919000 0.986000 1.210000 1.100000 1.340000 200.000000 1.840000 1.320000 1.570000 1.090000 1.410000 1.320000 1.420000 1.370000 1.290000 0.980000 1.080000 1.060000 -100.000000 -100.000000 0.930000 0.890000 0.893000 0.774000 1.020000 
1.020000 1.130000 1.290000 200.000000 1.070000 200.000000 0.922000 1.190000 1.250000 1.190000 1.080000 1.190000 1.080000 0.828000 1.220000 1.340000 0.885000 1.210000 1.080000 0.916000 0.918000 0.936000 200.000000 0.689000 0.767000 0.836000 0.673000 0.670000 200.000000 0.872000 0.845000 -100.000000 0.841000 -100.000000 0.818000 0.883000 0.988000 1.030000 200.000000 0.928000 200.000000 -100.000000 0.743000 1.500000 0.909000 0.865000 0.854000 0.977000 
1.080000 1.290000 1.290000 1.770000 1.430000 1.180000 1.410000 1.790000 1.920000 2.100000 1.610000 1.710000 2.230000 1.590000 1.490000 1.670000 1.520000 1.400000 1.260000 1.360000 1.300000 1.070000 200.000000 1.110000 0.973000 0.950000 0.887000 0.913000 200.000000 0.857000 0.853000 0.733000 0.682000 0.629000 0.536000 0.444000 0.486000 0.420000 0.423000 0.435000 0.493000 0.565000 0.563000 0.601000 0.811000 1.050000 0.939000 1.110000 
-100.000000 0.914000 0.796000 0.829000 0.490000 200.000000 0.654000 0.572000 0.578000 0.432000 0.430000 0.358000 0.525000 0.454000 0.767000 0.886000 -100.000000 1.600000 1.690000 1.910000 1.890000 1.670000 200.000000 2.220000 1.550000 1.570000 1.510000 1.340000 200.000000 1.030000 0.901000 0.727000 -100.000000 1.250000 0.563000 0.549000 0.617000 0.553000 0.892000 0.857000 1.150000 1.220000 1.140000 1.020000 1.220000 1.180000 0.988000 1.190000 
0.941000 0.888000 1.470000 0.792000 -100.000000 200.000000 -100.000000 0.815000 0.913000 1.040000 1.190000 0.699000 0.941000 0.615000 1.530000 200.000000 -100.000000 3.530000 1.770000 200.000000 1.010000 0.952000 200.000000 0.941000 0.435000 200.000000 200.000000 0.747000 200.000000 200.000000 1.240000 1.280000 -100.000000 200.000000 0.901000 0.974000 1.090000 -100.000000 -100.000000 1.020000 -100.000000 200.000000 0.937000 1.180000 0.941000 1.110000 0.869000 1.310000 
0.510000 1.030000 0.480000 0.696000 0.622000 0.807000 0.804000 0.616000 1.440000 0.460000 1.310000 3.180000 1.060000 0.276000 0.592000 0.476000 2.460000 0.794000 0.356000 0.379000 0.293000 0.232000 200.000000 0.100000 0.241000 0.295000 0.881000 0.310000 200.000000 0.540000 0.698000 1.620000 0.916000 0.493000 0.486000 1.860000 4.380000 1.260000 1.100000 1.110000 2.140000 7.010000 11.300000 15.600000 3.460000 1.230000 1.820000 0.796000 
0.872000 0.817000 1.130000 0.754000 0.970000 0.678000 1.060000 1.170000 0.722000 1.110000 0.856000 0.875000 1.150000 0.822000 0.543000 0.625000 0.755000 0.527000 0.632000 0.528000 0.517000 0.509000 200.000000 -100.000000 0.746000 0.836000 0.830000 0.658000 200.000000 0.802000 0.802000 0.682000 0.531000 0.493000 0.618000 0.841000 0.749000 0.608000 1.070000 1.080000 1.020000 1.160000 1.570000 1.470000 0.977000 1.190000 1.040000 200.000000 
1.840000 1.910000 2.040000 2.790000 2.130000 2.360000 2.030000 1.940000 2.100000 2.000000 1.610000 1.640000 1.770000 1.270000 1.230000 1.160000 0.930000 1.080000 0.866000 0.871000 0.896000 0.741000 200.000000 0.801000 0.847000 0.768000 0.913000 0.779000 200.000000 0.700000 0.719000 0.886000 0.681000 0.767000 0.599000 0.546000 0.591000 0.551000 0.536000 0.609000 0.570000 0.703000 0.869000 0.809000 1.190000 1.330000 1.130000 1.310000 
0.522000 0.623000 0.412000 0.579000 0.351000 0.308000 -100.000000 0.218000 0.241000 0.243000 0.433000 0.363000 0.555000 0.482000 0.665000 0.669000 0.732000 0.971000 1.160000 1.200000 1.090000 1.340000 200.000000 1.610000 1.380000 1.610000 1.450000 1.520000 200.000000 1.420000 1.710000 1.400000 1.800000 1.500000 1.420000 1.410000 1.320000 1.070000 0.875000 0.756000 0.618000 0.622000 0.568000 0.519000 0.549000 0.573000 0.541000 0.620000 
0.919000 1.370000 0.754000 1.280000 0.685000 -100.000000 0.756000 0.623000 0.578000 0.460000 0.772000 0.255000 0.199000 -100.000000 0.524000 -100.000000 -100.000000 1.210000 1.460000 -100.000000 -100.000000 -100.000000 200.000000 0.122000 -100.000000 -100.000000 0.440000 0.308000 200.000000 1.050000 200.000000 1.370000 1.490000 3.230000 2.640000 3.250000 2.870000 3.430000 4.200000 3.630000 -100.000000 2.270000 1.600000 1.280000 2.030000 1.610000 1.550000 1.740000 
0.618000 0.776000 0.549000 0.797000 0.533000 0.354000 0.258000 0.297000 0.295000 0.295000 0.386000 0.274000 0.371000 0.406000 200.000000 0.513000 0.578000 0.694000 0.921000 0.759000 0.826000 0.909000 200.000000 1.170000 1.210000 1.250000 1.320000 1.460000 200.000000 1.440000 1.650000 1.880000 1.690000 2.110000 2.000000 1.680000 1.780000 1.540000 1.210000 1.070000 0.755000 0.756000 0.746000 0.678000 0.706000 0.665000 0.634000 0.699000 
200.000000 1.410000 1.310000 0.884000 0.993000 200.000000 200.000000 0.801000 0.742000 0.695000 2.060000 0.740000 0.815000 200.000000 200.000000 0.988000 0.801000 200.000000 2.390000 1.610000 1.340000 1.050000 200.000000 200.000000 200.000000 0.787000 0.896000 -100.000000 200.000000 200.000000 0.977000 1.100000 1.050000 1.250000 0.857000 1.390000 200.000000 0.866000 200.000000 1.650000 -100.000000 -100.000000 1.080000 1.490000 1.610000 1.800000 1.300000 1.090000 
0.877000 0.926000 1.140000 1.050000 1.370000 -100.000000 1.420000 1.390000 1.640000 1.630000 1.600000 1.590000 1.900000 200.000000 1.510000 1.360000 1.080000 200.000000 1.390000 0.911000 0.602000 0.763000 200.000000 0.661000 0.444000 0.573000 0.763000 0.593000 200.000000 1.330000 0.857000 -100.000000 0.735000 -100.000000 0.835000 0.938000 1.130000 1.150000 1.050000 1.060000 1.050000 1.560000 -100.000000 1.210000 1.350000 1.750000 1.170000 1.420000 
0.694000 0.690000 0.682000 0.972000 0.582000 0.564000 0.621000 0.717000 1.160000 0.923000 0.879000 0.699000 0.658000 0.664000 0.667000 0.685000 0.688000 0.470000 0.824000 0.821000 0.986000 0.722000 200.000000 0.936000 0.835000 0.977000 1.040000 1.020000 200.000000 1.270000 1.390000 1.460000 2.000000 2.060000 1.690000 1.440000 1.480000 1.170000 1.410000 0.919000 0.787000 0.658000 0.589000 0.567000 0.826000 0.622000 0.707000 0.962000 
2.030000 1.810000 0.764000 1.260000 0.602000 0.574000 0.529000 0.493000 0.476000 0.306000 0.241000 0.240000 0.213000 0.118000 0.127000 0.170000 0.166000 0.208000 0.188000 0.229000 0.264000 0.295000 200.000000 0.371000 0.366000 0.473000 0.488000 0.704000 200.000000 0.824000 1.130000 1.180000 1.880000 2.220000 2.360000 2.790000 3.100000 2.510000 3.860000 3.510000 4.030000 5.030000 2.350000 2.310000 2.080000 1.540000 1.620000 1.430000 
1.990000 2.030000 0.763000 1.120000 0.634000 0.403000 0.539000 0.470000 0.454000 0.306000 0.226000 0.241000 0.219000 0.120000 0.117000 0.148000 0.155000 0.188000 0.187000 0.237000 0.299000 0.279000 200.000000 0.376000 0.366000 0.473000 0.507000 0.638000 200.000000 0.888000 1.060000 1.150000 1.860000 2.000000 2.510000 2.710000 3.050000 2.450000 3.840000 3.480000 3.840000 4.440000 2.460000 2.330000 2.130000 1.430000 1.760000 1.530000 
1.820000 1.510000 0.851000 -100.000000 -100.000000 -100.000000 -100.000000 0.521000 -100.000000 0.264000 0.480000 -100.000000 0.237000 200.000000 0.486000 -100.000000 -100.000000 -100.000000 0.540000 -100.000000 0.277000 200.000000 200.000000 0.438000 200.000000 0.467000 200.000000 0.656000 200.000000 1.050000 200.000000 1.010000 1.690000 200.000000 2.000000 2.190000 2.170000 2.230000 4.060000 3.390000 200.000000 4.860000 2.130000 1.810000 1.970000 2.870000 1.610000 200.000000 
1.980000 1.590000 1.690000 1.920000 1.650000 1.180000 1.430000 1.470000 1.750000 1.460000 200.000000 1.240000 1.440000 1.100000 1.030000 1.020000 0.779000 1.110000 0.896000 0.736000 0.810000 0.625000 200.000000 0.574000 0.573000 0.505000 -100.000000 0.490000 200.000000 200.000000 0.395000 0.392000 0.319000 0.323000 0.281000 0.363000 0.418000 0.561000 0.853000 1.250000 1.370000 1.470000 2.220000 2.230000 2.350000 2.330000 2.410000 200.000000 
1.940000 1.570000 1.550000 1.830000 1.590000 1.150000 1.390000 1.510000 1.610000 1.410000 0.953000 1.290000 1.420000 1.030000 0.958000 0.916000 0.816000 1.050000 0.841000 0.717000 0.872000 0.731000 200.000000 0.600000 0.594000 0.476000 0.474000 0.448000 200.000000 0.351000 0.312000 0.401000 0.293000 0.339000 0.257000 0.371000 0.369000 0.507000 0.949000 1.110000 1.530000 1.600000 2.080000 2.220000 2.380000 2.140000 2.030000 200.000000 
0.669000 0.659000 1.360000 200.000000 1.260000 0.894000 0.990000 1.610000 1.810000 1.070000 1.780000 1.100000 1.080000 200.000000 1.740000 1.090000 1.260000 200.000000 1.890000 1.240000 1.270000 1.310000 200.000000 1.860000 200.000000 0.865000 200.000000 -100.000000 200.000000 200.000000 200.000000 0.928000 0.931000 -100.000000 0.677000 0.788000 0.964000 0.922000 -100.000000 1.080000 -100.000000 -100.000000 -100.000000 -100.000000 200.000000 1.110000 200.000000 0.600000 
0.537000 0.633000 0.530000 1.030000 0.875000 0.661000 0.884000 0.841000 1.720000 1.020000 1.010000 1.190000 1.380000 1.220000 1.550000 1.560000 1.390000 1.620000 1.460000 1.650000 2.030000 1.860000 200.000000 1.880000 1.490000 1.240000 1.440000 1.350000 200.000000 1.020000 1.180000 0.899000 1.320000 0.940000 0.647000 0.573000 0.497000 0.480000 0.535000 0.351000 0.342000 0.342000 0.342000 0.356000 0.369000 0.426000 0.390000 0.548000 
0.530000 0.663000 0.514000 0.947000 0.773000 0.518000 0.949000 0.836000 1.700000 1.120000 1.010000 1.230000 1.480000 1.270000 1.640000 1.610000 1.380000 1.670000 1.630000 1.980000 2.110000 2.000000 200.000000 2.220000 1.580000 1.340000 1.540000 1.390000 200.000000 1.100000 1.240000 0.949000 1.390000 0.879000 0.663000 0.593000 0.513000 0.467000 0.525000 0.361000 0.384000 0.384000 0.291000 0.304000 0.376000 0.409000 0.406000 0.525000 
0.521000 0.639000 0.527000 0.911000 0.742000 0.541000 0.896000 0.911000 1.690000 1.220000 1.020000 1.270000 1.490000 1.290000 1.630000 1.570000 1.530000 1.640000 1.730000 2.090000 2.310000 2.190000 200.000000 2.010000 1.670000 1.380000 1.620000 1.350000 200.000000 1.050000 1.240000 0.944000 1.430000 0.828000 0.646000 0.540000 0.505000 0.406000 0.536000 0.379000 0.371000 0.403000 0.291000 0.308000 0.371000 0.392000 0.409000 0.511000 
-100.000000 0.630000 0.645000 0.723000 0.623000 0.448000 0.683000 0.718000 0.750000 0.836000 0.894000 0.903000 1.020000 0.945000 1.230000 0.824000 0.889000 1.290000 1.170000 1.310000 0.744000 0.896000 200.000000 1.080000 1.080000 1.090000 1.270000 1.110000 200.000000 1.050000 1.560000 1.290000 1.320000 1.180000 1.290000 1.140000 1.230000 0.935000 1.120000 0.878000 0.732000 0.701000 0.448000 0.626000 0.521000 0.928000 0.561000 0.616000 
0.536000 0.669000 0.646000 0.687000 0.582000 0.592000 0.599000 0.716000 0.792000 0.878000 0.938000 0.920000 1.120000 0.796000 1.050000 0.847000 0.936000 1.140000 0.813000 0.993000 0.679000 0.979000 200.000000 1.060000 0.968000 1.130000 1.130000 1.340000 200.000000 1.180000 1.620000 1.310000 1.300000 1.390000 1.430000 1.210000 1.430000 0.934000 1.050000 0.853000 0.705000 0.709000 0.569000 0.602000 0.595000 1.120000 0.681000 0.740000 
0.541000 0.656000 0.581000 0.647000 0.537000 0.483000 0.566000 0.733000 0.787000 0.880000 0.781000 0.962000 1.160000 0.805000 0.837000 0.882000 0.993000 0.935000 0.767000 1.010000 0.835000 1.050000 200.000000 1.040000 0.985000 1.160000 1.110000 1.300000 200.000000 1.220000 1.600000 1.240000 1.360000 1.320000 1.370000 1.230000 1.390000 1.120000 1.050000 0.832000 0.684000 0.677000 0.529000 0.600000 0.608000 0.748000 0.628000 0.760000 
0.919000 0.695000 200.000000 -100.000000 1.270000 -100.000000 0.987000 0.878000 -100.000000 -100.000000 0.724000 200.000000 -100.000000 200.000000 0.779000 -100.000000 200.000000 1.070000 200.000000 -100.000000 -100.000000 -100.000000 200.000000 200.000000 200.000000 200.000000 200.000000 200.000000 200.000000 200.000000 200.000000 200.000000 2.100000 1.500000 200.000000 2.070000 1.730000 1.570000 200.000000 2.010000 -100.000000 200.000000 200.000000 1.790000 200.000000 2.850000 1.500000 200.000000 
1.360000 1.070000 0.713000 0.709000 0.720000 0.448000 0.532000 0.533000 0.628000 0.493000 0.333000 0.490000 0.441000 0.351000 0.321000 0.415000 0.401000 0.446000 0.500000 0.384000 0.686000 0.601000 200.000000 0.762000 0.730000 0.832000 0.770000 0.971000 200.000000 0.903000 1.050000 1.200000 2.080000 1.710000 1.860000 2.430000 2.060000 1.870000 3.340000 2.550000 2.480000 1.730000 1.590000 1.700000 1.060000 1.070000 1.070000 0.997000 
0.758000 0.769000 0.480000 0.579000 0.297000 0.264000 0.194000 0.179000 0.196000 0.133000 0.119000 0.138000 0.174000 0.160000 0.274000 0.295000 0.325000 0.526000 0.529000 0.698000 0.857000 0.801000 200.000000 1.200000 1.070000 1.210000 1.480000 1.590000 200.000000 1.660000 1.960000 2.000000 2.070000 2.010000 1.620000 1.380000 1.250000 1.140000 1.310000 1.070000 0.982000 0.943000 0.798000 0.616000 0.736000 0.593000 0.597000 0.629000 
1.040000 1.120000 1.240000 1.180000 1.410000 0.809000 200.000000 0.906000 1.320000 0.949000 1.070000 1.170000 0.898000 0.941000 1.080000 0.950000 0.794000 1.090000 1.130000 0.830000 0.761000 0.715000 200.000000 2.190000 0.841000 0.809000 200.000000 0.756000 200.000000 2.100000 1.200000 0.781000 1.100000 1.080000 0.806000 0.979000 1.040000 0.955000 1.490000 1.180000 1.660000 0.809000 0.877000 1.020000 1.040000 1.150000 0.886000 1.080000 
0.701000 0.827000 0.820000 1.280000 0.972000 0.879000 1.030000 1.390000 1.430000 1.550000 1.180000 1.280000 1.920000 1.470000 1.560000 1.930000 1.720000 1.730000 1.480000 1.720000 1.320000 1.730000 200.000000 1.470000 1.380000 1.370000 1.150000 1.040000 200.000000 0.940000 0.781000 0.720000 0.576000 0.527000 0.435000 0.369000 0.395000 0.398000 0.480000 0.401000 0.438000 0.415000 0.444000 0.429000 0.602000 0.723000 0.671000 0.898000 
0.831000 1.080000 0.653000 0.605000 0.470000 0.395000 0.288000 0.272000 0.218000 0.183000 0.136000 0.117000 0.137000 0.094100 0.117000 0.113000 0.104000 0.133000 0.136000 0.124000 0.156000 0.195000 200.000000 0.306000 0.454000 0.655000 0.780000 1.100000 200.000000 1.370000 1.630000 1.830000 2.270000 2.300000 2.680000 3.010000 3.180000 2.460000 1.980000 1.970000 1.590000 1.190000 1.050000 1.130000 1.050000 1.030000 0.941000 0.998000 
1.100000 1.000000 1.280000 0.567000 0.792000 0.878000 -100.000000 0.451000 0.541000 0.526000 0.539000 0.444000 0.279000 0.365000 0.490000 0.145000 -100.000000 0.431000 0.435000 -100.000000 0.149000 0.325000 200.000000 0.426000 0.543000 0.574000 0.674000 1.040000 200.000000 1.170000 1.310000 1.400000 2.680000 2.200000 3.010000 2.620000 2.890000 2.060000 1.200000 1.250000 0.873000 0.859000 0.743000 0.925000 0.637000 -100.000000 0.409000 0.451000 
0.609000 0.601000 0.493000 0.409000 0.342000 -100.000000 -100.000000 0.216000 0.165000 0.151000 -100.000000 0.156000 0.230000 0.226000 0.515000 0.486000 0.703000 0.813000 1.040000 0.981000 1.100000 1.410000 200.000000 1.370000 1.670000 1.890000 1.380000 1.470000 200.000000 1.460000 1.550000 1.610000 1.750000 1.570000 1.610000 1.560000 1.770000 1.410000 1.190000 1.050000 0.969000 0.832000 0.784000 0.603000 0.668000 0.564000 0.460000 0.597000 
0.625000 0.703000 0.526000 0.881000 0.781000 0.565000 0.589000 0.611000 0.873000 0.681000 0.588000 0.846000 0.878000 0.800000 0.746000 0.824000 0.632000 1.020000 0.712000 0.728000 0.834000 0.896000 200.000000 0.959000 0.863000 0.872000 1.020000 1.280000 200.000000 1.270000 1.480000 1.540000 1.920000 1.750000 1.660000 1.550000 1.670000 1.420000 1.480000 1.110000 0.875000 0.741000 0.542000 0.600000 0.624000 0.529000 0.562000 0.639000 
1.100000 1.820000 1.300000 2.280000 1.990000 1.700000 1.450000 1.750000 2.270000 1.850000 1.760000 1.740000 2.080000 1.840000 1.810000 1.810000 1.680000 1.630000 1.470000 -100.000000 1.380000 1.440000 200.000000 1.060000 0.993000 0.897000 0.863000 0.806000 200.000000 0.599000 0.673000 0.525000 0.557000 0.541000 200.000000 0.339000 0.409000 0.358000 0.483000 0.444000 0.597000 0.574000 0.840000 0.891000 1.030000 1.100000 1.190000 1.240000 
1.640000 200.000000 200.000000 2.770000 2.990000 1.580000 1.530000 2.110000 200.000000 1.410000 0.908000 200.000000 1.120000 200.000000 200.000000 -100.000000 200.000000 1.120000 200.000000 1.450000 -100.000000 -100.000000 200.000000 200.000000 200.000000 0.457000 -100.000000 200.000000 200.000000 200.000000 200.000000 200.000000 -100.000000 -100.000000 0.454000 200.000000 0.758000 -100.000000 -100.000000 1.230000 -100.000000 -100.000000 200.000000 1.460000 1.890000 2.130000 2.230000 200.000000 
0.730000 0.782000 0.980000 200.000000 200.000000 0.406000 0.762000 200.000000 1.240000 0.928000 200.000000 200.000000 0.930000 1.190000 1.530000 1.100000 0.951000 1.640000 200.000000 1.160000 0.794000 0.850000 200.000000 1.150000 0.952000 0.844000 1.620000 0.768000 200.000000 200.000000 0.962000 0.554000 0.803000 0.995000 0.818000 0.716000 0.765000 0.767000 200.000000 200.000000 0.855000 -100.000000 0.965000 1.090000 1.030000 0.958000 0.878000 1.160000 
4.110000 4.860000 2.730000 4.230000 3.250000 2.130000 2.020000 1.840000 2.040000 1.230000 0.807000 1.010000 0.623000 0.402000 0.361000 0.384000 0.221000 0.256000 0.172000 0.099800 0.116000 0.105000 200.000000 0.035900 0.055200 0.032600 0.045000 0.024500 200.000000 0.019500 0.035200 0.079100 0.261000 0.432000 0.639000 1.090000 1.040000 1.200000 2.600000 2.690000 3.840000 5.700000 6.110000 6.150000 4.560000 2.190000 3.200000 3.390000 
0.813000 1.130000 1.170000 1.790000 1.470000 1.310000 1.550000 1.490000 2.270000 1.950000 2.020000 1.860000 2.080000 1.830000 2.300000 1.780000 2.110000 2.230000 1.720000 2.300000 1.410000 1.580000 200.000000 1.520000 1.120000 0.853000 1.080000 0.889000 200.000000 0.526000 0.586000 0.535000 0.354000 0.314000 0.245000 0.212000 0.250000 0.308000 0.259000 0.257000 0.310000 0.325000 0.382000 0.435000 0.683000 0.719000 0.813000 0.881000 
0.933000 1.070000 1.120000 1.540000 0.903000 200.000000 1.450000 1.490000 2.750000 1.890000 1.790000 1.690000 1.640000 200.000000 1.590000 1.610000 1.520000 200.000000 1.720000 1.730000 1.590000 1.460000 200.000000 1.220000 1.250000 1.050000 1.110000 0.923000 200.000000 0.696000 0.790000 0.699000 0.862000 200.000000 0.671000 0.467000 0.467000 0.432000 0.518000 0.423000 0.415000 0.473000 0.546000 0.521000 200.000000 0.664000 0.580000 0.801000 
1.120000 1.370000 0.793000 0.942000 0.588000 0.648000 0.714000 0.812000 0.839000 0.839000 0.691000 0.672000 0.722000 0.625000 0.646000 0.558000 0.591000 0.650000 0.558000 0.573000 0.476000 0.589000 200.000000 0.558000 0.555000 0.629000 0.614000 0.736000 200.000000 0.885000 1.050000 1.190000 1.230000 1.760000 1.950000 2.410000 1.890000 1.940000 2.100000 2.360000 2.140000 2.060000 1.370000 1.480000 1.430000 1.140000 1.270000 1.290000 
1.180000 1.230000 1.000000 1.260000 1.020000 1.080000 1.060000 1.220000 1.430000 1.210000 0.859000 1.070000 0.990000 0.910000 0.967000 1.120000 0.983000 1.040000 1.130000 0.990000 1.390000 1.280000 200.000000 0.714000 1.140000 1.060000 0.832000 0.879000 200.000000 0.816000 0.734000 0.961000 1.390000 1.060000 1.020000 1.070000 1.050000 0.930000 1.120000 0.874000 0.856000 0.749000 0.944000 0.892000 0.917000 0.598000 0.743000 0.922000 
0.737000 0.879000 1.380000 1.750000 1.120000 1.550000 1.830000 1.850000 2.160000 1.830000 1.920000 200.000000 1.960000 200.000000 1.050000 1.770000 1.460000 1.300000 1.870000 200.000000 1.490000 1.380000 200.000000 0.866000 200.000000 1.110000 1.290000 0.809000 200.000000 0.767000 0.677000 200.000000 0.332000 -100.000000 200.000000 0.203000 0.268000 -100.000000 -100.000000 0.418000 200.000000 0.441000 -100.000000 -100.000000 0.859000 1.220000 0.726000 200.000000 
0.325000 0.332000 0.314000 0.261000 0.238000 0.167000 0.173000 0.232000 0.154000 0.198000 0.127000 0.219000 0.418000 0.284000 0.328000 0.568000 0.802000 0.715000 0.745000 0.994000 1.070000 1.350000 200.000000 1.360000 1.700000 2.200000 1.390000 1.730000 200.000000 1.860000 1.610000 1.380000 0.901000 1.020000 1.160000 0.994000 0.883000 0.928000 0.578000 0.732000 0.569000 0.426000 0.500000 0.473000 0.361000 0.544000 0.398000 0.460000 
0.513000 0.614000 0.534000 0.792000 0.610000 0.541000 0.785000 0.833000 1.300000 0.981000 0.837000 0.991000 1.230000 0.881000 1.140000 1.100000 1.010000 1.450000 1.120000 1.530000 1.390000 1.350000 200.000000 1.650000 1.290000 1.350000 1.590000 1.390000 200.000000 1.430000 1.410000 1.230000 1.060000 1.030000 0.766000 0.651000 0.541000 0.505000 0.505000 0.490000 0.467000 0.460000 0.363000 0.330000 0.549000 0.540000 0.497000 0.593000 
1.040000 1.360000 1.090000 1.480000 1.410000 1.240000 1.190000 1.530000 1.540000 1.680000 1.180000 2.080000 1.670000 1.450000 200.000000 1.800000 1.340000 200.000000 1.550000 1.210000 1.470000 1.510000 200.000000 0.924000 1.350000 1.060000 0.866000 0.739000 200.000000 0.757000 0.800000 0.846000 1.130000 1.050000 0.932000 0.891000 0.824000 0.718000 0.868000 0.908000 1.130000 1.140000 0.937000 1.040000 0.867000 0.451000 0.511000 0.618000 
1.620000 1.460000 1.260000 1.020000 1.050000 0.774000 1.030000 1.150000 1.230000 1.360000 1.130000 1.290000 1.160000 1.200000 1.090000 1.140000 0.944000 1.120000 1.340000 0.733000 0.906000 0.988000 200.000000 0.830000 0.991000 0.960000 0.688000 0.708000 200.000000 0.697000 0.731000 0.699000 1.130000 1.090000 1.320000 1.480000 1.530000 1.310000 1.500000 2.000000 1.940000 2.190000 1.560000 1.590000 1.200000 0.624000 0.638000 0.814000 
0.468000 0.597000 0.406000 0.523000 0.527000 0.312000 0.652000 0.719000 0.993000 1.120000 1.270000 1.330000 1.270000 1.490000 1.450000 1.550000 1.270000 1.580000 1.730000 1.920000 1.420000 1.570000 200.000000 1.890000 1.580000 1.700000 1.380000 1.340000 200.000000 1.070000 1.410000 0.961000 0.822000 0.723000 0.709000 0.510000 0.568000 0.470000 -100.000000 0.344000 -100.000000 0.567000 -100.000000 -100.000000 0.371000 0.693000 0.420000 0.490000 
0.659000 0.633000 0.738000 1.000000 0.527000 0.406000 0.658000 0.634000 1.010000 0.674000 0.585000 0.560000 0.593000 0.465000 0.444000 0.325000 0.330000 0.438000 0.444000 0.468000 0.623000 0.501000 200.000000 0.943000 0.904000 1.090000 1.250000 1.520000 200.000000 1.620000 1.900000 2.270000 2.070000 2.220000 1.550000 1.280000 1.130000 1.050000 0.936000 0.810000 0.789000 0.760000 0.511000 0.538000 0.759000 0.692000 0.635000 0.756000 
1.260000 2.170000 1.530000 2.230000 2.080000 1.370000 1.340000 1.830000 1.630000 1.900000 1.200000 1.460000 1.630000 1.210000 0.918000 1.200000 1.030000 1.010000 0.974000 1.070000 1.070000 1.220000 200.000000 1.160000 0.963000 1.010000 0.895000 0.923000 200.000000 0.877000 0.915000 0.635000 0.774000 0.759000 0.721000 0.608000 0.669000 0.602000 0.623000 0.624000 0.786000 0.730000 0.825000 1.010000 1.090000 1.790000 1.480000 1.620000 
0.529000 0.671000 0.589000 0.463000 0.571000 0.238000 0.291000 0.240000 -100.000000 0.184000 -100.000000 0.209000 0.213000 0.178000 0.390000 0.308000 0.356000 0.505000 1.090000 0.683000 0.807000 1.100000 200.000000 1.160000 1.180000 1.380000 1.100000 1.400000 200.000000 1.630000 1.680000 1.400000 1.620000 1.460000 200.000000 1.930000 2.160000 1.800000 1.560000 1.330000 0.957000 1.030000 0.838000 0.833000 0.640000 0.782000 0.669000 0.695000 
0.551000 0.804000 0.577000 0.781000 0.736000 0.543000 0.917000 1.010000 1.300000 1.620000 1.530000 1.330000 1.720000 1.420000 1.810000 1.860000 2.110000 1.700000 2.220000 2.480000 1.700000 2.060000 200.000000 1.930000 1.560000 1.200000 1.250000 1.190000 200.000000 0.788000 0.740000 0.572000 0.622000 0.533000 0.514000 0.426000 0.521000 0.448000 0.470000 0.426000 0.426000 0.398000 0.460000 0.510000 0.497000 0.497000 0.467000 0.576000 
0.462000 0.615000 0.480000 0.423000 0.401000 -100.000000 -100.000000 0.299000 0.297000 0.510000 0.734000 0.687000 1.040000 1.340000 200.000000 1.600000 1.850000 200.000000 2.620000 2.570000 1.890000 2.110000 200.000000 2.270000 1.750000 1.840000 1.650000 1.330000 200.000000 1.020000 1.040000 -100.000000 0.490000 0.576000 0.554000 0.524000 0.621000 0.543000 0.775000 0.671000 1.140000 0.657000 -100.000000 0.515000 0.448000 0.573000 0.497000 0.628000 
0.632000 1.180000 0.922000 1.190000 1.510000 1.070000 0.918000 1.320000 0.776000 1.610000 1.380000 1.350000 1.570000 1.140000 1.210000 1.610000 1.910000 1.310000 1.670000 1.480000 1.530000 1.840000 200.000000 1.680000 1.840000 1.790000 1.050000 1.450000 200.000000 1.080000 0.967000 0.788000 0.757000 0.764000 0.711000 0.607000 0.629000 0.627000 0.435000 0.582000 0.463000 0.507000 0.560000 0.731000 0.753000 0.744000 0.661000 0.881000 
0.402000 0.512000 0.403000 0.379000 0.354000 0.281000 -100.000000 0.374000 0.454000 0.637000 1.050000 0.903000 1.120000 1.430000 1.540000 1.980000 2.430000 2.620000 2.710000 2.610000 2.660000 2.510000 200.000000 2.350000 2.130000 1.630000 1.520000 1.270000 200.000000 0.762000 0.680000 0.589000 0.501000 0.454000 0.457000 0.376000 0.435000 0.467000 0.486000 0.470000 0.525000 -100.000000 -100.000000 0.444000 0.392000 0.395000 0.429000 0.467000 
1.570000 2.190000 1.810000 2.110000 2.070000 1.540000 1.450000 2.170000 1.270000 2.010000 1.410000 1.590000 1.580000 0.990000 0.747000 0.869000 0.629000 0.585000 0.638000 0.454000 0.432000 0.473000 200.000000 0.600000 0.572000 0.702000 0.603000 0.898000 200.000000 0.785000 0.949000 0.934000 0.941000 1.000000 1.400000 1.410000 1.480000 1.180000 1.190000 1.220000 1.290000 1.050000 1.030000 1.220000 1.120000 -100.000000 1.080000 1.290000 
1.870000 1.960000 1.970000 2.660000 1.750000 1.430000 1.660000 1.630000 1.870000 1.710000 1.340000 1.180000 1.300000 1.080000 0.952000 0.959000 0.850000 1.050000 0.985000 0.962000 0.875000 0.781000 200.000000 0.994000 0.913000 0.798000 0.888000 0.871000 200.000000 0.696000 0.809000 0.840000 0.643000 0.734000 0.725000 0.627000 0.643000 0.582000 0.643000 0.733000 0.764000 0.745000 0.970000 1.150000 1.430000 1.410000 1.400000 1.600000 
2.650000 2.510000 1.750000 1.430000 1.160000 1.060000 1.290000 1.300000 1.800000 1.310000 0.901000 1.100000 1.220000 0.681000 0.714000 0.746000 0.657000 0.748000 0.555000 0.528000 0.543000 0.467000 200.000000 0.279000 0.270000 0.188000 0.186000 0.134000 200.000000 0.076900 0.073600 0.083600 0.154000 0.174000 0.253000 0.566000 0.663000 0.752000 1.730000 2.040000 3.580000 3.890000 5.820000 5.170000 5.130000 3.200000 5.780000 5.030000 
0.846000 0.763000 0.825000 0.898000 0.974000 0.945000 0.980000 1.160000 1.130000 1.260000 1.380000 1.280000 1.610000 1.270000 1.420000 1.210000 1.670000 1.850000 1.280000 200.000000 1.250000 1.570000 200.000000 1.400000 1.030000 1.290000 1.240000 1.180000 200.000000 0.913000 0.991000 0.706000 0.599000 0.457000 0.470000 0.460000 0.476000 0.598000 0.745000 0.682000 0.856000 0.801000 1.850000 1.380000 1.140000 1.350000 1.320000 1.640000 
2.360000 1.890000 1.900000 1.830000 1.050000 1.090000 1.680000 1.620000 1.940000 1.360000 0.962000 1.010000 0.789000 0.388000 0.584000 0.435000 0.409000 0.505000 0.387000 0.222000 0.247000 0.174000 200.000000 0.138000 0.129000 0.093400 0.098100 0.077500 200.000000 0.056700 0.061600 0.071800 0.102000 0.191000 0.192000 0.403000 0.420000 0.551000 1.420000 1.540000 2.530000 2.870000 4.920000 4.170000 5.310000 5.940000 6.450000 5.460000 
1.430000 1.460000 1.650000 2.250000 1.310000 1.510000 1.820000 1.790000 2.810000 1.800000 1.680000 1.580000 1.600000 1.530000 1.430000 1.370000 1.330000 1.380000 1.370000 1.700000 1.570000 1.330000 200.000000 1.190000 1.050000 0.881000 0.995000 0.800000 200.000000 0.667000 0.685000 0.598000 0.674000 0.573000 0.438000 0.328000 0.358000 0.328000 0.423000 0.371000 0.454000 0.503000 0.672000 0.672000 0.913000 0.943000 0.998000 1.250000 
0.578000 0.590000 0.748000 1.160000 1.080000 1.020000 1.690000 2.040000 3.390000 3.070000 2.530000 3.070000 3.270000 3.110000 2.950000 3.460000 2.730000 2.730000 1.830000 1.440000 1.430000 0.945000 200.000000 0.551000 0.605000 0.493000 0.418000 0.382000 200.000000 0.304000 0.226000 0.228000 0.238000 0.204000 0.157000 0.160000 0.159000 0.165000 0.180000 0.187000 0.233000 0.227000 0.277000 0.319000 0.497000 0.554000 0.545000 0.951000 
0.860000 1.070000 1.010000 1.400000 1.010000 1.370000 1.330000 1.460000 1.930000 1.560000 1.370000 1.420000 1.380000 1.220000 1.170000 1.310000 1.060000 0.889000 0.971000 0.977000 1.120000 0.901000 200.000000 0.789000 1.020000 0.998000 0.893000 0.893000 200.000000 0.919000 0.919000 1.030000 1.170000 1.130000 0.985000 0.872000 0.870000 0.781000 0.719000 0.578000 0.549000 0.476000 0.556000 0.573000 0.771000 0.707000 0.694000 0.983000 
2.240000 2.220000 1.830000 2.480000 1.960000 1.650000 1.950000 2.060000 2.770000 2.170000 1.900000 1.880000 1.710000 1.580000 1.410000 1.300000 1.210000 1.060000 1.300000 1.090000 0.996000 0.898000 200.000000 0.797000 0.610000 0.518000 0.443000 0.374000 200.000000 0.334000 0.293000 0.266000 0.334000 0.334000 0.356000 0.435000 0.473000 0.552000 1.020000 0.942000 1.250000 1.640000 2.220000 2.230000 2.130000 1.890000 1.880000 1.730000 
0.892000 1.080000 0.893000 0.801000 0.691000 0.570000 0.723000 0.710000 0.785000 0.581000 -100.000000 0.508000 0.625000 0.759000 0.895000 0.537000 0.548000 0.955000 0.894000 0.592000 0.319000 0.308000 200.000000 0.299000 0.476000 0.500000 0.788000 0.872000 200.000000 1.330000 1.460000 1.420000 1.220000 1.770000 2.110000 2.510000 2.890000 2.790000 1.830000 2.300000 1.440000 1.650000 1.030000 1.070000 1.380000 0.970000 0.969000 1.120000 
2.110000 2.640000 2.600000 3.120000 2.460000 2.430000 3.250000 3.460000 3.810000 3.660000 2.780000 2.890000 2.970000 2.110000 1.740000 1.560000 1.030000 0.888000 0.438000 0.405000 0.306000 0.293000 200.000000 0.134000 0.118000 0.103000 0.117000 -100.000000 200.000000 0.075400 0.174000 0.073300 0.086600 0.110000 0.090200 0.151000 0.177000 0.270000 0.390000 0.713000 1.100000 0.745000 1.170000 1.230000 2.060000 2.870000 2.530000 2.600000 
0.702000 0.529000 0.940000 0.681000 200.000000 -100.000000 0.818000 200.000000 200.000000 0.537000 3.030000 0.806000 0.622000 200.000000 1.650000 0.898000 -100.000000 1.850000 2.100000 1.300000 0.963000 0.644000 200.000000 200.000000 -100.000000 200.000000 200.000000 0.555000 200.000000 200.000000 0.869000 1.110000 1.260000 1.920000 0.932000 1.210000 1.240000 1.600000 2.550000 2.390000 2.080000 -100.000000 200.000000 1.520000 1.090000 0.741000 1.180000 1.060000 
0.920000 0.745000 1.110000 1.010000 1.310000 0.700000 200.000000 0.953000 1.600000 0.807000 1.550000 1.140000 0.932000 1.270000 1.400000 0.952000 0.851000 1.190000 1.570000 0.943000 0.893000 0.793000 200.000000 200.000000 0.791000 0.863000 200.000000 0.778000 200.000000 200.000000 200.000000 1.280000 1.280000 1.280000 1.200000 1.450000 1.060000 1.160000 1.340000 1.200000 1.320000 -100.000000 1.060000 -100.000000 0.977000 0.880000 0.925000 0.929000 
0.846000 0.665000 200.000000 1.110000 1.090000 200.000000 1.460000 200.000000 2.730000 -100.000000 1.740000 200.000000 1.040000 200.000000 1.680000 200.000000 1.700000 1.830000 1.800000 200.000000 200.000000 1.510000 200.000000 1.360000 1.160000 200.000000 200.000000 200.000000 200.000000 200.000000 200.000000 0.807000 0.820000 0.788000 0.720000 0.563000 0.724000 -100.000000 -100.000000 1.370000 -100.000000 200.000000 -100.000000 200.000000 200.000000 200.000000 200.000000 -100.000000 
0.619000 0.721000 0.910000 1.040000 0.925000 1.040000 1.200000 1.190000 1.850000 1.680000 1.310000 1.620000 2.110000 1.590000 1.750000 2.110000 2.040000 1.860000 1.720000 1.950000 1.950000 1.690000 200.000000 1.570000 1.130000 1.250000 1.400000 1.240000 200.000000 0.986000 0.924000 0.880000 0.827000 0.705000 0.568000 0.513000 0.595000 0.617000 0.606000 0.497000 0.506000 0.630000 0.669000 0.561000 0.675000 0.841000 0.807000 0.792000 
0.249000 0.293000 0.332000 0.332000 0.438000 0.663000 0.658000 1.250000 0.888000 2.330000 1.420000 2.360000 3.840000 2.580000 1.710000 3.410000 3.430000 2.920000 2.350000 2.220000 1.850000 2.850000 200.000000 1.180000 1.470000 1.330000 0.889000 1.140000 200.000000 0.688000 0.440000 0.473000 0.291000 0.369000 0.299000 0.250000 0.361000 0.349000 0.287000 0.233000 0.262000 0.293000 0.356000 0.363000 0.374000 0.467000 0.457000 0.759000 
1.050000 1.010000 1.180000 1.460000 1.100000 1.140000 1.160000 1.150000 1.380000 1.370000 0.945000 1.260000 1.870000 1.040000 0.946000 1.440000 1.230000 1.110000 0.846000 0.883000 1.060000 1.130000 200.000000 0.970000 0.934000 0.889000 1.150000 1.330000 200.000000 1.190000 1.310000 1.890000 1.540000 1.560000 1.340000 1.190000 1.320000 1.240000 1.140000 1.090000 0.982000 0.954000 0.844000 0.781000 1.080000 1.160000 1.170000 1.120000 
2.580000 2.890000 4.030000 3.360000 3.230000 4.110000 2.990000 3.410000 3.340000 3.710000 200.000000 2.790000 2.600000 2.020000 1.490000 2.030000 1.830000 200.000000 1.080000 200.000000 0.888000 1.230000 200.000000 0.354000 0.662000 0.527000 0.520000 0.508000 200.000000 0.235000 0.475000 0.691000 0.374000 0.554000 0.366000 0.392000 0.597000 0.898000 1.070000 0.648000 -100.000000 1.140000 1.420000 1.450000 1.920000 1.580000 1.400000 1.190000 
0.669000 0.793000 0.713000 0.994000 0.877000 1.060000 1.090000 1.090000 1.650000 1.450000 1.170000 1.470000 1.580000 1.180000 1.260000 1.300000 1.270000 1.170000 1.150000 1.400000 1.350000 1.210000 200.000000 1.340000 1.150000 1.110000 1.260000 1.300000 200.000000 1.080000 1.210000 1.110000 1.160000 0.945000 0.853000 0.656000 0.814000 0.785000 0.910000 0.486000 0.726000 0.686000 0.796000 0.713000 0.642000 0.830000 0.783000 0.825000 
1.620000 1.350000 1.450000 1.170000 0.898000 1.240000 1.000000 0.929000 0.734000 0.734000 0.594000 0.540000 0.568000 0.320000 0.426000 0.412000 0.346000 0.401000 0.285000 0.337000 0.493000 0.506000 200.000000 0.816000 0.534000 0.497000 0.719000 1.030000 200.000000 1.340000 1.070000 0.892000 0.962000 0.966000 1.030000 1.360000 1.410000 1.190000 1.450000 1.780000 2.390000 2.550000 3.710000 3.390000 3.050000 4.690000 200.000000 2.790000 
1.640000 1.850000 1.790000 1.750000 1.680000 2.070000 1.580000 2.040000 1.420000 2.100000 1.360000 1.730000 1.930000 1.280000 1.190000 1.350000 1.450000 1.130000 1.350000 1.120000 1.130000 1.090000 200.000000 0.978000 1.010000 1.000000 0.754000 0.852000 200.000000 0.696000 0.671000 0.713000 0.522000 0.588000 0.581000 0.593000 0.697000 0.780000 0.748000 0.781000 1.020000 1.040000 1.520000 1.530000 1.510000 1.710000 1.650000 1.530000 
1.390000 1.490000 1.020000 1.360000 1.310000 1.530000 1.090000 1.020000 1.330000 1.110000 0.902000 1.270000 1.190000 -100.000000 0.823000 1.090000 0.863000 1.010000 0.930000 0.962000 1.110000 0.826000 200.000000 0.887000 0.724000 0.708000 0.843000 0.863000 200.000000 0.765000 0.870000 0.770000 0.841000 0.931000 0.783000 0.748000 0.781000 0.785000 0.951000 0.813000 1.110000 1.020000 1.230000 1.220000 1.190000 1.490000 1.530000 1.220000 
2.060000 1.870000 1.030000 0.993000 0.691000 0.648000 0.558000 0.423000 0.444000 0.316000 0.239000 0.301000 0.312000 0.174000 0.264000 0.283000 0.332000 0.315000 0.323000 0.399000 0.501000 0.529000 200.000000 0.545000 0.583000 0.669000 0.638000 0.746000 200.000000 0.788000 0.786000 1.150000 1.260000 1.370000 1.690000 1.990000 2.010000 1.890000 2.660000 3.180000 4.350000 3.940000 3.180000 2.910000 1.880000 1.310000 1.480000 1.250000 
0.576000 0.642000 0.519000 0.618000 0.384000 0.323000 0.227000 0.213000 0.142000 0.141000 0.070600 0.087800 0.075400 0.040200 0.030600 0.030200 0.027400 0.030500 0.018200 0.025100 0.044800 0.069800 200.000000 0.270000 0.403000 0.697000 0.772000 1.270000 200.000000 1.660000 2.120000 2.330000 2.500000 2.600000 3.360000 3.480000 3.890000 3.030000 2.110000 2.010000 1.690000 1.310000 0.900000 0.806000 0.936000 1.000000 1.090000 0.950000 
200.000000 0.599000 1.070000 0.597000 0.426000 0.444000 -100.000000 0.291000 0.157000 0.219000 0.626000 0.163000 0.141000 200.000000 0.593000 -100.000000 0.148000 0.914000 -100.000000 0.583000 0.162000 0.154000 200.000000 0.543000 0.548000 0.718000 0.909000 1.170000 200.000000 1.700000 1.760000 200.000000 200.000000 1.760000 1.880000 200.000000 200.000000 1.520000 200.000000 1.670000 1.340000 1.200000 1.160000 -100.000000 1.260000 1.260000 1.110000 200.000000 
0.710000 0.791000 0.588000 0.548000 0.358000 0.463000 0.325000 0.262000 0.192000 0.191000 -100.000000 0.176000 0.228000 0.379000 0.622000 0.412000 0.611000 0.840000 0.956000 1.080000 1.160000 1.200000 200.000000 1.290000 1.810000 1.650000 1.440000 1.440000 200.000000 1.350000 1.390000 1.770000 1.930000 1.970000 1.650000 1.550000 1.550000 1.160000 1.030000 0.925000 0.875000 0.810000 0.850000 0.802000 0.735000 0.463000 0.504000 0.476000 
1.120000 1.160000 1.450000 1.840000 1.310000 1.600000 1.500000 1.470000 1.900000 1.620000 1.260000 1.520000 1.990000 1.370000 1.360000 1.530000 1.380000 1.370000 1.190000 1.210000 1.420000 0.997000 200.000000 1.120000 0.889000 0.888000 0.989000 0.987000 200.000000 0.923000 0.874000 1.020000 0.904000 0.748000 0.639000 0.574000 0.596000 0.666000 0.705000 0.641000 0.660000 0.765000 0.902000 0.707000 0.960000 1.110000 1.070000 0.983000 
0.513000 0.533000 0.573000 0.473000 0.285000 0.374000 0.321000 0.270000 0.253000 -100.000000 -100.000000 -100.000000 -100.000000 0.320000 0.493000 0.314000 0.429000 0.645000 0.783000 0.902000 0.893000 0.787000 200.000000 1.400000 1.240000 1.530000 1.680000 1.590000 200.000000 1.780000 1.800000 1.620000 1.900000 1.600000 1.640000 1.410000 1.390000 1.200000 0.882000 0.871000 0.943000 1.000000 0.832000 0.639000 0.616000 0.710000 0.655000 0.703000 
1.710000 1.870000 1.720000 1.920000 1.490000 1.910000 1.530000 1.580000 2.060000 1.450000 1.190000 -100.000000 1.180000 1.040000 0.990000 0.907000 0.845000 0.856000 0.747000 0.712000 0.843000 0.603000 200.000000 0.376000 0.597000 0.544000 0.530000 0.454000 200.000000 0.611000 0.590000 0.985000 1.290000 1.420000 1.500000 1.650000 1.900000 1.480000 1.860000 1.830000 1.950000 1.910000 1.470000 1.410000 1.220000 0.555000 0.866000 0.843000 
0.456000 0.501000 0.325000 0.441000 0.272000 0.312000 0.218000 0.240000 0.203000 0.176000 0.152000 -100.000000 0.261000 0.269000 0.376000 0.358000 0.524000 0.710000 0.652000 0.970000 1.140000 1.010000 200.000000 1.470000 1.370000 1.560000 1.620000 1.590000 200.000000 1.810000 1.700000 1.720000 1.650000 1.350000 1.300000 1.110000 1.140000 0.927000 0.955000 0.730000 0.752000 0.849000 0.593000 0.548000 0.438000 0.497000 0.454000 0.463000 
1.120000 1.350000 1.230000 1.300000 1.180000 1.690000 1.500000 1.530000 2.200000 1.870000 1.500000 1.820000 2.100000 1.430000 1.150000 1.310000 1.110000 1.110000 1.260000 1.130000 1.110000 0.957000 200.000000 0.932000 0.898000 0.970000 0.883000 0.806000 200.000000 0.811000 0.763000 0.602000 0.891000 0.736000 0.698000 0.653000 0.626000 0.696000 0.822000 0.733000 0.856000 0.763000 0.940000 1.490000 1.170000 1.390000 1.380000 2.770000 
0.995000 1.300000 0.985000 1.460000 1.230000 1.630000 1.300000 1.790000 2.280000 1.920000 1.620000 2.460000 2.810000 1.630000 1.730000 1.960000 1.810000 1.500000 1.630000 1.720000 1.880000 1.280000 200.000000 1.490000 1.170000 1.270000 1.140000 0.975000 200.000000 0.828000 0.948000 0.708000 0.990000 0.639000 0.577000 0.531000 0.506000 0.423000 0.473000 0.403000 0.513000 0.521000 0.623000 0.759000 0.649000 0.957000 0.964000 0.841000 
0.584000 0.647000 0.632000 0.867000 1.050000 1.170000 1.110000 1.540000 1.840000 2.000000 1.600000 2.200000 2.430000 1.730000 1.750000 2.110000 2.030000 1.750000 2.200000 1.910000 2.170000 1.490000 200.000000 1.600000 1.340000 1.290000 1.120000 1.040000 200.000000 0.683000 0.711000 0.582000 0.579000 0.448000 0.382000 0.328000 0.337000 0.392000 0.420000 0.310000 0.344000 0.371000 0.448000 0.457000 0.463000 0.843000 0.753000 0.758000 
1.010000 1.090000 1.180000 1.070000 1.360000 1.850000 1.680000 1.580000 2.850000 1.980000 1.880000 2.250000 1.470000 2.050000 1.760000 1.740000 1.460000 1.560000 2.190000 1.510000 1.610000 1.540000 200.000000 1.090000 1.310000 0.736000 1.040000 0.669000 200.000000 0.564000 0.567000 0.688000 1.050000 0.743000 0.619000 0.473000 0.524000 0.510000 0.563000 0.463000 0.493000 0.545000 0.657000 0.742000 0.607000 0.301000 0.467000 0.738000 
0.610000 0.631000 0.550000 0.510000 0.312000 0.366000 0.294000 0.253000 0.301000 0.207000 -100.000000 200.000000 0.285000 200.000000 200.000000 0.438000 0.578000 0.613000 0.724000 0.749000 1.160000 0.954000 200.000000 1.290000 -100.000000 1.370000 1.440000 1.510000 200.000000 1.620000 1.770000 1.870000 2.350000 1.740000 1.740000 1.340000 1.430000 1.210000 1.380000 1.150000 0.950000 0.940000 0.825000 0.673000 0.669000 0.792000 0.805000 0.688000 
-100.000000 -100.000000 200.000000 200.000000 0.566000 200.000000 1.240000 200.000000 0.470000 200.000000 0.921000 200.000000 0.774000 200.000000 200.000000 0.961000 1.180000 1.210000 200.000000 1.300000 200.000000 1.610000 200.000000 2.060000 -100.000000 1.990000 -100.000000 1.750000 200.000000 1.730000 1.560000 200.000000 200.000000 200.000000 200.000000 200.000000 200.000000 200.000000 -100.000000 -100.000000 -100.000000 -100.000000 0.979000 -100.000000 200.000000 200.000000 200.000000 200.000000 
0.936000 0.968000 0.873000 1.270000 0.969000 1.170000 1.240000 1.460000 1.860000 1.750000 1.330000 1.790000 2.100000 1.630000 1.520000 1.810000 1.800000 1.440000 1.540000 1.710000 2.080000 1.480000 200.000000 1.410000 1.190000 1.070000 0.986000 0.931000 200.000000 0.628000 0.674000 0.519000 0.583000 0.507000 0.493000 0.403000 0.480000 0.470000 0.691000 0.631000 0.780000 0.858000 0.681000 0.791000 0.736000 0.721000 0.836000 0.863000 
0.675000 -100.000000 0.835000 0.594000 0.622000 0.581000 0.470000 0.502000 0.395000 0.502000 0.707000 0.406000 0.454000 0.431000 0.661000 -100.000000 0.742000 0.671000 -100.000000 0.752000 0.897000 1.100000 200.000000 0.611000 1.260000 1.330000 1.070000 1.400000 200.000000 1.370000 1.330000 1.240000 1.290000 1.400000 1.710000 1.740000 1.810000 1.530000 0.994000 1.100000 0.824000 0.822000 0.951000 0.923000 0.769000 0.712000 0.702000 0.980000 
0.444000 -100.000000 0.382000 0.403000 0.262000 0.243000 0.257000 0.213000 0.152000 0.160000 -100.000000 0.084200 0.097400 -100.000000 0.301000 0.106000 0.160000 -100.000000 -100.000000 -100.000000 0.423000 0.543000 200.000000 0.581000 0.940000 1.190000 1.290000 1.690000 200.000000 1.900000 1.960000 1.950000 1.640000 2.000000 2.200000 1.890000 1.930000 1.440000 1.100000 1.050000 0.987000 0.879000 0.805000 0.690000 0.820000 0.865000 0.830000 0.813000 
1.270000 1.520000 0.997000 0.879000 0.768000 0.792000 0.888000 0.781000 0.858000 0.757000 0.761000 1.050000 0.834000 0.508000 0.659000 0.637000 0.966000 0.801000 0.557000 0.663000 0.544000 0.577000 200.000000 0.535000 0.573000 0.647000 0.869000 0.710000 200.000000 0.985000 0.863000 1.030000 0.977000 0.786000 -100.000000 1.640000 1.930000 1.200000 1.250000 1.690000 2.170000 2.710000 -100.000000 6.820000 -100.000000 1.780000 1.810000 1.440000 
2.290000 2.950000 2.790000 3.390000 3.160000 4.320000 2.620000 3.010000 2.690000 3.560000 2.590000 3.140000 3.160000 1.900000 1.800000 1.820000 1.470000 1.210000 0.904000 0.744000 0.798000 0.655000 200.000000 0.467000 0.420000 0.423000 0.388000 0.420000 200.000000 0.339000 0.415000 0.457000 0.297000 0.382000 0.423000 0.412000 0.527000 0.517000 0.610000 0.706000 0.937000 0.997000 -100.000000 -100.000000 1.960000 -100.000000 2.690000 2.350000 
-100.000000 1.050000 200.000000 0.987000 0.948000 200.000000 0.911000 0.815000 -100.000000 0.753000 200.000000 0.665000 0.576000 0.934000 1.160000 0.799000 0.818000 1.250000 200.000000 1.150000 1.210000 1.280000 200.000000 1.390000 1.330000 1.470000 200.000000 1.300000 200.000000 1.850000 1.940000 1.190000 1.390000 1.160000 1.390000 1.580000 1.430000 1.170000 1.170000 1.010000 1.160000 -100.000000 200.000000 200.000000 200.000000 200.000000 200.000000 200.000000 
2.190000 2.330000 2.080000 2.430000 1.960000 1.900000 1.790000 1.500000 1.980000 1.960000 1.630000 1.850000 1.930000 1.440000 1.560000 1.310000 1.190000 1.390000 0.950000 0.931000 0.924000 0.686000 200.000000 0.809000 0.608000 0.574000 0.700000 0.801000 200.000000 0.683000 0.840000 1.030000 0.853000 1.070000 1.090000 1.220000 1.270000 1.290000 1.790000 1.880000 2.160000 2.460000 2.000000 1.600000 1.900000 1.740000 2.140000 1.820000 
3.760000 3.270000 1.260000 2.660000 0.861000 1.040000 1.030000 0.869000 1.340000 0.881000 0.747000 0.747000 0.711000 0.670000 0.512000 0.730000 0.490000 0.543000 0.390000 0.314000 0.337000 0.235000 200.000000 0.222000 0.233000 0.202000 0.242000 0.237000 200.000000 0.218000 0.290000 0.490000 0.772000 1.250000 1.420000 1.830000 1.370000 1.280000 2.830000 3.160000 3.970000 6.060000 4.920000 4.760000 3.760000 2.310000 2.640000 1.990000 
0.851000 1.020000 1.110000 1.610000 1.040000 1.240000 1.090000 1.220000 1.120000 1.220000 1.040000 1.120000 1.320000 1.110000 0.962000 1.140000 0.968000 1.110000 1.030000 0.978000 0.966000 0.833000 200.000000 0.829000 0.836000 0.929000 1.050000 1.180000 200.000000 1.200000 1.230000 1.410000 0.939000 1.290000 1.190000 1.150000 1.170000 1.070000 200.000000 0.949000 0.766000 -100.000000 0.795000 0.699000 0.907000 1.100000 1.020000 0.898000 
2.470000 3.100000 2.300000 2.570000 2.200000 3.200000 2.020000 2.190000 1.620000 1.930000 1.330000 1.550000 1.790000 1.050000 1.090000 0.993000 0.979000 0.799000 0.589000 0.582000 0.642000 0.551000 200.000000 0.451000 0.497000 0.473000 0.454000 0.463000 200.000000 0.374000 0.372000 0.429000 0.289000 0.403000 0.382000 0.470000 200.000000 0.600000 200.000000 1.040000 1.590000 1.870000 2.480000 2.530000 2.640000 3.480000 3.680000 2.300000 
0.455000 0.625000 0.775000 0.899000 0.725000 1.130000 0.956000 1.060000 1.070000 1.370000 200.000000 1.500000 1.500000 200.000000 1.510000 1.770000 1.520000 1.460000 2.190000 1.740000 1.740000 1.610000 200.000000 1.610000 1.390000 1.410000 1.230000 1.340000 200.000000 1.040000 1.060000 200.000000 -100.000000 0.739000 0.527000 -100.000000 200.000000 0.659000 0.674000 0.451000 0.617000 0.493000 0.613000 -100.000000 0.561000 200.000000 0.675000 -100.000000 
1.220000 1.030000 0.719000 0.842000 0.572000 0.470000 0.425000 0.323000 0.398000 0.207000 200.000000 0.186000 0.183000 -100.000000 0.321000 -100.000000 -100.000000 -100.000000 -100.000000 -100.000000 0.299000 0.240000 200.000000 0.332000 0.504000 0.559000 0.771000 0.900000 200.000000 1.260000 1.300000 1.920000 2.730000 2.480000 2.480000 2.790000 2.640000 1.760000 2.220000 2.360000 2.060000 1.910000 1.400000 1.160000 1.180000 1.100000 1.220000 0.917000 
1.400000 1.130000 0.699000 0.683000 0.473000 0.423000 0.468000 0.418000 0.568000 0.593000 0.732000 0.921000 1.260000 1.210000 1.560000 1.510000 1.600000 1.610000 1.780000 1.690000 1.440000 1.340000 200.000000 1.300000 1.020000 0.880000 0.890000 0.975000 200.000000 0.715000 0.920000 0.908000 0.836000 1.030000 1.190000 1.390000 1.330000 1.280000 1.690000 1.870000 2.430000 2.950000 1.900000 1.870000 1.340000 0.868000 1.040000 0.823000 
0.562000 0.500000 0.507000 0.376000 0.264000 0.222000 -100.000000 0.221000 0.240000 0.170000 0.289000 0.222000 0.266000 0.246000 0.432000 0.490000 0.613000 0.650000 1.030000 1.070000 1.740000 1.220000 200.000000 1.270000 1.600000 1.760000 1.600000 1.780000 200.000000 1.540000 1.500000 1.520000 1.980000 1.470000 1.340000 1.100000 1.020000 0.889000 0.926000 0.716000 0.823000 0.946000 0.739000 -100.000000 0.528000 0.426000 0.473000 0.598000 
0.753000 -100.000000 200.000000 0.985000 -100.000000 200.000000 1.070000 200.000000 200.000000 200.000000 200.000000 -100.000000 -100.000000 1.260000 1.010000 200.000000 1.060000 0.900000 200.000000 1.010000 200.000000 -100.000000 200.000000 200.000000 0.702000 200.000000 1.000000 0.826000 200.000000 200.000000 0.906000 0.649000 -100.000000 0.797000 0.911000 0.755000 1.170000 0.979000 1.140000 200.000000 1.250000 1.290000 1.310000 1.120000 200.000000 200.000000 -100.000000 -100.000000 
0.671000 0.796000 0.707000 0.392000 0.520000 0.500000 -100.000000 0.398000 0.253000 0.279000 0.454000 0.295000 -100.000000 -100.000000 0.460000 0.241000 0.247000 -100.000000 -100.000000 0.447000 0.321000 0.532000 200.000000 0.518000 0.810000 1.030000 0.925000 1.630000 200.000000 1.640000 1.500000 1.560000 1.480000 1.420000 2.300000 2.790000 2.690000 1.890000 200.000000 1.500000 1.460000 1.060000 1.010000 1.280000 0.791000 0.704000 0.576000 0.704000 
-100.000000 0.799000 200.000000 0.683000 0.852000 200.000000 1.240000 0.932000 -100.000000 200.000000 200.000000 1.130000 1.220000 1.110000 1.180000 1.180000 200.000000 1.180000 200.000000 1.040000 0.843000 1.110000 200.000000 1.280000 1.000000 200.000000 200.000000 -100.000000 200.000000 200.000000 200.000000 200.000000 200.000000 0.773000 0.768000 0.806000 1.130000 -100.000000 200.000000 -100.000000 1.080000 0.942000 200.000000 200.000000 200.000000 200.000000 0.997000 200.000000 
1.520000 2.060000 1.870000 1.960000 1.630000 2.390000 1.560000 2.060000 1.630000 2.380000 1.740000 2.060000 3.480000 1.610000 1.500000 2.000000 1.900000 1.640000 1.590000 1.580000 1.350000 1.140000 200.000000 0.871000 0.792000 0.853000 0.638000 0.507000 200.000000 -100.000000 0.467000 0.486000 0.366000 0.639000 0.483000 0.426000 0.616000 0.866000 0.914000 0.733000 0.627000 0.732000 1.180000 1.190000 1.360000 1.790000 1.670000 1.430000 
-100.000000 0.710000 0.584000 0.644000 0.538000 0.569000 0.601000 0.697000 0.801000 0.701000 0.558000 0.733000 0.903000 0.555000 0.605000 0.649000 0.679000 0.666000 0.587000 -100.000000 0.752000 0.666000 200.000000 0.881000 0.891000 1.040000 1.060000 1.210000 200.000000 200.000000 1.390000 1.470000 1.510000 1.190000 1.240000 1.230000 1.250000 1.110000 1.080000 1.020000 0.913000 0.715000 1.020000 1.020000 0.807000 0.984000 0.952000 0.802000 
0.367000 0.594000 0.650000 0.804000 0.830000 0.875000 0.902000 1.050000 1.010000 0.970000 0.784000 0.906000 1.240000 0.965000 0.908000 1.080000 1.030000 0.789000 0.779000 -100.000000 1.040000 0.959000 200.000000 0.959000 1.410000 1.580000 1.220000 1.160000 200.000000 1.140000 200.000000 0.913000 200.000000 0.725000 0.851000 0.695000 0.763000 0.807000 -100.000000 0.753000 0.927000 -100.000000 0.817000 0.438000 -100.000000 0.758000 0.860000 -100.000000 
2.190000 1.890000 1.510000 1.610000 1.550000 1.800000 1.540000 1.400000 1.070000 0.956000 0.562000 0.835000 0.559000 200.000000 0.308000 0.252000 0.203000 0.265000 0.155000 -100.000000 0.104000 0.067900 200.000000 0.050400 -100.000000 0.032800 0.057300 0.029200 200.000000 0.017900 0.029200 0.055900 0.109000 0.183000 0.328000 0.720000 0.891000 1.100000 2.010000 2.680000 5.130000 5.240000 7.310000 7.160000 5.500000 5.900000 6.320000 5.170000 
1.410000 1.340000 0.904000 1.320000 1.040000 1.160000 0.918000 0.982000 0.843000 0.778000 0.514000 0.675000 0.669000 0.466000 0.578000 0.703000 0.701000 0.826000 0.792000 0.827000 1.010000 0.921000 200.000000 0.885000 0.771000 0.847000 0.843000 0.850000 200.000000 0.904000 0.931000 0.798000 1.260000 0.932000 1.710000 1.440000 1.710000 1.120000 1.700000 1.500000 1.730000 1.760000 1.470000 1.510000 1.310000 1.190000 1.340000 1.290000 
0.834000 0.706000 0.529000 0.538000 0.420000 0.387000 0.323000 0.312000 0.382000 0.259000 0.171000 0.274000 0.250000 0.180000 0.222000 0.287000 0.255000 0.367000 0.420000 0.510000 0.686000 0.602000 200.000000 1.100000 0.843000 0.911000 1.010000 1.260000 200.000000 1.300000 1.480000 1.570000 1.970000 1.950000 1.800000 1.820000 1.930000 2.040000 3.030000 1.980000 2.000000 1.350000 1.220000 1.100000 0.820000 0.941000 0.876000 0.771000 
0.950000 -100.000000 0.731000 0.757000 0.569000 0.592000 0.529000 0.518000 0.599000 0.512000 -100.000000 0.528000 0.583000 0.470000 0.554000 -100.000000 0.451000 0.653000 0.698000 0.745000 0.795000 0.798000 200.000000 1.020000 0.945000 0.984000 1.060000 1.180000 200.000000 1.360000 1.390000 1.230000 1.370000 1.600000 1.490000 1.420000 1.500000 1.390000 200.000000 1.390000 1.450000 0.997000 1.100000 1.080000 1.110000 1.030000 1.040000 0.768000 
1.260000 1.410000 0.801000 0.898000 0.568000 0.540000 0.399000 0.330000 0.221000 0.222000 0.190000 0.167000 0.139000 0.122000 0.163000 0.122000 0.146000 0.191000 0.212000 0.231000 0.337000 0.392000 200.000000 0.615000 0.672000 0.835000 0.985000 1.270000 200.000000 1.560000 1.640000 1.690000 1.680000 1.930000 2.430000 2.510000 2.690000 2.200000 2.000000 2.220000 2.360000 1.990000 1.710000 1.900000 1.360000 1.200000 1.250000 0.973000 
2.870000 2.830000 2.270000 2.380000 2.550000 3.120000 2.230000 2.410000 2.570000 3.140000 1.820000 3.120000 2.710000 2.030000 1.630000 2.100000 1.430000 1.300000 1.200000 0.621000 0.608000 0.540000 200.000000 0.212000 0.342000 0.250000 0.215000 0.152000 200.000000 0.120000 -100.000000 0.332000 0.319000 0.457000 0.490000 0.783000 0.837000 1.070000 1.470000 1.870000 2.060000 2.330000 -100.000000 3.660000 2.330000 0.934000 1.260000 1.090000 
2.530000 3.230000 2.390000 2.200000 2.270000 2.850000 1.780000 2.200000 1.670000 2.300000 1.080000 1.530000 1.660000 0.697000 0.438000 0.614000 0.527000 0.460000 0.277000 0.241000 0.252000 0.188000 200.000000 0.107000 0.114000 0.098100 0.104000 0.088400 200.000000 0.050800 -100.000000 0.157000 0.172000 0.192000 0.272000 0.568000 0.718000 0.850000 1.390000 2.200000 3.660000 4.380000 4.760000 6.020000 4.170000 6.190000 5.130000 4.630000 
1.910000 1.990000 1.590000 1.810000 1.740000 1.650000 1.460000 1.660000 1.410000 1.600000 0.914000 1.210000 1.320000 0.809000 0.627000 0.729000 0.619000 0.672000 0.441000 0.428000 0.467000 0.379000 200.000000 0.255000 0.444000 0.514000 0.444000 0.622000 200.000000 0.301000 0.432000 1.030000 0.767000 0.793000 0.842000 1.110000 1.210000 1.150000 1.590000 1.750000 2.480000 2.890000 3.610000 -100.000000 3.030000 -100.000000 4.560000 2.810000 
1.810000 1.730000 1.100000 1.670000 1.150000 1.340000 1.130000 1.220000 1.540000 1.380000 1.220000 1.350000 1.500000 1.270000 1.340000 1.320000 1.410000 1.310000 1.250000 1.480000 1.350000 1.230000 200.000000 1.070000 0.866000 0.732000 0.777000 0.779000 200.000000 0.544000 0.536000 0.581000 0.642000 0.751000 0.796000 0.938000 1.030000 0.898000 1.420000 1.510000 2.190000 2.660000 2.170000 1.960000 1.710000 1.150000 1.500000 1.280000 
0.923000 0.859000 0.615000 0.771000 0.576000 0.563000 0.484000 0.569000 0.522000 0.497000 0.416000 0.376000 0.497000 0.454000 0.618000 0.804000 0.860000 1.090000 1.160000 1.690000 1.860000 1.810000 200.000000 1.850000 1.740000 1.770000 1.890000 1.770000 200.000000 1.470000 1.260000 1.070000 0.962000 0.856000 0.787000 0.691000 0.759000 0.765000 0.964000 0.898000 1.000000 1.030000 1.470000 1.190000 0.888000 1.190000 0.773000 0.927000 
1.560000 1.570000 200.000000 1.100000 1.020000 200.000000 -100.000000 1.050000 -100.000000 0.902000 200.000000 -100.000000 0.860000 200.000000 1.640000 -100.000000 -100.000000 200.000000 200.000000 200.000000 0.894000 0.910000 200.000000 200.000000 200.000000 200.000000 200.000000 -100.000000 200.000000 200.000000 200.000000 -100.000000 -100.000000 -100.000000 1.010000 1.090000 -100.000000 0.892000 200.000000 -100.000000 -100.000000 200.000000 200.000000 200.000000 200.000000 200.000000 200.000000 200.000000 
1.980000 1.890000 1.440000 1.880000 1.400000 1.630000 1.410000 1.510000 1.750000 1.670000 1.360000 1.520000 1.770000 1.390000 1.260000 1.250000 1.190000 1.080000 0.976000 1.090000 1.030000 0.950000 200.000000 0.781000 0.732000 0.653000 0.636000 0.729000 200.000000 0.562000 0.564000 0.704000 0.549000 0.762000 0.749000 0.936000 0.850000 0.815000 1.240000 1.350000 1.760000 2.430000 2.300000 2.300000 2.430000 1.710000 2.000000 1.440000 
200.000000 2.160000 200.000000 2.360000 1.870000 2.170000 200.000000 1.330000 1.520000 200.000000 1.100000 0.884000 1.000000 1.470000 0.952000 0.508000 0.630000 0.954000 200.000000 0.869000 0.584000 0.521000 200.000000 0.512000 200.000000 200.000000 200.000000 0.654000 200.000000 -100.000000 1.360000 -100.000000 0.822000 0.958000 0.976000 1.080000 1.140000 0.949000 1.160000 -100.000000 1.620000 2.570000 2.080000 2.160000 2.280000 200.000000 3.510000 200.000000 
0.984000 1.290000 0.801000 0.731000 0.720000 0.700000 0.412000 0.429000 0.308000 0.279000 -100.000000 0.228000 0.224000 200.000000 0.630000 0.287000 -100.000000 -100.000000 0.423000 -100.000000 0.714000 0.941000 200.000000 0.622000 1.350000 1.110000 200.000000 1.030000 200.000000 1.160000 1.260000 1.830000 2.380000 1.910000 2.680000 2.690000 2.690000 1.760000 1.670000 2.170000 1.510000 1.420000 1.340000 1.310000 1.160000 -100.000000 0.568000 1.260000 
1.110000 0.856000 1.570000 0.916000 1.360000 1.160000 200.000000 1.470000 1.500000 2.160000 200.000000 2.620000 2.390000 200.000000 200.000000 1.540000 1.020000 1.180000 0.896000 0.620000 1.080000 0.783000 200.000000 0.608000 0.642000 0.602000 -100.000000 0.639000 200.000000 0.674000 0.768000 0.770000 0.958000 0.940000 0.857000 1.040000 1.080000 1.370000 2.030000 1.120000 1.600000 1.940000 1.660000 200.000000 1.150000 -100.000000 1.350000 1.470000 
0.624000 0.632000 0.620000 0.541000 0.438000 0.500000 -100.000000 0.371000 0.275000 0.289000 0.420000 0.312000 0.366000 0.365000 0.486000 0.403000 0.566000 0.543000 0.652000 0.839000 1.090000 1.090000 200.000000 1.280000 1.520000 1.700000 1.530000 1.820000 200.000000 1.990000 1.860000 1.510000 1.490000 1.410000 1.480000 1.140000 1.100000 1.090000 200.000000 0.722000 0.829000 0.760000 0.918000 0.829000 0.724000 1.090000 0.818000 0.832000 
1.670000 2.070000 1.810000 2.250000 2.280000 2.410000 1.970000 2.580000 2.080000 2.750000 1.880000 2.350000 2.770000 1.530000 1.180000 1.490000 1.210000 1.070000 0.860000 0.754000 0.627000 200.000000 200.000000 0.392000 0.480000 0.415000 0.396000 0.369000 200.000000 0.245000 0.529000 0.600000 0.339000 0.647000 0.513000 0.483000 0.674000 -100.000000 200.000000 0.903000 1.270000 1.250000 1.720000 1.820000 2.000000 2.450000 2.270000 1.290000 
1.370000 1.290000 0.833000 0.674000 0.559000 0.497000 0.478000 0.524000 0.401000 0.586000 0.488000 0.645000 0.944000 -100.000000 0.724000 0.973000 1.030000 0.942000 0.948000 0.930000 0.969000 0.950000 200.000000 1.070000 0.929000 1.040000 0.870000 1.030000 200.000000 0.835000 0.884000 0.777000 0.753000 0.896000 1.260000 1.570000 1.450000 1.580000 1.540000 2.330000 2.770000 2.710000 2.200000 2.300000 1.340000 1.230000 1.220000 1.190000 
0.444000 0.384000 0.332000 0.473000 0.366000 0.423000 0.530000 0.626000 1.190000 1.080000 0.977000 1.440000 1.640000 1.440000 1.660000 1.950000 1.710000 1.980000 1.980000 1.870000 2.310000 1.470000 200.000000 1.790000 1.420000 1.260000 1.450000 1.400000 200.000000 1.130000 1.210000 1.170000 1.050000 0.907000 0.759000 0.624000 0.599000 0.561000 0.564000 0.502000 0.463000 0.435000 0.432000 0.339000 0.387000 0.384000 0.426000 0.476000 
0.829000 0.885000 200.000000 0.919000 200.000000 1.070000 0.899000 200.000000 200.000000 200.000000 0.725000 200.000000 0.911000 0.913000 0.888000 200.000000 0.637000 0.833000 -100.000000 200.000000 0.878000 0.739000 200.000000 200.000000 0.860000 1.040000 200.000000 1.030000 200.000000 200.000000 0.963000 200.000000 200.000000 0.963000 1.030000 1.090000 0.935000 1.040000 -100.000000 -100.000000 1.460000 1.300000 1.030000 1.010000 200.000000 200.000000 200.000000 200.000000 
0.379000 0.390000 0.253000 0.351000 0.204000 0.259000 0.277000 0.219000 0.279000 0.401000 -100.000000 200.000000 0.909000 200.000000 200.000000 1.280000 1.810000 1.670000 1.820000 2.510000 2.390000 2.030000 200.000000 1.890000 1.740000 1.590000 1.640000 1.470000 200.000000 1.230000 1.120000 1.320000 0.965000 1.140000 0.902000 0.705000 0.816000 0.852000 200.000000 0.894000 0.783000 0.809000 0.685000 0.476000 0.596000 0.493000 0.500000 -100.000000 
1.070000 0.969000 200.000000 0.994000 0.969000 200.000000 200.000000 0.916000 200.000000 -100.000000 1.530000 0.942000 0.672000 200.000000 1.470000 -100.000000 0.663000 1.220000 200.000000 200.000000 -100.000000 -100.000000 200.000000 200.000000 0.883000 0.837000 200.000000 0.908000 200.000000 200.000000 1.130000 0.906000 1.010000 1.380000 0.914000 0.857000 200.000000 1.040000 200.000000 1.210000 -100.000000 2.100000 1.250000 -100.000000 200.000000 200.000000 200.000000 -100.000000 
0.752000 0.614000 0.610000 0.527000 0.371000 0.379000 0.358000 -100.000000 0.363000 0.321000 -100.000000 0.222000 0.346000 0.320000 0.480000 0.379000 0.587000 0.698000 0.593000 0.725000 0.590000 0.688000 200.000000 0.669000 1.060000 1.390000 1.380000 1.560000 200.000000 1.740000 1.900000 1.620000 1.790000 2.270000 2.130000 2.060000 1.570000 1.510000 1.310000 1.160000 1.080000 0.845000 1.030000 0.713000 0.925000 0.723000 0.876000 0.864000 
1.560000 2.000000 1.850000 2.010000 2.460000 2.640000 1.760000 2.430000 1.920000 2.550000 1.850000 2.190000 2.580000 1.560000 1.330000 1.630000 1.580000 1.340000 1.060000 1.080000 1.030000 1.140000 200.000000 0.796000 0.788000 0.771000 0.661000 0.774000 200.000000 0.595000 0.612000 0.536000 0.547000 0.525000 0.457000 0.457000 0.568000 0.648000 0.579000 0.511000 0.829000 0.692000 0.929000 1.080000 0.957000 1.300000 1.400000 1.190000 
0.496000 0.460000 0.319000 0.334000 0.277000 0.233000 0.179000 0.183000 0.183000 0.212000 0.225000 0.312000 0.535000 0.493000 0.715000 0.983000 1.190000 1.270000 1.430000 1.760000 2.170000 1.810000 200.000000 1.950000 1.960000 1.990000 1.870000 1.860000 200.000000 1.470000 -100.000000 1.160000 1.260000 1.020000 1.040000 0.972000 0.969000 0.875000 0.820000 0.756000 0.790000 0.588000 -100.000000 0.544000 0.483000 0.550000 0.500000 0.470000 
-100.000000 0.804000 1.060000 1.200000 1.070000 1.180000 1.190000 1.360000 1.290000 1.480000 1.190000 1.390000 1.670000 1.140000 0.958000 1.360000 1.340000 0.925000 0.992000 0.932000 1.430000 1.240000 200.000000 1.380000 1.230000 1.140000 1.040000 1.070000 200.000000 1.000000 0.901000 0.857000 0.735000 0.758000 -100.000000 0.597000 0.695000 0.811000 200.000000 0.785000 0.674000 0.619000 -100.000000 200.000000 0.739000 200.000000 -100.000000 1.140000 
1.300000 2.000000 1.640000 1.520000 1.550000 1.880000 1.300000 1.970000 1.050000 1.720000 200.000000 1.470000 1.530000 0.872000 0.876000 0.883000 0.849000 0.718000 0.721000 0.883000 0.883000 1.100000 200.000000 0.848000 1.110000 1.420000 1.010000 1.040000 200.000000 1.160000 1.120000 0.720000 0.705000 0.901000 0.740000 0.738000 0.811000 0.803000 -100.000000 0.870000 1.040000 1.010000 1.420000 1.540000 1.050000 1.830000 1.700000 1.430000 
0.518000 0.570000 0.505000 0.444000 0.401000 0.287000 -100.000000 0.306000 0.270000 0.306000 -100.000000 0.314000 0.349000 0.280000 0.454000 0.415000 0.451000 0.604000 0.664000 0.750000 1.170000 0.977000 200.000000 1.250000 1.390000 1.550000 1.570000 1.840000 200.000000 1.810000 1.550000 1.730000 1.960000 1.660000 1.430000 1.270000 1.250000 0.940000 0.999000 0.783000 0.795000 0.862000 0.692000 0.561000 0.548000 0.657000 0.607000 0.677000 
0.932000 1.330000 1.480000 1.740000 2.030000 2.160000 1.660000 1.960000 1.450000 2.380000 1.750000 2.070000 2.460000 1.560000 1.440000 1.770000 2.010000 1.510000 1.510000 1.300000 1.330000 1.360000 200.000000 1.190000 1.140000 0.966000 0.905000 1.030000 200.000000 0.717000 0.613000 0.634000 0.376000 0.415000 0.361000 0.351000 0.448000 0.486000 0.473000 0.398000 0.524000 0.586000 0.751000 0.738000 0.954000 0.964000 0.969000 1.060000 
1.420000 1.710000 1.560000 2.070000 1.940000 2.270000 1.750000 2.130000 2.160000 2.000000 1.840000 1.800000 1.630000 1.580000 1.460000 1.840000 1.680000 1.390000 1.500000 1.540000 1.480000 1.620000 200.000000 0.839000 1.450000 1.020000 0.821000 0.600000 200.000000 0.559000 0.609000 0.595000 0.610000 0.597000 0.616000 0.470000 0.570000 0.599000 0.582000 0.572000 0.684000 0.727000 1.030000 1.120000 0.943000 0.666000 0.627000 0.755000 
1.330000 1.290000 1.030000 1.330000 0.893000 0.889000 0.718000 0.938000 0.906000 0.815000 200.000000 0.713000 0.916000 200.000000 200.000000 1.110000 1.190000 200.000000 1.420000 1.500000 1.950000 1.550000 200.000000 2.170000 1.510000 1.380000 1.480000 1.350000 200.000000 1.320000 1.220000 0.817000 0.779000 0.811000 0.760000 0.727000 0.854000 0.908000 1.060000 1.130000 1.210000 1.580000 1.560000 1.250000 1.580000 1.410000 1.320000 1.130000 
0.468000 0.524000 0.560000 0.463000 0.346000 0.435000 -100.000000 0.247000 0.209000 0.176000 -100.000000 0.183000 0.228000 -100.000000 200.000000 0.213000 0.312000 -100.000000 0.493000 0.729000 0.714000 0.783000 200.000000 1.270000 1.050000 1.310000 1.570000 1.670000 200.000000 1.940000 2.390000 1.820000 1.840000 1.610000 1.640000 1.520000 1.600000 1.210000 1.110000 1.030000 0.796000 0.916000 0.890000 0.718000 0.727000 0.891000 0.815000 0.802000 
0.451000 0.595000 200.000000 0.599000 0.516000 200.000000 -100.000000 0.615000 0.512000 0.599000 0.582000 0.519000 0.837000 200.000000 0.779000 0.874000 0.982000 1.130000 200.000000 1.790000 1.750000 1.400000 200.000000 2.390000 1.850000 1.760000 2.260000 2.000000 200.000000 2.010000 2.390000 1.280000 1.510000 0.883000 0.855000 0.703000 0.738000 0.775000 -100.000000 0.694000 -100.000000 0.804000 -100.000000 0.701000 200.000000 200.000000 0.651000 -100.000000 
-100.000000 0.808000 0.949000 0.675000 0.624000 0.592000 -100.000000 0.552000 -100.000000 0.463000 0.738000 0.415000 0.429000 200.000000 0.730000 -100.000000 -100.000000 0.849000 200.000000 -100.000000 0.688000 0.850000 200.000000 0.982000 1.030000 1.090000 1.300000 1.390000 200.000000 1.850000 1.870000 1.440000 1.390000 1.410000 1.480000 1.810000 1.730000 1.430000 -100.000000 1.680000 1.350000 1.230000 1.400000 0.812000 200.000000 200.000000 1.130000 1.250000 
1.370000 1.290000 200.000000 1.280000 1.600000 200.000000 200.000000 200.000000 -100.000000 0.896000 1.460000 -100.000000 -100.000000 0.972000 1.140000 -100.000000 200.000000 1.230000 200.000000 1.150000 200.000000 200.000000 200.000000 200.000000 200.000000 200.000000 200.000000 -100.000000 200.000000 200.000000 1.420000 200.000000 200.000000 -100.000000 0.942000 0.838000 0.785000 0.921000 1.050000 -100.000000 -100.000000 1.350000 1.740000 200.000000 200.000000 200.000000 200.000000 200.000000 
0.465000 0.490000 0.518000 0.723000 0.551000 0.842000 0.636000 0.998000 1.630000 1.480000 1.480000 1.500000 1.520000 -100.000000 1.880000 2.600000 2.250000 2.130000 2.830000 2.290000 3.160000 1.930000 200.000000 0.962000 200.000000 0.323000 1.210000 0.783000 200.000000 0.740000 0.636000 0.825000 0.915000 0.772000 0.549000 0.505000 0.580000 0.732000 0.786000 0.598000 0.682000 0.661000 0.849000 0.451000 0.633000 0.682000 0.563000 0.718000 
0.377000 0.438000 0.384000 0.274000 0.274000 0.262000 -100.000000 0.166000 0.119000 -100.000000 -100.000000 0.232000 0.454000 -100.000000 0.726000 0.681000 1.000000 1.070000 1.350000 1.470000 1.280000 1.720000 200.000000 2.010000 200.000000 1.760000 1.750000 1.890000 200.000000 1.560000 1.560000 1.470000 1.320000 0.971000 1.180000 1.050000 1.030000 0.955000 0.734000 0.657000 0.683000 0.612000 0.710000 0.533000 0.476000 0.486000 0.374000 0.438000 
1.070000 -100.000000 200.000000 0.748000 -100.000000 200.000000 0.891000 200.000000 200.000000 200.000000 1.200000 1.480000 1.410000 200.000000 1.410000 200.000000 200.000000 1.150000 200.000000 1.410000 1.300000 1.180000 200.000000 200.000000 1.160000 200.000000 200.000000 0.830000 200.000000 200.000000 1.100000 -100.000000 -100.000000 0.841000 0.899000 0.637000 0.894000 0.990000 1.050000 -100.000000 1.450000 -100.000000 1.120000 1.530000 200.000000 200.000000 200.000000 200.000000 
1.130000 200.000000 200.000000 1.090000 200.000000 200.000000 0.930000 200.000000 -100.000000 -100.000000 1.040000 200.000000 0.830000 1.390000 1.350000 200.000000 200.000000 1.070000 200.000000 1.070000 200.000000 -100.000000 200.000000 200.000000 200.000000 0.769000 1.150000 0.982000 200.000000 200.000000 200.000000 -100.000000 -100.000000 0.903000 0.820000 -100.000000 0.877000 0.934000 1.530000 1.310000 1.450000 1.290000 1.320000 0.954000 200.000000 200.000000 200.000000 200.000000 
0.800000 0.725000 0.726000 0.553000 0.493000 0.476000 0.366000 0.429000 0.387000 0.379000 -100.000000 0.369000 0.444000 0.372000 0.503000 0.346000 0.351000 0.409000 0.334000 0.422000 0.429000 0.454000 200.000000 0.667000 0.629000 0.786000 0.959000 1.300000 200.000000 1.440000 1.680000 1.420000 1.790000 1.820000 1.940000 2.190000 2.160000 1.550000 1.660000 1.540000 1.520000 1.140000 1.190000 1.120000 0.922000 0.896000 0.837000 0.832000 
0.489000 0.543000 0.429000 0.406000 0.330000 0.293000 0.275000 0.299000 0.212000 0.248000 -100.000000 0.195000 0.248000 0.281000 0.420000 0.319000 0.473000 0.541000 0.784000 1.130000 1.450000 1.670000 200.000000 1.960000 2.170000 2.450000 2.030000 2.080000 200.000000 1.740000 1.800000 1.270000 1.340000 1.260000 1.390000 1.160000 1.150000 0.901000 0.870000 0.718000 0.646000 0.641000 0.657000 0.705000 0.520000 0.657000 0.515000 0.860000 
0.904000 0.939000 0.851000 0.903000 0.979000 1.140000 0.875000 1.170000 0.846000 1.210000 0.957000 1.620000 1.810000 1.070000 0.920000 1.340000 1.370000 1.030000 1.090000 1.240000 1.580000 1.200000 200.000000 1.170000 1.060000 1.370000 0.774000 0.998000 200.000000 0.875000 0.888000 0.783000 0.850000 0.871000 1.020000 0.880000 0.998000 1.010000 0.954000 1.080000 1.090000 0.862000 0.912000 1.050000 0.786000 1.410000 1.210000 1.110000 
200.000000 3.510000 200.000000 3.100000 2.110000 200.000000 200.000000 -100.000000 2.170000 1.400000 1.310000 1.230000 1.190000 200.000000 1.360000 -100.000000 -100.000000 1.290000 200.000000 0.937000 200.000000 200.000000 200.000000 0.831000 0.751000 0.536000 200.000000 0.213000 200.000000 200.000000 -100.000000 -100.000000 -100.000000 -100.000000 200.000000 200.000000 200.000000 0.881000 200.000000 1.050000 -100.000000 -100.000000 200.000000 1.680000 200.000000 200.000000 5.030000 200.000000 
2.650000 2.690000 1.130000 1.570000 1.040000 0.995000 -100.000000 0.629000 0.497000 0.376000 0.588000 0.337000 0.297000 -100.000000 0.673000 0.513000 0.647000 0.714000 0.896000 0.842000 200.000000 1.360000 200.000000 0.771000 1.320000 1.260000 1.120000 1.180000 200.000000 0.816000 0.850000 0.877000 1.240000 0.939000 -100.000000 1.310000 200.000000 1.030000 200.000000 2.080000 2.710000 3.710000 3.200000 3.100000 2.500000 1.190000 1.810000 0.974000 
1.990000 2.130000 2.390000 2.750000 2.070000 2.510000 2.580000 2.770000 2.680000 2.810000 2.260000 2.430000 3.050000 2.180000 1.750000 2.110000 2.000000 1.600000 1.590000 1.490000 1.410000 0.962000 200.000000 0.637000 0.493000 0.392000 0.324000 0.277000 200.000000 0.176000 0.148000 0.154000 0.113000 0.129000 -100.000000 0.136000 0.209000 0.319000 0.344000 0.390000 0.486000 0.566000 0.952000 1.000000 1.280000 1.800000 1.900000 1.680000 
0.665000 0.665000 0.609000 0.476000 0.513000 0.590000 0.375000 0.361000 0.277000 0.349000 -100.000000 0.287000 0.406000 0.302000 0.412000 0.356000 0.514000 0.521000 0.470000 0.581000 0.830000 1.020000 200.000000 1.030000 1.120000 1.300000 1.120000 1.520000 200.000000 1.600000 1.650000 1.190000 1.530000 1.440000 1.910000 1.860000 1.870000 1.490000 1.460000 1.450000 1.180000 1.050000 0.906000 0.936000 0.762000 1.040000 0.931000 0.880000 
1.480000 1.300000 1.390000 1.460000 1.480000 1.440000 1.620000 1.810000 2.060000 1.740000 1.510000 1.470000 1.570000 1.310000 1.280000 1.180000 1.140000 1.220000 1.230000 1.250000 1.480000 0.908000 200.000000 1.260000 0.935000 0.839000 0.930000 0.704000 200.000000 0.643000 0.785000 0.836000 0.865000 0.925000 0.797000 0.823000 0.750000 0.734000 0.994000 0.888000 0.998000 1.160000 1.230000 1.100000 1.240000 1.380000 1.500000 1.110000 
1.020000 1.010000 1.020000 1.530000 0.921000 1.040000 1.030000 1.020000 1.170000 1.110000 0.872000 0.704000 0.975000 0.859000 0.746000 0.829000 0.839000 0.881000 0.733000 0.811000 0.879000 0.705000 200.000000 0.791000 0.779000 0.864000 1.040000 0.998000 200.000000 1.230000 1.030000 1.630000 1.350000 1.580000 1.400000 1.440000 1.430000 1.310000 1.300000 1.310000 0.996000 1.130000 0.825000 0.748000 1.080000 1.020000 0.963000 1.050000 
1.490000 1.210000 200.000000 1.160000 1.230000 1.110000 200.000000 200.000000 200.000000 1.060000 200.000000 200.000000 0.840000 200.000000 1.160000 200.000000 200.000000 1.110000 200.000000 1.220000 200.000000 0.950000 200.000000 200.000000 200.000000 -100.000000 200.000000 200.000000 200.000000 200.000000 1.480000 200.000000 200.000000 1.110000 200.000000 0.616000 0.880000 1.050000 1.260000 -100.000000 1.190000 1.660000 1.640000 1.240000 1.560000 1.730000 2.480000 200.000000 
1.090000 1.270000 1.540000 1.960000 1.720000 2.750000 1.930000 2.870000 3.630000 2.990000 2.270000 2.680000 1.780000 1.860000 1.700000 2.070000 1.650000 1.500000 1.480000 1.310000 1.810000 1.630000 200.000000 0.877000 1.190000 0.839000 0.763000 0.621000 200.000000 0.403000 0.489000 0.575000 0.623000 0.623000 0.432000 0.418000 0.560000 0.758000 0.868000 0.473000 0.674000 0.673000 0.733000 0.837000 0.765000 0.630000 0.598000 0.759000 
-100.000000 0.966000 200.000000 0.731000 0.863000 0.840000 -100.000000 0.483000 -100.000000 -100.000000 0.918000 -100.000000 0.438000 0.855000 0.995000 -100.000000 200.000000 1.000000 200.000000 0.959000 1.160000 1.350000 200.000000 1.310000 1.530000 1.290000 0.898000 0.904000 200.000000 0.710000 200.000000 -100.000000 1.830000 1.170000 1.330000 1.270000 1.260000 1.150000 1.460000 -100.000000 1.120000 1.460000 1.370000 1.160000 1.090000 1.100000 1.090000 1.060000 
0.912000 0.928000 0.691000 0.964000 0.793000 1.100000 0.789000 0.761000 0.961000 0.812000 -100.000000 0.759000 0.981000 0.889000 1.030000 1.050000 1.170000 0.970000 0.915000 1.030000 1.120000 1.050000 200.000000 0.894000 0.908000 0.878000 0.935000 1.020000 200.000000 0.983000 1.140000 1.080000 1.450000 1.530000 1.690000 1.710000 1.890000 1.400000 1.490000 1.430000 1.250000 1.050000 1.040000 0.965000 1.030000 1.130000 0.951000 1.010000 
1.570000 1.530000 0.796000 0.735000 0.641000 0.659000 0.467000 0.483000 0.325000 0.319000 -100.000000 0.193000 0.179000 0.118000 0.104000 0.076400 0.071300 0.094400 0.055200 0.054400 0.039000 0.046700 200.000000 0.040100 0.102000 0.148000 0.205000 0.412000 200.000000 0.662000 0.860000 1.130000 1.460000 1.890000 2.690000 3.710000 4.000000 3.730000 3.890000 4.690000 5.030000 3.510000 2.200000 2.250000 1.470000 1.430000 1.460000 1.540000 
1.040000 1.060000 1.210000 1.100000 1.310000 1.410000 1.070000 1.060000 1.610000 1.060000 1.460000 1.290000 1.310000 1.300000 1.500000 0.971000 1.380000 200.000000 1.300000 1.500000 1.240000 0.979000 200.000000 0.881000 0.766000 0.530000 0.705000 0.550000 200.000000 -100.000000 0.791000 0.777000 0.680000 0.786000 0.683000 0.848000 0.960000 0.886000 1.030000 1.020000 1.190000 1.090000 1.320000 1.410000 1.060000 1.140000 1.370000 1.110000 
1.280000 1.010000 200.000000 1.030000 1.260000 200.000000 200.000000 200.000000 1.140000 200.000000 1.140000 -100.000000 0.708000 1.120000 1.170000 200.000000 200.000000 1.140000 200.000000 -100.000000 0.885000 0.663000 200.000000 200.000000 0.806000 0.725000 0.909000 0.799000 200.000000 200.000000 0.986000 -100.000000 1.180000 0.966000 0.888000 1.010000 1.030000 1.150000 1.320000 1.370000 1.530000 1.370000 1.530000 1.020000 200.000000 200.000000 200.000000 0.860000 
1.410000 200.000000 200.000000 1.040000 -100.000000 1.150000 1.230000 200.000000 200.000000 200.000000 1.220000 200.000000 200.000000 1.110000 1.030000 200.000000 200.000000 0.990000 200.000000 1.020000 200.000000 200.000000 200.000000 200.000000 0.995000 200.000000 0.984000 200.000000 200.000000 200.000000 1.660000 200.000000 200.000000 -100.000000 -100.000000 0.900000 0.923000 0.847000 1.150000 200.000000 -100.000000 1.110000 1.190000 1.280000 200.000000 1.350000 200.000000 200.000000 
1.060000 1.180000 200.000000 200.000000 1.170000 1.250000 1.010000 1.090000 0.878000 -100.000000 0.904000 1.090000 1.130000 200.000000 1.140000 -100.000000 0.991000 0.963000 200.000000 1.080000 200.000000 -100.000000 200.000000 1.710000 200.000000 200.000000 200.000000 1.030000 200.000000 200.000000 200.000000 0.791000 0.903000 0.851000 1.060000 0.959000 0.904000 0.867000 0.991000 -100.000000 1.270000 1.010000 1.370000 1.230000 200.000000 1.330000 200.000000 200.000000 
0.995000 0.929000 0.709000 0.473000 0.354000 0.420000 -100.000000 0.339000 0.314000 -100.000000 0.351000 0.319000 0.476000 0.585000 0.731000 0.717000 1.070000 1.060000 1.220000 1.340000 1.610000 1.620000 200.000000 2.110000 1.610000 1.670000 1.550000 1.870000 200.000000 1.330000 1.360000 1.110000 0.943000 0.960000 0.906000 0.733000 0.866000 0.881000 0.891000 0.780000 0.906000 0.780000 1.070000 0.797000 0.753000 0.873000 0.696000 0.754000 
0.496000 0.497000 0.390000 0.429000 0.255000 0.312000 -100.000000 0.212000 0.163000 0.147000 -100.000000 0.117000 0.136000 0.169000 0.275000 0.222000 0.314000 0.496000 0.507000 0.755000 0.983000 0.993000 200.000000 1.350000 1.340000 1.610000 1.720000 1.890000 200.000000 1.820000 1.920000 1.690000 1.780000 1.560000 1.540000 1.390000 1.250000 1.040000 1.080000 0.940000 0.965000 0.914000 0.914000 0.811000 0.660000 0.854000 0.606000 0.541000 
1.400000 0.990000 200.000000 2.160000 1.830000 -100.000000 0.991000 200.000000 -100.000000 1.040000 1.130000 200.000000 200.000000 1.210000 1.100000 200.000000 200.000000 0.982000 200.000000 0.834000 1.200000 200.000000 200.000000 200.000000 0.880000 0.984000 200.000000 0.945000 200.000000 200.000000 200.000000 200.000000 -100.000000 0.786000 0.670000 0.681000 0.914000 0.949000 1.380000 1.210000 1.410000 1.310000 1.300000 1.230000 200.000000 1.350000 200.000000 200.000000 
0.945000 1.720000 1.790000 1.220000 2.660000 2.680000 1.340000 2.600000 0.916000 2.450000 1.290000 2.030000 2.890000 1.560000 0.690000 1.470000 1.510000 0.978000 0.970000 0.886000 0.950000 1.620000 200.000000 0.934000 1.070000 1.130000 0.764000 1.230000 200.000000 0.996000 0.645000 0.559000 0.549000 0.544000 0.759000 0.706000 0.648000 0.664000 0.502000 0.574000 0.600000 0.548000 0.663000 1.060000 0.727000 0.903000 0.785000 0.744000 
-100.000000 1.270000 200.000000 1.000000 2.030000 1.820000 1.250000 2.010000 0.924000 1.860000 1.670000 1.670000 1.990000 200.000000 1.160000 1.380000 200.000000 1.350000 200.000000 1.010000 0.916000 1.260000 200.000000 200.000000 200.000000 0.973000 200.000000 0.954000 200.000000 200.000000 0.826000 0.759000 1.090000 -100.000000 0.777000 0.904000 0.826000 0.882000 200.000000 0.916000 -100.000000 200.000000 200.000000 1.170000 200.000000 1.050000 1.040000 0.888000 
0.558000 0.476000 0.451000 0.463000 0.279000 0.366000 0.241000 0.213000 0.191000 0.173000 -100.000000 0.131000 0.163000 0.255000 0.358000 0.283000 -100.000000 0.610000 0.829000 0.953000 1.260000 1.130000 200.000000 1.520000 1.470000 1.510000 1.700000 1.680000 200.000000 1.660000 1.550000 1.890000 1.800000 1.840000 1.690000 1.270000 1.150000 1.010000 -100.000000 0.908000 0.678000 0.635000 0.762000 0.561000 0.787000 0.764000 0.600000 0.855000 
2.630000 2.770000 1.540000 1.870000 1.550000 1.390000 1.030000 1.160000 0.925000 0.869000 0.671000 0.653000 0.597000 0.403000 0.325000 0.295000 -100.000000 0.227000 0.164000 0.146000 0.158000 200.000000 200.000000 0.107000 0.184000 0.224000 0.225000 0.301000 200.000000 0.344000 0.416000 0.497000 0.762000 0.909000 1.380000 1.870000 1.750000 1.680000 2.510000 2.790000 3.290000 6.590000 4.440000 5.390000 3.320000 2.530000 2.550000 2.160000 
1.370000 1.170000 0.891000 0.924000 0.699000 0.829000 0.619000 0.568000 0.473000 0.406000 -100.000000 0.314000 0.285000 0.449000 0.646000 -100.000000 200.000000 -100.000000 0.363000 0.498000 200.000000 200.000000 200.000000 0.476000 0.580000 0.644000 0.776000 0.887000 200.000000 1.300000 1.320000 1.190000 1.720000 1.900000 2.080000 2.190000 200.000000 1.580000 1.860000 2.070000 2.060000 2.010000 1.550000 1.680000 1.340000 1.270000 1.240000 1.090000 
1.400000 1.330000 1.510000 1.360000 1.900000 1.640000 200.000000 1.990000 1.500000 1.850000 1.310000 1.700000 1.710000 1.520000 0.944000 0.895000 200.000000 0.722000 0.596000 0.538000 200.000000 0.626000 200.000000 200.000000 200.000000 0.297000 0.663000 0.457000 200.000000 200.000000 0.522000 0.502000 0.438000 -100.000000 0.412000 0.711000 0.871000 0.874000 0.973000 1.090000 200.000000 -100.000000 1.180000 1.250000 1.240000 1.640000 1.730000 1.260000 
1.220000 1.310000 1.090000 1.170000 1.060000 1.200000 0.985000 1.220000 1.140000 1.120000 0.950000 1.020000 1.170000 0.882000 0.921000 0.906000 0.780000 0.822000 0.763000 0.748000 0.818000 0.835000 200.000000 0.977000 0.767000 0.786000 0.849000 0.942000 200.000000 0.902000 200.000000 0.813000 0.770000 0.807000 1.010000 1.040000 1.110000 0.948000 1.160000 1.290000 1.230000 2.100000 1.300000 1.450000 1.190000 1.620000 1.430000 1.370000 
1.150000 1.150000 200.000000 1.060000 1.050000 -100.000000 1.080000 200.000000 200.000000 -100.000000 1.100000 200.000000 200.000000 200.000000 1.050000 200.000000 1.270000 200.000000 1.110000 0.924000 200.000000 0.751000 200.000000 200.000000 200.000000 200.000000 1.130000 -100.000000 200.000000 200.000000 1.130000 -100.000000 0.736000 -100.000000 200.000000 0.891000 1.020000 0.972000 1.240000 -100.000000 1.190000 -100.000000 1.240000 1.250000 200.000000 200.000000 200.000000 200.000000 
1.050000 0.987000 0.869000 0.847000 0.647000 0.755000 0.670000 0.597000 0.584000 0.551000 0.562000 0.392000 0.451000 0.543000 0.592000 0.529000 0.709000 0.882000 0.764000 1.070000 200.000000 0.959000 200.000000 1.390000 1.320000 1.340000 1.470000 1.670000 200.000000 1.400000 1.470000 1.430000 -100.000000 1.160000 1.130000 0.951000 1.080000 0.937000 1.120000 0.993000 1.070000 1.130000 1.030000 1.060000 1.000000 0.969000 0.892000 0.965000 
1.370000 1.410000 1.510000 1.900000 1.490000 1.740000 1.560000 1.530000 2.170000 1.940000 1.600000 1.680000 1.990000 1.550000 1.220000 1.400000 1.500000 1.580000 1.240000 1.560000 1.200000 1.080000 200.000000 1.130000 1.040000 0.885000 1.140000 0.921000 200.000000 0.817000 0.778000 0.920000 0.672000 0.737000 0.619000 0.516000 0.565000 0.694000 0.728000 0.548000 0.651000 0.601000 0.907000 0.860000 1.130000 1.080000 1.030000 1.090000 
1.270000 1.110000 1.220000 1.060000 1.020000 1.160000 -100.000000 1.140000 1.210000 1.130000 0.870000 1.300000 1.060000 1.090000 1.100000 1.020000 1.070000 1.220000 1.130000 0.879000 1.140000 0.950000 200.000000 0.741000 1.090000 0.845000 0.755000 0.577000 200.000000 0.636000 0.650000 0.746000 1.050000 1.100000 1.240000 1.420000 1.240000 1.200000 1.390000 1.860000 1.800000 2.140000 1.770000 1.750000 1.250000 0.964000 0.730000 0.751000 
0.503000 0.595000 0.670000 0.772000 0.716000 0.927000 -100.000000 0.893000 0.704000 1.030000 0.966000 1.110000 1.210000 0.984000 0.923000 1.110000 1.190000 1.220000 1.100000 1.120000 1.210000 1.400000 200.000000 1.420000 1.490000 1.700000 1.450000 1.480000 200.000000 1.410000 1.470000 1.110000 0.739000 0.770000 0.881000 0.752000 0.861000 0.786000 -100.000000 0.673000 0.616000 0.641000 0.680000 0.586000 0.644000 0.878000 0.690000 1.040000 
2.220000 2.930000 2.170000 2.140000 2.330000 3.390000 2.040000 2.830000 2.080000 2.570000 1.610000 2.060000 1.660000 1.310000 1.160000 1.420000 1.190000 0.815000 0.875000 0.725000 0.947000 1.050000 200.000000 0.531000 0.829000 0.672000 0.523000 0.523000 200.000000 0.463000 0.410000 0.483000 0.658000 0.590000 0.723000 0.727000 0.817000 0.798000 0.806000 1.050000 1.360000 1.310000 2.390000 2.790000 1.790000 1.430000 1.500000 1.710000 
1.720000 1.790000 200.000000 1.450000 1.590000 1.930000 1.080000 1.740000 1.560000 1.500000 1.080000 1.770000 1.260000 200.000000 1.260000 1.320000 1.170000 0.929000 0.985000 200.000000 0.972000 1.010000 200.000000 200.000000 0.965000 200.000000 200.000000 0.737000 200.000000 200.000000 1.410000 0.761000 200.000000 0.858000 0.880000 0.778000 -100.000000 0.883000 200.000000 -100.000000 200.000000 -100.000000 -100.000000 -100.000000 -100.000000 1.320000 1.940000 -100.000000 
0.572000 0.564000 0.714000 0.724000 0.701000 0.796000 0.656000 0.794000 0.609000 0.964000 0.721000 0.963000 1.190000 0.837000 0.777000 1.110000 1.070000 0.913000 0.754000 0.807000 1.040000 1.060000 200.000000 0.951000 1.050000 1.180000 0.934000 1.360000 200.000000 1.390000 1.360000 1.090000 1.120000 1.190000 1.340000 1.360000 1.480000 1.190000 1.040000 0.929000 0.837000 0.678000 0.879000 0.831000 0.759000 1.090000 0.945000 1.100000 
-100.000000 1.020000 1.290000 1.030000 1.040000 1.490000 1.240000 200.000000 1.020000 1.530000 200.000000 1.780000 1.630000 1.530000 200.000000 1.330000 1.410000 1.170000 200.000000 200.000000 1.240000 1.190000 200.000000 200.000000 0.847000 0.830000 1.090000 0.880000 200.000000 200.000000 1.390000 0.701000 0.764000 0.726000 0.603000 0.672000 0.529000 0.859000 -100.000000 0.717000 1.230000 1.260000 1.170000 0.887000 0.943000 1.220000 1.630000 200.000000 
1.040000 200.000000 200.000000 0.996000 -100.000000 -100.000000 -100.000000 200.000000 200.000000 0.783000 200.000000 200.000000 0.784000 1.360000 1.210000 200.000000 200.000000 1.060000 200.000000 0.775000 0.788000 200.000000 200.000000 200.000000 200.000000 200.000000 200.000000 200.000000 200.000000 200.000000 200.000000 -100.000000 -100.000000 -100.000000 0.662000 0.767000 1.060000 0.635000 -100.000000 -100.000000 -100.000000 1.100000 1.350000 -100.000000 200.000000 200.000000 200.000000 -100.000000 
1.170000 1.170000 200.000000 0.926000 200.000000 1.210000 1.240000 200.000000 -100.000000 1.040000 200.000000 200.000000 200.000000 1.560000 1.280000 200.000000 -100.000000 1.010000 200.000000 0.951000 0.873000 200.000000 200.000000 200.000000 1.030000 200.000000 200.000000 200.000000 200.000000 200.000000 1.730000 -100.000000 200.000000 0.902000 0.794000 0.630000 0.980000 0.975000 200.000000 200.000000 -100.000000 1.270000 1.230000 -100.000000 200.000000 200.000000 200.000000 200.000000 
0.985000 0.967000 0.995000 0.836000 0.571000 0.751000 0.649000 0.582000 0.558000 0.587000 0.653000 0.412000 0.432000 0.563000 0.706000 0.423000 0.611000 0.719000 0.803000 0.972000 1.090000 1.230000 200.000000 1.390000 1.240000 1.250000 1.380000 1.530000 200.000000 1.530000 1.510000 1.310000 1.670000 1.280000 1.390000 1.110000 1.050000 0.974000 1.030000 0.885000 1.120000 1.010000 1.180000 1.070000 0.977000 0.966000 0.911000 0.691000 
1.650000 1.530000 1.630000 2.190000 1.640000 2.070000 1.880000 1.980000 2.550000 2.330000 1.870000 1.970000 2.360000 1.920000 1.860000 1.840000 1.890000 1.920000 1.540000 1.760000 1.540000 1.070000 200.000000 1.070000 0.812000 0.718000 0.275000 0.639000 200.000000 0.460000 0.399000 0.423000 0.342000 0.346000 0.287000 0.306000 0.337000 0.514000 0.538000 0.575000 0.656000 0.722000 0.887000 0.849000 1.030000 1.330000 1.220000 1.180000 
1.610000 1.430000 200.000000 1.180000 1.340000 1.360000 0.986000 1.340000 1.450000 1.350000 1.230000 1.320000 1.000000 1.350000 1.310000 1.160000 1.140000 1.220000 200.000000 0.978000 1.220000 0.821000 200.000000 200.000000 0.898000 0.815000 200.000000 0.991000 200.000000 200.000000 1.050000 -100.000000 1.050000 0.978000 0.982000 0.847000 1.110000 0.995000 200.000000 1.700000 1.820000 1.330000 200.000000 1.100000 200.000000 200.000000 200.000000 -100.000000 
1.460000 2.010000 2.070000 3.030000 2.390000 2.460000 2.300000 2.430000 2.480000 2.550000 1.850000 1.800000 2.190000 1.580000 1.240000 1.430000 0.956000 1.090000 0.893000 0.906000 0.869000 0.960000 200.000000 0.591000 0.779000 0.709000 0.704000 0.707000 200.000000 0.608000 0.663000 0.644000 0.569000 0.601000 0.480000 0.457000 0.523000 0.568000 0.533000 0.514000 0.575000 0.754000 0.963000 0.987000 1.290000 1.520000 1.530000 1.560000 
-100.000000 0.732000 0.707000 0.681000 0.611000 0.517000 -100.000000 0.557000 0.319000 0.483000 0.636000 0.476000 0.614000 -100.000000 0.943000 0.986000 200.000000 200.000000 1.940000 1.420000 1.530000 1.790000 200.000000 1.590000 2.080000 1.650000 1.610000 1.310000 200.000000 1.730000 1.410000 1.020000 0.804000 0.770000 0.810000 -100.000000 0.865000 0.891000 200.000000 0.880000 0.671000 1.120000 1.220000 0.944000 1.450000 1.560000 1.590000 0.999000 
0.565000 0.580000 0.503000 0.426000 0.444000 0.334000 0.241000 0.241000 0.117000 0.141000 0.109000 0.102000 0.096100 0.065600 0.100000 0.049000 -100.000000 -100.000000 0.094100 -100.000000 0.160000 0.232000 200.000000 0.337000 0.493000 0.771000 -100.000000 1.380000 200.000000 1.530000 1.800000 1.890000 1.650000 1.780000 2.510000 3.100000 2.910000 2.460000 1.870000 1.760000 1.440000 1.070000 0.847000 0.896000 0.675000 0.878000 0.796000 0.742000 
0.532000 0.650000 0.451000 0.423000 0.346000 0.308000 0.240000 0.230000 0.131000 0.148000 0.094400 0.093400 0.096700 0.055700 0.083000 0.040100 0.058300 0.096100 0.080800 -100.000000 0.147000 0.225000 200.000000 0.392000 0.525000 0.871000 0.846000 1.310000 200.000000 1.690000 2.230000 1.780000 1.630000 1.980000 2.680000 2.850000 3.340000 2.550000 1.740000 1.870000 1.450000 1.120000 0.825000 0.898000 0.865000 1.100000 1.030000 0.909000 
0.426000 0.448000 0.467000 0.379000 0.344000 0.418000 0.306000 0.262000 0.216000 0.227000 -100.000000 0.237000 0.216000 0.305000 0.390000 0.304000 0.448000 0.649000 0.663000 0.739000 0.903000 1.170000 200.000000 0.782000 1.400000 1.390000 1.380000 1.370000 200.000000 1.540000 1.280000 1.680000 1.660000 1.480000 1.400000 1.170000 1.290000 1.030000 -100.000000 0.948000 0.666000 0.660000 0.690000 0.564000 0.594000 0.525000 0.460000 0.438000 
1.210000 1.710000 1.440000 2.000000 1.380000 1.870000 1.590000 1.890000 1.700000 2.060000 1.590000 1.430000 1.730000 1.380000 1.230000 1.470000 1.370000 0.885000 1.030000 1.130000 1.130000 1.180000 200.000000 1.060000 0.950000 0.925000 0.883000 0.770000 200.000000 0.743000 0.730000 0.732000 0.518000 0.620000 0.609000 0.483000 0.630000 0.630000 0.716000 0.677000 0.682000 0.813000 1.090000 0.966000 1.260000 1.380000 1.760000 1.270000 
-100.000000 0.760000 200.000000 0.841000 0.969000 0.913000 -100.000000 0.820000 0.936000 0.968000 1.200000 1.310000 1.110000 200.000000 1.470000 1.510000 1.530000 1.150000 200.000000 1.180000 0.974000 1.020000 200.000000 200.000000 -100.000000 200.000000 1.100000 -100.000000 200.000000 200.000000 0.797000 -100.000000 -100.000000 -100.000000 0.623000 0.669000 0.847000 0.935000 -100.000000 0.976000 1.390000 -100.000000 -100.000000 1.320000 200.000000 200.000000 1.600000 200.000000 
1.080000 1.190000 1.520000 1.880000 1.380000 1.480000 1.520000 1.610000 1.840000 1.480000 1.160000 1.120000 1.240000 1.070000 1.190000 1.140000 1.060000 1.120000 0.896000 1.000000 1.110000 1.060000 200.000000 0.870000 1.040000 1.010000 1.140000 1.050000 200.000000 1.060000 1.100000 1.140000 1.030000 1.230000 1.030000 0.850000 0.881000 0.933000 0.872000 0.632000 0.773000 0.799000 0.898000 0.824000 0.952000 1.300000 0.999000 1.070000 
0.379000 0.548000 0.497000 0.339000 0.291000 0.384000 -100.000000 0.520000 0.301000 0.774000 0.684000 0.628000 1.000000 0.929000 0.644000 1.260000 1.440000 1.030000 1.180000 1.310000 1.440000 2.060000 200.000000 1.590000 1.840000 2.350000 1.390000 1.660000 200.000000 1.610000 1.480000 0.989000 0.802000 0.865000 1.140000 0.912000 0.939000 0.835000 0.617000 0.738000 0.603000 0.630000 0.551000 0.558000 0.507000 0.720000 0.594000 0.576000 
-100.000000 0.992000 1.280000 0.884000 1.020000 0.915000 0.976000 0.872000 1.180000 0.731000 0.950000 1.180000 0.735000 0.905000 0.936000 0.967000 0.807000 1.020000 0.768000 0.630000 200.000000 0.619000 200.000000 200.000000 0.714000 0.580000 0.776000 0.653000 200.000000 200.000000 0.833000 0.863000 -100.000000 0.889000 0.921000 1.190000 1.250000 0.985000 -100.000000 1.370000 1.580000 -100.000000 1.400000 0.941000 1.110000 0.944000 1.140000 0.960000 
0.623000 0.664000 0.641000 0.744000 0.552000 0.698000 0.702000 0.543000 0.961000 0.836000 0.926000 0.753000 0.844000 0.967000 1.010000 0.913000 0.902000 1.190000 1.160000 1.110000 0.970000 1.060000 200.000000 1.360000 1.120000 1.020000 1.470000 1.590000 200.000000 1.390000 1.550000 1.690000 1.320000 1.460000 1.290000 1.350000 1.310000 1.040000 0.986000 0.801000 0.803000 0.743000 0.682000 0.647000 0.640000 0.607000 0.569000 0.621000 
0.802000 1.010000 0.715000 0.704000 0.555000 0.603000 -100.000000 0.438000 0.237000 0.339000 0.330000 0.184000 0.182000 -100.000000 0.342000 0.119000 0.180000 -100.000000 0.163000 -100.000000 0.159000 0.213000 200.000000 0.325000 0.600000 0.721000 0.897000 1.150000 200.000000 1.330000 1.640000 1.510000 2.100000 2.100000 3.030000 3.120000 3.340000 2.280000 1.770000 1.580000 1.340000 1.290000 1.180000 1.270000 1.160000 0.888000 0.889000 0.841000 
1.400000 200.000000 200.000000 1.040000 1.130000 200.000000 200.000000 200.000000 200.000000 -100.000000 0.882000 200.000000 0.709000 0.751000 1.150000 200.000000 -100.000000 0.939000 200.000000 0.544000 200.000000 -100.000000 200.000000 200.000000 200.000000 0.800000 200.000000 -100.000000 200.000000 200.000000 1.060000 -100.000000 0.854000 -100.000000 200.000000 0.900000 1.120000 200.000000 200.000000 -100.000000 200.000000 -100.000000 200.000000 200.000000 200.000000 1.230000 200.000000 -100.000000 
1.310000 1.190000 0.904000 1.010000 0.818000 1.010000 0.825000 1.070000 0.799000 0.925000 0.688000 0.740000 0.829000 0.747000 0.710000 0.772000 0.775000 0.800000 0.697000 0.756000 0.640000 0.639000 200.000000 0.679000 0.704000 0.802000 0.776000 0.923000 200.000000 1.330000 1.300000 0.962000 1.110000 1.020000 1.260000 1.530000 1.470000 1.350000 1.350000 1.560000 1.470000 1.470000 1.490000 1.550000 1.250000 1.360000 1.150000 1.420000 
0.770000 0.899000 0.969000 1.160000 1.140000 1.260000 0.956000 0.975000 0.908000 1.050000 0.827000 1.190000 1.230000 0.986000 1.030000 1.180000 1.130000 1.240000 0.981000 0.978000 1.050000 1.030000 200.000000 0.885000 1.160000 1.150000 1.100000 1.210000 200.000000 1.100000 1.100000 1.480000 0.933000 1.070000 1.030000 0.954000 0.952000 0.816000 0.660000 0.654000 0.630000 0.544000 0.664000 0.601000 0.800000 0.747000 0.728000 0.816000 
1.030000 1.120000 0.883000 1.240000 1.030000 1.260000 1.100000 1.350000 0.944000 1.730000 1.290000 1.500000 1.950000 1.470000 1.330000 1.980000 2.160000 1.790000 1.980000 2.010000 1.890000 2.070000 200.000000 1.510000 1.490000 1.370000 1.150000 1.100000 200.000000 0.652000 0.590000 0.473000 0.354000 0.435000 0.451000 0.423000 0.541000 0.714000 -100.000000 0.807000 1.070000 1.110000 1.160000 1.150000 0.967000 0.938000 0.947000 1.010000 
0.440000 0.423000 0.337000 0.342000 0.295000 0.306000 0.284000 0.228000 0.247000 0.323000 0.375000 0.435000 0.579000 0.643000 0.721000 0.948000 0.974000 0.989000 1.120000 1.290000 1.540000 1.400000 200.000000 1.520000 1.330000 1.510000 1.590000 1.790000 200.000000 1.580000 1.810000 1.470000 1.370000 1.220000 1.200000 0.934000 1.040000 0.962000 0.824000 0.658000 0.720000 0.632000 0.647000 0.559000 0.554000 0.643000 0.517000 0.504000 
1.010000 1.330000 1.350000 1.810000 1.350000 1.670000 1.320000 1.610000 1.320000 200.000000 1.390000 1.260000 1.470000 1.180000 1.060000 1.010000 1.100000 1.000000 0.941000 0.995000 0.919000 1.020000 200.000000 0.916000 1.000000 0.961000 1.010000 1.040000 200.000000 1.040000 0.940000 0.996000 0.771000 0.862000 0.872000 0.760000 0.879000 0.886000 0.762000 0.751000 0.752000 0.636000 0.999000 0.949000 1.330000 1.130000 1.070000 1.150000 
0.828000 0.936000 1.530000 0.862000 1.060000 1.000000 1.180000 1.080000 0.685000 1.270000 0.869000 1.030000 1.340000 1.110000 1.000000 -100.000000 1.160000 0.877000 200.000000 0.953000 1.190000 0.979000 200.000000 200.000000 1.020000 1.230000 200.000000 -100.000000 200.000000 200.000000 200.000000 0.849000 0.649000 0.897000 0.833000 0.780000 0.987000 0.882000 200.000000 1.220000 1.210000 1.110000 1.330000 -100.000000 200.000000 1.440000 200.000000 1.170000 
1.050000 0.717000 0.611000 0.412000 0.490000 0.686000 1.040000 1.170000 0.882000 0.970000 0.729000 0.976000 0.909000 0.404000 0.739000 0.438000 0.420000 0.679000 0.429000 -100.000000 0.361000 0.196000 200.000000 0.188000 0.270000 0.155000 0.280000 0.172000 200.000000 -100.000000 0.204000 -100.000000 0.176000 0.379000 0.299000 0.420000 0.454000 0.771000 200.000000 1.510000 2.360000 2.930000 3.710000 4.140000 5.060000 7.620000 8.170000 6.730000 
1.440000 1.800000 200.000000 1.300000 1.210000 1.260000 1.540000 0.788000 -100.000000 0.886000 1.130000 200.000000 0.780000 1.480000 1.190000 -100.000000 200.000000 1.090000 200.000000 1.130000 1.000000 0.830000 200.000000 200.000000 0.793000 0.676000 1.040000 0.925000 200.000000 200.000000 1.270000 -100.000000 0.986000 0.801000 0.909000 0.681000 0.840000 1.140000 1.610000 1.040000 1.450000 1.360000 200.000000 -100.000000 200.000000 1.630000 200.000000 200.000000 
-100.000000 0.513000 0.444000 0.497000 0.356000 0.314000 -100.000000 0.247000 0.163000 -100.000000 -100.000000 0.215000 0.358000 0.579000 0.660000 0.563000 0.722000 0.968000 1.320000 1.290000 1.510000 1.470000 200.000000 1.750000 1.650000 1.650000 1.770000 1.600000 200.000000 1.570000 1.710000 1.280000 1.720000 1.140000 1.180000 1.100000 1.160000 0.875000 200.000000 0.869000 -100.000000 0.935000 0.683000 0.599000 0.595000 0.862000 0.652000 0.579000 
0.898000 1.010000 0.997000 1.400000 1.020000 1.220000 1.060000 0.968000 1.230000 1.130000 1.100000 1.070000 1.350000 1.080000 1.150000 1.160000 1.130000 1.240000 1.150000 1.060000 1.080000 0.911000 200.000000 0.911000 1.010000 0.991000 1.020000 1.000000 200.000000 1.200000 0.974000 1.490000 1.080000 1.170000 1.110000 0.973000 1.080000 1.030000 0.850000 0.993000 0.695000 0.816000 0.816000 0.724000 1.050000 0.688000 0.808000 0.946000 
-100.000000 0.844000 0.868000 1.050000 0.789000 0.840000 -100.000000 0.829000 0.858000 0.903000 0.706000 0.778000 1.070000 0.862000 0.894000 1.080000 1.120000 1.450000 1.500000 1.800000 1.300000 1.260000 200.000000 2.680000 1.700000 1.770000 2.250000 1.740000 200.000000 1.590000 1.400000 1.110000 0.914000 0.921000 0.758000 0.706000 0.739000 0.853000 200.000000 0.745000 -100.000000 -100.000000 0.791000 0.676000 0.704000 0.830000 0.683000 0.814000 
0.615000 0.774000 0.960000 0.996000 0.794000 0.936000 0.820000 1.060000 0.773000 1.060000 0.975000 1.010000 1.230000 0.926000 0.829000 0.880000 0.993000 0.940000 0.847000 200.000000 0.777000 1.080000 200.000000 0.926000 1.050000 1.320000 -100.000000 1.240000 200.000000 1.280000 1.630000 1.260000 0.763000 1.050000 1.360000 1.230000 1.370000 1.060000 -100.000000 0.868000 0.653000 0.681000 0.608000 0.602000 0.766000 0.939000 1.060000 0.911000 
0.513000 0.557000 0.691000 0.638000 0.572000 0.731000 0.568000 0.406000 0.444000 0.653000 0.899000 0.818000 0.899000 1.140000 1.140000 1.220000 1.380000 1.250000 1.230000 1.020000 1.410000 1.330000 200.000000 1.740000 1.560000 1.360000 1.300000 1.440000 200.000000 1.720000 1.390000 1.010000 0.911000 0.836000 0.930000 0.923000 1.050000 0.959000 0.987000 1.030000 1.160000 0.929000 1.060000 0.797000 0.682000 1.040000 0.675000 0.693000 
0.314000 0.429000 0.379000 0.476000 0.514000 0.684000 0.536000 0.956000 0.809000 1.230000 0.977000 1.660000 1.970000 1.220000 1.190000 1.460000 1.640000 1.260000 1.190000 1.420000 1.340000 1.450000 200.000000 1.420000 1.300000 1.580000 1.240000 1.400000 200.000000 1.260000 1.410000 0.904000 0.872000 0.695000 0.848000 0.745000 0.779000 0.616000 0.480000 0.486000 0.497000 0.448000 0.415000 0.457000 0.426000 0.878000 0.562000 0.663000 
1.080000 1.070000 0.727000 0.747000 0.613000 0.604000 0.465000 0.501000 0.376000 0.415000 0.253000 0.325000 0.287000 0.231000 0.247000 0.137000 0.212000 0.238000 0.212000 0.239000 0.252000 0.314000 200.000000 0.426000 0.557000 0.764000 0.776000 1.110000 200.000000 1.240000 1.500000 1.630000 1.290000 1.920000 2.190000 2.270000 2.550000 2.510000 2.030000 2.480000 1.970000 1.650000 1.090000 1.130000 1.180000 1.100000 1.010000 1.090000 
-100.000000 0.737000 0.675000 0.483000 0.470000 0.415000 0.375000 0.337000 0.279000 0.275000 -100.000000 0.266000 0.272000 0.382000 0.516000 0.354000 0.441000 0.575000 0.607000 0.574000 0.789000 0.822000 200.000000 1.050000 1.020000 1.370000 1.210000 1.850000 200.000000 1.780000 1.810000 1.380000 1.520000 1.340000 1.920000 1.800000 1.890000 1.620000 1.310000 1.290000 1.050000 0.851000 1.000000 0.855000 0.847000 1.040000 0.781000 0.787000 
2.650000 2.350000 1.330000 1.690000 1.110000 1.180000 1.040000 1.060000 0.821000 0.895000 0.761000 0.748000 0.787000 0.672000 0.592000 0.785000 0.756000 0.659000 0.726000 0.634000 0.626000 0.669000 200.000000 0.473000 0.569000 0.526000 0.472000 0.476000 200.000000 0.409000 0.424000 0.629000 0.779000 1.060000 1.430000 1.750000 1.750000 1.550000 2.410000 2.890000 4.410000 4.530000 3.810000 3.560000 2.680000 1.810000 1.900000 1.550000 
-100.000000 1.020000 1.120000 0.799000 0.573000 0.789000 -100.000000 0.460000 0.409000 0.382000 0.559000 0.272000 0.409000 -100.000000 0.863000 0.435000 0.426000 0.996000 200.000000 0.490000 0.506000 0.500000 200.000000 0.624000 0.973000 1.150000 200.000000 1.190000 200.000000 1.840000 200.000000 0.863000 1.710000 1.520000 1.850000 1.710000 1.610000 1.140000 -100.000000 1.130000 1.140000 -100.000000 1.200000 0.974000 1.210000 200.000000 1.390000 200.000000 
0.680000 0.605000 0.776000 0.564000 0.403000 0.473000 0.415000 0.330000 0.332000 0.379000 0.379000 0.299000 0.448000 0.471000 0.584000 0.556000 0.700000 0.666000 0.844000 0.988000 1.000000 1.310000 200.000000 1.320000 1.320000 1.550000 1.540000 1.490000 200.000000 1.580000 1.570000 1.430000 1.280000 1.370000 1.490000 1.260000 1.450000 1.150000 0.938000 0.895000 0.948000 0.872000 1.170000 0.988000 0.865000 1.110000 0.778000 0.860000 
0.736000 0.898000 1.040000 1.530000 1.140000 2.030000 1.390000 1.850000 1.710000 2.270000 1.830000 1.440000 1.670000 1.830000 1.750000 1.850000 2.480000 1.680000 2.080000 1.900000 1.480000 1.640000 200.000000 1.020000 1.490000 1.150000 1.220000 1.050000 200.000000 0.826000 0.752000 0.871000 0.596000 0.641000 0.636000 0.568000 0.649000 0.604000 0.486000 0.505000 0.438000 0.523000 0.722000 0.731000 0.959000 0.840000 0.847000 0.908000 
0.732000 0.889000 200.000000 0.804000 0.864000 -100.000000 -100.000000 200.000000 0.695000 0.585000 0.767000 0.639000 0.678000 1.270000 0.779000 0.654000 0.750000 0.889000 1.090000 1.020000 1.040000 1.350000 200.000000 1.600000 1.260000 1.270000 1.700000 1.350000 200.000000 1.980000 1.470000 0.984000 0.815000 1.070000 0.898000 0.755000 0.916000 0.814000 200.000000 0.793000 -100.000000 1.220000 1.450000 0.840000 0.938000 1.250000 1.080000 0.989000 
2.000000 2.280000 2.060000 2.080000 1.570000 2.080000 1.270000 1.290000 1.110000 1.140000 0.906000 0.925000 0.882000 0.756000 0.683000 0.743000 0.771000 0.627000 0.883000 0.763000 0.857000 0.849000 200.000000 0.820000 0.903000 1.090000 0.920000 0.887000 200.000000 0.870000 0.982000 0.988000 0.985000 1.040000 1.260000 1.240000 1.450000 1.220000 1.370000 1.330000 1.450000 1.510000 1.430000 1.420000 1.330000 1.150000 1.360000 1.200000 
0.875000 0.854000 0.642000 0.595000 0.486000 0.423000 0.383000 0.310000 0.323000 0.206000 0.328000 0.107000 0.135000 -100.000000 0.301000 -100.000000 -100.000000 -100.000000 -100.000000 -100.000000 0.124000 0.122000 200.000000 0.228000 0.409000 0.547000 0.753000 1.040000 200.000000 1.260000 1.630000 1.880000 2.190000 2.160000 2.870000 3.230000 3.480000 2.380000 2.480000 2.230000 1.640000 1.760000 1.150000 1.150000 1.170000 1.200000 1.080000 0.825000 
1.840000 1.650000 1.810000 1.910000 1.680000 2.280000 2.000000 2.070000 2.390000 2.080000 2.090000 1.850000 1.910000 1.610000 1.490000 1.660000 1.480000 1.220000 1.360000 1.080000 1.130000 0.988000 200.000000 0.796000 0.706000 0.659000 0.644000 0.622000 200.000000 0.467000 0.475000 0.448000 0.426000 0.451000 0.415000 0.366000 0.454000 0.497000 0.586000 0.711000 0.791000 1.080000 1.170000 1.160000 1.140000 1.770000 1.690000 1.690000 
-100.000000 0.559000 0.842000 0.505000 -100.000000 0.486000 0.540000 0.293000 0.319000 0.287000 0.486000 0.259000 0.349000 0.790000 0.865000 0.750000 1.060000 1.010000 1.190000 1.610000 200.000000 1.920000 200.000000 2.280000 200.000000 2.000000 1.950000 2.100000 200.000000 1.700000 1.240000 0.932000 0.843000 0.893000 0.780000 0.656000 0.748000 0.908000 -100.000000 0.571000 0.827000 0.865000 0.942000 1.450000 1.160000 0.904000 0.703000 0.636000 
2.570000 2.680000 2.730000 2.410000 2.480000 3.070000 2.170000 2.910000 1.840000 2.770000 1.660000 2.040000 2.450000 1.320000 1.110000 1.320000 1.010000 0.896000 0.657000 0.490000 0.525000 0.480000 200.000000 0.323000 0.319000 0.299000 0.255000 0.268000 200.000000 0.227000 0.271000 0.248000 0.328000 0.435000 0.536000 0.654000 0.784000 0.925000 1.090000 1.320000 1.690000 2.010000 2.550000 3.070000 2.570000 3.680000 3.580000 2.890000 
3.690000 3.180000 5.580000 2.730000 3.100000 3.030000 1.750000 1.500000 1.650000 1.470000 1.400000 1.370000 0.927000 1.100000 1.000000 0.901000 0.903000 1.050000 1.260000 200.000000 1.330000 1.160000 200.000000 1.250000 0.868000 0.840000 0.882000 0.668000 200.000000 0.583000 0.725000 0.713000 0.669000 0.772000 0.722000 0.497000 0.614000 0.817000 -100.000000 1.030000 1.130000 0.929000 1.490000 1.510000 1.830000 1.550000 1.810000 -100.000000 
-100.000000 0.511000 200.000000 0.740000 0.616000 0.543000 -100.000000 0.726000 1.630000 1.550000 200.000000 2.000000 2.550000 2.980000 1.700000 3.410000 2.500000 200.000000 2.070000 1.730000 1.420000 1.090000 200.000000 0.987000 0.806000 0.522000 200.000000 0.568000 200.000000 0.467000 0.634000 -100.000000 0.412000 0.648000 0.591000 0.500000 0.674000 0.904000 200.000000 0.788000 -100.000000 0.802000 200.000000 -100.000000 1.050000 1.400000 0.803000 0.972000 
0.737000 0.846000 1.240000 1.580000 1.130000 1.590000 1.510000 1.740000 1.530000 2.350000 2.480000 1.760000 2.010000 2.360000 2.530000 1.840000 2.140000 2.570000 2.100000 1.780000 1.190000 1.270000 200.000000 1.370000 1.030000 0.911000 1.040000 0.830000 200.000000 0.574000 0.529000 0.664000 0.283000 0.423000 0.376000 0.361000 0.409000 0.534000 200.000000 0.451000 -100.000000 0.493000 0.610000 0.486000 0.903000 1.060000 0.867000 0.971000 
0.814000 0.992000 0.775000 0.932000 0.835000 0.972000 0.885000 1.150000 0.944000 1.230000 1.090000 1.140000 1.190000 0.969000 0.872000 1.230000 1.300000 0.981000 1.230000 1.150000 1.270000 1.510000 200.000000 1.460000 1.320000 1.440000 1.340000 1.480000 200.000000 1.140000 1.280000 0.964000 1.230000 1.030000 1.020000 0.932000 0.960000 0.766000 -100.000000 0.634000 0.680000 0.641000 0.790000 0.797000 0.805000 0.934000 0.745000 0.716000 
2.340000 1.920000 1.650000 1.170000 0.933000 1.120000 1.080000 1.150000 1.000000 0.891000 0.733000 0.796000 0.699000 0.801000 0.822000 -100.000000 0.545000 0.721000 0.711000 0.628000 0.669000 0.585000 200.000000 0.423000 0.426000 0.406000 0.568000 0.460000 200.000000 0.418000 -100.000000 -100.000000 0.565000 0.841000 0.917000 0.986000 1.020000 1.010000 1.330000 1.610000 1.970000 1.890000 2.160000 1.920000 2.250000 2.380000 2.970000 2.600000 
0.416000 0.497000 0.520000 0.460000 0.412000 0.480000 0.350000 0.395000 0.395000 0.632000 0.613000 0.760000 1.060000 1.110000 1.240000 1.110000 1.400000 1.950000 1.610000 1.880000 1.520000 1.960000 200.000000 1.690000 1.460000 1.610000 1.570000 1.750000 200.000000 1.360000 1.290000 1.060000 0.782000 0.865000 0.828000 0.697000 0.774000 0.648000 -100.000000 0.497000 0.470000 0.663000 0.591000 0.500000 0.559000 0.621000 0.505000 0.609000 
0.563000 0.803000 0.773000 1.030000 1.140000 1.220000 0.916000 1.650000 0.731000 1.730000 1.120000 1.720000 2.460000 1.330000 1.310000 1.760000 2.080000 1.470000 1.300000 1.290000 1.220000 1.480000 200.000000 1.040000 1.230000 1.500000 0.921000 1.160000 200.000000 1.040000 0.882000 0.809000 0.543000 0.623000 0.830000 0.728000 0.744000 0.647000 0.423000 0.535000 0.444000 0.448000 0.529000 0.548000 0.692000 1.090000 0.846000 0.985000 
0.890000 1.210000 1.210000 0.905000 1.050000 1.080000 0.817000 1.060000 0.566000 1.190000 0.859000 1.100000 1.440000 0.945000 0.746000 0.968000 1.020000 0.885000 0.804000 0.720000 0.685000 1.030000 200.000000 0.910000 1.040000 1.360000 1.070000 1.470000 200.000000 1.360000 1.440000 1.190000 0.689000 0.950000 1.260000 1.130000 1.130000 1.050000 0.645000 0.884000 0.938000 0.930000 0.880000 0.824000 0.848000 1.070000 0.891000 1.020000 
1.950000 1.630000 1.260000 1.650000 1.250000 1.130000 0.890000 0.849000 0.908000 0.783000 0.711000 0.847000 1.080000 0.700000 0.687000 0.590000 0.650000 0.618000 0.525000 0.457000 0.526000 0.556000 200.000000 0.513000 0.528000 0.526000 0.583000 0.607000 200.000000 0.649000 0.667000 0.865000 0.844000 1.030000 1.100000 1.200000 0.961000 0.945000 2.040000 2.110000 2.300000 2.730000 2.970000 2.710000 2.450000 1.920000 2.160000 1.380000 
-100.000000 0.956000 200.000000 1.030000 1.230000 1.090000 -100.000000 1.050000 0.932000 1.200000 1.030000 1.150000 0.865000 200.000000 0.981000 200.000000 0.793000 0.892000 0.847000 -100.000000 1.050000 0.810000 200.000000 0.932000 0.874000 0.708000 1.110000 0.853000 200.000000 200.000000 0.856000 1.050000 1.210000 0.819000 0.787000 0.859000 0.910000 1.040000 1.320000 1.140000 1.490000 1.570000 1.150000 1.130000 1.240000 1.110000 1.020000 0.886000 
0.865000 0.822000 0.903000 0.943000 1.070000 0.866000 0.898000 0.900000 1.230000 0.758000 0.723000 1.250000 0.766000 0.786000 0.910000 0.976000 0.762000 0.840000 0.656000 0.537000 1.040000 0.635000 200.000000 0.799000 0.724000 0.761000 200.000000 0.764000 200.000000 0.760000 200.000000 0.963000 1.400000 0.906000 1.080000 1.310000 1.130000 1.100000 2.160000 1.650000 2.130000 1.700000 1.200000 1.240000 1.030000 0.938000 1.140000 1.170000 
1.140000 1.090000 0.912000 0.833000 0.757000 0.749000 0.608000 0.467000 0.382000 0.332000 0.375000 0.219000 0.203000 0.328000 0.454000 0.135000 0.145000 -100.000000 0.218000 -100.000000 0.163000 0.153000 200.000000 0.147000 0.218000 0.272000 0.386000 0.579000 200.000000 0.816000 1.180000 1.130000 1.890000 1.840000 2.890000 3.250000 3.680000 2.870000 3.120000 2.770000 1.950000 1.910000 1.390000 1.600000 1.410000 1.520000 1.480000 1.260000 
1.840000 2.100000 1.900000 1.950000 1.980000 1.790000 1.670000 1.850000 1.270000 1.800000 1.270000 1.380000 1.470000 1.040000 0.945000 0.765000 0.781000 0.739000 0.507000 0.388000 0.351000 0.451000 200.000000 0.423000 0.512000 0.544000 0.513000 0.697000 200.000000 0.690000 0.742000 1.080000 0.761000 1.180000 1.310000 1.710000 1.700000 1.710000 1.510000 1.740000 1.750000 1.670000 1.560000 1.690000 1.630000 1.550000 1.490000 1.590000 
200.000000 1.260000 200.000000 1.100000 -100.000000 0.974000 0.971000 0.930000 0.783000 0.812000 0.866000 0.771000 0.903000 1.180000 0.987000 -100.000000 0.809000 0.976000 200.000000 1.080000 0.682000 0.668000 200.000000 200.000000 200.000000 200.000000 -100.000000 0.984000 200.000000 200.000000 200.000000 0.958000 1.030000 1.070000 0.890000 1.060000 1.180000 0.946000 1.440000 1.490000 1.330000 2.100000 1.500000 1.130000 1.470000 1.450000 2.130000 0.921000 
-100.000000 0.392000 0.524000 0.325000 -100.000000 -100.000000 -100.000000 0.188000 0.182000 0.180000 -100.000000 0.121000 0.257000 -100.000000 0.510000 0.463000 0.564000 1.010000 1.170000 1.090000 1.090000 1.580000 200.000000 1.790000 200.000000 2.220000 1.720000 1.780000 200.000000 200.000000 200.000000 1.760000 0.996000 1.350000 1.090000 0.951000 1.050000 0.947000 -100.000000 0.803000 0.768000 0.721000 0.663000 0.354000 0.536000 200.000000 0.371000 -100.000000 
0.810000 0.758000 0.790000 0.846000 0.625000 0.683000 0.634000 0.590000 0.835000 0.772000 0.875000 0.664000 0.912000 0.952000 1.070000 0.939000 1.170000 1.260000 1.410000 1.620000 1.460000 1.070000 200.000000 1.360000 200.000000 1.220000 1.430000 1.250000 200.000000 1.290000 1.500000 1.320000 1.330000 1.280000 1.080000 0.835000 0.876000 0.754000 0.737000 0.708000 0.708000 0.840000 0.984000 0.785000 1.010000 1.110000 0.972000 0.961000 
1.790000 1.510000 0.837000 1.170000 0.763000 0.824000 0.707000 0.448000 0.534000 0.243000 -100.000000 0.179000 0.166000 0.242000 0.301000 0.120000 0.122000 -100.000000 0.167000 -100.000000 0.171000 0.134000 200.000000 0.125000 0.218000 0.199000 0.401000 0.493000 200.000000 0.872000 0.846000 1.820000 1.830000 2.480000 2.280000 2.990000 2.750000 2.910000 4.500000 3.970000 2.750000 3.340000 1.950000 1.540000 2.200000 1.230000 1.660000 1.390000 
0.446000 0.460000 0.415000 0.438000 0.490000 0.473000 -100.000000 0.589000 0.576000 0.925000 0.956000 1.090000 1.420000 1.480000 1.670000 1.910000 2.100000 2.370000 2.480000 1.660000 1.710000 1.930000 200.000000 1.690000 1.510000 1.310000 1.210000 1.260000 200.000000 1.060000 1.050000 1.090000 0.885000 1.020000 1.260000 0.906000 0.976000 0.907000 -100.000000 0.658000 0.644000 0.544000 0.710000 -100.000000 0.682000 0.619000 0.448000 -100.000000 
0.650000 0.867000 0.412000 0.409000 0.301000 0.299000 -100.000000 0.243000 0.135000 0.209000 -100.000000 0.176000 0.293000 0.298000 0.356000 0.409000 0.518000 0.520000 0.657000 0.992000 1.030000 1.200000 200.000000 1.280000 1.480000 1.900000 1.260000 1.410000 200.000000 1.370000 1.440000 1.130000 1.220000 1.330000 1.430000 1.010000 1.070000 1.030000 0.889000 0.917000 0.610000 0.806000 0.779000 0.830000 0.724000 0.770000 0.795000 0.628000 
0.953000 1.030000 1.280000 1.470000 1.440000 1.300000 1.020000 1.310000 1.070000 1.260000 0.958000 0.866000 0.959000 0.992000 0.850000 0.791000 0.942000 0.985000 0.997000 1.100000 1.230000 1.050000 200.000000 1.370000 1.250000 1.220000 1.190000 1.290000 200.000000 1.240000 1.220000 1.020000 0.744000 0.711000 0.817000 0.687000 0.662000 0.767000 -100.000000 0.567000 -100.000000 0.803000 0.710000 0.555000 0.948000 1.160000 1.070000 1.230000 
1.030000 1.080000 0.699000 1.160000 0.810000 1.060000 1.230000 1.230000 1.700000 1.840000 1.910000 1.620000 1.590000 1.880000 1.540000 2.040000 1.650000 1.640000 2.070000 1.690000 1.660000 1.730000 200.000000 1.380000 1.380000 1.230000 1.370000 1.280000 200.000000 0.854000 0.893000 0.778000 0.744000 0.681000 0.546000 0.444000 0.561000 0.420000 0.460000 0.525000 0.668000 0.932000 0.829000 0.712000 0.804000 0.744000 0.586000 0.813000 
0.633000 0.493000 0.557000 0.473000 0.371000 -100.000000 -100.000000 0.429000 0.415000 0.441000 0.805000 0.505000 0.680000 0.835000 1.040000 1.080000 0.990000 1.710000 1.870000 1.390000 1.920000 1.780000 200.000000 2.300000 1.770000 1.560000 1.600000 1.600000 200.000000 1.370000 1.110000 1.060000 1.110000 0.999000 0.861000 0.818000 0.838000 0.902000 -100.000000 0.786000 0.819000 -100.000000 200.000000 0.684000 0.650000 1.170000 0.616000 1.260000 
0.909000 1.180000 0.650000 1.100000 0.503000 0.649000 0.609000 0.572000 0.592000 0.382000 0.627000 0.207000 0.241000 0.427000 0.667000 0.245000 0.295000 -100.000000 0.637000 0.470000 0.270000 0.179000 200.000000 0.139000 0.295000 0.371000 0.612000 0.586000 200.000000 0.887000 1.040000 1.450000 1.900000 2.390000 2.530000 3.360000 3.140000 2.580000 3.290000 2.970000 2.170000 2.170000 1.060000 1.070000 1.660000 1.280000 1.480000 1.210000 
-100.000000 0.546000 0.907000 0.517000 0.467000 0.614000 -100.000000 0.502000 0.539000 0.490000 0.700000 0.568000 0.640000 200.000000 0.941000 200.000000 1.170000 200.000000 1.330000 1.550000 1.430000 2.080000 200.000000 1.990000 1.910000 2.030000 1.620000 1.760000 200.000000 1.930000 1.390000 0.885000 0.876000 1.090000 0.962000 0.801000 0.890000 0.938000 -100.000000 -100.000000 -100.000000 -100.000000 1.030000 0.778000 0.812000 1.120000 0.615000 0.930000 
1.060000 1.040000 0.841000 1.250000 1.150000 1.090000 0.950000 0.924000 1.280000 0.925000 0.737000 1.400000 0.975000 0.831000 1.050000 -100.000000 0.974000 1.180000 0.737000 0.541000 1.200000 0.811000 200.000000 0.690000 0.807000 0.814000 0.734000 0.906000 200.000000 0.749000 0.836000 1.290000 1.630000 1.070000 1.260000 1.860000 1.570000 1.420000 2.380000 2.220000 2.570000 1.950000 1.810000 1.380000 1.330000 1.110000 1.230000 1.230000 
0.725000 1.060000 1.040000 1.050000 1.160000 1.190000 0.872000 1.140000 0.527000 1.190000 0.689000 1.020000 1.120000 0.677000 0.557000 0.862000 0.829000 0.678000 0.636000 0.595000 0.724000 1.120000 200.000000 0.851000 1.060000 1.290000 0.862000 1.470000 200.000000 1.380000 1.440000 1.100000 0.871000 0.984000 1.600000 1.660000 1.710000 1.480000 1.020000 1.140000 1.080000 0.865000 0.695000 0.913000 0.816000 1.150000 0.920000 1.180000 
1.440000 1.950000 2.130000 2.910000 2.550000 200.000000 2.200000 2.410000 1.880000 2.250000 1.800000 1.800000 2.060000 1.640000 1.340000 1.500000 1.560000 1.200000 1.040000 1.110000 0.965000 0.965000 200.000000 0.757000 0.711000 0.669000 0.626000 0.486000 200.000000 0.473000 -100.000000 -100.000000 0.198000 0.426000 0.287000 0.227000 0.275000 -100.000000 -100.000000 0.538000 0.737000 0.622000 0.997000 0.706000 1.190000 2.130000 1.820000 1.560000 
0.626000 0.648000 0.512000 0.854000 0.548000 0.663000 0.608000 0.549000 0.677000 0.704000 0.779000 0.848000 1.070000 0.853000 0.923000 0.807000 0.879000 1.210000 1.000000 0.999000 0.906000 0.852000 200.000000 0.995000 0.907000 0.907000 1.090000 1.060000 200.000000 1.120000 1.230000 1.380000 1.260000 1.520000 1.690000 1.860000 1.700000 1.590000 200.000000 1.580000 1.470000 1.320000 1.140000 0.865000 1.090000 1.250000 1.040000 0.929000 
0.965000 0.959000 0.659000 0.812000 0.457000 0.500000 -100.000000 0.272000 0.235000 0.186000 -100.000000 0.095400 0.104000 -100.000000 0.184000 0.094700 -100.000000 -100.000000 0.346000 -100.000000 0.562000 0.555000 200.000000 0.872000 0.965000 1.110000 1.260000 200.000000 200.000000 1.580000 1.630000 1.950000 1.870000 2.250000 2.270000 2.010000 2.130000 1.630000 1.960000 1.840000 1.660000 1.560000 1.260000 0.982000 1.440000 1.220000 1.160000 0.941000 
0.609000 0.676000 0.549000 0.539000 0.412000 0.541000 0.426000 0.543000 0.432000 0.636000 0.665000 0.893000 1.000000 0.907000 0.825000 1.140000 1.150000 1.230000 1.550000 1.390000 1.600000 1.520000 200.000000 1.560000 1.350000 1.650000 1.450000 1.600000 200.000000 1.790000 1.680000 1.560000 1.600000 1.290000 1.370000 1.150000 1.130000 0.945000 0.681000 0.758000 0.712000 0.765000 0.739000 0.683000 0.646000 0.646000 0.587000 0.841000 
-100.000000 1.540000 1.120000 1.190000 0.740000 0.721000 0.810000 0.593000 0.541000 0.297000 0.483000 0.247000 0.202000 -100.000000 0.525000 -100.000000 -100.000000 0.741000 -100.000000 0.240000 -100.000000 -100.000000 200.000000 -100.000000 0.218000 0.213000 -100.000000 0.328000 200.000000 0.680000 0.697000 1.310000 1.380000 1.660000 2.350000 2.910000 3.270000 2.640000 4.920000 4.990000 3.160000 3.560000 2.200000 1.430000 1.890000 1.880000 1.670000 1.210000 
0.893000 1.050000 0.669000 0.778000 0.760000 0.661000 0.562000 0.486000 0.199000 0.371000 -100.000000 0.321000 0.403000 0.354000 200.000000 0.382000 0.530000 0.694000 0.724000 0.880000 1.140000 1.400000 200.000000 1.190000 1.470000 1.860000 1.310000 1.740000 200.000000 1.900000 1.730000 1.060000 1.280000 1.080000 1.500000 1.300000 1.340000 1.070000 0.749000 0.869000 0.874000 1.170000 1.010000 1.110000 0.899000 1.020000 0.999000 0.783000 
0.648000 0.767000 0.610000 0.726000 0.473000 0.486000 -100.000000 0.262000 0.390000 0.192000 0.363000 0.224000 0.184000 -100.000000 200.000000 -100.000000 -100.000000 0.596000 200.000000 0.543000 0.601000 0.507000 200.000000 0.893000 0.846000 1.100000 1.610000 1.300000 200.000000 1.550000 2.050000 1.720000 2.330000 2.060000 2.170000 1.750000 1.770000 1.260000 1.660000 1.140000 1.210000 1.540000 1.070000 0.846000 0.921000 1.090000 0.960000 -100.000000 
0.460000 0.614000 0.426000 0.581000 0.395000 0.507000 0.506000 0.500000 0.616000 0.558000 0.659000 0.516000 0.623000 0.895000 0.961000 1.050000 0.944000 1.350000 200.000000 1.610000 1.510000 1.490000 200.000000 1.810000 1.540000 1.470000 1.430000 1.400000 200.000000 200.000000 1.430000 1.240000 1.480000 1.370000 1.390000 1.170000 1.240000 1.120000 1.240000 0.901000 0.967000 1.000000 0.890000 -100.000000 0.794000 0.877000 0.630000 -100.000000 
1.030000 1.230000 1.200000 1.640000 1.450000 1.880000 1.170000 1.540000 1.190000 1.670000 1.110000 1.620000 2.000000 1.190000 0.993000 1.330000 1.260000 1.010000 0.991000 1.060000 1.270000 1.150000 200.000000 1.030000 1.090000 1.160000 0.921000 1.180000 200.000000 0.991000 1.050000 0.822000 0.934000 0.756000 0.745000 0.552000 0.546000 0.529000 0.515000 0.463000 0.500000 0.579000 0.706000 0.783000 0.946000 1.320000 1.230000 1.190000 
1.400000 1.890000 1.800000 2.270000 2.190000 2.850000 1.770000 2.460000 1.470000 2.280000 1.460000 1.640000 2.080000 1.170000 0.833000 0.935000 0.933000 0.689000 0.618000 0.539000 0.588000 0.576000 200.000000 0.480000 0.506000 0.637000 0.480000 0.639000 200.000000 0.720000 0.730000 0.811000 0.801000 1.030000 1.180000 1.200000 1.250000 1.190000 1.020000 1.150000 0.821000 0.903000 1.030000 1.210000 1.460000 1.800000 1.900000 1.790000 
1.150000 1.600000 1.590000 1.960000 1.830000 2.100000 1.490000 2.100000 1.210000 2.130000 1.200000 1.490000 1.630000 1.090000 0.827000 1.110000 1.320000 0.912000 1.020000 0.911000 1.070000 1.130000 200.000000 1.040000 1.070000 1.100000 0.890000 0.959000 200.000000 1.040000 0.713000 0.551000 0.602000 0.552000 0.658000 0.681000 0.726000 0.835000 0.950000 0.841000 1.060000 1.230000 0.923000 1.070000 1.160000 1.230000 1.150000 1.120000 
0.982000 1.140000 1.080000 1.170000 1.340000 1.220000 1.050000 1.580000 0.911000 1.390000 0.915000 1.150000 1.270000 0.928000 0.675000 1.010000 1.000000 0.650000 0.700000 0.653000 0.766000 0.833000 200.000000 0.566000 1.030000 1.120000 0.764000 0.825000 200.000000 0.865000 0.682000 0.838000 0.684000 0.700000 0.934000 0.928000 0.914000 0.871000 0.899000 1.070000 1.000000 1.030000 1.040000 1.410000 1.060000 1.100000 1.180000 1.240000 
3.120000 2.690000 1.090000 1.500000 1.060000 0.980000 0.899000 0.612000 0.557000 0.420000 0.340000 0.248000 0.182000 0.158000 0.134000 0.054800 0.047700 -100.000000 -100.000000 -100.000000 0.026600 0.045100 200.000000 0.012300 0.025200 -100.000000 -100.000000 0.044200 200.000000 0.136000 0.210000 0.643000 0.943000 1.600000 2.390000 3.460000 3.160000 3.630000 5.100000 7.210000 7.410000 7.780000 4.760000 4.110000 2.690000 1.570000 1.690000 1.580000 
0.916000 0.988000 0.984000 1.060000 1.040000 0.999000 0.836000 0.787000 0.765000 0.935000 0.815000 1.020000 1.290000 0.947000 1.040000 0.999000 1.110000 1.200000 0.919000 0.975000 0.944000 0.929000 200.000000 1.060000 0.811000 0.878000 0.931000 1.150000 200.000000 1.170000 1.220000 1.390000 0.903000 1.120000 1.190000 1.240000 1.150000 1.210000 1.090000 1.230000 1.060000 0.989000 0.473000 0.872000 1.070000 1.220000 1.110000 1.160000 
1.000000 1.150000 0.627000 1.040000 0.697000 0.864000 0.483000 0.625000 0.640000 0.544000 0.805000 0.451000 0.666000 0.879000 0.949000 0.872000 1.000000 1.280000 1.170000 1.480000 1.020000 1.290000 200.000000 1.110000 1.040000 0.906000 1.080000 0.872000 200.000000 0.853000 1.010000 1.030000 1.330000 1.610000 1.980000 2.010000 2.270000 1.790000 2.080000 2.000000 1.650000 1.670000 1.170000 1.510000 1.350000 1.580000 1.200000 1.320000 
0.584000 0.534000 0.532000 0.432000 0.361000 0.310000 0.225000 0.221000 0.155000 0.177000 -100.000000 0.129000 0.228000 0.230000 0.319000 0.279000 0.418000 0.627000 0.676000 0.881000 0.867000 1.090000 200.000000 1.450000 1.270000 1.420000 1.590000 1.700000 200.000000 1.950000 2.030000 1.940000 1.550000 1.520000 1.480000 1.280000 1.390000 1.100000 0.938000 0.943000 0.773000 0.788000 1.000000 0.881000 0.857000 0.901000 0.700000 0.912000 
1.570000 1.600000 1.440000 1.720000 1.220000 1.710000 1.480000 1.460000 1.600000 1.620000 1.270000 1.230000 1.220000 0.920000 0.846000 0.965000 0.935000 0.800000 0.720000 0.865000 0.828000 0.925000 200.000000 0.846000 0.779000 0.949000 0.871000 0.997000 200.000000 0.741000 0.794000 0.782000 0.835000 0.878000 0.857000 0.740000 0.772000 0.726000 0.944000 0.815000 0.872000 1.190000 1.500000 1.410000 1.590000 1.930000 1.680000 1.920000 
3.260000 2.640000 1.210000 1.520000 0.915000 0.909000 0.845000 0.591000 0.919000 0.441000 0.376000 0.354000 0.253000 0.142000 0.218000 0.144000 0.131000 0.195000 0.144000 -100.000000 0.119000 0.099400 200.000000 0.037400 0.052200 0.058700 0.073300 0.117000 200.000000 0.228000 0.313000 0.798000 1.600000 2.010000 1.810000 2.310000 2.430000 2.160000 5.240000 4.560000 4.920000 5.060000 3.940000 3.340000 3.560000 2.450000 3.100000 2.390000 
-100.000000 200.000000 200.000000 0.980000 1.120000 1.190000 -100.000000 0.830000 0.661000 0.826000 1.240000 0.856000 0.829000 200.000000 1.070000 -100.000000 -100.000000 1.210000 200.000000 0.718000 0.692000 0.713000 200.000000 200.000000 200.000000 200.000000 0.991000 0.629000 200.000000 200.000000 0.796000 0.639000 0.967000 1.130000 0.942000 1.370000 1.580000 0.961000 200.000000 -100.000000 200.000000 -100.000000 200.000000 0.689000 200.000000 200.000000 1.470000 0.977000 
1.490000 1.620000 1.230000 1.400000 1.060000 1.110000 0.992000 0.936000 1.050000 0.874000 0.805000 0.838000 0.795000 0.696000 0.710000 0.681000 0.751000 0.751000 0.715000 0.914000 0.984000 0.965000 200.000000 1.140000 0.955000 1.150000 1.040000 1.090000 200.000000 1.040000 1.030000 0.939000 0.969000 0.889000 0.938000 0.905000 0.959000 0.846000 1.080000 1.010000 1.220000 1.410000 1.460000 1.720000 1.620000 1.810000 1.920000 1.560000 
0.730000 1.060000 1.220000 1.620000 1.650000 2.040000 1.500000 1.890000 1.360000 2.200000 1.590000 1.930000 2.130000 1.400000 1.090000 1.750000 1.730000 1.340000 1.340000 1.300000 1.490000 1.730000 200.000000 1.400000 1.340000 1.390000 1.080000 200.000000 200.000000 0.885000 0.904000 0.654000 0.584000 0.542000 0.486000 0.423000 0.454000 0.401000 -100.000000 0.395000 0.490000 0.654000 0.592000 0.683000 0.776000 1.190000 0.987000 1.110000 
1.420000 1.530000 1.840000 1.730000 1.570000 2.000000 1.540000 2.110000 2.060000 2.060000 1.600000 1.760000 1.720000 1.500000 1.400000 1.470000 1.420000 1.430000 1.240000 1.220000 1.300000 1.160000 200.000000 1.280000 1.030000 0.950000 0.928000 200.000000 200.000000 0.699000 200.000000 0.751000 0.678000 0.604000 0.595000 0.473000 0.548000 0.493000 0.721000 0.616000 0.891000 1.140000 1.010000 1.150000 1.190000 1.360000 1.410000 1.030000 
1.100000 1.220000 1.380000 2.030000 1.670000 1.730000 1.520000 1.460000 1.990000 1.600000 1.280000 1.330000 1.290000 1.200000 1.070000 1.050000 0.875000 0.948000 0.800000 0.717000 0.813000 0.803000 200.000000 0.571000 0.850000 0.881000 0.950000 0.938000 200.000000 1.050000 0.910000 1.600000 1.430000 1.550000 1.270000 1.260000 1.380000 0.954000 0.934000 0.822000 1.400000 0.811000 0.906000 0.711000 1.070000 0.926000 0.886000 0.990000 
0.880000 1.100000 200.000000 1.180000 1.290000 1.290000 200.000000 1.170000 200.000000 1.180000 200.000000 200.000000 0.930000 200.000000 200.000000 200.000000 -100.000000 200.000000 200.000000 1.100000 0.961000 0.888000 200.000000 200.000000 1.230000 1.110000 200.000000 0.694000 200.000000 200.000000 1.180000 1.200000 1.300000 0.913000 1.310000 0.868000 1.320000 -100.000000 200.000000 -100.000000 -100.000000 -100.000000 200.000000 -100.000000 200.000000 200.000000 200.000000 200.000000 
1.020000 1.380000 1.530000 1.570000 1.600000 2.300000 1.450000 2.010000 1.640000 2.330000 1.860000 2.000000 2.170000 1.580000 200.000000 1.750000 1.940000 1.410000 1.300000 1.410000 1.300000 1.360000 200.000000 1.150000 1.050000 1.110000 0.917000 1.050000 200.000000 0.734000 0.895000 0.579000 0.570000 0.502000 0.541000 0.473000 0.536000 0.406000 0.580000 0.432000 0.507000 0.606000 0.700000 0.705000 0.855000 1.220000 1.190000 1.050000 
0.901000 1.030000 1.090000 1.440000 1.590000 1.900000 1.340000 1.540000 1.830000 1.630000 1.570000 2.040000 2.060000 1.760000 1.490000 1.880000 1.590000 1.950000 1.610000 1.600000 1.780000 1.330000 200.000000 1.070000 1.170000 0.992000 0.899000 0.928000 200.000000 0.851000 0.725000 0.683000 0.628000 0.723000 0.473000 0.454000 0.490000 0.473000 -100.000000 200.000000 -100.000000 0.714000 0.677000 -100.000000 0.904000 0.837000 0.904000 0.918000 
1.420000 1.540000 1.240000 1.410000 1.080000 1.240000 1.040000 1.060000 1.450000 1.300000 0.980000 1.090000 1.210000 0.805000 0.780000 0.828000 0.748000 0.804000 0.712000 0.795000 0.809000 0.730000 200.000000 0.861000 0.692000 0.885000 0.926000 1.030000 200.000000 1.100000 1.380000 1.510000 1.790000 1.700000 1.880000 1.820000 2.130000 1.710000 1.620000 1.460000 1.410000 1.320000 1.100000 1.130000 1.150000 1.190000 1.190000 1.000000 
1.280000 1.150000 200.000000 1.190000 1.010000 0.933000 -100.000000 0.925000 1.200000 0.952000 1.360000 1.000000 0.977000 1.420000 1.260000 0.688000 0.705000 200.000000 200.000000 -100.000000 0.677000 0.704000 200.000000 200.000000 0.847000 200.000000 0.720000 200.000000 200.000000 200.000000 200.000000 1.040000 200.000000 0.947000 1.100000 1.040000 1.020000 1.110000 200.000000 200.000000 -100.000000 1.700000 1.290000 -100.000000 200.000000 1.040000 200.000000 200.000000 
1.070000 1.180000 1.120000 1.470000 1.070000 1.220000 0.936000 1.000000 0.888000 1.120000 1.070000 1.200000 1.490000 1.270000 1.180000 1.300000 1.290000 1.340000 1.060000 1.050000 0.935000 1.030000 200.000000 0.770000 0.725000 0.819000 0.810000 0.906000 200.000000 1.010000 1.000000 1.200000 0.755000 1.040000 1.180000 1.220000 1.220000 1.130000 1.300000 1.290000 1.290000 1.320000 1.170000 1.030000 1.290000 1.470000 1.240000 1.260000 
0.703000 0.570000 0.668000 0.511000 0.531000 0.690000 0.469000 0.503000 0.374000 0.480000 0.357000 0.358000 0.539000 0.368000 0.480000 0.224000 0.337000 0.425000 0.379000 0.481000 0.429000 0.641000 200.000000 0.586000 0.944000 1.310000 1.150000 1.430000 200.000000 1.920000 1.550000 1.550000 1.540000 1.700000 1.820000 1.900000 1.660000 1.720000 -100.000000 1.040000 0.837000 0.962000 0.797000 0.770000 0.817000 0.740000 0.658000 0.944000 
0.961000 0.931000 0.711000 1.190000 0.864000 0.912000 1.020000 1.100000 1.370000 1.320000 1.060000 1.370000 1.450000 1.140000 1.100000 1.220000 1.070000 1.100000 1.130000 1.100000 1.110000 0.963000 200.000000 0.994000 0.834000 0.857000 0.860000 0.942000 200.000000 0.926000 1.060000 1.130000 1.310000 1.440000 1.280000 1.300000 1.370000 1.150000 1.560000 1.450000 1.140000 1.250000 0.869000 0.781000 0.981000 1.020000 1.060000 1.050000 
1.130000 1.200000 1.600000 2.140000 1.890000 2.280000 2.850000 2.990000 4.440000 3.780000 3.230000 3.010000 3.250000 3.070000 2.220000 2.360000 1.740000 1.900000 1.610000 1.150000 0.985000 0.806000 200.000000 0.376000 0.622000 0.557000 0.418000 0.392000 200.000000 0.339000 0.266000 0.366000 0.454000 0.480000 0.403000 0.415000 0.384000 0.304000 -100.000000 0.323000 0.395000 0.451000 0.622000 0.521000 0.918000 0.754000 0.847000 1.120000 
-100.000000 1.140000 -100.000000 0.773000 0.580000 200.000000 -100.000000 0.506000 -100.000000 0.283000 200.000000 -100.000000 -100.000000 200.000000 1.120000 -100.000000 -100.000000 200.000000 200.000000 0.395000 -100.000000 -100.000000 200.000000 200.000000 0.563000 0.769000 1.020000 1.210000 200.000000 1.780000 1.930000 1.640000 1.540000 1.560000 1.170000 2.360000 2.430000 2.410000 -100.000000 2.000000 -100.000000 1.720000 1.290000 -100.000000 1.890000 200.000000 1.490000 -100.000000 
0.497000 0.694000 0.554000 0.621000 0.401000 -100.000000 -100.000000 0.441000 0.319000 0.285000 0.376000 0.319000 0.295000 -100.000000 0.566000 -100.000000 -100.000000 -100.000000 -100.000000 0.518000 0.480000 0.548000 200.000000 0.931000 0.889000 1.250000 1.430000 1.510000 200.000000 2.110000 2.390000 1.970000 1.700000 1.910000 1.970000 1.830000 1.670000 1.450000 -100.000000 0.967000 -100.000000 -100.000000 -100.000000 0.716000 0.903000 1.120000 0.841000 0.717000 
1.510000 1.180000 1.220000 1.460000 -100.000000 -100.000000 1.620000 1.240000 1.290000 1.220000 1.550000 0.979000 0.893000 200.000000 1.900000 -100.000000 200.000000 1.500000 200.000000 1.550000 0.908000 0.825000 200.000000 200.000000 200.000000 200.000000 1.200000 0.518000 200.000000 0.877000 -100.000000 -100.000000 0.871000 1.080000 200.000000 0.902000 1.120000 -100.000000 200.000000 -100.000000 1.880000 -100.000000 200.000000 0.822000 2.730000 200.000000 2.580000 1.160000 
2.220000 2.130000 2.830000 2.230000 2.690000 3.340000 2.150000 2.130000 2.450000 2.190000 1.940000 2.080000 1.680000 1.930000 1.840000 1.700000 1.590000 1.790000 1.800000 1.380000 1.280000 1.380000 200.000000 0.726000 0.858000 0.595000 0.548000 0.441000 200.000000 0.358000 0.321000 0.423000 0.398000 0.379000 0.349000 0.334000 0.395000 0.412000 0.476000 0.583000 0.756000 0.730000 1.530000 1.330000 1.190000 0.776000 0.856000 0.992000 
1.670000 1.990000 2.280000 2.970000 2.410000 2.620000 2.050000 2.580000 2.300000 2.480000 1.990000 1.960000 2.390000 1.550000 1.540000 1.390000 1.360000 1.290000 0.780000 0.842000 0.763000 200.000000 200.000000 0.529000 0.542000 0.505000 0.484000 0.454000 200.000000 0.401000 0.459000 0.493000 0.532000 0.591000 0.672000 0.731000 0.804000 0.921000 0.983000 1.050000 1.020000 1.000000 1.000000 1.060000 1.370000 2.140000 1.720000 1.840000 
1.740000 2.060000 2.300000 2.360000 2.190000 2.580000 2.240000 2.330000 2.310000 2.620000 2.010000 2.130000 2.460000 1.530000 1.500000 1.260000 1.120000 1.310000 0.765000 0.852000 0.646000 -100.000000 200.000000 0.558000 0.538000 0.490000 0.506000 0.490000 200.000000 0.438000 0.529000 0.542000 0.554000 0.530000 0.697000 0.777000 0.929000 0.987000 0.845000 1.090000 0.999000 0.944000 1.020000 1.090000 1.260000 1.680000 1.730000 1.660000 
-100.000000 0.451000 200.000000 0.486000 0.384000 -100.000000 -100.000000 0.328000 -100.000000 0.270000 0.925000 0.316000 0.486000 200.000000 1.350000 1.270000 200.000000 200.000000 200.000000 200.000000 2.810000 2.600000 200.000000 3.180000 2.200000 2.360000 200.000000 1.620000 200.000000 1.700000 200.000000 1.240000 1.030000 0.783000 0.580000 0.483000 0.616000 200.000000 200.000000 -100.000000 200.000000 -100.000000 200.000000 -100.000000 -100.000000 200.000000 0.486000 200.000000 
0.646000 0.733000 0.415000 0.534000 0.412000 0.339000 -100.000000 0.243000 0.192000 0.177000 0.321000 0.196000 0.204000 -100.000000 0.526000 0.415000 0.622000 1.250000 1.100000 1.460000 1.080000 1.830000 200.000000 1.730000 1.550000 1.860000 200.000000 1.740000 200.000000 1.810000 1.980000 1.410000 1.410000 1.210000 1.220000 1.150000 1.210000 200.000000 1.140000 1.130000 1.180000 1.010000 0.699000 0.737000 0.754000 0.765000 0.757000 -100.000000 
-100.000000 0.696000 0.578000 0.737000 0.534000 0.837000 0.612000 0.557000 0.576000 0.610000 0.829000 0.620000 0.872000 1.110000 1.490000 0.995000 1.290000 2.050000 1.370000 2.200000 1.150000 1.630000 200.000000 1.560000 1.480000 1.610000 1.950000 1.610000 200.000000 1.640000 1.540000 1.520000 0.741000 1.010000 0.880000 0.691000 0.847000 0.642000 -100.000000 0.646000 -100.000000 0.733000 -100.000000 -100.000000 0.835000 -100.000000 0.597000 -100.000000 
0.663000 0.642000 0.796000 0.519000 0.549000 0.529000 0.448000 0.426000 0.257000 0.733000 -100.000000 0.264000 0.460000 0.297000 0.349000 0.138000 0.314000 0.406000 0.387000 0.437000 0.325000 0.493000 200.000000 0.500000 0.728000 1.040000 0.834000 1.310000 200.000000 1.530000 1.520000 1.220000 1.390000 1.450000 2.380000 2.660000 2.460000 2.080000 1.510000 1.690000 1.440000 1.260000 0.797000 1.050000 0.814000 0.946000 0.923000 1.020000 
-100.000000 0.406000 200.000000 0.490000 0.460000 -100.000000 -100.000000 0.387000 0.295000 0.553000 0.896000 0.739000 1.050000 200.000000 1.460000 1.480000 1.820000 1.870000 2.280000 2.270000 1.960000 2.460000 200.000000 2.230000 1.840000 1.950000 1.870000 1.610000 200.000000 1.660000 1.590000 0.968000 0.652000 0.651000 0.553000 0.493000 0.619000 -100.000000 -100.000000 -100.000000 -100.000000 0.969000 -100.000000 -100.000000 -100.000000 -100.000000 0.570000 200.000000 
1.570000 2.140000 1.620000 2.480000 1.560000 1.990000 1.960000 1.840000 2.070000 2.080000 1.720000 1.620000 1.800000 1.440000 1.670000 1.510000 1.480000 1.280000 1.340000 1.340000 1.230000 1.310000 200.000000 1.170000 0.982000 0.828000 0.842000 0.828000 200.000000 0.595000 0.519000 0.675000 0.363000 0.415000 0.409000 0.401000 0.483000 0.509000 0.584000 0.650000 0.695000 0.751000 0.956000 1.120000 1.380000 1.220000 1.380000 1.250000 
0.931000 1.100000 1.040000 1.300000 1.090000 1.740000 1.050000 1.580000 1.230000 1.620000 1.220000 1.200000 1.020000 0.835000 0.703000 0.986000 1.110000 0.604000 1.030000 0.895000 1.480000 1.170000 200.000000 0.950000 1.060000 1.290000 0.889000 1.090000 200.000000 0.869000 0.923000 0.761000 1.280000 1.080000 1.360000 1.130000 1.030000 1.020000 0.931000 0.789000 0.655000 0.692000 0.758000 0.851000 0.808000 1.370000 1.020000 1.220000 
0.850000 0.977000 1.190000 1.500000 2.300000 2.220000 2.350000 3.680000 2.870000 3.860000 2.480000 3.530000 3.050000 2.330000 1.740000 2.060000 1.400000 1.100000 0.818000 0.521000 0.760000 0.463000 200.000000 0.342000 0.330000 0.289000 0.299000 0.238000 200.000000 0.227000 0.362000 0.334000 0.332000 0.215000 0.268000 0.337000 0.395000 0.222000 0.366000 0.415000 0.643000 0.519000 0.649000 0.813000 0.849000 1.240000 1.350000 1.620000 
1.290000 1.430000 1.500000 0.949000 1.100000 1.020000 -100.000000 0.376000 0.289000 -100.000000 0.534000 0.339000 0.283000 -100.000000 0.568000 -100.000000 0.426000 -100.000000 0.729000 0.797000 0.817000 1.070000 200.000000 0.869000 1.320000 0.926000 0.930000 200.000000 200.000000 1.240000 1.050000 1.720000 1.470000 1.300000 1.570000 2.100000 2.300000 1.890000 1.940000 1.770000 1.190000 1.160000 1.240000 1.160000 1.210000 -100.000000 -100.000000 0.665000 
-100.000000 -100.000000 200.000000 0.697000 0.803000 200.000000 200.000000 0.899000 200.000000 0.859000 1.570000 0.550000 0.803000 200.000000 1.500000 -100.000000 -100.000000 1.040000 200.000000 1.110000 0.604000 0.825000 200.000000 200.000000 0.990000 200.000000 200.000000 1.230000 200.000000 200.000000 200.000000 -100.000000 1.060000 1.200000 1.410000 1.300000 1.350000 -100.000000 200.000000 -100.000000 -100.000000 200.000000 200.000000 200.000000 200.000000 200.000000 200.000000 200.000000 
1.570000 2.280000 200.000000 2.220000 2.280000 200.000000 200.000000 2.080000 1.540000 2.390000 200.000000 0.789000 0.698000 200.000000 200.000000 200.000000 200.000000 200.000000 200.000000 0.685000 -100.000000 0.880000 200.000000 200.000000 200.000000 200.000000 200.000000 1.080000 200.000000 2.330000 200.000000 200.000000 0.927000 -100.000000 1.150000 0.884000 0.793000 -100.000000 200.000000 -100.000000 -100.000000 -100.000000 200.000000 -100.000000 200.000000 200.000000 200.000000 200.000000 
0.572000 0.669000 0.483000 0.762000 0.401000 0.291000 -100.000000 0.346000 0.426000 0.316000 -100.000000 0.371000 0.435000 -100.000000 0.565000 0.467000 0.497000 0.837000 0.774000 0.990000 0.981000 1.070000 200.000000 1.410000 1.230000 1.260000 1.680000 1.450000 200.000000 1.740000 1.830000 1.780000 1.510000 1.760000 1.220000 1.300000 1.210000 1.090000 200.000000 1.110000 0.910000 -100.000000 0.762000 0.511000 0.652000 0.868000 0.696000 0.684000 
1.980000 2.110000 2.350000 2.750000 1.600000 2.190000 1.830000 2.110000 1.890000 2.130000 1.810000 1.370000 1.370000 1.160000 0.991000 0.992000 0.763000 0.947000 1.010000 0.849000 0.880000 0.911000 200.000000 0.744000 0.760000 0.815000 0.834000 0.851000 200.000000 0.906000 1.010000 1.060000 0.909000 0.984000 0.961000 0.885000 0.872000 0.867000 0.710000 0.757000 0.714000 0.925000 1.050000 1.060000 1.550000 1.940000 1.920000 1.820000 
0.903000 0.869000 0.776000 1.120000 1.000000 0.938000 0.877000 1.280000 1.330000 1.240000 0.749000 1.350000 1.540000 0.816000 0.868000 1.240000 1.180000 1.060000 1.100000 1.290000 1.390000 1.290000 200.000000 1.300000 1.140000 1.360000 1.200000 1.240000 200.000000 1.000000 1.120000 1.010000 0.975000 0.836000 0.839000 0.652000 0.695000 0.652000 0.785000 0.707000 0.725000 0.738000 0.892000 0.924000 0.704000 0.931000 0.881000 1.060000 
-100.000000 1.240000 200.000000 1.530000 1.090000 200.000000 1.270000 1.060000 1.420000 1.100000 1.940000 1.220000 1.200000 200.000000 1.590000 1.200000 1.180000 1.640000 200.000000 1.860000 1.410000 200.000000 200.000000 1.700000 1.350000 1.090000 1.500000 1.170000 200.000000 1.190000 200.000000 -100.000000 0.836000 -100.000000 0.625000 0.549000 0.908000 0.833000 200.000000 0.728000 -100.000000 200.000000 200.000000 0.757000 1.420000 200.000000 1.290000 -100.000000 
1.220000 1.020000 1.030000 0.996000 1.040000 0.873000 -100.000000 0.932000 0.847000 0.773000 0.734000 0.779000 0.922000 0.923000 0.828000 0.749000 0.862000 1.080000 1.050000 1.100000 1.200000 0.900000 200.000000 1.300000 1.130000 1.240000 1.320000 1.130000 200.000000 1.460000 200.000000 1.110000 1.090000 1.000000 0.972000 0.995000 1.030000 200.000000 -100.000000 1.190000 0.965000 1.550000 0.946000 1.010000 1.030000 1.280000 1.550000 200.000000 
2.830000 2.250000 1.310000 1.860000 1.070000 1.010000 -100.000000 0.665000 0.786000 0.363000 0.380000 0.191000 0.139000 0.185000 0.332000 -100.000000 -100.000000 -100.000000 0.170000 0.263000 0.110000 0.115000 200.000000 0.155000 0.177000 0.202000 0.287000 0.398000 200.000000 0.653000 0.759000 1.580000 1.580000 2.380000 2.570000 2.890000 2.690000 200.000000 4.350000 4.320000 3.320000 3.630000 2.950000 2.500000 3.180000 1.830000 2.010000 1.670000 
0.653000 0.689000 0.454000 0.543000 0.342000 0.387000 -100.000000 0.524000 0.493000 0.667000 0.634000 0.657000 0.857000 0.778000 0.891000 1.050000 1.070000 1.210000 1.570000 1.940000 1.820000 1.870000 200.000000 1.900000 1.660000 1.800000 200.000000 1.410000 200.000000 1.310000 1.370000 200.000000 1.160000 1.260000 1.140000 1.070000 1.190000 0.961000 1.090000 0.971000 0.847000 1.110000 0.726000 0.622000 0.807000 0.779000 0.723000 0.493000 
0.924000 1.040000 1.020000 1.520000 1.140000 1.340000 1.170000 1.210000 1.280000 1.410000 1.300000 1.500000 1.670000 1.180000 1.230000 1.340000 1.440000 1.230000 1.180000 1.390000 1.620000 1.460000 200.000000 1.570000 1.220000 1.200000 1.140000 0.997000 200.000000 1.070000 1.150000 0.878000 0.729000 0.768000 0.686000 0.586000 0.655000 0.578000 -100.000000 0.775000 0.843000 0.775000 0.843000 0.774000 1.010000 1.450000 1.060000 1.240000 
1.620000 0.988000 200.000000 1.140000 1.080000 200.000000 200.000000 0.754000 0.563000 0.590000 1.050000 -100.000000 0.560000 200.000000 1.010000 -100.000000 0.793000 1.240000 200.000000 200.000000 0.879000 200.000000 200.000000 200.000000 1.270000 200.000000 200.000000 -100.000000 200.000000 200.000000 1.310000 1.100000 0.977000 0.934000 1.090000 1.060000 1.040000 -100.000000 200.000000 1.020000 -100.000000 200.000000 1.770000 1.030000 200.000000 200.000000 200.000000 -100.000000 
0.800000 0.738000 0.674000 0.661000 0.640000 0.655000 0.616000 0.778000 0.611000 0.740000 0.619000 0.786000 1.070000 0.790000 0.909000 1.230000 1.420000 1.080000 1.270000 1.490000 1.850000 1.860000 200.000000 1.890000 1.590000 1.560000 1.310000 1.330000 200.000000 1.150000 1.020000 0.981000 0.886000 0.908000 0.785000 0.733000 0.755000 0.793000 0.904000 0.754000 0.850000 0.875000 0.997000 0.928000 0.949000 1.070000 1.000000 1.100000 
-100.000000 0.451000 -100.000000 0.332000 -100.000000 -100.000000 -100.000000 0.299000 -100.000000 0.330000 0.371000 0.308000 0.593000 200.000000 200.000000 0.825000 1.240000 1.580000 200.000000 200.000000 1.860000 2.300000 200.000000 2.380000 2.040000 2.170000 2.260000 1.570000 200.000000 1.740000 1.660000 -100.000000 0.728000 0.812000 0.701000 0.509000 0.686000 0.817000 -100.000000 200.000000 0.832000 0.739000 -100.000000 -100.000000 0.775000 200.000000 0.592000 -100.000000 
-100.000000 0.521000 200.000000 0.543000 0.497000 -100.000000 200.000000 0.310000 0.285000 0.301000 0.659000 0.330000 0.435000 200.000000 1.360000 0.684000 1.120000 200.000000 200.000000 3.630000 1.560000 1.870000 200.000000 2.390000 1.860000 1.800000 200.000000 1.610000 200.000000 1.970000 1.790000 -100.000000 0.733000 0.972000 0.786000 0.512000 0.632000 0.872000 200.000000 0.836000 1.370000 0.660000 200.000000 -100.000000 0.955000 200.000000 0.867000 -100.000000 
1.470000 1.350000 0.680000 1.030000 0.757000 0.778000 0.506000 0.460000 0.438000 0.268000 0.200000 0.177000 0.113000 -100.000000 0.154000 -100.000000 -100.000000 -100.000000 -100.000000 -100.000000 0.156000 0.164000 200.000000 0.253000 0.342000 0.497000 0.573000 0.668000 200.000000 0.909000 1.120000 1.380000 2.130000 2.750000 2.950000 3.180000 2.690000 2.530000 3.940000 3.120000 2.450000 2.300000 1.830000 1.750000 1.860000 1.450000 1.470000 1.470000 
1.150000 0.837000 200.000000 1.170000 1.060000 200.000000 200.000000 1.800000 3.120000 2.380000 200.000000 2.100000 2.030000 200.000000 200.000000 2.000000 200.000000 200.000000 200.000000 2.730000 1.770000 1.360000 200.000000 1.780000 1.290000 1.060000 200.000000 0.667000 200.000000 -100.000000 0.937000 -100.000000 0.448000 -100.000000 0.429000 -100.000000 0.339000 -100.000000 200.000000 -100.000000 -100.000000 -100.000000 200.000000 -100.000000 1.530000 200.000000 1.630000 200.000000 
0.698000 0.837000 0.705000 0.832000 0.921000 1.270000 1.090000 1.430000 1.150000 1.950000 1.880000 2.060000 2.390000 1.950000 1.980000 2.380000 2.950000 1.900000 2.890000 2.060000 1.900000 2.390000 200.000000 1.680000 1.590000 1.580000 1.080000 1.020000 200.000000 0.628000 0.603000 0.543000 0.382000 0.438000 0.382000 0.295000 0.403000 0.409000 -100.000000 0.382000 0.441000 0.553000 0.538000 -100.000000 0.467000 0.696000 0.598000 0.670000 
-100.000000 0.738000 0.783000 0.505000 0.403000 -100.000000 -100.000000 0.275000 0.232000 0.200000 0.369000 0.165000 0.193000 -100.000000 0.725000 0.371000 0.323000 1.390000 1.330000 200.000000 1.070000 1.200000 200.000000 1.800000 1.480000 1.740000 1.970000 1.650000 200.000000 2.010000 2.480000 1.600000 1.790000 1.370000 1.490000 1.220000 1.200000 0.793000 200.000000 0.982000 -100.000000 -100.000000 200.000000 0.897000 0.889000 200.000000 0.730000 -100.000000 
1.730000 1.930000 1.910000 2.380000 1.640000 2.200000 1.840000 1.790000 2.070000 1.730000 1.440000 1.420000 1.030000 1.060000 0.969000 1.010000 0.791000 0.672000 0.731000 0.615000 0.904000 0.711000 200.000000 0.448000 0.868000 0.834000 0.698000 0.824000 200.000000 0.766000 0.758000 1.120000 1.240000 1.220000 1.070000 1.060000 1.000000 0.883000 0.929000 0.950000 0.798000 0.762000 1.040000 0.899000 1.260000 1.080000 1.080000 1.120000 
0.559000 0.568000 0.483000 0.406000 0.281000 0.354000 -100.000000 0.330000 0.187000 0.255000 -100.000000 0.225000 0.261000 -100.000000 0.268000 0.274000 0.344000 0.471000 0.762000 0.814000 0.937000 1.180000 200.000000 1.530000 1.550000 1.790000 1.600000 1.810000 200.000000 1.680000 1.840000 1.460000 1.570000 1.540000 1.460000 1.310000 1.090000 1.080000 0.770000 0.734000 0.655000 0.613000 0.657000 0.710000 0.938000 1.170000 1.070000 1.140000 
0.685000 0.669000 0.600000 0.556000 0.426000 0.448000 -100.000000 0.376000 0.299000 0.255000 0.354000 0.253000 0.143000 -100.000000 0.843000 -100.000000 0.291000 -100.000000 1.020000 0.834000 0.841000 1.060000 200.000000 0.527000 1.500000 1.320000 200.000000 1.000000 200.000000 1.020000 1.050000 2.080000 2.080000 1.880000 2.040000 1.760000 1.790000 1.510000 -100.000000 1.130000 -100.000000 -100.000000 1.140000 0.722000 1.110000 0.764000 0.687000 0.719000 
2.240000 1.920000 1.090000 1.170000 0.739000 0.551000 0.620000 0.524000 0.551000 0.358000 0.255000 0.225000 0.218000 0.124000 0.143000 -100.000000 0.101000 0.122000 0.135000 -100.000000 0.102000 0.105000 200.000000 0.074800 0.126000 0.150000 0.163000 0.225000 200.000000 0.387000 0.531000 1.050000 1.300000 1.900000 2.130000 2.750000 2.970000 3.230000 4.720000 5.700000 6.680000 5.060000 2.710000 2.430000 2.160000 1.990000 2.030000 1.710000 
1.080000 1.720000 1.430000 1.450000 1.690000 1.700000 1.320000 1.910000 0.780000 1.980000 1.240000 1.460000 1.960000 1.070000 0.857000 1.280000 1.390000 0.969000 1.080000 0.878000 1.110000 1.240000 200.000000 0.876000 0.950000 1.300000 0.774000 1.140000 200.000000 0.909000 0.872000 0.761000 0.692000 0.766000 1.010000 0.932000 1.010000 0.969000 0.811000 0.874000 0.783000 0.974000 0.913000 1.140000 1.140000 1.500000 1.520000 1.390000 
1.180000 1.130000 0.818000 1.070000 0.849000 1.000000 0.916000 0.908000 1.590000 1.270000 1.110000 1.480000 1.550000 1.360000 1.430000 1.590000 1.510000 1.760000 1.790000 1.550000 1.950000 1.330000 200.000000 0.728000 1.160000 0.971000 0.867000 0.792000 200.000000 0.689000 0.525000 0.975000 1.280000 1.510000 1.220000 1.360000 1.240000 1.110000 1.700000 1.760000 1.500000 1.600000 1.400000 1.180000 1.230000 0.460000 0.821000 0.801000 
0.503000 0.585000 0.558000 0.568000 0.429000 0.467000 0.495000 0.558000 0.429000 0.679000 0.699000 0.751000 0.763000 0.724000 0.874000 0.912000 0.916000 1.030000 1.010000 0.918000 0.841000 1.020000 200.000000 1.130000 1.160000 1.320000 1.330000 1.500000 200.000000 1.290000 1.570000 1.530000 0.964000 1.390000 1.600000 1.410000 1.460000 1.290000 0.797000 0.919000 0.622000 0.572000 0.508000 0.415000 0.545000 0.639000 0.524000 0.676000 
1.120000 1.000000 0.692000 0.511000 0.507000 0.382000 -100.000000 0.342000 0.248000 0.257000 -100.000000 0.192000 0.171000 0.250000 0.384000 0.295000 0.361000 0.611000 0.934000 0.810000 1.000000 1.300000 200.000000 1.350000 1.250000 0.971000 1.380000 1.770000 200.000000 1.340000 1.570000 200.000000 1.450000 1.350000 1.730000 1.670000 1.730000 1.450000 2.270000 1.970000 1.770000 1.790000 1.110000 1.060000 0.911000 0.616000 0.696000 0.569000 
1.720000 1.600000 1.470000 1.130000 1.210000 200.000000 1.020000 1.450000 1.320000 1.350000 200.000000 1.610000 1.120000 1.300000 2.310000 1.200000 0.906000 1.280000 1.270000 1.460000 -100.000000 200.000000 200.000000 1.800000 0.764000 200.000000 200.000000 0.711000 200.000000 200.000000 1.730000 0.952000 0.903000 1.250000 1.100000 1.210000 1.320000 1.070000 -100.000000 1.460000 200.000000 3.320000 1.430000 1.530000 2.200000 2.680000 2.710000 1.200000 
1.230000 1.160000 200.000000 1.180000 1.260000 200.000000 200.000000 1.280000 -100.000000 1.010000 200.000000 200.000000 0.954000 200.000000 1.680000 200.000000 200.000000 1.920000 200.000000 1.990000 1.060000 200.000000 200.000000 200.000000 200.000000 200.000000 200.000000 0.728000 200.000000 200.000000 1.320000 1.510000 200.000000 1.000000 0.930000 0.917000 0.867000 200.000000 200.000000 -100.000000 -100.000000 -100.000000 200.000000 -100.000000 200.000000 200.000000 200.000000 1.110000 
0.918000 1.230000 1.280000 1.620000 1.570000 2.040000 1.520000 1.980000 1.790000 2.230000 1.750000 2.130000 2.620000 1.520000 1.430000 1.530000 1.510000 1.370000 1.100000 1.140000 1.110000 1.040000 200.000000 0.946000 0.777000 0.854000 0.636000 0.706000 200.000000 0.620000 0.712000 -100.000000 0.606000 0.532000 0.510000 0.470000 0.486000 0.490000 0.618000 0.558000 0.612000 0.467000 0.687000 0.698000 0.847000 1.180000 1.170000 1.100000 
2.040000 2.190000 2.130000 2.640000 2.080000 2.330000 1.810000 2.110000 2.160000 2.330000 1.680000 2.060000 2.330000 1.470000 1.680000 1.710000 1.870000 1.770000 1.370000 1.440000 1.430000 1.080000 200.000000 0.986000 0.703000 0.631000 0.591000 0.486000 200.000000 0.346000 0.287000 -100.000000 0.224000 0.261000 0.279000 0.351000 0.339000 0.356000 -100.000000 0.871000 1.250000 1.200000 1.540000 1.550000 1.820000 1.940000 2.220000 2.160000 
1.480000 1.490000 1.630000 2.380000 1.630000 2.130000 1.800000 2.010000 3.010000 2.280000 1.820000 2.460000 2.390000 1.800000 1.880000 2.100000 1.740000 1.930000 1.340000 1.550000 1.720000 1.130000 200.000000 1.040000 0.879000 0.774000 0.851000 0.629000 200.000000 0.476000 0.491000 0.448000 0.454000 0.390000 0.312000 0.285000 0.308000 0.310000 -100.000000 0.420000 0.578000 0.552000 0.797000 0.747000 0.937000 1.370000 1.100000 1.190000 
1.550000 1.430000 0.949000 1.070000 0.983000 1.080000 0.850000 0.885000 1.250000 1.070000 0.874000 1.190000 1.090000 0.899000 0.960000 0.951000 1.120000 1.040000 0.957000 1.010000 0.908000 0.782000 200.000000 200.000000 0.824000 0.944000 1.100000 1.010000 200.000000 1.210000 1.160000 1.260000 1.130000 1.240000 1.350000 1.320000 1.160000 1.270000 1.340000 1.370000 1.300000 1.590000 1.370000 1.250000 1.220000 0.991000 1.090000 0.925000 
0.490000 0.551000 0.490000 0.547000 0.395000 0.418000 -100.000000 0.346000 0.186000 0.262000 -100.000000 0.191000 0.358000 -100.000000 0.435000 0.297000 0.493000 0.906000 -100.000000 0.993000 0.853000 1.230000 200.000000 1.220000 1.530000 1.760000 1.680000 1.580000 200.000000 1.850000 1.830000 1.760000 1.170000 1.690000 1.710000 1.360000 1.340000 1.270000 200.000000 0.886000 0.739000 0.813000 0.710000 0.412000 0.783000 -100.000000 0.766000 0.698000 
0.313000 0.266000 0.182000 0.237000 0.149000 0.173000 0.164000 0.261000 0.392000 0.463000 0.564000 0.701000 1.200000 1.210000 1.470000 1.940000 2.380000 2.260000 2.360000 3.130000 2.950000 2.480000 200.000000 2.390000 1.980000 1.850000 1.860000 1.450000 200.000000 1.040000 0.964000 0.699000 0.715000 0.631000 0.451000 0.325000 0.363000 0.392000 0.438000 0.316000 0.349000 0.287000 0.283000 0.268000 0.261000 0.299000 0.270000 0.339000 
1.360000 1.340000 1.080000 0.903000 1.010000 1.150000 1.030000 1.180000 1.100000 1.160000 0.999000 1.120000 1.260000 0.998000 0.925000 1.010000 1.110000 0.981000 0.966000 0.905000 1.000000 1.040000 200.000000 1.080000 0.898000 0.893000 0.918000 1.080000 200.000000 1.220000 1.140000 0.921000 1.020000 1.020000 1.210000 1.330000 1.230000 1.270000 1.470000 1.400000 1.600000 1.360000 1.320000 1.480000 1.260000 1.390000 1.310000 1.330000 
200.000000 2.430000 1.950000 1.340000 1.260000 200.000000 1.420000 2.220000 2.330000 1.880000 200.000000 1.680000 1.110000 200.000000 200.000000 -100.000000 0.923000 200.000000 200.000000 0.671000 0.748000 0.601000 200.000000 200.000000 0.667000 -100.000000 200.000000 -100.000000 200.000000 200.000000 -100.000000 -100.000000 200.000000 0.966000 200.000000 200.000000 200.000000 200.000000 200.000000 0.964000 200.000000 200.000000 200.000000 1.210000 200.000000 200.000000 3.360000 1.050000 
1.250000 1.340000 1.070000 0.779000 0.604000 0.578000 0.479000 0.556000 0.426000 0.476000 0.366000 0.476000 0.483000 0.448000 0.497000 0.520000 0.599000 0.642000 1.080000 0.841000 1.100000 1.190000 200.000000 1.260000 1.570000 1.530000 1.220000 1.200000 200.000000 1.280000 1.140000 1.120000 1.420000 1.600000 1.630000 1.560000 1.360000 200.000000 1.370000 1.430000 1.200000 1.250000 1.370000 1.370000 1.150000 0.940000 0.837000 1.010000 
1.480000 1.830000 2.060000 1.520000 2.130000 2.080000 1.420000 2.080000 1.230000 2.190000 1.460000 1.620000 2.450000 1.430000 1.330000 1.680000 1.810000 1.400000 1.270000 1.250000 1.150000 1.360000 200.000000 0.919000 0.909000 0.966000 0.654000 0.762000 200.000000 0.551000 0.483000 0.423000 0.295000 0.339000 0.398000 0.342000 0.415000 0.379000 -100.000000 0.483000 0.517000 0.506000 0.724000 1.060000 1.050000 1.460000 1.240000 1.430000 
-100.000000 1.060000 200.000000 0.859000 1.130000 200.000000 -100.000000 1.050000 1.100000 1.340000 0.911000 1.050000 0.934000 0.932000 1.670000 200.000000 200.000000 1.150000 1.050000 1.010000 200.000000 -100.000000 200.000000 1.020000 0.667000 0.568000 -100.000000 0.821000 200.000000 -100.000000 -100.000000 -100.000000 -100.000000 -100.000000 200.000000 1.130000 1.310000 -100.000000 200.000000 1.120000 200.000000 200.000000 -100.000000 0.905000 1.150000 0.889000 0.949000 0.848000 
1.130000 1.550000 200.000000 0.725000 0.905000 -100.000000 -100.000000 0.493000 -100.000000 0.227000 200.000000 0.390000 0.415000 200.000000 200.000000 0.537000 -100.000000 200.000000 200.000000 1.330000 1.310000 1.780000 200.000000 2.580000 2.030000 2.710000 200.000000 1.830000 200.000000 2.070000 2.110000 200.000000 0.693000 0.986000 200.000000 0.746000 -100.000000 -100.000000 -100.000000 0.916000 -100.000000 1.220000 200.000000 1.140000 0.995000 200.000000 1.170000 -100.000000 
0.607000 0.632000 0.832000 1.210000 0.970000 1.000000 0.960000 0.874000 1.580000 1.070000 -100.000000 1.280000 1.300000 1.180000 0.999000 1.060000 1.000000 1.210000 1.060000 1.200000 1.130000 0.849000 200.000000 1.130000 1.000000 0.966000 1.150000 1.160000 200.000000 1.300000 1.420000 1.490000 1.440000 1.430000 1.150000 1.050000 1.210000 0.821000 -100.000000 0.601000 0.610000 0.570000 0.490000 0.524000 0.640000 0.871000 0.677000 0.848000 
0.433000 0.480000 0.403000 0.398000 0.334000 0.285000 -100.000000 0.285000 0.321000 0.301000 -100.000000 0.310000 0.376000 0.406000 0.511000 0.420000 0.486000 0.776000 0.768000 0.991000 0.831000 0.978000 200.000000 1.140000 1.190000 1.490000 1.490000 1.710000 200.000000 1.600000 1.780000 1.710000 1.610000 1.510000 1.640000 1.360000 1.660000 1.210000 0.980000 0.861000 0.694000 0.604000 0.497000 0.594000 0.542000 0.640000 0.508000 0.586000 
0.478000 0.572000 0.490000 0.666000 0.517000 0.572000 -100.000000 0.593000 0.642000 0.661000 -100.000000 0.560000 0.621000 0.520000 0.779000 0.697000 0.669000 0.841000 0.938000 1.190000 1.170000 1.020000 200.000000 1.000000 1.350000 1.380000 1.490000 1.440000 200.000000 1.490000 1.560000 1.800000 1.550000 1.500000 1.600000 1.370000 1.400000 1.070000 0.989000 0.899000 0.729000 0.704000 0.572000 0.463000 0.619000 0.486000 0.555000 -100.000000 
-100.000000 0.920000 200.000000 0.796000 -100.000000 -100.000000 -100.000000 1.330000 1.250000 1.200000 -100.000000 0.963000 1.090000 0.738000 1.330000 200.000000 0.747000 1.080000 0.953000 0.908000 -100.000000 0.974000 200.000000 0.766000 200.000000 0.676000 0.628000 0.543000 200.000000 0.620000 0.724000 -100.000000 -100.000000 -100.000000 1.050000 0.780000 0.960000 -100.000000 -100.000000 -100.000000 -100.000000 2.140000 0.942000 1.250000 1.040000 0.940000 200.000000 1.030000 
-100.000000 0.429000 200.000000 0.558000 0.514000 -100.000000 -100.000000 0.627000 0.624000 0.708000 200.000000 0.652000 0.793000 200.000000 200.000000 1.750000 2.380000 200.000000 200.000000 200.000000 3.070000 2.530000 200.000000 3.580000 2.110000 2.310000 200.000000 1.310000 200.000000 1.200000 1.160000 0.683000 0.601000 -100.000000 0.497000 -100.000000 0.444000 -100.000000 200.000000 -100.000000 -100.000000 -100.000000 200.000000 -100.000000 -100.000000 200.000000 0.510000 -100.000000 
1.290000 1.540000 1.230000 1.250000 0.997000 1.290000 0.778000 0.815000 0.768000 0.661000 0.558000 0.536000 0.454000 0.309000 0.395000 0.253000 0.272000 -100.000000 0.337000 0.492000 0.521000 0.675000 200.000000 0.807000 0.871000 1.120000 1.070000 1.220000 200.000000 1.340000 1.560000 1.420000 1.810000 2.030000 2.060000 1.690000 1.700000 1.470000 200.000000 1.060000 1.110000 1.040000 1.110000 1.070000 1.020000 1.010000 1.130000 0.888000 
1.670000 1.720000 1.550000 1.810000 1.670000 1.720000 1.530000 1.970000 1.720000 2.100000 1.350000 1.760000 1.900000 1.240000 1.110000 1.320000 1.300000 1.010000 0.919000 0.930000 0.955000 0.892000 200.000000 0.855000 0.760000 0.785000 0.695000 0.760000 200.000000 0.667000 0.684000 0.756000 0.570000 0.595000 0.743000 0.785000 0.713000 0.797000 0.821000 1.060000 1.110000 1.210000 1.420000 1.600000 1.630000 1.580000 1.370000 1.550000 
1.330000 1.490000 1.590000 2.040000 1.660000 1.680000 1.410000 1.740000 1.420000 1.800000 1.320000 1.610000 2.140000 1.380000 1.310000 1.690000 1.510000 1.470000 1.520000 1.600000 1.980000 1.370000 200.000000 1.460000 1.130000 1.150000 1.090000 1.040000 200.000000 0.896000 0.851000 0.699000 0.565000 0.490000 0.432000 0.371000 0.369000 0.376000 200.000000 0.490000 0.577000 0.678000 0.719000 0.790000 1.020000 1.290000 1.340000 1.330000 
0.768000 0.713000 0.645000 0.814000 0.740000 0.696000 0.678000 0.756000 1.210000 0.962000 0.792000 1.210000 1.140000 0.895000 0.883000 1.040000 0.948000 1.110000 1.020000 1.060000 1.340000 1.070000 200.000000 1.270000 0.984000 1.080000 1.190000 1.250000 200.000000 1.180000 1.370000 1.220000 1.450000 1.400000 1.260000 1.120000 0.924000 0.840000 1.040000 0.822000 0.737000 0.794000 0.568000 0.625000 0.604000 0.581000 0.564000 0.621000 
0.852000 0.779000 0.724000 1.330000 0.874000 0.916000 1.020000 1.070000 1.810000 1.370000 1.170000 1.360000 1.510000 1.160000 1.080000 1.170000 0.984000 1.000000 0.857000 0.927000 0.972000 0.721000 200.000000 0.872000 0.703000 0.764000 1.040000 1.020000 200.000000 1.100000 1.280000 1.600000 1.530000 1.810000 1.540000 1.450000 1.230000 1.230000 1.440000 1.190000 1.040000 1.090000 0.763000 0.632000 0.938000 1.080000 1.010000 0.993000 
0.771000 0.838000 0.793000 1.380000 0.803000 1.040000 1.070000 1.250000 1.640000 1.300000 1.040000 1.060000 1.240000 0.978000 0.932000 1.100000 0.955000 0.989000 1.120000 1.180000 1.430000 0.932000 200.000000 1.140000 1.170000 1.130000 1.280000 1.140000 200.000000 1.190000 1.200000 1.290000 1.380000 1.290000 1.160000 0.918000 0.740000 0.713000 0.697000 0.602000 0.539000 0.595000 0.540000 0.493000 0.775000 1.000000 0.860000 1.030000 
-100.000000 -100.000000 200.000000 0.301000 -100.000000 -100.000000 -100.000000 0.321000 0.306000 -100.000000 200.000000 -100.000000 0.438000 200.000000 200.000000 0.891000 1.070000 200.000000 200.000000 3.340000 2.430000 2.270000 200.000000 3.010000 2.330000 2.280000 200.000000 1.840000 200.000000 1.890000 1.820000 1.410000 0.822000 0.773000 0.622000 0.589000 0.662000 -100.000000 -100.000000 0.650000 -100.000000 200.000000 200.000000 -100.000000 -100.000000 200.000000 -100.000000 -100.000000 
0.349000 0.423000 0.392000 0.293000 0.176000 -100.000000 -100.000000 0.253000 0.196000 0.266000 0.379000 0.306000 0.473000 200.000000 0.700000 0.629000 0.827000 1.090000 1.430000 1.510000 1.460000 1.590000 200.000000 1.890000 1.630000 2.060000 2.000000 1.900000 200.000000 1.730000 1.780000 1.530000 1.500000 1.220000 1.060000 0.881000 0.865000 -100.000000 -100.000000 0.648000 0.564000 0.412000 -100.000000 0.423000 0.398000 0.529000 0.463000 0.457000 
0.408000 0.426000 0.321000 0.295000 0.196000 0.156000 0.347000 0.143000 0.235000 0.342000 0.678000 0.500000 0.717000 0.738000 1.060000 1.310000 1.510000 1.670000 1.560000 1.540000 2.450000 1.930000 200.000000 1.300000 1.800000 1.550000 1.380000 1.500000 200.000000 1.230000 1.020000 1.690000 1.110000 1.090000 1.020000 0.923000 0.858000 0.872000 1.090000 1.060000 1.390000 0.979000 1.570000 1.360000 1.600000 1.060000 0.877000 0.966000 
1.230000 1.480000 1.500000 1.540000 1.270000 1.710000 1.100000 1.370000 1.200000 1.400000 1.100000 1.060000 1.120000 0.927000 0.847000 0.993000 0.977000 0.794000 0.898000 1.000000 1.070000 0.958000 200.000000 0.978000 1.010000 1.070000 1.000000 0.941000 200.000000 0.857000 1.030000 0.950000 0.992000 1.280000 1.180000 1.090000 1.050000 0.932000 0.923000 0.830000 0.643000 0.709000 0.838000 0.902000 1.070000 1.110000 0.965000 1.200000 
0.528000 0.647000 0.502000 0.512000 0.316000 0.285000 0.312000 0.337000 0.356000 0.379000 -100.000000 0.261000 0.299000 0.448000 0.552000 0.527000 0.771000 0.833000 1.170000 1.650000 1.410000 1.740000 200.000000 2.060000 1.780000 1.950000 2.100000 1.700000 200.000000 1.710000 1.800000 1.580000 1.300000 1.520000 1.300000 0.854000 1.060000 0.714000 -100.000000 0.552000 0.497000 0.441000 0.435000 0.395000 0.606000 0.598000 0.503000 0.480000 
1.720000 1.270000 0.744000 0.994000 0.629000 0.542000 0.545000 0.429000 0.486000 0.247000 -100.000000 0.171000 0.135000 -100.000000 0.159000 -100.000000 -100.000000 -100.000000 -100.000000 -100.000000 0.085400 0.089000 200.000000 0.129000 0.195000 0.287000 0.367000 0.501000 200.000000 0.755000 0.886000 1.320000 1.890000 2.360000 2.580000 3.360000 3.410000 2.930000 3.920000 4.380000 3.580000 4.080000 2.460000 1.980000 1.850000 1.500000 1.310000 1.300000 
0.251000 0.238000 0.219000 0.171000 0.145000 0.091500 0.123000 0.221000 0.297000 0.649000 0.654000 0.775000 1.170000 1.100000 1.230000 1.810000 2.060000 1.510000 1.860000 2.510000 2.530000 2.580000 200.000000 1.920000 1.870000 2.140000 1.450000 1.520000 200.000000 1.250000 1.230000 0.821000 0.838000 0.776000 0.732000 0.595000 0.653000 0.415000 0.366000 0.354000 0.339000 0.346000 0.319000 0.325000 0.376000 0.470000 0.426000 0.523000 
200.000000 200.000000 1.190000 1.040000 1.090000 200.000000 -100.000000 1.100000 -100.000000 0.975000 200.000000 200.000000 1.140000 1.280000 1.710000 200.000000 1.690000 1.520000 200.000000 200.000000 -100.000000 1.120000 200.000000 200.000000 200.000000 200.000000 200.000000 0.875000 200.000000 200.000000 0.869000 0.817000 0.798000 -100.000000 0.908000 1.220000 1.200000 1.120000 -100.000000 1.700000 200.000000 200.000000 200.000000 200.000000 200.000000 200.000000 200.000000 1.160000 
2.180000 2.070000 1.210000 0.916000 0.808000 0.712000 -100.000000 0.622000 0.423000 0.509000 -100.000000 0.429000 0.483000 -100.000000 0.392000 0.274000 0.354000 0.643000 -100.000000 -100.000000 0.351000 0.384000 200.000000 0.240000 0.332000 0.291000 0.490000 0.319000 200.000000 0.432000 0.588000 0.868000 1.030000 1.550000 1.850000 2.500000 2.220000 2.300000 2.890000 4.410000 5.430000 4.060000 2.250000 3.010000 1.850000 1.830000 1.740000 1.360000 
1.810000 2.300000 1.830000 1.320000 2.500000 1.750000 1.370000 2.040000 0.885000 1.860000 1.000000 1.580000 1.800000 0.941000 0.694000 1.080000 1.270000 0.776000 0.854000 0.630000 0.788000 1.070000 200.000000 0.639000 0.970000 0.873000 0.547000 0.844000 200.000000 0.715000 0.624000 0.575000 0.486000 0.503000 0.665000 0.727000 0.683000 0.742000 0.674000 0.993000 1.500000 1.580000 2.110000 2.690000 1.880000 1.860000 2.040000 1.960000 
0.548000 0.654000 0.880000 1.310000 0.911000 0.711000 0.958000 0.717000 1.350000 1.340000 1.200000 1.550000 2.280000 1.780000 1.500000 2.300000 2.460000 1.790000 1.900000 1.680000 1.790000 1.170000 200.000000 1.450000 1.280000 1.290000 1.000000 0.945000 200.000000 1.090000 1.090000 0.630000 0.791000 0.438000 0.379000 0.390000 0.409000 0.337000 0.310000 0.403000 0.476000 -100.000000 0.342000 0.438000 0.737000 0.871000 0.892000 0.807000 
0.986000 0.966000 0.704000 0.817000 0.527000 -100.000000 -100.000000 0.401000 0.295000 0.297000 0.268000 0.156000 -100.000000 -100.000000 0.369000 -100.000000 -100.000000 200.000000 200.000000 0.270000 0.192000 0.266000 200.000000 0.387000 0.629000 0.762000 1.220000 1.030000 200.000000 1.460000 1.600000 200.000000 1.540000 2.070000 2.170000 2.380000 2.270000 2.160000 200.000000 200.000000 1.640000 200.000000 1.180000 0.847000 1.570000 1.100000 1.030000 200.000000 
0.538000 0.429000 0.334000 0.316000 0.252000 0.149000 0.215000 0.262000 0.403000 0.401000 0.386000 0.441000 0.544000 0.627000 0.710000 0.764000 0.795000 0.970000 1.150000 1.010000 1.120000 1.000000 200.000000 1.240000 1.190000 1.330000 1.280000 1.510000 200.000000 1.390000 1.430000 1.910000 1.800000 1.770000 1.560000 1.620000 1.530000 1.170000 0.930000 0.822000 0.777000 0.630000 0.486000 0.435000 0.506000 0.395000 0.401000 0.483000 
1.190000 1.020000 0.683000 0.723000 0.583000 0.451000 0.324000 0.321000 0.323000 0.230000 -100.000000 0.114000 0.110000 -100.000000 0.100000 -100.000000 -100.000000 -100.000000 -100.000000 -100.000000 0.073800 0.107000 200.000000 0.115000 0.209000 0.304000 0.403000 0.551000 200.000000 0.960000 0.963000 1.950000 1.920000 2.410000 2.620000 3.510000 3.810000 3.430000 200.000000 3.340000 2.640000 2.280000 1.600000 1.450000 1.380000 0.921000 1.010000 1.090000 
-100.000000 0.852000 0.771000 0.539000 0.511000 0.579000 -100.000000 0.441000 0.438000 0.379000 0.476000 0.274000 0.270000 200.000000 0.900000 0.457000 0.535000 200.000000 1.310000 200.000000 0.968000 1.240000 200.000000 1.500000 1.590000 1.470000 200.000000 1.540000 200.000000 1.460000 1.440000 1.280000 1.420000 1.120000 200.000000 0.963000 1.040000 0.962000 200.000000 0.866000 -100.000000 0.977000 0.653000 0.505000 0.669000 -100.000000 0.611000 -100.000000 
0.814000 0.779000 0.894000 0.727000 0.978000 1.170000 0.829000 1.000000 0.595000 0.977000 0.937000 0.913000 0.975000 0.813000 0.870000 0.874000 0.839000 -100.000000 1.440000 1.130000 1.030000 1.580000 200.000000 1.430000 1.580000 1.940000 1.540000 1.850000 200.000000 1.560000 1.620000 1.270000 0.920000 0.900000 1.070000 0.914000 0.927000 0.948000 -100.000000 0.658000 0.735000 0.705000 0.742000 0.653000 0.672000 0.969000 0.757000 0.981000 
0.993000 1.190000 1.550000 1.550000 1.910000 2.080000 1.590000 2.380000 1.760000 2.770000 1.960000 2.100000 3.120000 1.990000 1.680000 2.230000 2.640000 1.560000 1.850000 1.940000 2.030000 1.780000 200.000000 1.270000 1.090000 0.916000 0.590000 0.508000 200.000000 0.330000 0.302000 0.183000 0.193000 0.189000 0.200000 0.179000 0.218000 0.264000 0.285000 0.306000 0.344000 0.470000 0.454000 0.601000 0.713000 1.430000 1.050000 1.160000 
1.320000 1.520000 1.490000 1.700000 1.800000 2.380000 1.820000 2.380000 2.350000 2.530000 2.330000 1.750000 1.930000 2.090000 1.870000 1.850000 2.040000 1.540000 1.740000 200.000000 1.500000 1.840000 200.000000 1.130000 1.270000 1.370000 0.950000 0.747000 200.000000 0.696000 0.635000 0.704000 0.863000 0.710000 0.625000 0.544000 0.548000 0.448000 0.423000 0.448000 0.448000 0.448000 0.627000 0.806000 0.817000 0.552000 0.516000 0.679000 
1.290000 1.740000 1.520000 1.580000 1.790000 1.420000 0.887000 1.190000 0.730000 1.140000 -100.000000 0.963000 1.190000 0.753000 0.783000 0.787000 0.997000 0.914000 0.830000 0.965000 0.969000 1.210000 200.000000 1.450000 1.070000 1.140000 0.915000 0.877000 200.000000 0.979000 0.920000 0.909000 0.670000 0.851000 200.000000 1.050000 0.978000 1.250000 1.200000 1.370000 1.190000 1.210000 1.390000 1.440000 1.220000 1.500000 1.310000 1.290000 
0.782000 0.865000 0.476000 0.616000 0.374000 0.351000 -100.000000 0.319000 0.233000 0.252000 -100.000000 0.245000 0.356000 0.284000 0.493000 0.473000 0.806000 0.885000 1.030000 1.070000 1.280000 1.100000 200.000000 1.290000 1.220000 1.340000 1.440000 1.390000 200.000000 1.510000 1.520000 1.530000 1.380000 1.830000 1.690000 1.750000 1.590000 1.550000 1.410000 1.550000 1.110000 1.100000 0.921000 0.812000 0.884000 0.803000 0.738000 0.771000 
0.788000 0.955000 0.994000 1.350000 0.975000 0.927000 1.080000 1.210000 1.190000 1.290000 -100.000000 1.260000 1.350000 1.010000 1.080000 0.845000 0.850000 0.862000 0.643000 0.634000 0.683000 0.606000 200.000000 0.791000 0.698000 0.832000 0.896000 0.954000 200.000000 1.200000 1.390000 1.310000 0.880000 1.350000 1.220000 1.100000 1.080000 0.967000 0.713000 0.858000 0.655000 0.559000 0.463000 0.500000 0.810000 0.941000 0.807000 0.996000 
0.572000 0.646000 0.551000 0.808000 0.493000 0.669000 0.523000 0.709000 0.619000 0.814000 0.827000 0.841000 0.912000 0.846000 0.942000 1.030000 1.280000 1.120000 1.640000 1.970000 2.160000 1.350000 200.000000 1.680000 1.600000 1.590000 1.340000 1.220000 200.000000 1.280000 1.240000 1.130000 0.977000 1.030000 1.030000 0.830000 0.946000 0.859000 1.030000 1.040000 0.773000 0.715000 0.578000 0.507000 0.667000 0.723000 0.632000 0.783000 
2.330000 2.350000 0.984000 1.160000 0.930000 1.150000 -100.000000 0.690000 0.568000 0.406000 0.451000 0.240000 0.152000 -100.000000 0.726000 -100.000000 -100.000000 -100.000000 -100.000000 -100.000000 -100.000000 -100.000000 200.000000 -100.000000 -100.000000 -100.000000 -100.000000 0.299000 200.000000 0.631000 0.723000 1.330000 2.330000 2.910000 3.630000 4.260000 4.140000 3.760000 4.720000 3.810000 2.910000 3.050000 2.110000 1.930000 2.070000 0.907000 1.210000 1.270000 
1.580000 1.630000 1.270000 1.810000 1.400000 1.740000 1.310000 1.400000 1.450000 1.180000 200.000000 1.320000 1.300000 1.040000 1.230000 1.070000 1.030000 0.946000 0.995000 1.150000 1.160000 0.746000 200.000000 0.779000 0.844000 0.774000 0.715000 0.813000 200.000000 0.781000 0.823000 0.999000 1.140000 1.100000 1.290000 1.230000 1.270000 1.120000 1.840000 1.540000 1.360000 1.470000 1.530000 1.230000 1.250000 1.260000 1.030000 1.160000 
0.544000 0.583000 0.423000 0.502000 0.354000 0.270000 -100.000000 0.325000 0.291000 0.358000 0.271000 0.444000 0.537000 0.455000 0.657000 0.657000 0.734000 0.865000 0.970000 1.120000 1.180000 1.220000 200.000000 1.250000 1.410000 1.650000 1.470000 1.590000 200.000000 1.600000 1.820000 1.710000 1.610000 1.810000 1.740000 1.630000 1.620000 1.190000 1.070000 0.949000 0.855000 0.628000 0.535000 0.423000 0.599000 0.771000 0.527000 0.654000 
0.656000 0.735000 0.776000 0.788000 0.826000 0.929000 0.763000 0.950000 0.819000 0.974000 -100.000000 1.040000 1.190000 0.948000 0.875000 1.180000 1.030000 1.100000 1.080000 0.960000 1.170000 1.190000 200.000000 0.843000 1.010000 1.310000 0.914000 1.060000 200.000000 1.190000 1.110000 1.010000 1.160000 0.946000 1.040000 1.120000 1.010000 0.929000 0.558000 0.717000 -100.000000 0.363000 0.493000 0.575000 0.517000 0.771000 0.602000 0.721000 
2.600000 2.710000 2.040000 2.580000 1.730000 2.160000 1.880000 1.910000 3.010000 2.160000 1.660000 1.630000 1.580000 1.280000 1.060000 1.100000 0.969000 0.912000 0.902000 0.826000 0.891000 0.741000 200.000000 0.541000 0.669000 0.608000 0.487000 0.486000 200.000000 0.390000 0.388000 0.575000 0.724000 0.803000 0.673000 0.681000 0.676000 0.581000 1.040000 0.933000 1.040000 1.010000 1.500000 1.540000 1.790000 0.880000 1.280000 1.480000 
-100.000000 0.710000 0.463000 0.907000 0.598000 1.060000 1.070000 1.190000 1.350000 1.700000 2.290000 1.400000 1.720000 2.350000 2.680000 2.640000 2.620000 200.000000 3.940000 4.230000 2.460000 2.620000 200.000000 2.250000 2.190000 1.980000 200.000000 0.945000 200.000000 0.687000 0.589000 0.526000 0.374000 0.401000 0.358000 0.255000 0.376000 -100.000000 200.000000 0.426000 -100.000000 -100.000000 -100.000000 -100.000000 0.438000 0.814000 0.460000 0.670000 
0.806000 0.776000 0.448000 0.613000 0.361000 0.390000 0.315000 0.319000 0.325000 0.262000 0.203000 0.235000 0.266000 0.240000 0.289000 0.356000 0.415000 0.401000 0.473000 0.547000 0.772000 0.685000 200.000000 0.711000 0.843000 0.969000 0.995000 0.999000 200.000000 1.290000 1.320000 1.600000 1.860000 2.100000 2.140000 2.100000 2.220000 2.140000 2.160000 2.170000 1.640000 1.530000 0.854000 0.834000 0.901000 0.720000 0.697000 0.765000 
0.466000 0.570000 0.432000 0.392000 0.238000 -100.000000 -100.000000 200.000000 -100.000000 0.132000 -100.000000 -100.000000 0.122000 -100.000000 -100.000000 0.184000 0.272000 -100.000000 0.573000 0.843000 1.070000 1.100000 200.000000 1.380000 1.720000 2.280000 1.920000 1.830000 200.000000 1.830000 1.900000 1.380000 1.600000 1.470000 1.590000 1.250000 0.962000 0.939000 0.867000 0.894000 0.803000 0.994000 0.602000 0.617000 0.429000 0.578000 0.480000 -100.000000 
0.888000 1.320000 1.310000 1.020000 1.770000 1.690000 1.130000 1.940000 0.718000 2.220000 -100.000000 1.980000 2.510000 1.450000 1.090000 1.880000 2.200000 1.430000 1.650000 1.140000 1.530000 2.160000 200.000000 1.130000 1.660000 1.560000 0.833000 1.440000 200.000000 1.040000 0.731000 0.666000 0.623000 0.432000 0.639000 0.622000 0.493000 0.473000 0.321000 0.463000 0.444000 0.395000 0.565000 0.790000 0.627000 0.629000 0.566000 0.837000 
0.928000 1.150000 200.000000 1.030000 0.871000 1.080000 0.628000 0.670000 0.689000 0.639000 0.797000 0.746000 0.799000 0.762000 0.853000 0.719000 1.070000 0.926000 0.960000 1.510000 1.280000 1.400000 200.000000 1.410000 1.420000 1.470000 1.450000 1.410000 200.000000 1.470000 1.540000 1.050000 1.080000 1.050000 1.030000 0.816000 0.816000 0.747000 200.000000 0.752000 -100.000000 0.610000 0.980000 0.694000 0.763000 1.240000 0.923000 0.986000 
2.370000 2.350000 1.590000 1.820000 2.220000 2.030000 1.360000 1.630000 1.080000 1.240000 0.884000 1.170000 1.090000 0.635000 0.517000 0.522000 0.505000 0.369000 0.277000 0.214000 0.255000 0.274000 200.000000 0.253000 0.325000 0.401000 0.360000 0.530000 200.000000 0.519000 0.585000 0.659000 0.673000 0.782000 1.150000 1.570000 1.490000 1.540000 1.640000 2.270000 3.100000 3.660000 4.000000 4.200000 3.120000 2.690000 2.600000 2.230000 
0.848000 1.070000 1.050000 1.210000 1.310000 1.380000 1.210000 1.740000 1.380000 2.100000 1.450000 2.010000 2.570000 1.540000 1.690000 1.790000 2.040000 1.800000 1.430000 1.410000 1.330000 1.500000 200.000000 1.280000 1.130000 1.200000 1.100000 1.110000 200.000000 0.987000 0.934000 0.839000 0.595000 0.528000 0.526000 0.463000 0.470000 0.438000 0.337000 0.409000 0.438000 0.518000 0.526000 0.622000 0.771000 1.090000 0.964000 1.030000 
1.340000 1.260000 1.230000 1.730000 1.140000 1.430000 1.330000 1.540000 1.860000 2.110000 1.590000 1.750000 1.800000 1.460000 1.340000 1.600000 1.380000 1.350000 1.300000 1.410000 1.320000 1.090000 200.000000 1.150000 1.000000 0.906000 0.982000 0.866000 200.000000 0.838000 0.789000 0.899000 0.690000 0.760000 0.762000 0.572000 0.574000 0.554000 0.544000 0.650000 0.708000 0.926000 0.757000 0.866000 0.987000 0.928000 0.887000 1.020000 
0.519000 0.632000 0.543000 0.346000 0.423000 0.268000 -100.000000 0.277000 -100.000000 0.272000 -100.000000 0.202000 0.225000 -100.000000 0.287000 -100.000000 -100.000000 -100.000000 -100.000000 -100.000000 0.188000 0.351000 200.000000 0.601000 0.894000 1.240000 1.150000 1.660000 200.000000 1.810000 2.190000 2.160000 1.920000 2.110000 2.550000 2.690000 2.380000 1.840000 200.000000 1.080000 0.923000 0.957000 0.601000 0.745000 0.686000 0.776000 0.707000 0.713000 
-100.000000 0.281000 0.228000 0.432000 0.398000 0.473000 0.540000 0.753000 1.340000 1.230000 1.370000 1.690000 2.350000 2.010000 2.660000 2.620000 2.270000 1.900000 2.250000 2.650000 2.730000 1.750000 200.000000 1.960000 1.320000 1.140000 1.140000 1.030000 200.000000 0.815000 0.715000 0.554000 0.490000 0.426000 0.304000 0.247000 0.270000 0.277000 -100.000000 0.285000 -100.000000 0.297000 0.328000 -100.000000 0.363000 0.463000 0.349000 0.507000 
0.667000 0.692000 0.470000 0.587000 0.420000 0.387000 -100.000000 0.319000 0.295000 0.206000 -100.000000 0.248000 0.179000 -100.000000 0.199000 -100.000000 -100.000000 0.505000 -100.000000 -100.000000 0.390000 0.514000 200.000000 0.763000 0.759000 1.060000 1.160000 1.270000 200.000000 1.620000 1.890000 1.690000 2.010000 2.080000 2.200000 2.100000 2.500000 1.950000 2.230000 1.450000 1.220000 1.510000 0.983000 1.060000 0.936000 1.040000 0.853000 0.570000 
1.240000 1.080000 0.799000 0.877000 0.734000 0.721000 0.755000 0.908000 1.260000 1.380000 1.220000 1.350000 1.750000 1.510000 1.590000 1.720000 2.080000 1.630000 1.660000 1.910000 1.750000 1.590000 200.000000 1.190000 1.020000 1.060000 0.876000 0.695000 200.000000 0.552000 0.494000 0.515000 0.636000 0.629000 0.671000 0.691000 0.688000 0.770000 1.180000 1.220000 1.590000 2.160000 1.700000 1.790000 1.360000 0.885000 1.110000 0.974000 
0.992000 1.010000 0.968000 1.210000 1.310000 0.992000 1.100000 1.340000 1.670000 1.260000 0.926000 1.420000 1.080000 0.951000 1.060000 1.130000 0.696000 0.907000 0.652000 0.572000 0.851000 0.666000 200.000000 0.951000 0.615000 0.600000 0.607000 0.601000 200.000000 0.633000 0.715000 0.529000 0.869000 0.546000 0.686000 1.010000 0.757000 0.866000 1.340000 1.080000 1.450000 0.997000 0.746000 0.967000 0.688000 0.605000 0.679000 0.775000 
0.605000 0.580000 200.000000 0.533000 0.536000 0.505000 -100.000000 0.561000 0.625000 0.543000 0.330000 0.521000 0.493000 -100.000000 0.429000 0.390000 0.457000 0.595000 0.679000 -100.000000 0.715000 0.712000 200.000000 1.250000 1.330000 1.690000 1.390000 1.670000 200.000000 1.940000 200.000000 1.460000 1.710000 1.660000 200.000000 1.740000 1.440000 1.180000 200.000000 1.030000 0.939000 0.824000 0.627000 0.724000 0.602000 0.718000 0.518000 0.752000 
0.796000 200.000000 0.625000 0.476000 0.426000 -100.000000 -100.000000 0.243000 0.216000 0.200000 0.358000 0.134000 0.132000 200.000000 200.000000 -100.000000 -100.000000 -100.000000 -100.000000 -100.000000 0.448000 0.647000 200.000000 -100.000000 0.994000 1.070000 -100.000000 1.190000 200.000000 1.570000 1.260000 2.550000 200.000000 2.530000 2.270000 2.600000 2.460000 2.450000 200.000000 200.000000 1.190000 1.280000 0.829000 0.772000 0.943000 200.000000 0.537000 0.683000 
0.487000 0.483000 0.426000 0.351000 0.277000 0.233000 -100.000000 0.165000 0.191000 0.152000 -100.000000 0.113000 0.152000 0.188000 0.291000 0.314000 0.384000 0.601000 0.673000 0.865000 0.783000 0.999000 200.000000 1.130000 1.330000 1.240000 1.480000 1.370000 200.000000 1.350000 1.490000 1.580000 1.820000 1.680000 1.550000 1.440000 1.190000 1.060000 0.829000 0.854000 -100.000000 0.521000 0.470000 0.441000 0.432000 0.274000 0.259000 0.361000 
1.210000 200.000000 1.020000 0.766000 0.893000 0.797000 -100.000000 0.743000 0.476000 0.657000 0.537000 0.800000 0.672000 -100.000000 0.706000 -100.000000 -100.000000 0.618000 0.708000 -100.000000 -100.000000 0.323000 200.000000 200.000000 0.299000 0.325000 200.000000 0.555000 200.000000 200.000000 -100.000000 1.330000 0.877000 1.490000 2.170000 2.040000 2.250000 3.140000 200.000000 3.140000 2.350000 1.880000 2.640000 3.200000 200.000000 200.000000 3.480000 2.030000 
-100.000000 0.978000 0.954000 1.570000 1.510000 2.870000 1.270000 1.750000 1.230000 2.070000 2.300000 2.100000 2.140000 200.000000 1.980000 1.540000 1.560000 200.000000 200.000000 1.000000 1.060000 1.360000 200.000000 1.190000 1.350000 1.900000 1.400000 1.120000 200.000000 1.230000 1.360000 0.861000 0.562000 0.826000 0.730000 0.620000 0.741000 -100.000000 200.000000 0.679000 -100.000000 -100.000000 -100.000000 0.764000 0.947000 1.420000 0.957000 0.967000 
1.520000 1.590000 0.728000 0.859000 0.670000 0.688000 0.576000 0.655000 0.497000 0.800000 0.772000 0.964000 1.420000 1.050000 1.080000 1.270000 1.400000 1.160000 0.906000 0.778000 0.690000 0.840000 200.000000 0.423000 0.522000 0.467000 0.402000 0.409000 200.000000 0.451000 0.493000 0.713000 0.664000 1.090000 1.600000 2.100000 2.130000 2.100000 3.070000 4.080000 4.260000 4.690000 2.460000 2.310000 1.710000 1.540000 1.330000 1.200000 
1.410000 1.340000 0.809000 0.963000 0.644000 0.618000 -100.000000 0.529000 0.444000 0.232000 -100.000000 -100.000000 -100.000000 -100.000000 -100.000000 -100.000000 -100.000000 -100.000000 -100.000000 -100.000000 -100.000000 -100.000000 200.000000 0.108000 0.215000 0.295000 0.553000 0.497000 200.000000 0.833000 0.852000 1.480000 1.730000 2.620000 2.830000 3.510000 3.270000 3.410000 200.000000 3.920000 2.790000 4.470000 1.830000 1.490000 2.010000 1.300000 1.240000 1.230000 
0.779000 0.727000 0.409000 0.644000 0.395000 0.387000 0.241000 0.274000 0.237000 0.179000 0.125000 0.137000 0.179000 0.131000 0.155000 0.200000 0.262000 0.259000 0.291000 0.474000 0.572000 0.509000 200.000000 0.709000 0.865000 0.998000 1.010000 1.090000 200.000000 1.230000 1.570000 1.540000 2.200000 2.330000 2.410000 1.960000 2.070000 1.660000 2.160000 1.590000 1.590000 1.950000 0.956000 1.030000 0.914000 1.140000 0.924000 0.941000 
0.717000 0.848000 0.564000 0.435000 0.403000 0.308000 0.369000 0.585000 0.310000 0.888000 0.570000 0.951000 1.450000 1.020000 0.651000 1.320000 1.390000 0.855000 0.958000 0.806000 1.050000 1.010000 200.000000 0.991000 1.100000 1.680000 1.080000 1.250000 200.000000 1.410000 1.310000 0.933000 1.120000 1.030000 1.320000 0.995000 0.943000 0.978000 200.000000 1.050000 1.040000 0.972000 0.765000 0.930000 0.705000 0.818000 0.683000 0.636000 
1.570000 2.060000 200.000000 0.857000 0.625000 200.000000 200.000000 200.000000 -100.000000 0.564000 200.000000 -100.000000 0.549000 200.000000 1.450000 -100.000000 -100.000000 0.913000 200.000000 0.864000 -100.000000 -100.000000 200.000000 200.000000 200.000000 0.710000 200.000000 0.944000 200.000000 200.000000 0.575000 1.400000 1.250000 1.320000 1.510000 1.350000 200.000000 1.600000 200.000000 1.400000 200.000000 1.180000 200.000000 1.150000 200.000000 200.000000 1.410000 200.000000 
1.610000 2.040000 1.710000 1.750000 2.000000 1.960000 1.630000 2.350000 1.290000 2.190000 1.300000 1.760000 2.140000 1.220000 0.980000 1.360000 1.470000 0.835000 0.888000 0.793000 0.885000 0.858000 200.000000 0.695000 0.764000 0.797000 0.615000 0.610000 200.000000 0.460000 0.444000 0.561000 0.361000 0.406000 0.418000 0.473000 0.502000 0.542000 0.680000 0.815000 0.878000 0.941000 1.390000 1.440000 1.440000 1.920000 1.730000 1.580000 
200.000000 1.710000 1.790000 1.540000 2.070000 1.690000 1.570000 1.310000 1.330000 1.710000 1.970000 1.790000 1.940000 2.160000 1.610000 1.430000 1.670000 200.000000 200.000000 200.000000 0.837000 -100.000000 200.000000 1.180000 0.844000 0.858000 200.000000 0.840000 200.000000 200.000000 0.710000 -100.000000 -100.000000 0.922000 0.819000 0.500000 200.000000 0.770000 200.000000 1.160000 -100.000000 -100.000000 -100.000000 1.070000 200.000000 1.780000 200.000000 1.830000 
0.979000 0.991000 0.833000 0.956000 0.992000 1.170000 0.880000 1.270000 0.962000 1.080000 0.728000 0.796000 0.952000 0.801000 0.743000 0.686000 0.784000 0.799000 0.737000 0.809000 0.796000 0.888000 200.000000 0.780000 1.130000 1.220000 0.994000 1.100000 200.000000 1.140000 0.952000 1.280000 1.170000 1.380000 1.430000 1.350000 1.080000 1.230000 1.260000 1.430000 1.010000 1.070000 0.719000 0.726000 0.721000 0.881000 0.682000 0.936000 
-100.000000 0.674000 200.000000 0.524000 -100.000000 200.000000 -100.000000 -100.000000 -100.000000 -100.000000 -100.000000 -100.000000 -100.000000 200.000000 0.762000 -100.000000 200.000000 200.000000 200.000000 2.130000 1.350000 1.150000 200.000000 1.800000 1.430000 1.400000 2.190000 1.340000 200.000000 2.750000 1.760000 1.130000 1.190000 0.936000 0.937000 0.908000 1.030000 -100.000000 200.000000 1.290000 200.000000 -100.000000 -100.000000 0.674000 200.000000 200.000000 -100.000000 200.000000 
1.290000 1.220000 0.561000 0.639000 0.729000 0.628000 0.398000 0.457000 0.264000 0.250000 0.152000 0.155000 0.137000 0.070600 0.053700 0.040700 0.028000 0.037700 0.020800 -100.000000 0.018300 0.025900 200.000000 0.023700 0.052600 0.118000 0.164000 0.435000 200.000000 0.682000 0.949000 1.200000 1.750000 1.920000 3.100000 3.760000 3.970000 4.080000 4.560000 4.170000 4.080000 3.660000 1.760000 2.170000 1.450000 1.570000 1.450000 1.370000 
1.760000 1.930000 1.490000 1.990000 1.300000 1.280000 1.320000 1.480000 1.700000 1.440000 1.060000 1.240000 1.490000 0.916000 0.948000 0.935000 0.908000 0.874000 0.843000 0.827000 0.809000 0.753000 200.000000 0.810000 0.744000 0.836000 0.728000 0.728000 200.000000 0.710000 0.830000 0.741000 0.828000 0.871000 0.860000 0.764000 0.698000 0.727000 1.020000 1.090000 1.340000 1.770000 1.620000 1.800000 1.700000 2.100000 1.750000 1.770000 
1.590000 2.080000 1.750000 1.290000 1.950000 2.100000 1.350000 1.670000 1.000000 1.520000 1.230000 1.500000 1.110000 1.140000 1.080000 1.130000 1.050000 0.889000 1.010000 0.635000 0.679000 1.080000 200.000000 0.683000 0.904000 0.756000 0.644000 0.941000 200.000000 0.704000 0.781000 0.853000 0.909000 0.859000 1.190000 1.350000 1.310000 1.380000 1.170000 1.340000 1.250000 1.220000 1.110000 1.610000 0.997000 0.722000 0.763000 1.020000 
0.860000 0.858000 0.918000 1.300000 0.980000 1.430000 1.690000 2.010000 2.930000 3.100000 2.490000 2.450000 2.600000 2.620000 2.360000 2.530000 2.500000 2.100000 2.190000 2.000000 1.880000 1.300000 200.000000 1.050000 0.973000 0.774000 0.656000 0.572000 200.000000 0.369000 0.323000 0.314000 0.264000 0.252000 0.212000 0.204000 0.250000 0.240000 -100.000000 0.337000 0.573000 0.556000 0.708000 0.694000 1.120000 1.390000 1.150000 1.420000 
0.664000 0.680000 200.000000 0.891000 0.560000 0.557000 0.789000 0.832000 1.580000 1.170000 1.050000 1.130000 1.260000 1.140000 1.120000 1.220000 1.090000 1.210000 0.991000 1.120000 1.210000 0.861000 200.000000 0.925000 0.904000 0.901000 1.030000 1.000000 200.000000 1.090000 1.130000 1.470000 1.630000 1.630000 1.400000 1.230000 1.220000 0.967000 1.080000 0.992000 -100.000000 0.685000 0.573000 0.552000 0.698000 0.713000 0.601000 0.750000 
0.871000 1.070000 1.160000 1.440000 1.380000 1.390000 1.530000 2.350000 2.460000 2.680000 2.020000 2.750000 3.050000 1.940000 1.690000 2.140000 1.780000 1.390000 1.380000 1.540000 1.500000 1.320000 200.000000 1.140000 0.980000 1.110000 0.775000 0.830000 200.000000 0.671000 0.779000 0.490000 0.726000 0.438000 0.508000 0.379000 0.374000 0.330000 0.369000 0.301000 0.382000 0.390000 0.429000 0.537000 0.553000 0.957000 0.867000 0.918000 
1.250000 200.000000 200.000000 1.290000 1.170000 1.440000 2.190000 1.960000 2.170000 200.000000 2.500000 2.310000 2.330000 200.000000 200.000000 1.760000 1.430000 200.000000 200.000000 200.000000 1.280000 1.170000 200.000000 1.390000 1.060000 1.250000 200.000000 0.754000 200.000000 1.110000 200.000000 1.180000 0.748000 0.636000 200.000000 0.497000 0.595000 -100.000000 200.000000 0.770000 200.000000 -100.000000 200.000000 0.683000 200.000000 200.000000 1.300000 0.766000 
1.590000 1.490000 1.590000 2.270000 1.910000 1.800000 1.980000 2.100000 2.600000 200.000000 1.440000 1.640000 1.380000 1.160000 0.967000 0.799000 0.577000 0.588000 0.493000 0.333000 0.308000 0.227000 200.000000 0.192000 0.225000 0.227000 0.281000 0.332000 200.000000 0.467000 0.530000 1.030000 1.220000 1.790000 1.710000 2.200000 2.030000 1.930000 3.070000 2.530000 2.510000 1.730000 1.240000 1.110000 1.570000 1.340000 1.160000 1.470000 
1.760000 1.330000 1.910000 0.948000 1.170000 1.150000 1.060000 1.330000 1.440000 1.260000 0.939000 1.290000 1.030000 0.625000 0.765000 0.680000 0.680000 0.915000 0.948000 0.449000 0.505000 0.702000 200.000000 0.554000 0.732000 0.685000 0.698000 0.660000 200.000000 0.682000 0.713000 1.310000 1.720000 1.700000 2.080000 2.040000 2.250000 2.080000 200.000000 2.600000 2.000000 1.900000 2.140000 2.170000 1.500000 0.760000 0.724000 1.000000 
0.592000 0.438000 0.363000 0.323000 0.295000 0.215000 0.201000 0.221000 0.200000 0.133000 -100.000000 0.135000 0.138000 0.195000 0.325000 0.252000 0.406000 0.463000 0.564000 0.550000 0.639000 0.706000 200.000000 0.716000 0.849000 1.010000 0.983000 1.380000 200.000000 1.110000 1.170000 1.850000 2.680000 2.190000 2.410000 2.220000 2.600000 2.080000 2.380000 1.760000 1.640000 1.060000 0.931000 0.837000 0.608000 0.529000 0.415000 0.551000 
0.745000 0.526000 0.612000 0.448000 0.550000 -100.000000 -100.000000 0.179000 0.154000 -100.000000 -100.000000 -100.000000 -100.000000 -100.000000 0.390000 -100.000000 0.272000 -100.000000 0.736000 0.582000 0.807000 0.802000 200.000000 1.060000 1.030000 0.993000 1.230000 1.510000 200.000000 1.260000 2.290000 1.890000 2.990000 2.030000 2.480000 1.870000 2.160000 1.470000 1.930000 1.260000 0.984000 -100.000000 0.946000 0.869000 0.593000 0.295000 0.328000 -100.000000 
0.645000 0.513000 0.476000 0.549000 0.312000 0.243000 0.290000 0.272000 0.253000 0.204000 0.130000 0.191000 0.207000 0.221000 0.354000 0.351000 0.438000 0.735000 0.845000 0.611000 0.788000 0.714000 200.000000 0.811000 1.020000 0.964000 1.070000 1.290000 200.000000 1.210000 1.440000 2.480000 2.080000 2.790000 2.600000 2.360000 2.530000 2.170000 2.360000 2.040000 1.830000 1.880000 1.440000 0.925000 1.070000 0.654000 0.540000 0.800000 
2.470000 3.250000 2.910000 3.510000 3.730000 2.450000 2.550000 3.630000 2.360000 3.730000 1.850000 3.030000 2.480000 1.620000 0.885000 1.190000 0.748000 0.654000 0.418000 0.312000 0.361000 0.268000 200.000000 0.113000 0.147000 0.117000 0.155000 0.120000 200.000000 0.064700 0.155000 0.330000 0.279000 0.240000 0.264000 0.418000 0.448000 0.438000 0.764000 1.070000 1.390000 1.380000 2.250000 2.580000 2.500000 2.570000 2.850000 2.160000 
0.661000 1.400000 0.554000 1.060000 0.954000 0.361000 -100.000000 0.981000 0.615000 0.963000 0.285000 1.030000 0.727000 0.378000 0.602000 0.657000 0.754000 1.130000 1.070000 1.520000 1.140000 1.420000 200.000000 1.760000 1.850000 2.110000 200.000000 1.680000 200.000000 1.720000 1.940000 1.460000 1.060000 1.160000 1.000000 0.718000 0.780000 0.613000 0.505000 0.576000 0.554000 0.677000 0.632000 0.614000 0.600000 0.715000 0.645000 0.554000 
0.890000 0.979000 1.240000 1.700000 1.470000 1.570000 1.540000 1.920000 1.950000 2.220000 200.000000 2.080000 2.300000 1.860000 1.840000 1.880000 1.750000 1.230000 1.890000 1.340000 1.790000 1.280000 200.000000 1.360000 1.000000 0.991000 0.819000 0.740000 200.000000 0.490000 0.489000 0.476000 -100.000000 0.369000 0.339000 0.301000 0.429000 0.438000 -100.000000 0.617000 -100.000000 0.666000 0.717000 0.619000 0.768000 1.310000 0.981000 1.370000 
1.720000 1.750000 1.730000 2.250000 1.420000 1.460000 1.390000 1.490000 1.430000 1.440000 1.040000 1.110000 1.290000 0.950000 0.988000 1.020000 0.994000 0.959000 0.764000 1.050000 1.000000 0.817000 200.000000 0.768000 0.767000 0.785000 0.873000 0.733000 200.000000 0.776000 0.748000 0.736000 0.650000 0.857000 0.809000 0.840000 0.785000 0.962000 1.100000 1.200000 1.580000 1.910000 1.770000 1.580000 1.930000 2.100000 2.100000 2.060000 
1.270000 1.300000 1.490000 2.230000 1.610000 1.840000 1.730000 1.890000 1.970000 1.970000 200.000000 1.590000 1.720000 1.920000 1.880000 2.130000 1.860000 2.010000 1.960000 1.620000 1.850000 1.260000 200.000000 0.883000 1.130000 1.040000 0.879000 0.669000 200.000000 0.652000 0.419000 0.632000 0.501000 0.483000 0.463000 0.502000 0.518000 0.569000 0.642000 0.615000 0.599000 0.643000 0.678000 0.507000 0.930000 0.721000 0.711000 1.030000 
-100.000000 200.000000 200.000000 1.390000 2.060000 200.000000 -100.000000 1.820000 -100.000000 1.390000 1.040000 1.200000 0.920000 1.330000 1.140000 200.000000 -100.000000 1.160000 200.000000 1.000000 200.000000 0.786000 200.000000 200.000000 200.000000 200.000000 1.120000 200.000000 200.000000 200.000000 0.774000 0.751000 -100.000000 -100.000000 -100.000000 -100.000000 -100.000000 -100.000000 -100.000000 -100.000000 200.000000 -100.000000 200.000000 -100.000000 200.000000 200.000000 200.000000 200.000000 
-100.000000 0.960000 0.963000 0.622000 0.418000 200.000000 -100.000000 0.490000 0.585000 0.371000 200.000000 0.346000 0.334000 200.000000 200.000000 0.723000 0.630000 200.000000 200.000000 200.000000 1.760000 1.750000 200.000000 2.570000 1.700000 1.830000 200.000000 1.750000 200.000000 1.700000 1.150000 0.848000 0.704000 -100.000000 0.643000 0.582000 0.693000 0.755000 200.000000 1.310000 1.190000 -100.000000 1.380000 -100.000000 200.000000 200.000000 200.000000 200.000000 
0.474000 0.545000 0.544000 0.991000 0.668000 0.903000 0.908000 1.020000 1.750000 1.360000 1.120000 1.140000 1.530000 1.220000 1.480000 1.460000 1.370000 1.520000 1.280000 1.700000 1.550000 1.390000 200.000000 1.590000 1.300000 1.210000 1.430000 1.230000 200.000000 1.240000 1.110000 1.050000 1.000000 0.773000 0.714000 0.510000 0.473000 0.435000 -100.000000 0.395000 0.387000 0.473000 0.356000 0.330000 0.512000 0.571000 0.556000 0.619000 
-100.000000 0.628000 0.673000 0.948000 0.710000 0.608000 -100.000000 0.868000 1.320000 0.944000 1.050000 1.110000 1.270000 1.630000 1.540000 1.350000 1.160000 1.440000 2.170000 1.610000 200.000000 1.110000 200.000000 2.080000 200.000000 1.240000 200.000000 0.829000 200.000000 2.170000 1.670000 1.060000 0.815000 0.772000 0.730000 0.483000 0.546000 -100.000000 -100.000000 200.000000 0.863000 -100.000000 200.000000 -100.000000 0.837000 4.760000 0.874000 200.000000 
-100.000000 0.356000 0.387000 0.366000 -100.000000 -100.000000 -100.000000 0.193000 -100.000000 0.219000 200.000000 0.203000 0.310000 0.549000 1.210000 0.618000 0.848000 1.220000 200.000000 200.000000 200.000000 1.570000 200.000000 2.580000 1.900000 2.160000 200.000000 1.900000 200.000000 2.000000 2.140000 1.160000 1.480000 0.893000 0.788000 0.636000 0.618000 -100.000000 200.000000 0.626000 -100.000000 -100.000000 -100.000000 -100.000000 -100.000000 -100.000000 0.339000 0.535000 
0.966000 0.451000 1.040000 0.490000 0.862000 0.508000 0.775000 0.615000 1.380000 200.000000 0.496000 1.000000 0.460000 0.672000 0.798000 0.583000 0.438000 0.763000 0.631000 0.408000 0.538000 0.426000 200.000000 0.266000 0.448000 0.351000 0.450000 0.415000 200.000000 0.490000 0.552000 0.736000 1.330000 0.786000 0.822000 1.220000 1.010000 1.260000 -100.000000 1.740000 1.720000 1.120000 1.030000 1.180000 0.601000 0.412000 0.490000 0.624000 
-100.000000 200.000000 200.000000 0.737000 0.979000 200.000000 200.000000 0.615000 -100.000000 0.524000 200.000000 1.770000 1.250000 200.000000 200.000000 200.000000 1.590000 200.000000 200.000000 1.830000 1.560000 1.590000 200.000000 200.000000 200.000000 200.000000 200.000000 -100.000000 200.000000 200.000000 200.000000 -100.000000 -100.000000 -100.000000 -100.000000 0.580000 0.677000 -100.000000 200.000000 -100.000000 200.000000 -100.000000 200.000000 1.140000 200.000000 200.000000 -100.000000 200.000000 
0.382000 200.000000 0.287000 0.289000 0.199000 -100.000000 -100.000000 0.094700 -100.000000 0.064700 -100.000000 0.106000 0.156000 -100.000000 0.387000 0.412000 0.540000 0.935000 0.965000 1.090000 1.510000 1.590000 200.000000 1.640000 1.490000 1.610000 1.610000 1.960000 200.000000 1.960000 1.700000 1.770000 1.710000 1.560000 1.080000 0.888000 0.914000 0.799000 -100.000000 0.663000 0.642000 0.544000 0.361000 0.264000 0.460000 0.524000 0.412000 0.384000 
0.942000 1.290000 1.580000 2.430000 2.580000 2.580000 2.370000 4.410000 3.010000 4.990000 2.950000 2.930000 3.610000 2.390000 1.810000 2.190000 1.980000 1.110000 0.958000 0.764000 0.674000 0.483000 200.000000 0.328000 0.289000 0.240000 0.197000 0.184000 200.000000 0.117000 0.117000 0.165000 0.120000 0.154000 0.145000 0.170000 0.195000 0.232000 0.289000 0.374000 0.506000 0.597000 0.791000 0.885000 1.270000 1.960000 1.790000 2.030000 
0.747000 200.000000 1.140000 200.000000 200.000000 200.000000 200.000000 1.480000 200.000000 2.110000 200.000000 1.650000 1.450000 200.000000 1.410000 200.000000 1.240000 200.000000 2.280000 1.530000 1.790000 1.710000 200.000000 1.790000 -100.000000 200.000000 1.720000 200.000000 200.000000 1.510000 0.804000 -100.000000 200.000000 -100.000000 -100.000000 -100.000000 -100.000000 -100.000000 0.843000 200.000000 200.000000 200.000000 -100.000000 200.000000 200.000000 200.000000 0.917000 -100.000000 
0.331000 0.369000 0.330000 0.486000 0.376000 0.387000 0.503000 0.698000 0.793000 0.955000 -100.000000 0.911000 1.160000 1.050000 1.100000 1.130000 1.260000 1.290000 1.420000 1.670000 1.670000 1.490000 200.000000 1.750000 1.590000 1.640000 1.290000 1.350000 200.000000 1.390000 1.190000 1.140000 0.871000 0.825000 0.757000 0.523000 0.516000 0.454000 -100.000000 0.401000 200.000000 0.339000 -100.000000 0.272000 0.454000 0.409000 0.358000 0.490000 
0.319000 0.301000 0.209000 0.255000 0.183000 0.146000 0.135000 0.264000 0.332000 0.297000 0.296000 0.423000 0.648000 0.589000 0.804000 0.913000 1.190000 1.360000 1.550000 1.990000 1.990000 1.830000 200.000000 2.160000 1.840000 1.740000 1.580000 1.830000 200.000000 1.610000 1.650000 1.340000 1.290000 1.010000 0.829000 0.567000 0.562000 0.502000 -100.000000 0.420000 -100.000000 0.441000 0.438000 0.304000 0.287000 0.319000 0.268000 0.358000 
0.349000 0.321000 0.279000 0.219000 0.187000 0.126000 0.122000 0.129000 0.142000 0.155000 0.155000 0.255000 0.426000 0.422000 0.717000 0.719000 0.867000 1.260000 1.190000 1.410000 1.310000 1.730000 200.000000 1.820000 1.530000 1.820000 1.850000 1.910000 200.000000 1.790000 1.890000 1.700000 1.110000 1.250000 1.120000 0.951000 0.836000 0.816000 0.611000 0.545000 0.549000 0.501000 0.351000 0.337000 0.390000 0.382000 0.356000 0.395000 
0.766000 0.602000 0.559000 0.513000 0.467000 -100.000000 -100.000000 0.704000 0.908000 0.648000 0.805000 0.808000 0.665000 0.789000 1.160000 0.826000 0.931000 1.870000 200.000000 200.000000 1.430000 1.360000 200.000000 1.550000 1.850000 1.800000 1.560000 200.000000 200.000000 1.590000 1.230000 1.210000 1.690000 1.210000 1.130000 0.841000 0.907000 0.775000 -100.000000 0.871000 -100.000000 0.633000 1.100000 0.748000 -100.000000 200.000000 0.633000 -100.000000 
-100.000000 0.406000 0.344000 0.266000 0.199000 -100.000000 -100.000000 0.203000 0.117000 0.146000 -100.000000 0.200000 0.287000 200.000000 -100.000000 0.448000 0.545000 1.230000 200.000000 0.914000 0.946000 1.120000 200.000000 1.730000 1.330000 1.710000 1.490000 1.730000 200.000000 1.960000 2.090000 1.650000 1.530000 1.570000 1.370000 1.150000 1.110000 0.840000 -100.000000 0.726000 -100.000000 0.543000 0.460000 -100.000000 0.512000 200.000000 0.572000 -100.000000 
0.743000 0.637000 0.534000 0.356000 0.319000 -100.000000 -100.000000 0.219000 0.216000 0.187000 -100.000000 0.160000 0.174000 -100.000000 0.398000 0.240000 0.262000 0.657000 0.717000 0.778000 0.784000 0.997000 200.000000 1.220000 1.350000 1.640000 1.420000 1.370000 200.000000 1.710000 1.650000 1.740000 1.940000 1.570000 1.700000 1.520000 1.470000 1.320000 200.000000 1.200000 -100.000000 0.696000 0.798000 0.602000 0.640000 -100.000000 0.527000 0.653000 
0.591000 0.556000 0.480000 0.486000 0.330000 -100.000000 -100.000000 0.314000 0.371000 0.264000 0.186000 0.203000 0.204000 -100.000000 0.270000 0.139000 0.143000 0.530000 0.541000 200.000000 0.669000 0.820000 200.000000 1.200000 1.050000 1.390000 1.360000 1.510000 200.000000 2.000000 2.060000 1.910000 2.100000 2.060000 1.840000 1.590000 1.270000 1.160000 0.876000 1.000000 0.838000 0.846000 0.710000 0.548000 0.674000 200.000000 0.505000 0.667000 
1.350000 1.970000 1.700000 1.950000 1.840000 1.550000 1.430000 1.870000 1.900000 1.900000 1.460000 1.970000 2.460000 1.620000 1.650000 1.710000 1.630000 1.590000 1.280000 1.140000 1.200000 1.140000 200.000000 1.020000 0.739000 0.744000 0.624000 0.601000 200.000000 0.467000 0.538000 0.509000 0.420000 0.429000 0.418000 0.429000 0.480000 0.470000 0.529000 0.599000 0.514000 0.507000 0.670000 0.951000 1.260000 1.590000 1.240000 1.330000 
2.090000 2.080000 2.010000 2.480000 1.650000 2.110000 2.080000 2.060000 2.190000 1.980000 1.730000 1.540000 1.760000 1.290000 1.180000 1.180000 1.280000 1.170000 1.090000 0.948000 0.869000 0.717000 200.000000 0.715000 0.719000 0.608000 0.528000 0.432000 200.000000 0.409000 0.394000 0.500000 0.441000 0.613000 0.596000 0.739000 0.684000 0.780000 1.230000 1.380000 1.620000 1.380000 1.580000 1.440000 1.840000 1.830000 1.390000 2.130000 
0.492000 0.857000 0.325000 0.571000 0.517000 0.561000 0.711000 0.607000 1.330000 0.351000 1.370000 3.510000 0.952000 -100.000000 0.470000 0.403000 2.410000 0.561000 0.232000 200.000000 0.248000 0.225000 200.000000 -100.000000 0.245000 0.248000 1.160000 0.349000 200.000000 0.692000 0.634000 1.800000 1.030000 0.451000 0.470000 1.600000 4.690000 1.080000 200.000000 1.150000 2.200000 8.220000 14.600000 20.100000 4.720000 1.550000 2.300000 1.040000 
3.310000 2.730000 1.490000 2.100000 1.210000 0.837000 0.900000 0.737000 1.200000 0.507000 0.366000 0.418000 0.310000 0.183000 0.198000 0.166000 0.146000 0.232000 0.158000 0.190000 0.216000 0.198000 200.000000 0.227000 0.232000 0.232000 0.248000 0.297000 200.000000 0.321000 0.334000 0.564000 0.868000 1.150000 1.250000 1.760000 1.540000 1.560000 3.460000 3.340000 4.380000 6.360000 5.130000 4.140000 4.470000 2.350000 2.750000 2.600000 
1.090000 0.909000 1.000000 1.360000 1.170000 1.150000 1.330000 1.700000 1.940000 1.990000 1.620000 1.780000 2.140000 1.650000 1.490000 1.640000 1.390000 1.580000 1.400000 1.670000 1.320000 1.170000 200.000000 1.330000 0.986000 1.050000 0.854000 0.791000 200.000000 0.690000 0.624000 0.617000 0.532000 0.579000 0.554000 0.451000 0.490000 0.536000 -100.000000 0.790000 0.822000 0.918000 1.460000 1.090000 1.200000 1.080000 0.832000 1.180000 
0.546000 0.537000 200.000000 0.412000 0.344000 -100.000000 -100.000000 0.325000 0.253000 0.233000 0.403000 0.248000 0.252000 200.000000 0.576000 0.293000 0.390000 200.000000 200.000000 1.430000 0.976000 1.160000 200.000000 1.750000 1.710000 2.160000 2.120000 1.770000 200.000000 2.080000 2.440000 1.430000 1.630000 1.130000 1.170000 0.930000 0.944000 0.764000 -100.000000 0.771000 0.652000 -100.000000 0.757000 0.594000 0.531000 0.783000 0.500000 -100.000000 
1.150000 1.060000 1.230000 200.000000 1.350000 1.150000 1.170000 1.530000 1.750000 1.670000 1.660000 1.760000 2.070000 1.720000 0.973000 1.260000 0.920000 1.630000 200.000000 0.754000 0.569000 0.612000 200.000000 0.534000 0.544000 0.441000 0.482000 0.536000 200.000000 0.709000 200.000000 0.896000 0.875000 0.967000 0.710000 1.090000 1.140000 1.070000 1.230000 1.470000 1.270000 1.210000 0.957000 1.020000 1.190000 1.210000 1.180000 0.948000 
2.430000 2.070000 1.020000 1.090000 1.180000 0.798000 0.699000 0.689000 0.703000 0.328000 0.346000 0.310000 0.148000 -100.000000 0.334000 0.170000 0.146000 -100.000000 -100.000000 -100.000000 0.182000 0.199000 200.000000 0.072800 0.128000 -100.000000 -100.000000 0.164000 200.000000 0.291000 0.444000 0.840000 1.750000 1.690000 2.480000 3.730000 3.270000 3.390000 5.430000 5.240000 4.260000 4.170000 3.070000 2.480000 1.570000 0.637000 0.704000 0.952000 
-100.000000 0.703000 1.010000 1.030000 1.180000 1.280000 1.280000 1.830000 1.240000 2.200000 200.000000 2.310000 2.850000 2.440000 2.060000 2.570000 2.310000 2.920000 2.850000 200.000000 1.630000 1.550000 200.000000 1.350000 1.420000 1.330000 200.000000 0.967000 200.000000 0.714000 0.613000 0.483000 0.332000 0.429000 0.306000 0.283000 0.398000 0.409000 200.000000 0.476000 -100.000000 0.467000 0.500000 0.543000 0.530000 0.700000 0.683000 0.864000 
1.930000 1.720000 0.806000 1.170000 0.537000 0.500000 0.460000 0.435000 0.580000 0.306000 0.216000 0.179000 0.139000 0.074800 0.068900 0.080800 0.083000 0.095400 0.116000 0.160000 0.207000 0.225000 200.000000 0.346000 0.415000 0.582000 0.537000 0.687000 200.000000 0.832000 1.090000 1.120000 2.200000 2.280000 2.480000 2.790000 2.310000 2.190000 3.410000 3.030000 3.100000 4.350000 2.130000 2.350000 1.480000 1.150000 1.300000 1.210000 
1.380000 1.400000 1.640000 1.690000 1.240000 1.660000 1.810000 1.600000 2.350000 1.720000 2.070000 1.340000 1.370000 1.900000 1.640000 1.090000 1.000000 1.490000 1.840000 1.520000 1.160000 0.811000 200.000000 0.915000 1.040000 0.949000 0.862000 0.808000 200.000000 0.644000 0.552000 0.544000 0.717000 0.592000 0.517000 0.438000 0.401000 0.418000 200.000000 0.480000 0.429000 0.629000 0.716000 0.676000 0.836000 0.920000 0.924000 1.140000 
-100.000000 200.000000 200.000000 0.652000 0.828000 -100.000000 200.000000 0.527000 200.000000 0.500000 200.000000 0.696000 1.160000 200.000000 200.000000 -100.000000 -100.000000 200.000000 200.000000 0.980000 0.785000 0.659000 200.000000 200.000000 200.000000 200.000000 200.000000 200.000000 200.000000 200.000000 1.060000 1.150000 1.300000 -100.000000 1.090000 1.110000 1.170000 200.000000 200.000000 2.310000 -100.000000 -100.000000 200.000000 -100.000000 200.000000 200.000000 1.030000 -100.000000 
1.730000 1.840000 2.010000 2.550000 200.000000 -100.000000 2.000000 1.620000 2.770000 2.010000 200.000000 1.790000 2.010000 2.550000 2.170000 1.750000 1.580000 200.000000 200.000000 200.000000 1.220000 1.060000 200.000000 1.020000 200.000000 0.911000 200.000000 0.728000 200.000000 0.793000 0.601000 0.568000 0.517000 0.401000 0.323000 0.225000 0.351000 -100.000000 0.849000 0.420000 -100.000000 0.429000 -100.000000 0.644000 1.100000 1.040000 0.986000 1.330000 
0.839000 0.975000 0.970000 1.300000 1.090000 1.170000 1.070000 1.360000 1.220000 1.480000 1.050000 1.110000 1.510000 0.987000 1.000000 1.000000 0.879000 0.990000 0.687000 0.770000 0.826000 0.715000 200.000000 0.772000 0.780000 0.854000 0.791000 0.972000 200.000000 1.170000 1.110000 1.390000 1.050000 1.190000 1.230000 1.280000 1.290000 1.180000 0.933000 0.974000 0.751000 0.787000 0.649000 0.616000 0.881000 0.867000 0.770000 0.982000 
200.000000 0.976000 200.000000 0.691000 0.460000 -100.000000 200.000000 0.500000 0.285000 0.361000 200.000000 0.291000 0.221000 200.000000 200.000000 -100.000000 0.281000 200.000000 200.000000 200.000000 -100.000000 0.323000 200.000000 0.545000 -100.000000 0.906000 200.000000 1.130000 200.000000 1.790000 2.150000 2.200000 1.870000 2.390000 2.790000 2.770000 2.870000 1.730000 200.000000 1.670000 1.850000 1.420000 -100.000000 0.697000 200.000000 200.000000 0.944000 200.000000 
0.930000 0.526000 0.919000 0.821000 0.962000 0.500000 1.010000 0.716000 1.400000 0.735000 0.585000 1.300000 0.783000 -100.000000 0.979000 0.899000 0.733000 0.794000 0.578000 0.478000 0.962000 0.564000 200.000000 200.000000 0.500000 0.595000 0.726000 0.637000 200.000000 0.996000 1.110000 0.988000 1.410000 1.030000 0.936000 1.270000 1.030000 1.080000 2.410000 1.560000 2.080000 1.420000 1.210000 1.030000 0.806000 0.713000 0.714000 0.999000 
1.470000 1.370000 1.490000 1.360000 1.360000 1.330000 1.450000 1.960000 1.510000 1.930000 1.380000 1.680000 1.990000 1.400000 1.260000 1.300000 1.410000 1.320000 1.290000 1.100000 1.120000 1.000000 200.000000 0.955000 0.844000 0.933000 0.683000 0.683000 200.000000 0.707000 0.652000 0.591000 0.470000 0.514000 0.560000 0.506000 0.514000 0.586000 -100.000000 0.730000 0.913000 0.940000 1.170000 1.200000 1.180000 1.710000 1.370000 1.510000 
0.570000 0.513000 0.454000 0.470000 0.323000 0.215000 0.179000 0.177000 -100.000000 0.128000 0.087500 0.080800 0.079100 0.081100 -100.000000 0.044800 0.067000 0.113000 0.138000 0.179000 0.293000 0.266000 200.000000 0.670000 0.753000 0.930000 1.040000 1.270000 200.000000 1.870000 2.060000 2.660000 2.480000 2.430000 2.450000 2.250000 2.110000 1.670000 1.270000 1.130000 1.130000 0.786000 0.628000 0.516000 0.639000 0.586000 0.546000 0.593000 
1.550000 1.620000 1.620000 1.860000 1.640000 2.130000 1.980000 2.640000 2.250000 3.200000 2.260000 2.380000 2.950000 2.330000 2.230000 2.430000 2.480000 1.870000 1.570000 1.460000 0.820000 1.180000 200.000000 0.857000 0.756000 0.673000 0.471000 0.382000 200.000000 0.262000 0.238000 0.264000 0.310000 0.314000 0.382000 0.384000 0.426000 0.418000 0.470000 0.614000 0.806000 0.828000 0.902000 0.943000 1.050000 0.926000 0.891000 1.090000 
1.070000 1.250000 0.848000 1.190000 1.130000 1.190000 -100.000000 1.740000 1.470000 1.930000 200.000000 1.660000 1.790000 200.000000 1.540000 2.130000 1.640000 200.000000 200.000000 200.000000 200.000000 1.390000 200.000000 0.813000 1.350000 1.260000 0.963000 0.867000 200.000000 1.100000 0.879000 0.917000 1.170000 0.752000 1.280000 1.250000 1.110000 0.911000 200.000000 0.944000 -100.000000 0.792000 1.450000 0.980000 -100.000000 200.000000 0.406000 -100.000000 
0.566000 0.584000 0.590000 0.409000 0.382000 0.435000 -100.000000 0.432000 0.387000 0.420000 0.470000 0.412000 0.480000 0.318000 0.601000 0.549000 0.845000 0.929000 0.976000 1.040000 1.300000 1.430000 200.000000 1.990000 1.800000 1.950000 1.590000 1.650000 200.000000 1.830000 1.930000 1.040000 1.420000 0.990000 1.150000 0.903000 0.838000 0.695000 -100.000000 0.622000 0.672000 0.684000 -100.000000 0.571000 0.562000 0.813000 0.548000 0.751000 
0.579000 0.586000 0.514000 0.490000 0.369000 0.423000 -100.000000 0.550000 0.470000 0.571000 200.000000 0.438000 0.631000 -100.000000 0.973000 0.931000 1.220000 1.430000 1.860000 2.310000 1.580000 2.010000 200.000000 2.510000 2.600000 2.280000 2.090000 1.510000 200.000000 1.380000 1.150000 0.871000 0.883000 0.952000 0.832000 0.556000 0.601000 0.508000 0.524000 0.584000 -100.000000 -100.000000 0.547000 0.493000 -100.000000 0.541000 0.382000 0.423000 
0.431000 0.576000 0.595000 0.606000 0.387000 0.692000 0.734000 1.160000 1.680000 1.660000 200.000000 1.000000 1.070000 1.700000 1.590000 1.480000 1.390000 200.000000 2.620000 200.000000 2.130000 1.680000 200.000000 1.820000 1.900000 1.940000 2.040000 1.050000 200.000000 0.929000 0.928000 1.050000 0.826000 1.000000 0.844000 1.000000 0.561000 0.429000 -100.000000 0.426000 -100.000000 -100.000000 -100.000000 -100.000000 0.545000 0.519000 0.551000 0.699000 
-100.000000 0.615000 0.470000 0.379000 0.366000 -100.000000 -100.000000 200.000000 0.569000 1.020000 1.160000 0.936000 1.180000 1.510000 1.940000 1.350000 1.450000 2.890000 2.200000 200.000000 200.000000 1.960000 200.000000 1.820000 1.640000 1.660000 1.740000 1.590000 200.000000 1.390000 1.450000 1.120000 0.632000 0.881000 0.764000 0.563000 0.637000 0.543000 200.000000 0.509000 -100.000000 -100.000000 0.700000 0.506000 0.473000 0.473000 0.505000 0.486000 
0.378000 0.639000 0.553000 0.797000 0.804000 1.160000 1.070000 1.420000 1.530000 1.860000 1.800000 1.570000 2.110000 1.650000 1.720000 1.700000 2.010000 1.810000 1.960000 200.000000 1.600000 1.970000 200.000000 1.700000 1.710000 1.850000 1.470000 1.180000 200.000000 0.923000 0.903000 0.606000 0.616000 0.559000 0.576000 0.460000 0.625000 0.563000 200.000000 0.463000 0.626000 -100.000000 0.395000 0.384000 0.508000 0.587000 0.537000 0.665000 
0.695000 0.871000 0.907000 1.250000 0.783000 0.950000 1.060000 1.360000 1.400000 1.510000 1.170000 1.490000 1.620000 1.410000 1.190000 1.520000 1.090000 1.390000 1.580000 1.320000 1.340000 1.360000 200.000000 1.270000 1.400000 1.610000 1.260000 1.240000 200.000000 1.140000 1.310000 0.930000 1.310000 0.714000 0.801000 0.598000 0.633000 0.546000 200.000000 0.529000 0.599000 0.539000 0.476000 0.607000 0.535000 0.831000 0.618000 0.735000 
0.584000 0.620000 0.743000 0.568000 0.451000 0.398000 0.451000 0.512000 0.545000 0.607000 0.511000 0.608000 0.714000 0.708000 0.762000 0.828000 0.858000 0.846000 1.150000 1.140000 1.090000 1.250000 200.000000 1.420000 1.440000 1.790000 1.480000 1.660000 200.000000 1.370000 1.690000 1.330000 1.340000 1.450000 1.450000 1.070000 1.240000 1.000000 0.542000 0.654000 0.585000 0.583000 0.503000 0.514000 0.547000 0.713000 0.549000 0.625000 
3.150000 2.450000 200.000000 2.190000 1.140000 0.997000 1.170000 1.170000 1.410000 1.180000 1.340000 1.130000 1.120000 1.100000 1.040000 0.999000 0.797000 1.010000 0.977000 0.847000 0.694000 -100.000000 200.000000 0.454000 0.379000 0.328000 0.300000 0.224000 200.000000 0.219000 0.261000 -100.000000 0.530000 0.862000 1.010000 1.130000 1.220000 0.991000 2.130000 2.450000 3.160000 4.560000 200.000000 4.060000 3.510000 2.580000 2.010000 1.940000 
0.976000 1.030000 1.270000 1.250000 1.200000 1.150000 1.150000 1.180000 1.150000 1.190000 0.697000 0.886000 0.828000 0.765000 0.891000 0.576000 0.684000 0.776000 1.570000 200.000000 1.030000 1.050000 200.000000 1.410000 1.060000 1.270000 1.240000 1.160000 200.000000 1.200000 1.300000 1.020000 1.120000 1.040000 1.150000 0.695000 0.791000 0.612000 200.000000 0.555000 0.580000 0.541000 0.588000 0.570000 0.812000 0.977000 0.786000 0.724000 
1.540000 2.140000 2.430000 2.280000 2.990000 2.870000 2.160000 2.250000 2.100000 2.570000 2.330000 2.390000 2.810000 2.200000 1.740000 2.010000 1.990000 1.640000 1.640000 1.370000 1.190000 1.400000 200.000000 1.050000 200.000000 0.718000 0.596000 0.564000 200.000000 0.384000 0.333000 0.293000 0.293000 0.268000 0.224000 0.192000 0.268000 0.328000 -100.000000 0.316000 0.473000 0.562000 0.714000 0.835000 0.905000 1.270000 1.170000 1.260000 
0.857000 0.888000 200.000000 0.828000 0.751000 -100.000000 -100.000000 0.467000 0.460000 0.438000 0.512000 0.467000 0.448000 200.000000 0.965000 0.528000 0.558000 200.000000 200.000000 1.190000 0.660000 0.723000 200.000000 1.200000 200.000000 1.140000 1.710000 1.200000 200.000000 1.800000 2.180000 1.870000 2.060000 1.780000 1.930000 1.620000 1.630000 1.230000 200.000000 1.370000 -100.000000 -100.000000 0.778000 -100.000000 200.000000 200.000000 0.850000 -100.000000 
3.150000 2.910000 2.570000 2.580000 2.640000 2.070000 2.050000 2.110000 1.990000 1.990000 1.220000 1.450000 1.590000 1.020000 0.893000 0.989000 0.854000 0.820000 0.605000 0.410000 0.537000 0.423000 200.000000 0.250000 200.000000 0.304000 0.253000 0.243000 200.000000 0.241000 0.186000 0.323000 0.277000 0.398000 0.460000 0.753000 0.850000 1.000000 1.370000 1.890000 2.620000 3.360000 3.860000 3.410000 4.030000 1.960000 2.710000 2.890000 
1.580000 1.040000 1.120000 0.634000 0.546000 0.695000 1.210000 1.170000 1.300000 1.080000 0.959000 1.090000 1.110000 0.686000 1.190000 0.837000 0.959000 1.580000 1.290000 1.270000 1.160000 1.100000 200.000000 1.170000 0.919000 0.875000 0.818000 0.672000 200.000000 0.622000 0.557000 0.476000 0.363000 0.451000 0.293000 0.384000 0.476000 0.635000 -100.000000 1.040000 1.500000 1.480000 2.080000 1.770000 3.180000 4.890000 3.660000 4.140000 
2.370000 2.750000 1.800000 2.060000 1.920000 1.910000 1.650000 2.410000 1.340000 1.710000 0.928000 1.520000 1.220000 0.757000 0.796000 0.920000 0.840000 0.613000 0.584000 0.476000 0.725000 0.671000 200.000000 0.279000 0.629000 0.566000 0.295000 0.358000 200.000000 0.304000 0.267000 0.387000 0.454000 0.507000 0.621000 0.865000 0.962000 0.881000 1.360000 1.640000 2.390000 2.640000 3.680000 3.710000 3.710000 2.950000 2.620000 3.410000 
1.470000 1.890000 2.030000 2.190000 1.760000 3.180000 2.040000 2.380000 -100.000000 2.200000 2.270000 1.630000 1.260000 1.890000 1.960000 1.600000 1.630000 200.000000 2.350000 200.000000 1.600000 200.000000 200.000000 0.932000 1.350000 1.260000 1.080000 0.796000 200.000000 0.544000 0.568000 0.543000 0.667000 0.762000 0.527000 0.346000 0.463000 0.467000 200.000000 0.441000 200.000000 0.644000 0.887000 0.879000 1.240000 1.200000 0.977000 1.520000 
1.480000 1.400000 1.810000 2.250000 1.670000 1.890000 1.860000 1.870000 2.870000 2.350000 1.840000 2.130000 2.310000 1.830000 1.800000 1.780000 1.620000 1.530000 1.340000 200.000000 1.230000 0.958000 200.000000 0.896000 0.652000 0.600000 0.664000 0.504000 200.000000 0.349000 0.470000 0.483000 0.351000 0.473000 0.323000 0.310000 0.441000 0.683000 0.692000 0.642000 0.843000 1.070000 1.070000 0.921000 1.120000 1.270000 1.350000 -100.000000 
-100.000000 0.167000 0.245000 0.096700 0.120000 0.176000 0.122000 0.146000 0.060800 0.401000 0.275000 0.752000 1.730000 1.050000 0.675000 2.220000 2.810000 1.720000 1.590000 1.820000 2.300000 4.260000 200.000000 1.730000 2.620000 3.140000 1.320000 1.940000 200.000000 1.340000 0.861000 0.508000 0.245000 0.310000 0.384000 0.279000 0.366000 0.390000 0.319000 0.354000 0.279000 0.310000 0.264000 -100.000000 0.207000 0.330000 0.275000 -100.000000 
0.451000 0.444000 0.435000 0.332000 0.196000 0.241000 0.184000 0.164000 0.145000 0.141000 0.116000 0.166000 0.247000 -100.000000 0.384000 0.527000 0.579000 0.728000 0.951000 1.080000 1.530000 1.530000 200.000000 1.920000 1.800000 2.030000 1.690000 1.910000 200.000000 1.690000 1.940000 1.530000 2.060000 1.550000 1.350000 1.110000 1.060000 0.952000 0.800000 0.705000 0.702000 0.856000 0.613000 -100.000000 0.470000 0.444000 0.522000 0.457000 
0.732000 0.506000 0.460000 0.441000 0.319000 0.255000 0.255000 0.230000 0.314000 0.182000 -100.000000 0.177000 0.162000 0.134000 0.158000 0.225000 0.199000 0.394000 0.441000 0.403000 0.763000 0.503000 200.000000 0.669000 0.822000 0.874000 0.979000 1.230000 200.000000 1.310000 1.490000 1.990000 3.140000 2.390000 2.200000 2.790000 2.390000 2.230000 3.160000 2.190000 2.130000 1.830000 0.921000 0.829000 0.767000 0.546000 0.649000 0.694000 
0.574000 0.551000 0.483000 0.423000 0.356000 0.390000 0.277000 0.250000 0.243000 0.182000 0.112000 0.191000 0.212000 0.190000 0.264000 0.270000 0.301000 0.446000 0.406000 0.551000 0.737000 0.690000 200.000000 0.981000 0.984000 1.270000 1.170000 1.630000 200.000000 1.590000 1.730000 1.780000 1.930000 1.750000 2.010000 1.950000 1.830000 1.620000 1.360000 1.310000 1.170000 0.996000 0.685000 0.686000 0.631000 0.662000 0.656000 0.613000 
0.358000 0.426000 0.432000 0.240000 0.279000 0.316000 0.275000 0.312000 0.207000 0.470000 0.415000 0.559000 0.876000 0.661000 0.667000 0.961000 1.200000 0.816000 1.170000 1.200000 1.310000 2.030000 200.000000 1.910000 1.740000 2.160000 1.310000 1.790000 200.000000 1.350000 1.430000 1.340000 0.920000 0.920000 1.050000 0.909000 0.852000 0.923000 0.744000 0.737000 0.605000 0.600000 0.522000 0.460000 0.390000 0.429000 0.395000 0.579000 
0.710000 0.862000 0.722000 0.590000 0.569000 0.578000 0.371000 0.395000 0.268000 0.255000 0.159000 0.202000 0.241000 0.131000 0.187000 0.094100 0.110000 0.133000 0.091500 0.150000 0.122000 0.162000 200.000000 0.167000 0.371000 0.552000 0.684000 0.885000 200.000000 1.140000 1.090000 1.900000 1.720000 1.920000 2.450000 2.750000 2.930000 2.500000 1.800000 2.190000 1.590000 1.420000 1.080000 1.150000 0.974000 0.777000 0.841000 0.956000 
0.441000 0.527000 0.497000 0.344000 0.274000 0.274000 0.297000 0.164000 0.112000 0.115000 -100.000000 0.084200 0.130000 -100.000000 0.392000 0.157000 0.243000 0.505000 0.451000 0.597000 0.605000 0.821000 200.000000 1.140000 1.160000 1.390000 1.500000 1.760000 200.000000 1.880000 2.150000 2.190000 1.360000 1.780000 1.540000 1.290000 1.340000 1.310000 0.948000 0.902000 0.764000 0.670000 0.689000 0.609000 0.765000 0.636000 0.664000 0.629000 
1.020000 1.150000 1.440000 1.340000 1.660000 2.220000 1.900000 2.250000 2.890000 2.430000 1.970000 2.580000 2.410000 2.140000 1.940000 1.840000 1.540000 1.620000 1.720000 1.480000 1.740000 1.360000 200.000000 0.675000 0.934000 0.862000 0.752000 0.621000 200.000000 0.493000 0.450000 0.504000 0.622000 0.444000 0.403000 0.293000 0.293000 0.325000 0.332000 0.306000 0.371000 0.406000 0.523000 0.604000 0.574000 0.432000 0.676000 0.752000 
1.100000 1.510000 1.340000 1.040000 1.900000 1.440000 1.070000 1.700000 0.898000 1.500000 0.924000 1.510000 1.740000 1.090000 1.030000 1.110000 1.150000 0.997000 0.933000 0.821000 1.070000 1.110000 200.000000 0.749000 0.900000 0.927000 0.722000 0.826000 200.000000 0.663000 0.691000 0.726000 0.685000 0.577000 0.828000 1.080000 1.030000 0.934000 1.010000 1.370000 1.420000 1.590000 1.270000 1.520000 0.991000 1.130000 0.998000 1.190000 
0.860000 0.868000 0.559000 0.460000 0.371000 0.349000 0.255000 0.272000 0.218000 0.160000 0.132000 0.158000 0.225000 0.169000 0.310000 0.281000 0.266000 0.412000 0.512000 0.639000 0.932000 0.826000 200.000000 0.801000 1.050000 1.280000 1.270000 1.350000 200.000000 1.450000 1.470000 1.620000 2.770000 2.040000 2.110000 1.730000 1.690000 1.430000 1.450000 1.310000 1.100000 1.240000 0.808000 0.754000 0.695000 0.497000 0.727000 0.665000 
0.647000 0.595000 0.541000 0.696000 0.497000 0.608000 0.697000 0.774000 1.010000 0.854000 0.645000 0.765000 0.986000 0.891000 0.847000 0.939000 0.844000 1.000000 0.847000 0.838000 1.130000 0.835000 200.000000 0.743000 1.100000 1.080000 1.080000 1.080000 200.000000 1.090000 0.941000 1.830000 1.890000 1.690000 1.610000 1.540000 1.480000 1.700000 1.370000 1.300000 1.120000 0.957000 0.787000 0.548000 0.719000 0.493000 0.559000 0.651000 
0.837000 1.070000 1.130000 1.220000 1.110000 1.460000 1.190000 1.450000 1.350000 1.730000 1.310000 1.510000 2.300000 1.410000 1.660000 1.570000 1.580000 1.550000 1.420000 1.460000 1.450000 1.160000 200.000000 1.170000 0.995000 1.030000 1.080000 0.909000 200.000000 0.885000 0.863000 0.818000 0.597000 0.561000 0.516000 0.432000 0.506000 0.536000 0.497000 0.530000 0.505000 0.543000 0.631000 0.613000 0.981000 1.250000 1.260000 1.070000 
-100.000000 0.835000 1.270000 0.835000 1.110000 1.100000 -100.000000 0.940000 1.040000 0.996000 0.942000 -100.000000 1.140000 1.420000 1.410000 1.590000 0.967000 200.000000 1.200000 1.260000 1.250000 1.050000 200.000000 1.110000 0.989000 1.220000 200.000000 0.960000 200.000000 1.200000 200.000000 200.000000 1.130000 1.160000 0.942000 0.843000 0.858000 200.000000 0.943000 0.858000 0.980000 -100.000000 1.000000 0.750000 200.000000 1.020000 1.100000 200.000000 
1.180000 1.390000 1.250000 1.610000 1.550000 1.680000 1.470000 1.460000 1.860000 1.790000 1.360000 1.880000 2.010000 1.490000 1.650000 1.680000 1.410000 1.430000 1.030000 0.996000 1.130000 1.110000 200.000000 1.020000 0.774000 0.783000 1.010000 1.100000 200.000000 0.808000 0.783000 1.020000 0.670000 0.773000 0.575000 0.467000 0.483000 0.532000 0.457000 0.525000 0.562000 0.530000 0.681000 0.568000 0.995000 1.020000 1.120000 1.030000 
1.200000 1.080000 1.090000 1.080000 1.060000 0.833000 0.829000 0.967000 0.774000 0.809000 1.070000 0.860000 0.778000 200.000000 1.220000 200.000000 0.438000 200.000000 0.903000 0.728000 0.726000 0.691000 200.000000 1.140000 200.000000 0.782000 0.974000 0.908000 200.000000 1.160000 200.000000 1.000000 200.000000 200.000000 0.832000 0.831000 0.732000 0.973000 1.320000 1.460000 1.410000 1.610000 1.910000 1.350000 1.430000 1.500000 1.140000 1.020000 
0.884000 0.964000 0.923000 1.370000 1.240000 1.600000 1.290000 1.320000 1.890000 1.500000 1.290000 1.740000 2.040000 1.380000 1.570000 1.260000 1.270000 1.260000 0.874000 1.140000 1.070000 0.912000 200.000000 1.110000 0.940000 0.946000 1.210000 1.110000 200.000000 0.983000 1.130000 1.260000 1.000000 1.040000 0.907000 0.765000 0.764000 0.817000 0.798000 0.738000 -100.000000 0.802000 0.744000 0.684000 0.767000 0.960000 0.844000 0.912000 
0.708000 0.517000 0.756000 0.451000 0.460000 0.575000 -100.000000 0.401000 0.767000 0.376000 -100.000000 0.662000 0.622000 0.605000 1.110000 0.957000 0.791000 1.140000 1.230000 1.010000 1.360000 1.140000 200.000000 2.060000 1.460000 1.020000 1.160000 1.090000 200.000000 1.260000 1.120000 1.010000 1.330000 0.930000 1.030000 0.817000 0.915000 0.909000 1.580000 1.140000 200.000000 1.220000 1.090000 0.935000 0.684000 0.631000 0.723000 0.720000 
0.596000 0.552000 0.527000 0.625000 0.504000 0.614000 0.656000 0.584000 1.060000 0.787000 0.593000 0.796000 0.849000 0.769000 0.857000 0.897000 0.802000 0.845000 1.050000 1.030000 1.310000 0.976000 200.000000 1.200000 1.200000 1.250000 1.420000 1.270000 200.000000 1.250000 1.210000 1.540000 1.910000 1.510000 1.410000 1.230000 1.080000 1.050000 0.974000 0.710000 0.731000 0.637000 0.565000 0.519000 0.509000 0.480000 0.409000 0.502000 
0.856000 1.000000 1.070000 1.180000 1.390000 1.590000 1.130000 1.440000 1.190000 1.660000 1.200000 1.400000 1.940000 1.430000 1.620000 1.880000 2.140000 1.780000 2.270000 2.170000 2.360000 1.950000 200.000000 1.850000 1.550000 1.520000 1.200000 1.100000 200.000000 0.826000 0.691000 0.622000 0.435000 0.374000 0.354000 0.289000 0.374000 0.395000 0.363000 0.351000 0.409000 0.351000 0.589000 0.589000 0.652000 0.913000 0.747000 0.818000 
1.650000 200.000000 1.440000 1.060000 1.220000 0.742000 0.820000 0.615000 0.819000 0.467000 0.948000 0.565000 0.570000 0.796000 200.000000 0.505000 -100.000000 -100.000000 0.849000 0.679000 0.793000 0.696000 200.000000 0.824000 0.625000 0.615000 0.780000 0.679000 200.000000 0.890000 1.100000 0.705000 1.630000 1.290000 200.000000 1.610000 1.340000 1.530000 1.820000 3.070000 3.070000 2.510000 1.440000 1.370000 1.830000 1.380000 1.470000 1.070000 
1.760000 1.980000 1.980000 1.830000 1.720000 1.960000 1.360000 1.240000 1.780000 1.560000 1.340000 1.440000 1.400000 1.240000 1.130000 1.200000 0.920000 1.030000 0.955000 0.919000 0.936000 0.806000 200.000000 0.724000 0.758000 0.663000 0.867000 0.639000 200.000000 200.000000 200.000000 0.862000 0.898000 0.883000 0.916000 0.920000 1.140000 0.987000 1.220000 1.380000 1.480000 1.740000 1.670000 -100.000000 1.440000 0.783000 1.210000 -100.000000 
0.989000 1.170000 1.410000 1.720000 1.400000 1.580000 1.510000 1.480000 1.710000 1.800000 1.270000 1.890000 2.280000 1.480000 1.780000 1.370000 1.430000 1.560000 1.190000 1.430000 1.330000 0.850000 200.000000 1.220000 0.941000 0.902000 1.090000 0.983000 200.000000 0.927000 0.838000 0.883000 0.522000 0.564000 0.444000 0.369000 0.438000 0.513000 0.542000 0.508000 0.535000 0.667000 0.625000 -100.000000 0.881000 1.050000 1.070000 1.030000 
0.621000 0.651000 0.610000 0.655000 0.387000 0.346000 0.322000 0.285000 0.308000 0.218000 0.139000 0.219000 0.259000 0.207000 0.598000 0.382000 0.390000 0.581000 0.727000 0.764000 0.944000 0.789000 200.000000 0.921000 1.140000 1.240000 1.150000 1.340000 200.000000 1.450000 200.000000 2.110000 2.140000 2.080000 1.840000 1.950000 1.980000 1.790000 1.580000 1.560000 1.170000 1.010000 0.702000 0.657000 0.698000 0.513000 0.607000 0.722000 
200.000000 0.816000 1.490000 0.897000 1.060000 1.760000 200.000000 1.240000 2.200000 1.550000 1.870000 200.000000 1.860000 1.730000 1.860000 1.780000 1.370000 200.000000 2.070000 200.000000 1.230000 1.310000 200.000000 0.945000 0.960000 1.040000 0.894000 0.554000 200.000000 0.600000 0.783000 0.683000 0.476000 0.688000 0.548000 0.395000 0.596000 0.733000 0.852000 0.815000 0.779000 0.785000 1.250000 0.798000 0.914000 0.855000 0.761000 1.020000 
0.817000 1.110000 1.140000 1.040000 1.090000 1.350000 1.060000 1.030000 1.350000 1.240000 1.160000 1.240000 1.570000 1.340000 1.100000 1.620000 1.650000 1.490000 1.590000 1.490000 1.660000 1.540000 200.000000 1.140000 1.430000 1.480000 1.410000 1.340000 200.000000 1.160000 1.090000 1.450000 1.370000 1.360000 1.160000 0.893000 0.993000 0.968000 0.638000 0.723000 0.629000 0.757000 0.843000 0.734000 0.965000 0.527000 0.881000 -100.000000 
0.790000 0.944000 0.931000 1.210000 1.100000 1.580000 -100.000000 1.270000 1.810000 1.630000 1.310000 1.370000 1.700000 1.480000 1.510000 1.550000 1.560000 1.470000 1.430000 1.660000 1.480000 1.340000 200.000000 1.130000 1.250000 1.180000 1.160000 1.020000 200.000000 0.861000 0.775000 1.000000 0.732000 0.663000 0.662000 0.518000 0.627000 0.678000 0.708000 0.610000 0.695000 0.566000 0.792000 0.644000 0.689000 0.721000 0.752000 0.816000 
0.968000 0.866000 0.589000 0.593000 0.432000 0.530000 0.379000 0.281000 0.310000 0.199000 0.169000 0.152000 0.114000 0.109000 0.183000 0.093400 0.081300 0.161000 0.123000 0.140000 0.198000 0.182000 200.000000 0.344000 0.395000 0.523000 0.760000 0.937000 200.000000 1.090000 1.360000 1.670000 2.110000 2.460000 2.640000 2.570000 2.730000 3.230000 2.850000 2.950000 2.070000 1.740000 1.070000 1.230000 1.060000 1.030000 1.140000 1.030000 
0.891000 1.020000 1.130000 1.360000 1.480000 1.880000 1.690000 1.900000 2.330000 2.570000 1.820000 2.390000 2.350000 1.830000 1.410000 1.820000 1.700000 1.200000 1.540000 1.400000 1.540000 1.100000 200.000000 1.130000 0.964000 1.010000 0.865000 0.809000 200.000000 0.682000 0.652000 0.748000 0.759000 0.582000 0.556000 0.473000 0.533000 0.587000 0.541000 0.509000 0.486000 0.409000 0.476000 0.542000 0.703000 0.821000 0.849000 1.020000 
0.786000 0.742000 0.779000 0.934000 0.737000 0.977000 0.940000 0.905000 1.420000 1.220000 0.973000 1.280000 1.420000 1.190000 1.070000 1.210000 1.070000 1.230000 1.320000 1.300000 1.370000 1.020000 200.000000 1.300000 0.946000 0.989000 1.210000 1.180000 200.000000 1.060000 1.280000 1.310000 1.550000 1.280000 1.270000 1.090000 0.981000 1.100000 1.140000 0.933000 0.832000 0.758000 0.629000 0.591000 0.738000 0.786000 0.798000 0.760000 
1.180000 1.330000 0.801000 0.558000 0.700000 0.738000 0.585000 0.512000 0.376000 0.299000 -100.000000 0.382000 0.301000 -100.000000 0.540000 0.279000 0.287000 -100.000000 0.295000 0.429000 0.420000 0.512000 200.000000 0.283000 0.618000 0.693000 0.628000 0.692000 200.000000 0.831000 0.794000 1.100000 1.030000 1.210000 1.710000 2.300000 2.220000 2.310000 1.750000 2.950000 2.910000 2.410000 200.000000 1.680000 1.090000 0.812000 0.786000 0.836000 
1.420000 1.550000 1.810000 1.880000 2.000000 2.250000 1.760000 2.110000 1.850000 2.040000 1.610000 2.300000 2.170000 1.690000 1.290000 1.480000 1.450000 1.440000 1.200000 1.070000 1.220000 1.040000 200.000000 0.940000 0.941000 0.882000 0.833000 0.966000 200.000000 0.756000 0.729000 0.613000 0.592000 0.403000 0.423000 0.384000 0.448000 0.470000 0.444000 0.418000 0.646000 0.600000 0.740000 0.859000 0.939000 1.060000 1.170000 1.210000 
0.451000 0.490000 0.444000 0.332000 0.203000 0.247000 0.183000 0.134000 0.147000 0.100000 0.129000 0.113000 0.177000 0.214000 0.328000 0.392000 0.527000 0.683000 0.746000 1.070000 1.130000 1.110000 200.000000 1.760000 1.550000 1.720000 2.000000 1.940000 200.000000 1.570000 1.860000 1.820000 1.970000 1.640000 1.510000 1.260000 1.360000 1.200000 0.844000 0.698000 0.786000 0.778000 0.590000 0.562000 0.435000 0.438000 0.448000 0.444000 
0.900000 1.120000 1.260000 1.330000 1.350000 1.740000 1.460000 1.770000 1.930000 2.080000 1.670000 1.910000 2.770000 1.830000 1.700000 2.280000 2.250000 1.660000 1.590000 1.940000 1.780000 1.700000 200.000000 1.500000 1.340000 1.210000 1.100000 0.983000 200.000000 0.706000 0.703000 0.550000 0.451000 0.332000 0.316000 0.227000 0.299000 0.328000 0.330000 0.330000 0.415000 0.467000 0.493000 0.524000 0.684000 1.230000 1.140000 0.981000 
0.848000 0.963000 1.010000 1.310000 0.894000 1.180000 1.080000 1.240000 1.190000 1.330000 1.040000 1.090000 1.360000 1.070000 1.010000 1.020000 0.992000 1.030000 0.950000 0.831000 1.160000 0.763000 200.000000 0.874000 1.100000 1.120000 1.100000 1.120000 200.000000 1.250000 1.030000 1.760000 1.150000 1.470000 1.330000 1.200000 1.190000 1.100000 0.764000 0.961000 0.814000 0.809000 0.739000 0.601000 0.948000 0.915000 0.812000 1.100000 
1.380000 1.150000 0.688000 1.140000 0.663000 0.724000 0.750000 0.687000 1.070000 0.787000 0.754000 1.070000 1.360000 1.050000 1.210000 1.540000 1.350000 1.280000 1.360000 1.470000 1.650000 1.180000 200.000000 1.110000 0.886000 0.881000 0.997000 0.884000 200.000000 0.810000 0.821000 0.869000 0.990000 0.930000 1.010000 1.010000 0.968000 0.956000 1.540000 1.430000 2.160000 2.750000 2.070000 1.790000 1.610000 1.500000 1.500000 1.330000 
0.481000 0.503000 0.438000 0.361000 0.379000 200.000000 0.262000 0.268000 0.130000 0.210000 0.159000 0.206000 0.312000 0.252000 0.415000 0.259000 0.409000 0.376000 0.306000 0.404000 0.448000 0.587000 200.000000 0.661000 0.952000 1.470000 1.190000 1.610000 200.000000 1.550000 1.750000 1.490000 1.240000 1.430000 2.080000 1.760000 1.780000 1.610000 0.929000 1.040000 0.927000 0.838000 0.725000 0.723000 0.588000 0.923000 0.616000 0.837000 
0.673000 1.080000 1.210000 1.560000 1.450000 1.690000 1.060000 1.120000 0.791000 1.230000 0.899000 1.200000 1.360000 1.020000 0.965000 0.932000 1.060000 200.000000 0.891000 0.846000 1.050000 1.220000 200.000000 1.050000 1.040000 1.250000 1.070000 1.360000 200.000000 1.400000 1.240000 1.160000 0.883000 0.930000 0.936000 0.841000 0.939000 -100.000000 0.663000 0.676000 0.732000 0.721000 0.727000 0.797000 0.980000 1.300000 1.060000 1.140000 
0.674000 1.210000 1.170000 1.160000 1.980000 2.360000 1.360000 2.600000 1.090000 3.250000 1.520000 3.320000 4.500000 2.340000 0.985000 2.710000 2.200000 1.290000 1.560000 1.270000 2.030000 1.790000 200.000000 1.020000 1.270000 1.600000 0.719000 0.753000 200.000000 0.910000 0.601000 0.444000 0.775000 0.568000 0.687000 0.473000 0.415000 0.505000 0.369000 0.441000 0.387000 0.390000 0.460000 0.787000 0.483000 0.927000 0.818000 0.822000 
1.250000 1.960000 1.600000 1.240000 2.160000 3.050000 1.940000 2.170000 2.990000 4.320000 2.550000 3.630000 4.350000 2.700000 2.450000 3.580000 2.750000 1.860000 2.480000 1.980000 1.830000 2.200000 200.000000 1.020000 1.690000 1.370000 1.010000 0.727000 200.000000 0.588000 0.550000 0.663000 0.796000 0.644000 0.579000 0.441000 0.490000 0.548000 0.473000 0.403000 0.420000 0.420000 0.649000 0.861000 0.605000 0.279000 0.448000 0.530000 
1.830000 1.760000 0.914000 0.906000 1.050000 0.956000 0.839000 0.658000 0.551000 0.532000 0.494000 0.392000 0.376000 0.281000 0.545000 -100.000000 -100.000000 -100.000000 0.186000 0.235000 -100.000000 0.209000 200.000000 0.174000 0.193000 0.188000 0.283000 0.310000 200.000000 0.559000 0.828000 1.070000 200.000000 1.440000 1.940000 2.500000 2.950000 3.480000 4.630000 5.580000 5.500000 4.290000 2.950000 2.750000 2.300000 1.910000 1.890000 1.430000 
0.997000 1.000000 0.557000 0.672000 0.656000 0.785000 0.444000 0.528000 0.412000 0.387000 0.334000 0.403000 0.463000 0.394000 0.483000 0.515000 0.503000 0.640000 0.426000 0.580000 0.590000 0.841000 200.000000 0.802000 0.840000 0.994000 1.160000 1.280000 200.000000 1.560000 1.810000 1.840000 1.440000 1.740000 2.010000 1.840000 2.140000 1.480000 1.760000 1.930000 1.740000 1.660000 1.500000 1.190000 1.280000 1.240000 1.260000 0.865000 
0.305000 0.349000 0.480000 0.330000 0.356000 0.490000 0.379000 0.647000 0.321000 0.909000 0.730000 1.070000 1.660000 1.260000 1.030000 1.860000 1.900000 1.460000 1.530000 1.530000 1.850000 2.550000 200.000000 1.470000 1.980000 2.040000 1.360000 1.990000 200.000000 1.410000 1.240000 0.786000 0.748000 0.645000 0.792000 0.636000 0.638000 0.695000 0.467000 0.552000 0.506000 0.501000 0.409000 0.493000 0.349000 0.490000 0.435000 0.773000 
-100.000000 0.723000 1.410000 0.538000 -100.000000 -100.000000 200.000000 0.570000 -100.000000 0.523000 200.000000 0.486000 0.480000 200.000000 1.200000 -100.000000 -100.000000 1.130000 200.000000 200.000000 1.150000 1.190000 200.000000 2.040000 1.360000 1.550000 200.000000 1.910000 200.000000 2.680000 2.330000 1.130000 1.100000 0.840000 0.830000 0.554000 0.675000 0.888000 -100.000000 0.926000 -100.000000 1.220000 200.000000 200.000000 200.000000 200.000000 1.350000 200.000000 
0.495000 0.435000 0.457000 0.332000 0.274000 0.337000 -100.000000 0.268000 0.349000 0.376000 0.351000 0.593000 0.863000 0.874000 1.050000 1.230000 1.250000 1.540000 1.810000 1.560000 1.910000 1.580000 200.000000 1.450000 1.590000 1.550000 1.460000 1.540000 200.000000 1.470000 1.260000 1.550000 1.350000 1.330000 1.030000 0.854000 0.949000 0.982000 0.715000 0.797000 0.638000 0.687000 0.600000 0.497000 0.562000 0.509000 0.463000 0.712000 
1.050000 1.140000 1.220000 1.360000 1.400000 1.790000 1.580000 1.880000 2.360000 1.970000 1.370000 1.370000 1.620000 1.210000 1.080000 1.170000 0.987000 1.020000 1.030000 1.100000 1.170000 1.090000 200.000000 0.825000 1.270000 1.220000 1.060000 1.020000 200.000000 1.070000 0.850000 1.130000 1.260000 1.080000 0.935000 0.798000 0.797000 0.749000 0.748000 0.674000 0.764000 0.960000 0.871000 0.664000 0.855000 0.480000 0.576000 0.666000 
1.510000 1.260000 1.520000 1.080000 1.390000 1.290000 1.190000 0.999000 1.510000 0.944000 0.826000 1.480000 0.868000 0.800000 0.911000 1.250000 0.898000 0.902000 0.663000 0.548000 1.290000 0.829000 200.000000 0.369000 0.617000 0.643000 0.611000 0.713000 200.000000 0.578000 0.856000 1.040000 200.000000 1.110000 1.160000 1.640000 1.590000 2.160000 2.990000 2.930000 3.680000 3.430000 2.170000 2.330000 1.450000 1.180000 1.660000 1.940000 
1.540000 1.510000 1.540000 1.300000 1.200000 1.400000 1.180000 1.530000 1.180000 1.260000 1.300000 1.410000 1.100000 1.070000 1.170000 0.894000 0.803000 200.000000 1.060000 200.000000 0.793000 0.493000 200.000000 0.950000 0.761000 0.724000 0.807000 0.915000 200.000000 200.000000 0.641000 0.848000 200.000000 0.739000 0.958000 0.947000 -100.000000 1.270000 1.300000 2.600000 200.000000 1.510000 1.850000 1.830000 -100.000000 2.390000 2.190000 1.520000 
2.410000 3.010000 1.800000 2.310000 2.950000 3.430000 2.060000 3.410000 1.870000 2.660000 1.570000 1.840000 2.300000 1.360000 0.970000 1.430000 1.390000 0.848000 0.807000 0.661000 0.931000 0.885000 200.000000 0.512000 0.684000 0.608000 0.419000 0.415000 200.000000 0.356000 0.338000 0.444000 0.467000 0.382000 0.557000 0.600000 0.639000 0.726000 0.789000 0.996000 1.110000 1.260000 1.630000 2.280000 1.440000 1.950000 1.600000 1.510000 
200.000000 0.654000 1.010000 0.592000 200.000000 0.718000 -100.000000 200.000000 1.080000 0.650000 1.060000 1.010000 0.790000 1.560000 1.130000 -100.000000 0.512000 1.020000 200.000000 0.525000 0.741000 0.582000 200.000000 200.000000 200.000000 200.000000 0.676000 0.570000 200.000000 200.000000 0.701000 0.613000 1.110000 -100.000000 0.807000 0.787000 0.850000 200.000000 1.510000 1.460000 200.000000 1.120000 1.140000 200.000000 200.000000 200.000000 0.898000 0.798000 
0.425000 0.418000 0.420000 0.379000 0.259000 0.272000 -100.000000 0.182000 0.192000 0.164000 -100.000000 0.165000 0.306000 0.406000 0.750000 0.520000 0.541000 -100.000000 0.938000 1.200000 1.400000 1.190000 200.000000 1.210000 1.430000 1.390000 1.940000 1.790000 200.000000 1.750000 1.770000 2.330000 2.100000 1.550000 1.390000 1.090000 0.979000 1.160000 0.964000 0.898000 0.825000 0.846000 0.703000 0.349000 0.590000 0.500000 0.454000 0.403000 
0.618000 0.567000 0.486000 0.401000 0.328000 0.432000 0.270000 0.314000 0.264000 0.279000 0.204000 0.250000 0.328000 0.308000 0.529000 0.366000 0.538000 0.643000 0.765000 0.992000 1.040000 1.120000 200.000000 1.560000 1.550000 1.640000 1.890000 1.670000 200.000000 1.660000 1.690000 1.740000 1.600000 200.000000 1.310000 0.958000 1.020000 0.958000 0.751000 0.764000 0.712000 0.658000 0.685000 0.594000 0.517000 0.629000 0.564000 0.746000 
0.531000 0.515000 0.678000 0.403000 0.281000 0.328000 -100.000000 0.135000 0.129000 0.129000 -100.000000 -100.000000 0.143000 -100.000000 0.451000 0.255000 0.356000 0.822000 0.559000 0.989000 1.110000 1.060000 200.000000 1.490000 1.390000 1.340000 2.100000 1.900000 200.000000 1.890000 2.160000 2.140000 1.780000 200.000000 1.580000 1.280000 1.480000 1.360000 0.974000 0.932000 0.889000 0.786000 0.802000 0.543000 0.719000 0.808000 0.822000 0.679000 
0.861000 0.935000 1.010000 0.836000 0.839000 1.270000 0.833000 0.897000 1.120000 1.050000 0.994000 1.310000 1.570000 1.210000 1.480000 1.370000 1.860000 1.510000 1.660000 2.040000 2.030000 1.810000 200.000000 2.030000 1.770000 1.720000 1.320000 1.340000 200.000000 0.983000 0.966000 0.691000 0.667000 0.589000 0.580000 0.518000 0.597000 0.578000 0.483000 0.551000 0.711000 0.546000 0.770000 0.788000 0.683000 0.868000 0.856000 0.886000 
0.634000 0.698000 0.871000 0.880000 0.718000 0.964000 -100.000000 0.785000 1.330000 0.923000 1.230000 1.290000 1.440000 200.000000 1.460000 1.640000 1.630000 1.200000 1.730000 200.000000 2.130000 1.470000 200.000000 1.640000 1.370000 1.120000 1.470000 1.120000 200.000000 1.150000 200.000000 1.200000 1.070000 0.895000 0.840000 0.556000 0.686000 0.673000 0.650000 0.618000 -100.000000 0.842000 1.270000 0.826000 0.860000 0.997000 0.949000 0.753000 
1.080000 1.060000 0.566000 0.755000 0.460000 0.590000 -100.000000 0.262000 0.262000 0.154000 0.153000 0.099400 0.085400 -100.000000 0.219000 0.070800 0.122000 0.285000 0.176000 0.338000 0.426000 0.429000 200.000000 0.634000 0.731000 0.769000 1.020000 1.140000 200.000000 1.260000 1.400000 1.910000 2.010000 2.380000 2.430000 1.890000 2.070000 1.800000 2.190000 1.920000 1.740000 1.680000 1.360000 1.160000 1.410000 1.120000 1.140000 0.990000 
0.394000 0.398000 0.361000 0.332000 0.279000 0.337000 -100.000000 0.189000 0.162000 0.196000 0.240000 0.275000 0.392000 0.502000 0.770000 0.707000 0.981000 0.966000 1.240000 1.680000 1.790000 1.580000 200.000000 2.060000 1.890000 2.110000 2.120000 1.750000 200.000000 1.640000 1.830000 1.340000 1.350000 1.140000 1.140000 0.760000 0.813000 0.822000 0.711000 0.596000 0.617000 0.611000 0.597000 0.460000 0.435000 0.444000 0.401000 0.358000 
4.460000 3.560000 1.730000 2.110000 1.260000 1.180000 1.000000 0.894000 0.797000 0.457000 0.482000 0.376000 0.314000 0.151000 0.323000 0.094100 0.081900 -100.000000 -100.000000 -100.000000 0.062100 -100.000000 200.000000 -100.000000 -100.000000 -100.000000 -100.000000 -100.000000 200.000000 0.083000 0.179000 0.409000 0.558000 1.170000 1.710000 2.270000 2.060000 2.510000 3.510000 4.820000 7.160000 9.650000 5.740000 5.210000 4.170000 2.950000 3.320000 2.450000 
3.560000 2.890000 1.560000 1.490000 1.110000 1.170000 0.789000 0.731000 0.742000 0.454000 -100.000000 0.304000 0.299000 -100.000000 0.339000 0.105000 0.084200 -100.000000 -100.000000 -100.000000 -100.000000 -100.000000 200.000000 0.024900 -100.000000 -100.000000 -100.000000 -100.000000 200.000000 0.178000 0.331000 0.685000 1.040000 1.420000 1.810000 2.460000 2.570000 2.910000 4.170000 5.860000 8.110000 7.890000 5.030000 4.530000 3.160000 2.790000 2.770000 2.270000 
3.080000 2.480000 2.140000 3.010000 2.270000 2.230000 2.050000 2.250000 2.750000 2.030000 1.600000 2.000000 1.590000 1.590000 1.790000 1.350000 1.080000 1.330000 1.140000 0.904000 1.080000 0.578000 200.000000 0.418000 0.398000 0.349000 0.336000 0.261000 200.000000 0.200000 0.209000 0.361000 0.349000 0.570000 0.636000 1.350000 200.000000 0.866000 1.700000 1.690000 2.530000 3.320000 2.910000 2.680000 2.530000 1.440000 1.540000 1.800000 
1.340000 1.230000 0.830000 0.708000 0.720000 0.697000 0.481000 0.551000 0.321000 0.299000 0.193000 0.155000 0.162000 -100.000000 0.187000 0.043900 0.042100 -100.000000 -100.000000 -100.000000 0.032100 0.042400 200.000000 0.037700 0.067000 0.131000 0.226000 0.384000 200.000000 0.739000 1.080000 1.590000 1.350000 2.060000 2.620000 3.010000 4.000000 4.790000 4.380000 4.660000 4.230000 3.630000 1.910000 1.970000 1.870000 1.810000 1.630000 1.460000 
0.694000 0.605000 0.794000 0.457000 0.575000 0.500000 -100.000000 0.287000 0.206000 0.252000 -100.000000 200.000000 0.319000 -100.000000 0.707000 0.281000 0.337000 -100.000000 0.643000 0.754000 0.960000 0.880000 200.000000 1.390000 1.410000 1.690000 1.510000 1.640000 200.000000 1.740000 2.060000 1.680000 1.730000 1.390000 1.350000 1.110000 1.250000 200.000000 0.939000 1.010000 -100.000000 0.912000 0.960000 0.720000 0.744000 1.060000 0.738000 0.817000 
2.360000 2.170000 1.320000 2.410000 1.560000 2.080000 1.440000 1.570000 1.850000 1.420000 1.020000 1.130000 1.070000 0.870000 0.816000 0.813000 0.773000 0.640000 0.561000 0.532000 0.640000 0.476000 200.000000 0.441000 0.480000 0.444000 0.570000 0.556000 200.000000 0.564000 0.668000 1.050000 1.060000 1.360000 1.290000 1.560000 1.510000 1.510000 2.280000 2.200000 2.060000 2.070000 2.190000 1.870000 2.280000 1.810000 1.820000 1.760000 
2.400000 2.300000 1.760000 0.872000 0.996000 1.080000 0.773000 0.632000 0.648000 0.480000 0.805000 0.392000 0.451000 0.575000 0.853000 0.351000 0.379000 0.857000 0.451000 0.701000 0.395000 0.714000 200.000000 0.511000 200.000000 0.935000 0.820000 0.602000 200.000000 0.594000 0.759000 0.958000 0.757000 1.110000 1.450000 1.490000 1.560000 1.370000 1.420000 2.310000 2.790000 3.100000 200.000000 4.200000 2.500000 1.300000 1.150000 0.956000 
0.958000 1.100000 0.815000 0.598000 0.429000 0.639000 -100.000000 0.287000 0.301000 0.191000 -100.000000 -100.000000 0.132000 -100.000000 0.473000 -100.000000 -100.000000 0.739000 -100.000000 -100.000000 0.147000 -100.000000 200.000000 0.272000 0.483000 0.601000 1.060000 1.060000 200.000000 1.370000 1.370000 2.080000 2.060000 2.660000 1.800000 2.890000 2.680000 1.980000 1.590000 2.000000 1.410000 1.310000 200.000000 1.200000 1.490000 1.290000 1.160000 1.180000 
200.000000 200.000000 1.290000 1.050000 -100.000000 200.000000 200.000000 1.260000 200.000000 0.749000 1.220000 200.000000 0.613000 200.000000 1.540000 200.000000 200.000000 0.932000 200.000000 0.429000 -100.000000 200.000000 200.000000 200.000000 0.730000 200.000000 0.578000 -100.000000 200.000000 200.000000 0.891000 1.120000 200.000000 -100.000000 1.160000 0.876000 1.320000 1.370000 2.550000 2.110000 200.000000 2.730000 200.000000 200.000000 200.000000 200.000000 200.000000 1.060000 
1.250000 1.100000 0.978000 0.766000 0.830000 1.030000 0.835000 0.961000 0.982000 1.050000 0.857000 1.150000 1.130000 0.927000 1.020000 0.956000 1.130000 1.010000 0.947000 1.080000 1.130000 1.010000 200.000000 1.160000 0.899000 1.080000 1.030000 1.000000 200.000000 1.050000 1.260000 0.898000 0.851000 0.974000 1.160000 1.160000 1.200000 1.090000 1.260000 1.260000 1.390000 1.270000 1.370000 1.460000 1.020000 1.230000 1.130000 1.130000 
-100.000000 0.861000 200.000000 0.741000 0.739000 1.040000 -100.000000 0.758000 0.863000 0.908000 0.979000 0.916000 0.870000 200.000000 1.220000 1.600000 1.820000 200.000000 200.000000 1.510000 1.670000 1.110000 200.000000 1.600000 1.190000 200.000000 1.110000 1.040000 200.000000 200.000000 0.980000 200.000000 1.120000 0.978000 1.110000 0.932000 0.955000 1.020000 1.360000 1.200000 1.260000 0.948000 1.530000 0.961000 200.000000 1.320000 1.250000 -100.000000 
0.957000 0.921000 0.748000 0.714000 0.490000 0.546000 0.398000 0.392000 0.237000 0.264000 0.182000 0.145000 0.174000 0.159000 0.228000 0.142000 0.132000 0.237000 0.061200 0.185000 0.137000 0.154000 200.000000 0.252000 0.441000 0.666000 0.815000 1.190000 200.000000 1.320000 1.450000 2.110000 1.860000 2.690000 3.250000 3.760000 3.860000 2.970000 1.870000 2.070000 1.680000 1.410000 1.120000 1.070000 1.150000 0.679000 0.791000 1.100000 
2.210000 2.310000 2.580000 2.130000 1.880000 3.230000 1.820000 1.590000 1.870000 1.510000 1.420000 1.190000 0.914000 1.120000 1.240000 0.811000 0.976000 200.000000 0.893000 0.913000 0.904000 1.110000 200.000000 0.765000 1.160000 0.868000 0.963000 0.781000 200.000000 0.816000 0.963000 1.390000 1.080000 1.420000 1.700000 1.370000 1.540000 1.360000 0.991000 1.060000 0.894000 1.170000 1.460000 1.280000 1.640000 200.000000 0.999000 0.996000 
1.780000 1.490000 1.120000 0.844000 0.736000 0.802000 0.620000 0.531000 0.448000 0.346000 0.265000 0.228000 0.252000 -100.000000 0.232000 0.090200 -100.000000 -100.000000 0.103000 -100.000000 0.097400 0.102000 200.000000 0.078000 0.131000 0.168000 0.287000 0.390000 200.000000 0.712000 0.895000 1.060000 1.680000 2.040000 2.830000 3.030000 3.460000 1.870000 3.270000 4.200000 3.580000 3.010000 2.530000 2.620000 1.800000 1.760000 1.920000 1.630000 
1.070000 1.390000 1.400000 1.910000 1.380000 2.390000 1.630000 2.130000 1.800000 2.100000 1.790000 2.000000 1.960000 1.600000 1.330000 1.380000 1.120000 0.897000 0.677000 0.716000 0.632000 0.698000 200.000000 0.612000 0.719000 0.743000 0.725000 0.820000 200.000000 0.845000 0.897000 1.180000 0.654000 1.140000 1.290000 1.240000 1.520000 1.510000 1.190000 1.160000 0.981000 0.938000 0.770000 0.793000 1.180000 1.200000 1.160000 1.240000 
1.500000 1.610000 1.570000 1.560000 1.520000 2.110000 1.490000 2.160000 1.250000 2.130000 1.450000 2.010000 2.250000 1.510000 1.050000 1.710000 1.640000 1.320000 1.080000 1.260000 1.240000 1.050000 200.000000 1.040000 0.964000 0.904000 0.741000 0.824000 200.000000 0.604000 0.634000 0.536000 0.505000 0.574000 0.638000 0.585000 0.569000 0.684000 0.612000 0.739000 0.879000 1.190000 1.280000 1.440000 1.320000 1.790000 1.610000 1.430000 
3.380000 2.870000 1.540000 1.530000 1.050000 1.240000 1.050000 1.280000 0.869000 1.010000 0.752000 0.992000 1.040000 0.727000 0.706000 0.794000 0.823000 0.681000 0.625000 0.616000 0.543000 0.640000 200.000000 0.529000 0.497000 0.415000 0.337000 0.351000 200.000000 0.238000 0.247000 0.401000 0.366000 0.781000 1.070000 1.520000 1.540000 2.060000 2.250000 3.320000 4.530000 5.430000 4.320000 4.660000 3.200000 2.080000 2.360000 1.970000 
0.678000 0.650000 0.599000 0.503000 0.548000 0.621000 0.464000 0.384000 0.219000 0.188000 -100.000000 -100.000000 0.222000 -100.000000 0.608000 200.000000 0.379000 0.666000 0.429000 0.710000 0.781000 0.875000 200.000000 0.987000 200.000000 1.250000 200.000000 1.530000 200.000000 1.720000 200.000000 1.470000 1.550000 1.300000 1.720000 1.480000 1.520000 200.000000 1.160000 1.210000 1.210000 0.914000 1.040000 0.906000 0.753000 1.120000 0.973000 0.813000 
0.847000 0.742000 0.880000 0.539000 0.374000 0.460000 -100.000000 0.268000 0.266000 0.158000 -100.000000 0.177000 0.151000 -100.000000 0.574000 -100.000000 0.275000 0.686000 0.423000 -100.000000 0.739000 0.493000 200.000000 0.554000 0.993000 1.080000 1.130000 0.943000 200.000000 1.340000 1.160000 1.860000 2.200000 2.220000 2.000000 2.380000 2.200000 2.360000 3.970000 2.870000 2.160000 1.560000 1.410000 0.948000 0.990000 0.846000 0.551000 0.717000 
1.190000 1.160000 1.310000 1.650000 1.230000 1.800000 1.440000 1.560000 2.310000 1.510000 1.130000 1.500000 1.370000 1.100000 0.901000 1.150000 1.040000 0.886000 1.210000 1.350000 1.860000 1.270000 200.000000 1.240000 1.140000 1.250000 1.160000 1.140000 200.000000 0.988000 1.090000 1.050000 1.090000 1.050000 1.250000 1.060000 0.893000 1.150000 1.910000 0.940000 0.922000 0.764000 0.896000 0.787000 1.020000 1.190000 1.080000 1.020000 
1.440000 1.040000 0.681000 0.826000 0.616000 0.565000 0.467000 0.426000 0.429000 0.247000 0.160000 0.162000 0.121000 0.075900 0.075400 0.049700 0.047700 0.063200 0.040400 0.050400 0.073800 0.065200 200.000000 0.121000 0.153000 0.228000 0.361000 0.522000 200.000000 0.908000 0.990000 1.750000 2.220000 2.870000 2.750000 3.630000 3.630000 3.730000 4.860000 4.470000 3.510000 2.730000 1.700000 1.410000 1.470000 1.370000 1.340000 1.190000 
1.230000 1.080000 1.560000 0.954000 0.859000 1.070000 -100.000000 200.000000 0.793000 0.704000 0.848000 200.000000 0.538000 1.330000 1.050000 -100.000000 0.432000 0.960000 200.000000 0.942000 200.000000 0.420000 200.000000 0.995000 0.604000 200.000000 0.951000 0.503000 200.000000 200.000000 1.100000 0.891000 200.000000 -100.000000 200.000000 2.350000 2.190000 200.000000 200.000000 3.200000 3.200000 2.500000 1.640000 1.270000 1.560000 1.120000 1.430000 1.230000 
-100.000000 0.497000 0.526000 0.698000 0.574000 0.792000 0.787000 0.903000 1.290000 1.180000 0.968000 1.070000 1.250000 1.090000 0.977000 1.120000 1.050000 0.922000 0.959000 1.140000 1.240000 0.981000 200.000000 1.230000 1.010000 1.150000 1.260000 1.400000 200.000000 1.200000 1.320000 1.430000 1.350000 1.100000 1.070000 0.821000 0.840000 0.744000 0.668000 0.572000 0.677000 0.582000 0.507000 0.473000 0.486000 0.661000 0.476000 0.619000 
1.520000 1.470000 1.130000 1.850000 1.220000 1.560000 1.330000 1.780000 2.830000 2.200000 1.360000 1.980000 2.070000 1.160000 1.190000 1.520000 1.290000 0.981000 1.210000 1.030000 1.530000 1.060000 200.000000 0.986000 0.865000 0.742000 0.711000 0.684000 200.000000 0.589000 0.625000 0.643000 0.582000 0.561000 0.797000 1.420000 -100.000000 2.570000 2.730000 1.560000 1.390000 1.230000 1.170000 1.160000 1.220000 1.220000 1.040000 1.110000 
0.550000 0.545000 0.542000 0.460000 0.293000 0.310000 -100.000000 0.243000 0.206000 0.225000 -100.000000 0.178000 0.299000 -100.000000 0.505000 0.398000 0.535000 0.580000 0.783000 0.763000 0.840000 1.120000 200.000000 1.050000 1.300000 1.390000 1.620000 1.400000 200.000000 1.540000 1.440000 2.390000 1.540000 2.140000 1.760000 -100.000000 200.000000 2.330000 200.000000 1.040000 -100.000000 0.849000 0.851000 0.703000 0.981000 0.588000 0.493000 0.562000 
0.645000 0.563000 0.668000 0.467000 0.406000 0.460000 0.415000 0.387000 0.270000 0.270000 0.244000 0.270000 0.306000 0.295000 0.358000 0.560000 0.418000 0.480000 0.473000 0.563000 0.940000 1.010000 200.000000 1.090000 1.320000 1.680000 1.550000 1.720000 200.000000 2.040000 2.080000 1.570000 1.490000 1.490000 1.670000 1.680000 1.530000 1.930000 -100.000000 1.310000 1.400000 1.320000 1.020000 0.789000 0.807000 0.809000 0.688000 1.040000 
1.880000 1.570000 0.931000 0.846000 0.664000 0.401000 -100.000000 0.293000 0.216000 0.187000 -100.000000 0.118000 0.167000 -100.000000 0.423000 -100.000000 0.160000 -100.000000 0.245000 0.361000 0.392000 0.409000 200.000000 0.748000 0.840000 1.070000 1.400000 1.240000 200.000000 1.520000 1.910000 2.060000 1.480000 1.840000 1.810000 1.550000 1.590000 1.520000 1.370000 1.450000 1.790000 2.070000 1.370000 1.290000 1.190000 200.000000 1.270000 0.763000
[truncated: 2,531,517 more chars]
