# Supplementary material for: Assessing the gain of biological data integration in gene networks inference
Source: BMC Genomics. 2012 Oct 26;13(Suppl 6):S7. doi: 10.1186/1471-2164-13-S6-S7 (PMC3481449; doi:10.1186/1471-2164-13-S6-S7)
Supplement: Additional file 2 — USP QC dataset samples. File containing the normalized and quantized signal into three expression levels: -1,0 and 1 (down, null and up regulated). The value 3 means not observed. [file 1471-2164-13-S6-S7-S2.txt]

0 0 0 0 0 3 2 2 0 2 1 0 2 1 2 2 0 0 0 0 1 1 0 1 1 1 1 1 1 1 2 2 0 2 3 1 1 0 0 0 0 0 0 0 1 0 1 1 0 2 1 0 1 0 2 0 0 0 2 2 3 1 1 1 0 3 2 0 1 1 0 0 2 2 2 1 1 1 0 2 0 0 0 1 2 1 1 0 0 0 1 0 2 1 2 1 0 1 2 1 0 1 2 2 0 0 0 0 0 1 1 1 0 0 1 1 1 1 0 1 1 2 0 1 1 1 1 0 1 2 1 0 1 1 2 3 0 2 2 3 0 0 1 2 1 2 1 1 1 1 0 0 0 2 1 0 1 1 2 0 3 1 0 1 0 1 1 0 2 1 2 0 0 1 0 1 0 0 1 1 2 1 1 0 0 1 0 1 1 1 1 1 1 2 0 0 0 1 2 1 3 0 1 0 1 2 1 1 1 1 0 0 0 2 0 1 0 0 0 1 0 0 2 1 2 1 2 0 2 0 1 2 1 0 1 0 1 1 2 0 0 1 0 1 1 0 1 1 1 2 2 1 1 1 1 0 1 0 2 1 0 1 1 0 2 1 0 1 1 0 2 1 1 1 1 0 1 0 1 1 1 2 1 1 0 1 0 2 1 1 0 0 2 1 1 1 2 0 1 2 0 1 0 1 0 1 0 0 0 1 0 2 1 0 1 0 1 2 2 1 0 1 1 1 1 0 1 2 2 1 1 1 0 1 1 1 2 0 1 1 3 0 0 2 2 1 2 2 0 0 0 0 0 0 0 0 2 1 1 1 1 1 1 0 1 1 0 2 1 1 1 2 1 0 0 1 2 0 1 1 1 0 0 0 0 2 2 2 1 2 2 1 1 2 1 2 0 0 0 0 0 1 2 0 2 2 2 2 1 3 1 1 0 2 1 1 1 0 1 1 0 1 1 1 1 2 0 2 2 0 2 0 1 1 1 0 1 0 1 0 0 2 2 1 1 1 2 2 2 2 1 2 2 3 1 1 1 1 2 0 0 0 1 1 2 1 0 1 1 1 1 1 0 0 0 2 0 0 1 1 1 1 0 3 2 2 1 2 1 2 1 0 0 2 1 2 2 1 1 1 2 1 0 1 2 2 2 2 1 1 1 1 0 2 2 0 0 1 1 1 2 2 1 0 1 1 0 1 0 1 0 0 0 1 2 2 0 1 0 1 0 1 2 0 0 0 0 0 0 1 0 2 0 1 0 0 2 1 2 0 2 2 0 1 0 2 0 0 1 2 0 1 1 2 3 0 0 2 0 1 1 1 0 1 0 1 0 1 0 1 0 0 1 1 0 1 1 1 1 2 1 1 1 2 2 0 2 0 1 1 0 1 1 2 2 1 1 0 1 0 0 1 2 2 2 0 1 0 1 0 2 1 1 1 0 1 0 2 1 0 2 2 0 1 2 1 0 0 1 1 1 0 2 1 1 2 1 1 0 1 2 1 1 2 1 2 0 0 2 3 2 2 0 1 0 0 0 0 0 2 2 1 0 0 0 0 0 0 2 1 2 0 3 2 2 0 1 1 1 0 0 1 1 2 1 1 0 2 2 0 0 2 0 1 0 1 1 2 1 2 1 0 1 1 1 1 1 1 1 0 1 1 1 1 2 2 3 1 0 2 2 2 1 0 1 1 1 2 1 1 1 2 1 1 2 1 0 0 0 0 0 2 0 1 1 0 0 0 1 1 0 1 1 1 2 0 2 1 1 1 2 0 2 2 0 2 0 3 1 2 1 1 1 0 0 0 0 0 0 0 2 1 1 1 2 2 2 1 1 0 1 1 1 0 1 1 1 1 1 0 1 0 1 2 0 1 0 1 2 2 1 1 3 0 0 1 1 0 1 1 1 1 0 2 1 0 0 1 2 1 0 0 0 1 1 2 2 3 0 1 1 1 0 1 0 2 2 2 1 1 2 2 1 3 2 0 1 2 2 1 2 2 1 1 1 2 1 0 1 1 1 2 1 1 1 0 1 0 2 1 2 1 1 0 1 2 0 2 1 0 0 1 1 1 1 0 1 0 1 1 0 1 1 0 0 1 1 0 2 0 0 2 1 0 1 1 0 0 1 1 1 1 2 1 1 2 1 0 0 2 0 1 2 0 1 2 1 1 1 1 0 1 1 0 0 0 1 0 1 2 1 0 0 1 1 0 0 1 1 1 0 2 2 2 1 1 0 1 2 1 0 0 0 0 1 0 1 2 0 1 1 1 2 0 1 0 0 0 3 1 0 1 0 2 1 2 1 2 0 1 0 1 1 2 1 2 2 1 0 2 2 0 0 2 2 3 2 0 1 1 2 2 1 0 1 1 1 2 0 0 0 1 3 2 0 0 2 1 2 2 1 1 2 0 2 2 2 2 2 0 2 0 0 0 1 1 1 0 0 1 1 2 0 2 1 0 1 0 2 2 1 1 1 1 1 2 2 0 1 2 0 2 2 0 0 0 1 1 0 0 1 0 2 1 1 1 1 2 0 3 0 2 2 1 1 1 0 1 1 1 2 0 2 1 1 1 0 1 0 0 0 3 1 2 1 0 1 2 2 1 0 1 1 1 2 2 2 2 2 1 0 2 2 1 0 1 1 1 0 1 1 1 2 1 1 1 1 2 1 2 2 1 1 1 1 1 1 1 1 2 1 2 2 3 0 2 0 1 1 1 0 1 2 1 2 2 3 3 0 2 1 0 1 3 0 0 1 1 1 2 0 0 0 1 0 0 1 1 3 1 0 1 0 1 1 1 1 1 2 0 1 1 1 1 2 0 1 0 2 3 1 0 0 2 0 0 0 3 0 0 1 1 0 2 3 0 3 0 0 0 2 1 1 0 1 0 1 0 0 2 0 1 1 1 1 1 1 2 0 3 3 1 1 2 1 2 2 2 2 2 2 2 0 0 1 3 2 3 0 2 2 1 2 2 0 1 0 2 1 1 0 0 1 2 0 2 1 0 1 1 1 1 3 0 0 2 3 0 1 0 1 2 1 2 1 0 0 2 2 1 0 1 0 2 1 3 0 3 1 1 1 0 0 0 1 2 1 1 1 0 1 1 1 0 0 1 1 0 0 0 2 2 1 1 0 3 1 1 0 2 2 1 2 1 1 1 1 0 1 2 0 1 2 1 1 1 2 2 2 2 1 2 1 0 2 1 2 1 2 1 1 1 2 2 2 1 2 2 0 1 0 1 0 1 1 0 2 2 1 2 2 0 1 2 0 1 1 2 2 2 0 1 1 1 2 1 1 1 1 2 1 2 0 2 2 2 2 1 0 1 1 1 1 2 1 0 1 1 2 1 0 1 0 1 2 0 2 2 1 1 1 2 0 0 3 1 0 0 2 3 2 0 2 1 2 1 0 0 1 2 0 2 1 1 1 1 2 0 2 2 0 1 2 2 2 2 1 2 2 0 2 1 1 1 1 1 1 0 1 0 0 2 1 1 2 0 2 2 0 1 1 2 1 2 1 0 2 0 1 2 2 1 2 0 1 2 0 0 1 2 2 2 1 0 2 1 2 2 2 0 1 1 1 2 1 0 0 0 0 0 2 2 2 2 2 1 2 1 0 0 1 0 2 0 2 1 2 2 2 1 0 1 1 0 0 0 3 2 1 2 1 2 2 1 1 1 3 1 2 2 2 1 1 3 0 2 1 2 3 1 1 0 1 1 0 1 1 1 0 0 1 1 0 1 1 0 1 1 0 1 1 1 0 0 1 0 0 1 0 0 1 1 2 1 1 3 0 1 1 0 0 1 1 2 2 0 1 0 2 3 1 1 1 1 1 1 2 1 1 0 1 1 0 0 0 0 1 1 2 1 2 0 1 0 0 0 2 1 0 1 0 1 1 0 1 0 1 0 1 1 0 0 2 0 0 0 1 2 1 2 1 1 1 2 0 0 2 2 1 2 0 0 2 0 0 0 0 0 1 2 1 1 0 2 2 1 0 1 0 1 0 1 0 1 1 1 1 2 1 1 0 0 1 2 1 0 2 0 1 0 3 3 1 2 0 0 0 2 1 1 1 1 1 1 0 1 0 1 2 1 0 0 2 3 1 2 3 1 1 0 0 2 1 1 0 0 1 0 1 1 1 1 0 0 0 1 2 2 1 0 0 2 1 0 1 1 0 1 0 0 1 0 2 1 0 1 0 1 2 0 2 2 2 1 1 0 0 0 0 0 1 1 1 0 1 1 1 2 2 0 2 1 3 0 1 2 2 2 1 2 1 3 1 2 0 2 2 1 2 0 0 1 0 0 0 0 0 1 1 1 2 2 1 3 0 2 2 0 1 1 2 0 0 0 0 0 0 1 1 0 1 1 1 0 1 2 2 1 0 1 0 1 0 1 0 1 0 1 0 0 2 1 2 1 1 3 0 2 0 1 1 1 2 1 0 3 2 3 1 2 1 1 1 0 0 1 1 1 1 1 0 0 1 0 1 1 1 0 1 3 1 1 1 1 2 0 0 0 0 1 1 0 1 0 1 1 0 1 2 2 3 3 1 1 0 0 0 2 1 1 1 1 1 0 1 1 0 1 1 2 3 1 1 2 1 0 1 1 2 0 0 0 0 3 0 2 0 2 1 0 1 2 2 1 3 1 1 0 2 1 1 1 0 0 1 0 0 2 3 3 2 1 0 0 0 3 2 1 1 0 0 0 1 1 0 1 1 0 0 2 2 2 1 0 2 1 0 0 2 1 1 2 1 1 2 1 1 0 2 1 1 0 2 1 0 0 0 0 1 2 2 0 1 1 1 0 2 0 0 0 2 2 2 0 1 0 0 2 0 3 1 0 1 3 3 0 2 1 2 2 1 2 1 1 1 2 0 0 0 0 2 2 1 2 2 0 0 0 2 0 1 0 0 1 1 2 1 1 2 0 1 0 0 0 0 0 1 2 1 0 1 0 1 0 2 0 2 1 1 1 2 0 2 1 1 1 3 0 2 1 2 1 0 0 1 0 1 0 1 2 0 2 1 1 0 1 1 2 1 3 0 2 1 2 1 2 1 0 0 1 1 2 0 1 1 1 1 3 1 0 0 0 1 0 1 2 1 0 0 2 1 1 3 0 1 1 3 1 2 1 2 0 2 2 1 2 0 3 0 2 1 1 1 1 2 2 3 2 2 1 3 0 0 1 1 2 2 3 1 2 1 0 1 1 2 1 0 0 2 1 1 0 1 2 1 0 0 1 2 1 1 1 1 1 1 1 1 1 2 0 0 0 2 1 1 1 1 0 0 0 0 0 0 0 2 0 0 2 2 1 0 1 1 2 0 1 1 1 0 0 1 2 1 1 1 1 2 1 1 1 1 2 1 0 1 0 1 2 3 0 2 1 1 2 2 2 2 1 1 0 0 1 1 1 2 0 1 0 1 1 2 2 2 0 2 1 0 1 0 0 3 1 0 0 1 0 2 1 0 2 0 1 0 0 1 2 2 2 1 0 1 1 2 1 1 2 1 2 1 1 1 0 0 1 1 1 1 1 2 1 1 1 1 0 2 0 1 1 1 0 0 1 0 1 1 0 0 2 0 2 1 2 2 1 0 1 1 0 0 0 0 2 1 2 0 1 0 2 1 2 2 2 1 1 0 1 1 3 0 0 1 1 1 2 1 0 0 1 1 1 0 0 3 0 1 3 1 1 0 1 2 1 3 1 3 2 1 0 0 1 1 1 0 0 2 0 2 1 2 0 2 0 0 0 0 0 0 2 3 3 0 0 0 3 1 2 0 2 2 1 0 2 2 2 1 1 1 1 0 0 2 1 0 1 2 2 2 0 1 0 1 2 0 1 2 2 1 0 1 1 1 0 3 2 3 0 0 0 2 1 0 0 2 1 0 1 2 1 0 1 0 1 0 3 1 1 0 1 0 0 2 0 2 0 1 2 1 1 2 1 2 2 1 1 1 3 1 0 0 1 0 0 1 1 2 2 1 2 1 1 0 1 0 0 0 0 2 1 2 1 0 0 1 2 2 0 1 1 0 1 0 2 0 0 2 1 1 1 2 2 2 1 1 1 3 0 1 1 0 1 3 0 0 1 2 0 2 0 2 0 1 2 2 2 0 1 0 0 0 0 2 0 0 1 0 1 0 1 1 1 2 2 0 0 1 2 0 0 2 1 1 1 2 1 1 3 2 1 1 1 1 1 1 1 2 2 2 2 1 1 0 2 0 2 2 1 2 1 1 1 1 1 2 0 2 1 1 1 1 0 2 2 2 1 0 0 1 1 2 1 1 2 0 1 2 1 1 1 1 0 3 2 1 1 0 1 0 1 1 0 0 1 1 1 0 1 1 0 2 1 1 0 0 1 1 1 0 0 1 2 2 1 1 1 0 1 1 0 1 1 1 2 2 1 1 1 1 2 0 0 0 1 1 0 2 1 1 1 1 1 1 1 2 0 0 0 0 0 2 2 2 1 0 1 1 1 0 0 0 0 2 1 0 3 2 1 0 1 0 0 1 0 1 3 1 0 3 1 1 2 0 0 2 1 1 2 1 2 2 0 1 2 1 2 0 1 0 2 1 1 0 1 0 0 0 2 0 0 1 2 2 2 1 0 0 1 0 1 0 0 0 1 2 1 1 2 1 0 1 2 2 2 1 2 0 0 0 2 2 1 1 1 1 2 1 0 0 1 1 0 1 0 1 2 1 2 3 0 1 0 1 0 2 2 1 0 0 2 1 1 1 1 1 1 1 1 1 2 1 2 0 0 2 0 1 2 2 3 2 1 1 1 1 1 0 0 1 2 2 2 1 2 2 0 1 1 2 0 0 2 2 0 0 1 1 2 0 1 1 1 2 2 0 1 2 2 2 2 2 1 1 1 1 1 0 1 2 1 1 2 2 0 0 2 2 1 1 1 2 2 1 0 1 1 2 1 2 2 2 2 0 1 1 1 2 2 0 0 1 0 0 1 1 1 0 0 2 1 1 1 1 2 3 3 1 2 3 1 0 2 2 2 2 2 1 1 1 2 0 1 1 2 3 3 1 2 1 1 1 2 1 0 0 1 1 0 2 1 0 0 0 1 1 2 2 2 1 2 3 1 0 1 1 0 1 3 1 0 1 2 2 2 2 2 1 1 1 1 1 1 3 1 1 2 1 0 0 1 0 2 0 2 1 2 1 1 1 1 1 0 1 2 1 1 3 1 2 0 1 1 2 1 1 0 0 1 0 1 0 1 1 1 1 2 1 1 0 1 3 1 1 0 2 2 2 2 2 1 0 0 1 1 1 2 0 0 1 0 2 1 2 0 2 2 1 0 1 0 1 1 0 0 0 3 2 2 0 1 1 1 1 2 1 0 2 0 1 0 1 0 0 1 0 2 2 1 2 2 2 2 0 0 0 0 1 1 3 1 0 3 0 0 2 0 0 0 1 0 0 1 1 2 1 3 2 1 0 0 1 0 0 2 1 1 2 0 3 0 0 1 1 1 0 0 1 1 2 0 2 1 1 3 2 1 1 1 0 0 0 3 0 2 2 1 1 1 2 0 0 1 0 2 2 2 1 0 2 2 2 1 1 1 1 2 2 2 1 1 1 0 3 1 1 1 2 0 2 2 1 3 0 1 2 1 0 2 2 1 0 0 1 0 2 1 1 0 2 3 0 1 1 2 1 3 1 2 0 0 1 1 1 2 3 1 1 1 1 1 1 2 1 0 2 1 1 0 1 2 1 1 1 1 2 1 0 1 0 2 2 0 1 1 0 0 1 1 1 2 1 1 2 2 0 2 2 1 2 2 2 1 2 2 1 1 1 1 2 3 0 0 1 1 0 1 0 0 2 1 2 2 0 0 1 2 1 1 0 1 3 2 1 2 0 2 0 2 0 2 0 0 3 2 1 1 1 0 0 1 0 1 0 0 1 2 2 2 1 1 1 1 2 2 2 2 1 1 0 2 1 0 2 1 1 1 0 2 1 0 1 1 1 1 1 0 1 0 1 1 2 1 1 0 1 1 2 2 2 0 1 1 1 1 2 2 0 2 1 1 2 1 1 1 1 2 0 2 0 0 3 1 2 0 1 0 1 1 0 1 1 1 2 2 2 2 2 2 2 0 0 0 0 1 0 0 0 2 3 2 2 0 1 1 1 0 3 1 0 2 2 1 0 0 2 1 2 1 2 0 1 1 1 1 1 1 1 0 0 1 0 2 2 2 1 0 0 0 1 2 1 2 2 2 3 0 1 0 1 1 0 0 0 2 1 2 1 1 0 0 0 0 3 0 2 1 1 3 1 1 1 2 0 1 0 0 0 1 1 0 0 1 0 2 1 1 1 3 2 0 2 1 2 0 0 0 1 0 2 1 1 1 0 1 3 1 2 2 0 2 0 0 0 1 2 0 1 1 1 2 0 0 0 0 2 1 0 0 1 3 1 0 3 1 1 0 2 0 1 1 1 1 1 2 0 2 1 1 1 3 0 1 1 0 1 3 1 2 1 2 0 1 0 2 1 1 1 3 0 0 1 1 0 0 1 2 3 2 0 1 1 1 3 3 1 0 2 0 1 2 0 2 2 3 2 2 2 2 3 0 0 0 0 2 1 2 1 2 2 3 2 2 2 1 1 1 1 0 0 1 1 0 2 2 2 2 1 2 3 2 0 0 0 1 3 1 2 1 2 1 2 3 0 1 2 2 0 1 1 1 1 2 1 1 1 1 1 1 2 1 0 1 1 1 1 2 0 0 0 1 0 1 2 2 0 2 1 1 2 1 1 1 3 0 0 0 2 2 2 0 0 0 3 3 0 0 1 1 1 2 3 1 2 2 1 1 1 0 1 1 1 0 1 2 2 1 1 1 2 1 2 1 0 1 2 0 1 0 1 1 2 1 1 2 1 0 0 1 2 1 1 1 0 2 2 1 1 0 1 1 1 2 1 1 0 0 1 0 2 1 0 2 0 1 0 1 0 3 1 0 1 0 1 1 1 1 1 1 0 1 1 0 2 1 1 0 3 0 0 2 3 1 2 1 1 1 1 0 1 0 2 3 1 1 2 2 2 0 0 2 2 2 0 1 0 2 1 0 1 0 2 1 2 1 0 0 2 2 0 1 2 0 1 3 0 1 1 1 0 1 1 0 0 2 0 1 1 2 0 1 1 1 0 1 0 2 2 2 1 2 0 2 1 0 0 2 2 0 2 2 1 1 0 1 2 0 1 1 0 1 0 0 2 0 0 2 1 1 1 1 1 0 1 1 1 2 1 1 2 0 2 1 1 0 0 1 1 2 1 1 1 0 0 1 1 1 3 1 0 0 0 0 2 2 1 2 0 1 1 1 0 0 0 1 2 0 2 0 0 0 1 0 1 2 1 0 1 1 2 1 2 2 1 0 2 1 1 0 0 0 1 0 0 1 0 0 0 0 1 1 0 1 0 1 0 2 1 0 0 1 1 3 1 0 0 0 0 1 0 0 1 1 0 1 2 0 0 0 1 1 0 0 1 0 2 1 0 1 0 1 2 1 1 0 1 1 1 1 3 1 2 1 0 1 3 1 1 0 2 0 0 2 0 0 1 3 0 0 0 0 2 0 0 0 1 1 1 0 1 2 0 2 1 1 0 0 0 0 1 2 0 1 0 1 2 0 0 2 0 1 2 0 2 1 2 1 2 1 1 1 1 1 2 1 0 0 0 1 2 0 0 1 1 0 1 2 2 1 1 1 0 0 1 1 0 2 1 1 0 1 0 1 2 2 1 0 1 0 0 0 0 1 1 0 2 2 2 1 1 1 0 1 0 0 1 1 0 1 0 1 0 1 1 1 2 0 1 1 1 1 0 0 1 1 2 2 2 2 0 2 0 1 1 1 1 0 2 1 2 2 2 1 2 1 1 0 0 1 0 1 0 1 1 1 1 0 2 2 2 2 0 2 0 1 1 1 2 2 2 3 2 2 2 2 2 1 0 1 2 1 1 1 2 2 0 2 1 0 0 0 1 1 1 0 1 2 0 0 1 0 0 1 1 1 0 2 2 0 1 0 2 2 1 2 2 1 2 2 1 0 1 2 2 0 1 1 0 1 1 0 1 0 0 2 1 0 1 0 2 1 2 2 0 1 1 1 0 2 1 0 1 1 1 1 2 1 2 0 1 1 2 1 0 0 1 2 2 0 1 3 1 1 3 2 2 2 0 1 0 2 2 2 1 1 0 0 0 0 2 3 1 1 3 2 0 1 3 1 1 1 1 2 1 0 1 1 1 2 0 0 2 1 1 2 2 1 0 2 3 0 0 0 1 1 1 1 1 1 1 0 1 1 1 2 1 3 0 3 0 1 1 0 2 2 1 1 1 0 0 1 0 1 1 1 0 1 0 2 2 0 0 0 1 2 1 3 1 1 1 2 2 0 2 2 1 0 0 0 2 2 2 2 1 1 0 0 1 0 0 1 1 2 1 2 1 2 0 2 0 0 1 2 1 2 2 2 0 2 2 2 2 0 1 2 0 1 2 2 2 2 2 1 1 2 1 2 1 2 1 1 2 2 2 1 2 2 2 1 2 0 2 0 2 1 1 2 3 1 0 2 1 2 0 1 1 1 1 1 0 1 0 1 1 0 1 0 2 1 1 0 0 1 1 2 0 3 1 0 2 1 0 3 1 1 1 1 1 0 1 0 1 0 0 1 1 2 1 1 1 3 2 1 1 0 1 1 0 2 0 0 0 1 0 0 2 0 2 2 0 1 2 1 2 1 1 2 2 1 1 2 2 1 0 1 1 2 0 1 1 2 2 1 0 1 0 2 2 1 2 3 1 2 2 1 0 1 3 0 2 0 1 3 1 0 0 2 1 2 2 1 2 1 0 0 0 1 0 0 1 1 1 0 1 3 1 2 1 1 1 0 1 0 2 2 2 1 0 0 0 2 2 1 2 1 2 1 1 1 2 2 1 2 0 1 2 2 2 1 1 1 1 0 1 0 0 1 1 0 0 1 2 0 0 2 1 1 1 1 1 0 1 2 2 1 1 0 2 3 2 1 2 0 2 0 0 0 0 0 1 1 1 2 2 1 0 1 2 1 1 1 0 2 2 0 1 1 1 0 0 1 2 1 1 1 1 0 0 0 1 2 0 1 1 0 1 1 2 2 1 1 0 0 0 1 0 0 0 0 0 2 1 1 0 2 1 1 3 2 0 0 0 0 3 2 1 1 0 0 1 0 0 1 0 2 2 2 2 1 3 3 1 0 1 1 0 1 1 0 1 0 0 0 0 1 0 0 1 2 0 1 1 1 1 1 1 1 0 1 2 0 2 3 2 2 2 1 1 1 0 0 0 0 0 0 0 0 1 1 0 1 0 1 0 0 0 1 0 1 0 0 0 0 0 2 2 3 2 1 1 0 1 2 1 3 3 0 1 0 1 0 1 2 0 2 1 0 0 2 2 2 2 2 0 2 1 2 1 1 2 2 3 1 0 2 2 2 1 1 1 1 1 2 0 2 2 1 0 0 1 1 0 0 1 1 0 1 2 3 1 2 1 1 2 1 0 1 1 1 1 0 2 2 2 1 2 2 2 1 3 1 0 0 0 0 1 1 0 1 2 2 1 3 1 1 2 0 2 2 1 1 0 1 1 1 1 0 2 0 0 1 0 2 1 3 0 2 0 1 3 0 1 0 2 0 0 1 3 1 1 1 0 0 1 3 2 1 3 1 0 1 1 1 0 1 0 1 1 1 0 1 1 0 0 2 1 3 0 1 2 0 2 1 1 3 3 0 1 2 1 0 0 2 1 1 1 1 0 0 0 0 0 1 1 2 1 1 0 0 1 1 0 0 2 2 1 0 1 0 3 1 2 0 1 0 2 2 1 0 2 2 2 1 0 2 3 1 1 3 3 1 1 1 1 1 1 1 1 3 0 0 1 3 1 1 1 0 0 1 1 3 2 1 3 0 0 1 0 1 1 0 1 2 1 1 0 1 1 2 2 1 1 2 1 2 0 1 1 0 1 0 1 0 1 0 0 0 0 0 0 1 1 2 1 2 0 2 2 0 1 2 0 3 1 1 0 1 0 1 1 1 2 0 2 3 0 0 0 1 1 1 0 1 0 0 0 1 1 1 3 0 0 2 1 2 1 1 2 2 1 1 0 2 0 1 2 2 2 0 0 2 1 0 2 0 2 0 2 1 0 1 3 1 3 0 0 0 1 1 1 1 1 1 1 1 3 1 2 2 0 2 1 1 0 0 0 2 1 2 1 2 1 1 0 0 2 2 1 0 0 2 0 1 1 0 0 0 2 0 1 0 0 0 0 0 1 1 1 0 2 1 0 0 1 0 1 2 1 2 3 1 0 0 1 0 2 1 0 2 2 1 2 3 0 1 2 1 1 0 0 0 1 0 0 3 1 0 1 1 1 0 2 3 1 0 1 0 2 1 0 1 0 0 2 2 1 1 1 0 1 1 0 1 1 0 3 0 1 1 0 0 0 1 0 0 0 0 1 2 0 1 0 0 1 1 0 0 1 2 2 1 0 0 1 2 1 2 0 2 1 1 2 2 2 0 2 2 2 2 2 1 2 1 2 1 0 2 0 2 2 2 2 1 0 0 2 1 1 1 0 2 2 2 3 1 0 1 0 0 0 1 2 2 1 0 1 0 1 2 1 1 1 1 1 0 1 0 0 0 0 2 1 0 2 0 1 1 0 2 1 1 1 2 1 1 2 0 0 1 0 0 1 0 0 3 0 2 1 1 0 0 0 2 0 1 1 1 2 1 1 0 0 1 1 0 1 2 2 1 2 2 0 2 1 2 1 1 1 0 1 1 1 1 0 0 0 1 1 1 0 1 1 0 1 0 1 0 1 1 1 1 1 0 1 0 0 1 2 2 2 2 1 1 0 2 2 1 1 1 1 1 1 1 0 0 0 0 1 0 1 0 1 2 2 1 2 1 0 3 0 0 1 1 2 0 2 0 2 0 1 1 0 1 1 1 0 0 2 0 2 0 1 1 0 1 1 1 2 0 0 3 0 0 2 2 2 2 0 0 2 2 1 1 1 3 3 0 0 0 1 1 2 0 1 0 3 0 1 1 0 2 1 0 0 1 0 2 2 0 0 0 1 2 0 1 2 3 1 0 1 1 1 2 0 0 0 1 2 0 0 1 0 0 0 1 1 0 1 0 0 1 1 0 0 0 3 0 1 0 0 1 1 0 0 0 2 0 1 1 0 1 2 1 0 1 0 1 0 1 0 0 0 2 1 1 0 0 0 1 0 0 1 2 1 1 2 3 2 2 1 0 0 1 0 0 2 2 2 1 2 0 0 0 1 3 2 3 0 3 0 1 2 1 2 2 2 2 2 0 2 1 1 2 1 0 1 0 0 0 1 0 1 0 0 1 2 1 3 1 1 2 0 0 0 0 0 2 2 2 0 1 1 1 0 1 0 0 2 2 1 0 0 0 0 2 0 1 2 1 1 1 0 2 1 1 1 0 1 2 0 2 0 2 2 1 0 2 2 0 2 0 0 1 1 1 0 2 0 0 0 1 0 1 0 2 0 0 0 1 1 2 1 1 1 0 1 1 0 0 2 1 1 0 0 2 2 3 1 2 2 2 1 2 0 1 0 0 0 1 0 2 0 2 1 1 0 2 1 1 1 1 2 2 1 0 2 1 2 0 1 1 2 1 0 1 1 1 1 3 1 2 1 1 1 1 0 1 2 1 1 2 2 2 2 1 1 2 3 1 0 0 0 2 1 1 1 0 0 2 1 0 0 1 1 1 0 0 1 0 0 1 2 2 2 0 2 0 1 2 2 3 1 1 1 1 1 0 2 1 1 0 0 1 1 1 1 1 1 1 1 3 3 3 2 1 1 1 1 2 0 1 1 2 1 1 1 0 0 1 1 1 1 3 1 0 2 1 0 0 1 1 0 1 0 1 0 1 1 1 0 2 0 2 1 2 1 1 1 1 0 0 2 1 0 3 1 0 0 2 0 1 0 0 0 0 1 1 2 2 3 1 0 3 3 2 1 2 2 0 1 2 1 2 1 0 0 1 1 2 3 0 0 0 2 1 2 0 1 1 1 0 1 2 2 1 1 2 0 1 2 0 0 1 2 1 1 3 0 0 2 0 0 1 1 2 1 2 2 3 1 1 2 2 1 1 1 1 0 3 0 1 0 2 1 2 2 0 2 0 1 0 0 1 2 0 1 1 0 1 0 0 1 2 0 1 1 1 3 1 1 0 0 2 1 2 2 2 0 2 2 1 1 2 1 2 2 1 1 2 1 3 1 3 1 1 2 0 1 2 3 1 2 2 1 2 1 1 2 1 2 1 1 2 2 2 2 1 1 2 2 2 2 1 1 0 1 1 1 1 0 1 0 2 2 0 2 0 2 2 0 0 1 0 0 1 2 2 1 0 0 1 1 1 1 3 1 1 1 2 0 1 1 2 1 1 2 0 2 2 2 0 1 0 2 0 2 1 1 2 1 0 0 0 0 1 2 0 1 0 0 1 0 2 2 2 1 0 0 3 1 2 3 1 1 3 1 0 1 2 1 0 0 0 3 1 2 0 0 0 0 1 0 1 0 1 2 0 1 0 0 0 0 1 2 0 1 1 3 1 2 0 0 1 1 1 1 1 0 1 1 1 3 2 2 0 1 1 1 0 2 2 1 2 2 1 1 0 1 0 1 0 2 1 2 3 2 0 1 1 1 0 0 0 1 2 2 1 1 0 2 1 1 1 1 0 2 2 1 2 2 2 1 0 1 1 
0 0 1 1 0 1 2 2 1 2 1 1 2 2 2 2 1 0 0 1 1 1 2 1 1 2 2 2 2 2 2 2 1 2 1 1 1 1 0 0 0 1 1 0 1 1 1 2 0 2 2 1 1 0 2 0 0 1 2 2 2 1 1 1 1 2 2 1 2 1 0 1 2 2 1 1 1 1 0 2 2 0 0 1 1 2 1 0 0 1 1 1 2 1 2 2 1 1 2 0 0 3 2 2 1 1 1 0 1 2 2 2 1 1 1 1 2 2 0 1 1 3 1 1 1 2 2 0 2 2 2 2 1 2 2 1 0 2 2 2 1 0 1 2 0 2 2 3 2 2 1 1 0 2 2 1 2 1 2 1 1 1 1 1 0 2 1 0 2 1 2 1 0 2 1 1 1 1 2 2 2 1 2 1 1 1 0 0 1 1 1 1 1 2 0 1 1 2 2 2 0 1 1 0 1 2 1 1 2 2 0 1 1 2 1 1 0 1 0 1 0 0 2 1 2 1 2 0 2 1 1 2 2 1 1 0 2 1 2 1 1 2 1 1 1 0 1 2 2 2 2 1 1 2 2 0 2 1 2 1 0 1 1 0 1 1 1 3 1 3 1 2 2 1 2 0 2 0 2 1 2 2 2 1 0 1 0 2 1 1 1 2 2 2 2 2 2 1 2 2 1 1 1 1 0 2 0 0 1 2 1 2 2 1 1 2 1 2 1 2 0 1 1 1 1 2 1 2 2 1 2 1 1 1 1 1 2 1 1 1 2 1 0 2 2 1 2 2 0 1 1 1 0 0 0 0 1 1 1 1 1 1 1 1 2 3 0 2 1 1 2 2 1 0 0 2 2 0 1 2 1 1 1 1 1 2 2 2 0 2 2 1 1 2 1 2 0 0 0 0 0 0 2 0 1 2 2 2 1 1 1 1 0 2 1 1 1 1 1 1 0 1 0 0 2 2 1 2 2 1 2 0 1 1 1 0 1 0 2 1 0 2 2 1 0 2 2 2 2 2 1 2 2 2 1 0 1 2 1 0 1 0 1 1 2 1 0 2 1 1 2 1 1 0 1 1 0 0 0 3 1 1 1 2 2 2 1 1 1 1 1 1 1 2 1 1 3 2 1 1 1 2 1 1 2 1 1 2 1 1 2 1 0 2 2 0 1 3 1 1 1 2 2 0 1 1 1 2 0 1 0 1 0 1 3 2 1 1 0 2 1 1 2 0 1 1 0 0 0 1 1 2 1 0 1 1 2 1 2 0 2 2 0 1 1 2 0 1 2 2 1 1 1 2 2 0 0 2 0 1 1 1 0 1 0 1 1 2 0 1 0 1 1 1 0 1 2 2 2 2 1 1 1 2 2 3 2 1 2 1 1 1 1 2 1 1 1 0 1 1 1 1 2 2 2 0 1 0 1 0 2 1 1 2 0 2 1 2 1 1 1 2 0 1 1 0 0 0 1 0 1 1 2 1 1 2 2 1 0 1 1 1 1 2 1 2 1 0 2 2 2 2 1 2 0 0 0 1 0 2 2 2 0 0 1 0 0 0 2 1 1 0 3 2 2 1 1 0 1 1 0 1 1 2 1 1 0 2 2 1 0 2 1 1 1 1 2 2 1 1 1 0 1 1 1 0 3 1 3 1 2 1 1 1 2 2 2 1 0 1 2 2 1 0 1 3 1 1 1 0 1 2 2 1 2 1 3 1 0 0 0 0 3 3 1 3 0 0 0 0 0 1 1 2 2 1 2 1 1 1 2 1 2 2 3 2 1 1 0 2 1 2 1 1 1 0 0 0 1 0 2 1 2 1 2 1 2 2 1 0 1 1 1 0 1 1 1 2 1 0 1 0 2 1 1 0 0 1 3 2 1 1 1 1 1 1 1 0 2 2 1 1 1 1 1 1 1 2 2 1 0 0 0 1 1 2 2 0 0 1 1 1 0 1 0 2 2 2 1 1 2 2 1 3 1 0 1 2 1 1 2 2 1 1 1 1 1 0 1 1 1 2 0 1 2 0 1 0 2 1 2 2 0 1 1 2 0 2 1 1 0 1 1 3 1 1 1 1 1 1 1 1 1 0 0 3 0 0 2 1 1 2 1 0 2 1 1 0 1 1 1 0 1 0 1 2 0 0 1 2 0 2 2 0 1 2 1 1 2 2 0 1 1 0 0 1 1 1 3 2 1 0 0 1 2 1 0 1 1 1 0 1 2 2 2 1 0 3 2 1 1 0 0 0 1 0 1 1 1 1 1 1 2 1 1 0 0 0 3 1 0 1 2 1 1 2 1 2 1 1 1 1 2 2 1 2 2 1 0 2 2 0 0 1 2 1 2 1 1 1 2 2 1 0 1 1 1 2 1 1 0 0 3 2 0 0 2 1 1 2 1 2 3 0 2 3 2 1 2 1 2 1 1 0 1 1 1 1 1 1 1 2 0 2 2 0 1 0 2 2 0 1 2 1 1 2 2 1 1 1 0 2 2 3 0 0 1 1 0 3 1 0 1 1 1 1 1 2 0 2 0 1 1 1 1 1 0 1 2 2 1 3 2 3 1 2 3 1 1 1 1 1 0 2 1 0 1 2 2 2 3 0 1 1 2 2 2 1 2 0 0 2 2 1 0 1 1 3 0 1 1 1 1 1 1 1 1 1 1 2 2 1 3 0 1 2 2 1 1 2 1 1 2 2 0 2 0 3 3 0 0 1 1 1 2 2 1 2 3 2 1 0 1 1 0 2 1 1 1 1 0 0 0 0 0 0 1 1 2 1 0 2 1 1 1 1 1 1 2 0 1 1 1 1 2 1 1 1 2 1 1 0 0 2 3 1 0 2 0 0 1 1 0 2 2 0 1 3 0 0 2 1 1 1 3 1 1 0 1 2 0 0 0 1 1 0 0 2 0 0 3 0 1 1 1 1 2 2 2 2 2 2 0 1 2 0 2 1 1 2 2 2 1 2 1 1 0 2 2 1 1 0 1 1 0 1 1 0 1 1 1 1 1 1 1 2 1 0 1 0 2 1 2 1 1 0 0 2 1 1 3 1 0 2 1 1 2 0 0 1 1 1 0 1 1 2 1 1 0 0 1 1 1 1 0 1 2 0 1 0 2 2 1 1 0 1 1 1 1 2 1 0 1 0 1 2 2 0 1 1 1 1 2 1 1 1 2 2 2 2 1 2 1 3 2 2 2 2 2 1 1 1 2 1 1 1 2 1 1 0 1 1 0 1 1 1 2 2 0 2 2 1 1 2 1 2 2 2 2 2 1 1 1 1 2 1 1 1 2 1 0 2 1 2 1 1 2 1 0 1 1 1 1 1 0 0 1 1 2 1 0 1 0 1 2 0 2 2 1 1 0 2 0 1 1 2 0 3 2 3 2 1 3 1 2 1 0 0 1 2 0 2 2 1 1 1 2 2 1 1 0 1 2 2 2 2 0 2 2 1 1 1 1 1 1 1 1 1 1 0 0 2 1 1 1 3 2 2 1 1 1 2 1 1 1 0 2 0 1 1 1 1 2 0 1 2 0 0 1 2 2 1 1 0 2 1 2 2 2 0 0 1 1 2 1 3 0 0 0 0 2 2 2 2 2 1 1 1 0 0 1 0 1 0 3 1 2 2 2 1 0 1 1 0 0 0 0 2 0 2 1 2 2 1 1 0 1 2 2 2 2 1 2 2 0 2 2 2 1 1 2 0 1 2 1 2 1 1 0 0 1 0 0 2 1 0 2 2 1 2 1 2 1 0 1 1 0 1 1 0 1 1 2 0 1 0 0 1 2 2 1 1 1 2 2 0 2 1 2 2 1 1 1 1 0 0 2 2 1 0 1 1 1 1 1 1 1 1 2 2 2 1 2 1 2 0 2 2 0 2 1 1 2 0 1 1 1 0 1 1 1 1 2 1 1 1 1 2 1 2 2 2 1 2 1 0 2 2 1 2 0 2 2 1 0 0 1 0 1 2 1 2 0 2 2 2 0 1 0 1 1 1 0 1 1 1 2 2 2 2 0 1 1 1 1 1 2 0 1 0 0 1 1 2 0 0 3 2 2 1 1 2 1 1 1 1 1 1 1 2 0 1 2 2 1 2 2 3 1 1 0 2 1 2 0 0 1 0 1 1 1 1 1 0 0 2 2 2 1 0 0 2 1 1 2 2 0 1 2 2 1 3 2 2 1 1 0 2 2 1 2 3 2 1 1 0 0 1 0 0 1 1 3 1 1 3 1 1 2 3 2 1 2 1 1 2 2 2 1 2 1 2 2 2 3 2 2 1 2 0 0 2 1 0 1 0 0 2 1 1 2 1 1 1 0 2 2 0 0 1 2 0 2 1 0 0 1 1 0 0 1 2 1 0 1 2 2 1 0 1 1 2 1 2 0 1 0 1 0 0 2 1 2 1 1 0 0 2 0 1 1 1 2 2 1 2 2 2 1 1 1 1 1 0 0 1 1 1 1 1 0 1 1 1 1 1 1 0 1 2 0 1 1 1 2 0 0 0 0 1 1 1 1 1 1 1 1 0 2 2 2 1 0 1 0 0 0 2 1 1 1 1 0 0 1 0 0 1 1 2 0 1 0 2 2 0 2 2 2 0 1 2 1 2 1 2 0 2 2 2 2 2 2 1 1 1 1 0 2 1 1 1 0 0 1 0 0 2 1 2 2 2 3 0 0 0 1 1 1 0 1 0 1 2 0 0 2 1 0 2 2 2 0 0 2 2 1 0 2 1 1 2 0 0 2 3 0 0 2 1 1 1 2 1 0 1 1 1 1 2 2 0 2 1 1 2 2 0 0 0 2 2 2 1 1 0 0 2 1 1 1 0 2 0 2 1 2 3 1 2 2 2 1 1 1 2 0 0 1 1 2 2 1 1 2 0 0 0 2 0 1 0 0 1 1 1 2 3 2 1 1 0 0 1 0 1 1 2 1 0 1 1 1 1 2 0 2 1 0 1 2 0 2 1 1 2 1 1 1 1 2 1 0 1 0 1 1 1 0 0 0 2 2 1 1 1 1 2 2 1 0 2 2 2 1 2 1 0 0 2 1 2 1 1 1 1 1 3 1 0 0 0 1 0 1 3 1 0 0 2 1 1 2 0 1 2 1 1 2 2 1 0 2 2 2 2 0 0 1 3 1 3 1 1 2 2 2 2 2 1 2 0 0 1 1 2 2 2 1 2 3 0 1 2 2 1 0 1 2 0 1 1 1 2 2 1 0 2 2 1 1 1 2 1 0 1 0 1 2 0 0 0 2 1 1 1 1 0 1 0 0 0 1 0 2 0 0 2 2 1 1 0 1 2 0 1 2 1 0 0 1 2 2 3 1 1 2 1 1 1 1 1 1 3 1 3 1 2 2 1 1 1 1 2 2 2 2 1 1 0 0 0 1 1 2 1 2 0 1 1 2 2 2 3 2 1 0 0 0 1 3 0 0 0 1 0 2 1 0 3 0 1 0 0 1 1 2 3 1 1 1 0 2 1 2 2 3 2 3 2 1 0 0 1 2 1 1 1 2 1 1 1 1 1 2 0 0 1 3 0 0 1 1 1 1 0 0 2 0 2 3 2 2 1 1 1 1 0 3 1 0 2 1 1 1 1 0 2 2 2 2 1 1 1 0 2 1 1 0 0 1 0 1 1 1 3 0 1 1 3 3 0 0 0 1 1 1 2 0 1 1 2 0 1 1 2 0 0 0 0 3 1 0 0 2 0 2 1 3 0 2 0 0 0 0 0 0 2 3 1 3 1 0 3 3 2 0 2 2 2 0 2 3 1 1 1 0 1 3 0 2 3 0 1 2 3 2 1 1 0 1 1 0 0 2 2 1 0 1 1 1 1 3 2 3 1 0 0 2 3 3 3 2 1 0 1 1 1 1 1 1 1 0 2 1 1 0 1 0 0 2 0 2 3 2 1 1 1 2 1 2 2 1 1 1 2 1 0 0 1 0 0 1 1 2 1 0 2 1 1 0 1 0 1 0 0 2 1 2 1 0 1 0 2 2 0 1 1 1 1 0 2 0 0 2 1 1 1 2 2 2 1 1 1 1 0 1 1 0 1 1 1 1 2 2 0 2 1 2 0 1 2 2 1 1 1 0 1 0 0 2 0 1 1 0 1 0 1 1 1 2 2 1 1 1 2 0 0 2 1 1 1 2 0 1 1 2 1 1 1 1 1 1 1 2 2 3 2 0 1 0 2 1 2 2 1 2 1 1 1 1 1 2 0 2 1 1 1 1 0 1 2 2 1 3 0 1 1 2 1 0 2 2 0 2 1 1 0 0 0 0 2 2 1 0 1 0 1 3 0 3 2 1 1 0 1 1 0 0 1 1 3 1 0 1 1 1 0 1 2 2 1 1 1 0 0 1 0 1 1 1 2 2 0 1 0 1 2 0 0 0 3 1 0 2 1 1 0 1 1 1 1 2 0 0 0 0 1 2 2 1 1 0 1 1 0 3 0 1 1 2 1 0 0 2 3 0 0 1 1 1 1 3 1 1 1 1 1 1 1 0 0 2 1 1 2 1 2 1 0 1 2 1 2 0 1 0 1 1 0 0 1 0 0 0 2 0 1 1 2 2 2 1 0 0 1 3 1 1 0 0 1 2 1 1 2 0 0 1 2 2 2 3 1 0 0 0 2 2 0 1 0 1 2 1 0 1 1 1 0 1 3 0 2 1 2 2 0 0 0 1 3 2 2 1 1 0 2 1 2 1 3 1 1 0 0 1 2 1 2 0 1 2 1 1 2 2 2 2 1 1 1 3 1 1 1 1 1 2 1 1 1 2 0 1 1 2 3 0 1 1 0 0 1 1 2 1 1 1 1 1 2 0 1 2 2 2 2 1 1 1 1 0 1 1 1 3 1 1 1 2 0 0 2 1 1 1 0 2 2 1 0 0 1 1 0 1 1 1 1 0 1 0 1 2 2 0 1 1 0 1 0 1 1 0 0 2 1 2 2 1 2 3 2 1 2 1 0 1 2 1 1 1 2 1 1 1 2 0 2 1 1 2 3 2 2 1 0 1 2 1 0 0 0 1 0 2 1 0 0 0 0 3 2 2 2 1 1 1 0 0 1 1 0 1 0 0 0 1 2 2 1 1 2 0 1 1 0 1 1 1 0 1 1 1 0 0 1 0 2 0 2 1 1 3 0 1 1 0 0 0 2 1 0 2 1 2 0 0 2 1 1 1 1 0 1 0 1 0 1 1 1 1 2 1 1 1 1 1 1 2 1 1 1 1 0 0 1 0 1 1 2 1 2 1 1 1 0 2 1 2 1 2 1 1 0 0 0 1 1 0 0 1 1 2 2 1 1 1 1 1 2 1 0 1 0 2 1 1 0 0 1 1 2 2 2 2 2 2 2 1 1 0 0 2 0 2 1 1 3 1 1 2 0 0 0 1 1 0 2 1 2 1 1 2 1 1 0 1 1 0 2 1 1 2 1 1 1 1 0 2 1 1 0 1 0 2 0 1 0 1 2 1 1 1 1 0 1 1 2 1 2 2 2 2 1 2 0 0 1 0 2 2 1 1 0 2 2 2 2 1 1 1 2 2 2 1 2 1 1 1 1 1 1 2 0 2 1 1 1 1 1 2 1 0 2 2 1 0 0 1 1 1 1 0 0 2 2 0 1 1 2 2 2 1 2 0 0 2 1 1 2 1 1 1 2 2 2 1 2 2 1 2 1 2 1 1 2 1 1 1 1 2 1 0 0 1 2 3 1 0 2 1 1 2 1 1 2 2 1 2 1 0 2 2 1 1 2 2 2 1 2 1 1 1 2 2 2 1 0 1 1 1 1 0 0 2 0 2 2 0 1 1 2 2 2 1 1 1 2 1 1 1 2 1 2 1 2 1 0 0 2 1 1 1 0 0 2 0 1 0 0 1 2 2 2 2 1 1 1 2 2 1 2 1 1 0 2 1 1 1 1 2 1 1 2 1 1 2 1 0 1 0 0 1 0 2 1 2 2 1 0 1 1 2 2 2 1 1 1 1 1 1 2 2 2 1 1 2 1 1 1 1 2 1 1 0 0 1 1 2 1 1 1 1 1 0 1 1 0 2 2 1 1 2 2 2 0 0 0 1 0 0 0 0 1 3 2 1 0 0 1 1 0 1 1 0 2 2 1 0 0 2 1 2 1 2 1 1 1 1 1 1 1 2 0 0 1 1 2 2 2 1 0 0 1 1 1 1 2 2 1 1 0 0 0 0 1 0 0 0 2 1 2 1 2 0 1 3 1 1 0 2 1 1 3 1 1 1 1 0 1 1 0 0 2 1 0 0 1 0 1 2 1 3 3 1 0 2 1 2 0 0 3 2 3 1 0 3 0 3 1 0 1 2 2 1 2 0 1 0 1 2 0 1 1 2 2 1 0 0 0 2 1 1 0 1 3 2 1 3 3 1 0 1 0 1 1 1 1 3 2 0 2 1 1 0 0 0 2 1 0 1 2 1 2 2 2 0 1 1 2 1 2 1 0 0 0 2 1 0 0 1 1 0 2 0 1 2 1 1 2 1 1 2 1 1 2 0 2 2 1 2 2 2 2 1 1 0 0 0 2 1 2 2 2 1 1 1 2 1 2 1 1 1 1 0 1 2 0 2 2 2 2 1 2 1 2 0 1 0 1 1 1 2 3 2 0 2 1 1 1 2 2 1 1 1 1 1 2 1 1 1 1 1 1 1 1 1 1 2 1 1 2 0 0 1 1 0 1 1 1 2 2 1 1 2 2 1 2 2 2 0 0 2 2 2 0 0 0 0 0 0 0 0 1 1 2 1 1 2 2 3 1 1 0 1 1 0 0 1 1 1 1 1 1 2 1 1 1 1 2 2 1 1 0 1 1 1 2 2 2 2 0 1 1 2 1 1 2 0 2 2 1 1 0 1 1 1 1 1 1 0 0 1 1 2 1 0 2 1 1 0 1 1 2 1 3 1 0 1 3 1 1 2 1 1 1 1 1 0 1 1 0 2 0 0 2 3 0 2 1 1 1 1 0 1 0 2 2 1 1 2 2 1 0 1 2 2 2 0 0 0 1 1 0 1 0 2 1 2 1 0 3 1 2 1 1 1 0 1 3 0 1 1 0 0 1 2 0 0 2 0 1 1 2 0 1 1 2 0 1 1 2 2 2 1 2 0 2 1 0 0 2 2 0 2 2 0 1 1 1 2 0 1 1 0 1 0 1 2 0 0 1 1 2 1 0 0 0 1 1 2 1 1 1 2 0 3 1 0 0 0 0 1 2 0 1 1 1 1 1 1 0 2 1 0 0 0 1 1 2 2 2 0 0 0 1 2 0 0 1 2 0 1 0 0 0 1 0 1 2 1 0 1 1 2 1 2 3 1 0 2 1 1 0 0 0 1 1 3 1 1 0 1 0 1 1 0 3 0 3 0 2 1 1 0 1 1 3 1 0 3 0 1 1 0 0 0 1 0 1 2 0 0 0 3 1 1 0 1 0 2 1 1 1 0 0 1 1 1 0 3 1 1 1 3 0 2 1 0 1 2 1 1 1 2 0 0 2 1 0 1 1 1 0 3 3 2 1 0 2 1 1 1 1 1 1 0 1 1 1 1 3 0 0 1 2 1 1 0 1 3 1 0 2 1 1 1 1 2 1 2 1 2 1 1 1 1 1 2 2 3 0 3 1 2 0 0 1 1 0 1 2 2 1 1 1 0 1 1 2 0 2 1 0 0 1 0 1 2 2 1 0 1 1 0 0 1 1 1 2 2 2 2 0 1 2 1 1 0 0 0 2 3 1 1 1 0 1 1 3 2 0 1 1 1 3 0 3 1 2 2 2 2 2 0 2 1 1 1 0 1 3 2 1 2 2 2 1 2 1 1 0 0 1 0 1 1 0 1 1 2 0 2 2 1 1 0 1 0 0 1 1 1 2 2 1 1 2 1 2 1 1 0 1 1 1 1 1 2 2 0 2 1 0 0 0 0 1 1 0 1 2 1 1 1 1 0 1 1 1 0 2 2 0 0 0 2 1 1 2 2 3 2 2 3 0 1 2 1 0 1 1 0 1 1 0 1 1 0 1 1 1 3 0 1 3 2 2 0 1 2 0 0 2 2 3 1 1 1 1 2 0 2 0 1 1 2 0 3 3 1 2 3 0 3 2 1 3 3 2 2 1 0 0 0 2 2 1 1 1 3 0 0 0 2 3 3 1 1 2 0 1 0 0 0 0 1 2 0 0 1 1 1 1 0 0 2 1 2 2 1 1 0 1 1 3 0 0 1 1 1 1 1 1 1 0 1 1 0 2 1 1 0 0 0 1 1 0 2 2 1 1 0 1 1 1 1 1 1 0 1 1 0 2 1 0 1 1 1 2 1 1 2 1 2 2 2 1 2 2 1 0 0 0 2 2 1 2 1 1 1 0 1 1 1 1 1 2 1 2 0 2 0 2 0 0 1 2 1 2 2 1 0 2 2 2 1 0 1 1 1 1 1 1 2 2 1 1 1 1 0 2 2 2 1 1 2 2 2 2 2 2 2 1 2 0 2 0 2 0 1 2 2 1 0 2 1 2 0 1 1 3 1 1 0 1 0 1 1 1 1 0 2 1 0 0 1 1 1 3 0 3 1 0 2 1 0 2 1 1 1 1 1 0 0 0 1 0 0 1 1 2 1 1 1 3 2 1 1 0 0 1 0 2 0 0 3 2 0 0 3 0 3 2 0 2 2 1 2 1 0 1 2 2 0 2 2 0 0 2 2 2 0 0 3 2 2 1 0 0 0 2 2 0 2 2 1 1 2 1 0 1 2 0 2 0 1 0 1 0 1 2 1 2 2 1 1 1 0 0 1 0 1 0 1 1 1 0 1 0 0 1 1 0 0 0 1 1 2 1 1 1 0 0 0 2 2 1 2 1 3 3 1 0 2 3 0 2 2 1 3 3 1 0 1 0 0 3 1 0 0 1 0 0 0 0 2 0 0 2 1 0 0 3 1 3 1 2 2 0 1 0 2 2 1 1 2 0 2 0 0 0 0 0 1 1 0 1 2 2 1 1 2 2 2 2 1 2 2 0 2 1 1 1 0 1 2 1 0 2 2 1 1 1 1 2 0 0 2 0 1 1 2 2 2 2 0 0 0 1 1 1 1 1 0 2 1 2 1 2 1 1 1 1 0 0 0 0 2 2 1 2 0 0 1 0 0 1 1 1 2 2 2 2 2 0 1 1 1 1 1 1 1 3 1 0 0 0 0 0 0 0 0 2 3 1 1 1 1 1 1 1 0 1 1 1 2 3 2 2 2 1 1 1 0 1 0 0 1 0 1 0 1 1 1 2 1 3 3 0 1 1 0 1 0 0 1 1 1 2 2 1 2 1 1 1 1 2 2 1 3 0 1 0 1 0 1 2 1 2 1 2 1 2 2 2 2 3 0 1 1 2 1 1 2 1 1 1 1 2 2 2 2 1 1 1 1 2 1 3 0 1 0 0 1 1 1 0 1 1 2 1 2 1 1 2 1 1 2 0 0 1 1 1 1 0 2 2 2 1 2 2 2 1 1 1 1 2 0 1 2 1 1 2 1 2 1 1 1 1 2 0 2 2 1 2 0 1 1 1 0 1 1 0 0 1 1 2 1 1 0 2 0 1 1 1 1 0 2 1 0 1 1 1 0 2 0 2 1 2 2 1 1 1 1 1 1 1 0 1 0 2 1 1 1 1 1 0 0 2 1 2 1 1 2 1 2 2 1 2 0 0 1 2 1 1 3 1 1 1 1 2 1 0 0 0 0 0 1 2 1 1 1 0 1 2 0 1 2 2 0 1 2 0 0 1 2 0 1 3 1 1 1 0 2 2 2 1 1 2 1 1 1 1 1 1 1 1 1 1 1 2 1 2 1 1 2 2 0 1 1 0 1 1 1 2 2 1 1 0 0 0 0 1 1 0 1 2 1 1 0 1 1 2 1 1 2 2 1 2 1 1 1 0 0 0 1 1 0 0 0 0 0 0 1 1 1 1 1 2 1 2 1 0 1 1 0 1 1 2 0 2 1 1 1 1 2 0 2 0 0 0 0 1 1 1 0 1 0 0 0 1 1 1 1 0 0 2 1 1 2 1 2 2 2 0 0 2 0 1 2 2 2 0 1 1 1 0 1 1 2 0 2 3 0 1 1 1 2 1 0 3 1 1 1 3 0 0 0 1 1 1 2 2 1 1 1 1 0 1 0 2 1 1 1 2 1 1 0 3 2 1 1 0 0 1 0 1 1 0 0 1 1 0 0 0 0 0 0 0 1 3 1 0 2 1 0 0 2 1 1 2 1 2 3 2 0 0 1 3 1 1 0 1 1 1 2 2 0 1 2 1 1 0 0 3 2 3 0 2 1 0 1 0 1 0 2 2 0 1 0 0 2 1 0 1 0 0 3 2 1 1 2 0 1 0 0 1 1 0 1 1 1 1 0 0 0 1 0 1 1 0 0 2 0 2 3 1 1 1 0 0 1 1 2 1 1 0 1 2 1 1 0 2 1 1 2 2 2 0 2 2 1 3 1 1 2 2 2 0 0 2 0 2 2 2 2 1 0 1 2 0 0 1 0 2 2 1 1 1 0 1 0 0 0 1 1 1 1 0 0 0 1 2 1 1 1 0 1 0 1 0 1 0 0 2 1 0 2 1 1 1 0 0 1 2 1 2 0 2 2 0 1 1 0 1 1 0 1 2 0 2 1 3 0 0 0 2 1 1 0 0 1 1 1 1 0 0 0 0 1 0 2 1 2 1 1 2 1 2 1 0 1 0 1 1 1 1 0 0 1 3 1 1 1 1 1 0 3 1 1 1 1 1 1 1 1 0 1 0 0 0 1 2 2 3 3 1 0 1 1 3 3 0 0 0 0 1 1 0 1 0 3 0 1 3 1 2 2 1 2 2 0 1 1 0 1 1 2 3 2 0 2 0 1 1 0 1 1 1 0 1 2 0 2 3 1 1 0 1 1 2 2 0 3 3 3 3 2 2 2 1 1 0 2 2 1 1 1 3 1 1 0 1 1 1 2 0 1 0 2 0 1 3 1 2 0 0 1 1 1 1 2 0 1 1 1 1 0 1 1 2 1 1 1 1 0 1 0 0 0 1 2 1 0 0 0 0 0 1 1 0 1 0 0 1 1 0 0 0 0 1 1 0 1 1 0 0 0 0 1 0 1 1 0 1 2 1 0 1 0 0 0 0 0 1 1 2 1 2 0 0 0 1 0 0 1 2 1 1 1 1 2 2 1 0 0 0 0 0 2 2 2 2 2 0 0 0 1 2 2 2 0 1 1 1 1 1 2 1 2 1 1 0 1 1 2 1 1 1 1 0 0 0 1 0 1 1 0 1 2 1 2 1 1 2 1 0 1 0 0 2 2 2 0 1 1 1 1 1 0 0 2 2 1 1 0 0 0 2 0 1 2 1 1 1 0 2 2 2 1 0 1 2 1 1 0 2 1 1 1 2 2 0 1 0 0 1 1 1 1 2 1 1 0 3 0 1 0 1 0 0 3 1 1 2 1 2 1 1 1 1 1 0 2 1 0 0 0 2 1 0 1 2 2 1 2 1 0 1 3 0 1 1 1 1 0 2 1 1 3 2 0 1 1 1 2 3 1 1 1 1 2 0 0 1 2 0 0 0 1 0 1 1 1 2 1 0 0 3 1 1 2 1 1 2 1 1 2 1 1 2 2 1 0 0 0 1 1 3 0 0 0 2 1 0 0 1 1 1 1 0 1 0 1 1 2 2 2 0 2 0 1 2 1 2 1 1 1 1 1 0 2 1 1 0 1 2 1 1 1 1 1 2 1 1 2 1 2 1 1 1 1 1 3 1 1 2 1 1 1 0 0 1 1 1 1 0 0 0 1 1 0 3 1 1 3 1 1 1 3 0 1 1 1 2 3 0 1 2 1 1 1 1 0 0 2 1 1 3 1 0 0 1 0 1 0 1 1 1 1 1 1 1 1 1 0 3 1 1 0 2 2 0 1 1 1 2 1 0 0 1 2 2 1 0 0 0 2 1 2 1 1 0 0 0 1 2 2 1 2 2 1 1 2 0 1 2 2 2 1 1 1 1 1 0 0 1 1 2 0 1 2 1 1 1 1 1 3 2 2 1 0 1 1 1 0 1 1 2 2 0 1 1 1 0 0 1 2 1 1 1 0 1 3 1 1 2 3 1 1 1 2 1 3 0 0 2 1 2 2 1 1 1 2 1 3 2 1 2 1 1 1 3 1 0 1 1 1 1 1 0 1 2 1 1 2 3 0 1 1 1 2 2 2 1 1 2 1 2 2 1 0 1 2 2 2 1 2 1 1 1 1 1 0 1 0 2 1 0 1 1 0 0 0 0 1 1 1 1 2 2 1 0 0 1 3 1 1 0 1 1 1 2 1 1 2 2 2 1 1 1 2 2 2 0 1 0 2 0 1 1 1 1 1 1 0 0 0 0 1 1 1 0 0 1 0 1 2 2 1 1 1 1 3 2 2 1 0 2 1 0 1 1 0 0 0 3 2 1 1 0 0 0 0 1 0 0 0 1 2 0 2 0 0 0 3 1 2 0 2 1 1 1 2 1 0 1 0 1 1 1 0 1 0 1 0 2 1 0 1 1 1 0 1 1 1 2 1 1 1 3 0 0 1 0 1 1 2 1 1 0 1 1 1 0 0 0 0 2 2 1 1 0 2 1 1 1 0 0 2 2 3 3 2 3 1 0 0 0 
0 1 0 0 0 1 1 1 1 1 1 1 1 3 3 2 0 0 0 0 1 1 3 1 1 2 1 1 1 2 1 2 1 1 3 0 1 1 1 0 1 1 1 0 1 2 1 2 1 1 2 1 1 1 1 2 0 2 2 2 2 3 2 1 1 3 1 0 2 1 0 2 1 2 1 1 1 2 0 2 2 1 3 0 2 2 1 1 3 1 1 1 1 2 1 2 1 1 2 2 1 3 1 1 0 2 3 1 1 2 1 2 2 3 1 1 1 2 0 2 1 3 1 3 1 1 2 1 1 2 2 1 1 1 3 3 0 2 2 2 1 2 2 2 2 2 2 2 3 1 1 2 2 1 2 1 2 1 2 0 1 1 0 1 0 2 1 0 1 1 1 0 1 2 0 1 1 1 1 2 2 1 2 0 0 1 2 2 2 0 1 1 0 2 0 2 1 2 2 2 1 1 1 0 1 2 1 2 2 1 0 1 0 2 1 1 1 1 0 1 0 0 1 1 2 1 1 0 2 2 1 1 2 3 1 1 3 1 1 1 1 1 1 1 1 0 1 2 3 1 2 2 1 1 2 1 2 2 2 0 1 1 2 1 1 1 0 1 1 1 1 2 1 1 2 0 2 0 2 0 2 2 2 1 0 1 0 1 0 1 0 3 2 2 2 0 2 0 1 2 0 1 2 1 1 2 0 0 1 3 0 3 2 0 2 2 1 2 1 1 0 2 1 1 1 3 1 1 2 1 2 1 1 2 0 2 2 0 1 0 1 1 0 1 1 1 2 2 2 0 0 0 0 0 0 3 1 1 2 1 1 2 1 0 1 3 1 2 1 1 1 1 1 0 0 1 1 0 1 2 1 0 0 1 0 2 2 2 1 2 2 1 1 2 1 2 1 1 3 1 0 1 2 0 1 2 1 1 1 2 1 2 1 2 0 1 1 1 1 0 3 1 1 1 1 2 3 2 1 1 2 1 1 0 1 3 1 3 2 0 0 1 1 1 1 1 2 2 1 1 0 3 1 3 1 2 1 2 1 0 3 0 3 1 2 0 1 2 0 2 2 1 1 3 1 3 0 0 3 3 1 0 0 3 1 2 1 2 1 3 1 3 0 1 1 3 3 3 1 0 3 2 3 1 1 1 2 1 3 1 2 1 0 2 3 0 2 3 3 1 2 3 2 0 1 1 1 2 3 2 0 2 0 1 3 1 1 1 0 2 2 1 3 0 1 1 1 0 0 1 1 1 1 1 1 3 2 1 2 1 2 2 3 1 0 2 0 1 2 1 3 1 1 2 3 1 0 1 0 0 2 0 0 1 1 0 1 2 0 1 0 1 1 1 0 1 2 2 1 1 1 0 1 2 1 3 1 1 2 2 3 2 1 1 3 1 1 0 1 0 0 1 2 2 2 3 0 0 1 3 2 1 1 2 3 3 0 2 0 3 1 1 0 1 3 0 0 3 1 3 1 1 2 0 1 1 2 0 0 1 1 3 1 2 2 0 0 0 1 2 1 2 3 3 1 0 0 3 3 1 2 2 0 0 0 3 0 0 2 1 1 0 1 1 2 1 1 0 1 1 1 2 1 2 0 1 0 1 1 0 1 2 0 0 0 1 3 1 1 1 1 0 0 0 1 3 1 1 1 0 1 1 1 0 3 2 2 0 3 1 2 2 1 3 1 3 1 2 0 1 1 2 0 1 2 2 3 1 0 0 0 2 3 0 2 1 0 0 0 0 0 1 1 2 2 0 1 1 3 1 1 1 1 2 3 2 1 3 1 2 1 2 0 1 0 0 0 0 1 1 3 2 2 3 2 1 2 2 2 0 1 1 1 0 1 1 2 2 1 0 1 2 1 1 1 1 0 1 2 2 2 1 2 1 1 1 1 0 1 2 1 1 1 0 1 2 1 1 1 0 0 2 0 1 1 2 2 1 0 1 1 1 1 1 0 1 1 2 1 1 1 2 1 1 1 3 1 2 1 1 2 1 1 1 1 1 2 0 1 1 1 1 1 1 2 0 1 1 1 1 1 2 1 1 1 3 0 1 2 3 0 1 1 2 1 1 1 0 1 1 1 2 1 0 0 3 0 0 2 3 1 2 3 0 2 1 1 0 3 3 0 1 3 3 0 2 0 1 0 2 0 2 2 0 1 2 2 1 2 2 1 2 1 0 0 2 2 1 1 1 1 0 0 1 2 0 3 3 1 1 0 2 2 2 2 1 0 3 2 1 3 2 0 0 1 3 1 3 1 3 1 1 2 0 3 0 0 0 0 1 0 1 2 1 1 1 1 1 0 1 0 1 1 1 1 2 1 1 0 1 2 1 0 1 1 1 2 1 0 1 1 2 3 3 0 0 1 1 1 1 0 0 3 1 0 0 1 1 1 1 1 1 0 0 2 1 1 1 1 0 2 1 1 0 1 0 1 0 1 1 2 2 0 1 2 0 1 0 2 2 0 1 2 1 1 1 1 0 1 2 0 2 2 1 0 0 0 1 0 0 1 1 1 0 1 0 1 1 0 2 0 1 3 1 1 0 0 2 2 1 2 3 2 1 2 2 2 1 0 0 0 3 3 2 1 0 1 1 2 2 1 1 0 0 1 2 1 1 1 3 0 2 2 1 3 2 2 0 0 2 0 1 1 1 1 0 0 1 2 1 2 1 2 3 0 1 2 1 1 1 1 2 1 2 0 1 0 0 2 1 0 1 2 1 2 2 1 1 0 1 1 0 1 0 0 2 1 1 1 2 0 0 0 0 0 0 1 1 2 1 0 2 0 0 1 0 0 2 2 0 1 2 1 1 1 1 1 2 1 1 0 0 0 2 1 3 3 3 0 1 1 1 0 1 1 0 3 3 3 0 1 1 1 1 2 1 1 0 3 2 1 1 0 1 2 3 0 2 0 0 3 3 1 1 3 1 1 2 2 1 3 1 0 1 2 3 1 3 3 2 1 1 1 1 0 1 0 2 2 1 0 0 1 2 0 1 2 1 1 1 0 1 1 1 1 1 3 0 0 0 2 1 2 2 1 0 3 2 1 3 3 1 0 2 1 0 3 0 0 1 1 1 0 0 1 1 1 3 2 0 1 1 1 1 3 1 3 1 1 3 2 2 3 0 0 0 2 0 0 2 1 0 1 1 3 2 1 0 1 2 1 2 2 1 1 1 1 3 1 1 1 2 1 0 2 3 2 2 1 1 2 1 1 1 2 0 1 1 0 1 3 3 0 1 1 3 2 2 0 2 1 1 0 2 3 1 2 2 2 3 3 0 0 0 2 1 0 0 1 0 0 2 0 1 1 1 2 1 0 1 1 0 0 1 0 0 1 0 2 0 0 1 0 1 1 0 1 1 1 1 1 2 0 0 1 3 0 3 2 0 2 1 3 1 2 0 0 0 1 1 0 1 2 0 0 1 2 0 2 1 1 1 2 2 2 2 0 2 1 0 1 1 1 1 1 0 0 0 1 0 0 2 2 0 1 3 1 1 0 1 1 2 0 3 0 0 2 0 1 1 2 0 1 3 1 1 0 3 1 1 1 1 1 0 2 1 2 2 2 0 0 0 1 2 0 0 0 0 3 0 1 2 2 2 2 1 2 0 0 3 0 0 2 0 2 1 2 2 2 1 0 0 1 0 0 1 3 2 1 2 1 2 2 0 3 3 1 2 2 2 1 1 2 3 0 2 2 1 2 1 2 0 1 1 1 1 2 1 0 0 2 1 0 2 1 1 3 2 1 2 1 1 1 1 1 1 0 1 1 1 1 0 2 0 1 2 1 1 2 2 1 2 1 2 2 0 1 1 2 3 1 1 1 1 0 3 2 2 1 1 1 1 1 1 1 1 2 1 2 2 2 1 3 1 1 2 2 2 3 1 0 1 2 0 2 1 2 1 2 2 3 2 1 0 2 1 1 2 2 1 1 2 2 1 3 1 2 2 1 1 0 2 1 3 0 0 1 3 2 1 1 1 0 2 2 2 0 1 0 1 1 2 1 2 1 1 1 2 1 1 0 2 1 2 2 1 1 1 1 0 0 1 1 1 0 3 3 2 2 2 3 2 0 1 1 1 3 2 1 2 0 2 1 2 1 2 3 2 0 3 0 2 1 2 0 0 1 3 1 0 0 2 1 0 0 1 1 1 1 0 0 3 2 1 2 1 3 1 2 1 1 1 2 2 1 1 0 1 1 3 1 2 1 1 2 1 0 3 3 1 1 1 3 3 0 1 1 1 2 3 1 1 1 0 0 2 1 2 1 2 1 2 2 2 1 2 2 1 1 0 1 2 1 1 1 1 3 1 1 1 2 1 1 2 0 2 2 0 0 1 2 0 1 1 3 0 0 1 0 0 1 2 1 1 1 2 1 1 1 1 0 2 0 2 3 1 0 1 0 0 2 1 2 1 1 0 0 2 0 1 1 1 2 2 1 1 2 1 1 2 2 1 1 1 0 2 1 1 1 1 0 3 1 1 1 1 1 0 1 1 1 2 1 1 1 0 1 0 0 2 2 2 0 3 1 1 1 3 1 1 2 1 0 0 0 0 0 2 0 1 1 2 1 3 0 1 1 2 1 2 1 0 1 2 2 1 2 2 2 1 3 1 1 2 0 2 1 2 2 1 2 2 1 1 1 1 1 0 1 1 2 1 1 1 1 3 0 1 1 2 3 1 2 0 0 0 1 1 2 1 1 2 1 2 2 3 2 0 3 1 1 2 1 0 2 2 1 0 2 0 1 2 3 3 1 3 1 0 1 2 1 1 2 1 0 0 1 1 1 2 3 0 3 0 1 1 1 0 0 0 2 2 2 1 1 1 1 2 1 3 1 0 2 1 3 2 2 1 1 2 2 2 2 1 3 2 0 1 0 2 1 1 1 1 2 0 0 3 2 3 1 1 1 3 1 1 2 3 2 1 1 0 1 1 3 2 1 2 1 1 1 1 2 1 2 1 2 1 3 1 1 1 2 1 1 2 2 1 3 1 2 2 0 1 2 1 1 1 3 3 0 2 3 2 3 1 2 2 0 2 1 2 1 1 2 1 1 0 0 2 1 2 1 3 2 2 1 2 1 0 0 3 2 0 2 3 1 0 3 3 1 1 2 0 1 2 2 1 2 2 2 0 2 2 2 2 3 3 2 2 1 1 2 1 2 2 2 2 2 1 2 1 1 2 1 2 2 2 3 2 2 1 1 1 2 0 1 1 1 1 1 1 2 1 2 1 0 2 1 1 1 1 2 1 1 0 1 2 2 0 1 1 2 1 1 0 0 1 2 0 0 3 1 0 1 0 0 2 2 2 0 0 1 2 0 1 1 2 1 0 1 1 2 0 1 2 2 1 1 1 1 0 1 1 1 0 1 2 0 0 1 1 1 2 2 2 1 1 1 0 1 0 0 1 2 1 2 0 1 1 1 2 3 0 2 2 0 0 1 3 2 1 2 1 1 1 2 1 0 2 1 1 1 0 1 1 1 3 1 1 1 1 1 1 2 2 2 0 0 1 2 0 1 2 2 1 1 1 2 1 1 2 1 1 2 0 0 1 3 0 1 1 3 1 2 1 1 2 0 2 1 2 1 1 1 1 1 0 2 2 3 2 1 2 3 1 3 1 1 2 1 2 1 1 0 2 2 3 1 2 1 2 3 3 2 3 0 1 1 2 1 0 3 0 2 2 3 2 0 1 1 2 3 1 3 3 1 1 0 1 3 2 0 0 2 0 2 1 1 3 2 1 1 1 3 0 1 2 2 2 3 1 2 3 3 2 0 2 2 2 1 2 3 1 2 2 1 2 1 1 2 1 3 1 2 1 2 1 1 0 0 1 0 3 2 1 2 2 1 0 1 0 3 2 1 1 3 0 2 3 3 3 1 0 0 1 1 1 0 1 1 1 0 2 1 0 1 1 0 0 2 0 2 0 2 2 2 1 2 0 2 2 0 2 1 3 1 3 1 1 0 1 1 1 2 1 0 1 0 2 0 1 1 1 0 3 1 1 2 1 0 1 1 1 1 1 2 2 1 2 1 2 1 2 2 1 2 1 2 1 2 1 2 1 3 0 2 3 3 1 3 1 2 2 1 0 1 1 2 0 2 2 2 1 1 1 1 1 0 0 1 0 0 1 0 1 1 1 1 1 1 1 2 1 1 1 0 3 2 1 1 1 1 1 1 3 2 1 1 0 2 2 1 1 2 1 3 2 0 1 0 2 1 2 1 1 1 1 1 1 0 1 2 0 2 1 1 1 1 0 1 2 2 1 3 1 0 1 2 1 1 2 2 1 2 2 2 1 1 0 3 2 2 1 1 0 1 1 1 0 2 1 1 2 1 1 1 3 0 1 1 3 3 1 1 2 1 1 1 2 2 2 2 1 0 0 0 0 1 2 1 2 2 1 2 2 2 2 0 1 1 2 3 1 2 3 1 0 1 1 1 1 1 1 0 0 3 3 1 2 1 1 0 1 1 2 0 0 1 1 1 2 1 3 2 3 1 0 0 3 2 2 3 0 2 0 3 3 1 1 1 0 2 2 1 2 2 1 2 1 1 2 2 2 0 1 1 1 1 1 0 1 1 0 0 1 0 0 1 2 2 2 2 0 0 1 3 1 1 0 0 3 2 2 2 1 1 0 3 2 2 1 3 1 0 0 1 1 2 2 1 3 1 2 2 1 3 3 1 0 2 1 1 1 0 2 2 0 0 0 1 3 2 1 2 0 0 2 0 1 1 1 1 3 1 1 2 1 3 2 0 3 1 0 1 1 1 1 2 2 2 1 1 2 2 0 1 3 3 2 0 1 1 0 3 1 2 0 0 2 1 0 1 0 2 2 0 1 0 3 0 3 0 0 1 1 2 1 1 2 2 1 3 0 0 1 1 1 1 1 2 0 0 2 1 1 1 1 2 2 1 1 1 2 1 0 3 2 1 2 0 1 1 2 2 1 1 0 0 0 1 1 1 1 1 0 1 1 2 2 3 2 3 3 2 1 1 0 1 1 0 0 1 1 1 1 1 1 0 2 2 2 2 3 2 1 1 0 3 3 2 0 0 1 1 1 2 0 2 1 0 0 3 1 1 0 0 2 3 0 0 1 1 1 1 3 1 0 2 2 1 3 2 2 1 1 1 1 0 0 1 1 1 1 1 0 3 1 3 2 0 1 1 1 2 1 1 1 1 0 1 2 1 1 3 1 2 0 0 2 1 1 1 1 0 1 0 1 1 2 1 0 3 3 2 1 1 1 1 1 2 1 2 0 1 1 1 3 1 2 1 2 1 2 1 1 2 1 1 1 2 1 2 2 1 0 2 2 1 1 0 0 1 1 2 2 1 2 1 2 1 1 1 0 2 1 2 1 1 0 0 2 1 2 2 2 1 1 2 2 1 0 1 3 2 1 2 2 1 3 1 3 1 2 0 0 2 1 0 2 2 1 0 3 2 1 3 1 3 1 1 1 3 1 1 2 2 1 2 1 2 2 3 1 1 1 2 0 3 2 2 1 1 1 1 1 0 0 1 1 0 1 1 1 2 2 3 0 0 1 0 1 2 2 1 0 1 3 2 2 1 1 3 2 0 1 0 2 1 3 3 2 1 1 2 1 3 1 3 2 0 2 1 1 0 2 2 1 0 1 2 1 3 2 1 0 1 1 0 1 1 2 1 2 3 2 0 0 1 2 1 1 3 1 1 2 2 2 0 2 2 0 1 1 2 1 1 2 2 2 1 3 1 0 0 1 1 1 3 1 0 1 0 1 1 1 0 2 2 1 2 1 0 2 1 1 1 1 1 1 1 2 1 1 1 2 2 0 0 1 0 1 1 1 1 0 2 0 1 2 0 1 0 3 1 1 0 1 0 1 0 1 1 1 0 2 1 2 3 0 0 2 1 1 1 0 1 1 1 1 0 0 0 1 2 2 1 1 1 2 1 1 2 2 1 1 1 1 0 1 1 1 2 1 1 2 1 2 1 1 1 1 2 0 0 0 2 1 2 1 0 1 2 0 2 1 2 1 1 1 1 3 2 1 0 3 1 0 1 1 1 1 1 2 0 1 2 0 1 0 2 1 1 0 2 1 1 1 1 1 1 1 1 1 2 2 3 1 0 0 0 0 0 0 1 1 1 2 1 0 2 1 3 3 1 1 0 2 0 1 1 1 2 1 2 1 1 1 1 3 1 1 2 1 2 0 1 0 1 1 2 2 2 0 0 0 0 0 1 2 2 1 1 1 1 1 0 1 0 1 2 2 3 1 1 2 1 2 3 1 2 0 2 1 1 1 1 2 2 1 3 2 2 1 0 2 0 0 1 1 1 2 2 1 1 3 1 1 1 2 2 3 0 3 2 3 3 3 3 0 0 2 3 2 2 2 1 2 0 0 0 2 1 3 3 1 1 1 3 1 0 0 2 1 2 0 1 3 2 1 0 3 3 0 2 1 0 0 2 1 3 2 0 3 2 2 2 3 3 2 2 0 1 3 1 1 2 2 1 2 1 1 1 2 1 1 3 3 2 2 0 0 0 1 3 2 0 1 2 1 3 3 0 2 2 1 2 2 0 2 3 3 2 0 2 2 3 1 3 0 1 2 2 0 2 1 3 3 2 1 3 2 1 1 1 1 0 3 2 3 1 1 1 1 1 2 3 2 0 1 1 1 1 1 2 3 2 0 2 3 1 0 0 2 1 2 1 2 2 0 1 2 1 2 0 1 3 0 3 1 1 2 2 2 0 3 0 1 0 0 2 2 3 1 1 2 1 3 1 2 3 2 1 1 2 1 1 0 0 1 3 3 0 1 0 1 1 2 1 3 1 1 2 3 1 3 0 3 3 0 1 1 1 3 2 0 0 1 1 2 3 2 2 0 0 0 1 1 1 2 2 2 3 0 2 0 3 1 0 2 1 2 3 1 1 0 3 1 1 1 3 2 0 0 2 0 2 1 0 2 1 2 0 1 1 2 2 1 3 0 2 1 1 1 2 1 1 0 1 1 3 1 3 3 3 1 0 2 0 3 1 1 1 1 1 1 2 0 1 3 3 1 2 1 1 0 1 1 3 3 0 1 0 3 1 0 1 0 1 1 2 1 0 0 1 1 3 1 1 0 0 0 0 2 0 3 0 1 1 0 0 1 0 1 2 2 0 1 2 2 0 1 1 2 1 1 1 2 0 3 2 0 0 1 2 1 2 3 2 1 1 2 2 1 1 2 0 2 0 1 2 0 2 1 2 2 1 1 0 1 2 1 2 2 2 2 2 1 2 1 2 1 1 1 1 1 1 1 1 2 3 1 1 0 3 3 3 1 2 1 2 2 2 2 1 1 2 2 2 0 3 2 2 2 1 3 3 3 1 3 1 2 1 2 2 2 1 0 1 2 2 3 2 2 1 1 0 3 1 0 0 1 1 1 3 0 1 3 0 1 0 2 1 2 1 1 1 1 2 3 2 0 3 1 0 1 0 0 0 0 0 2 1 0 0 0 3 2 0 0 1 1 1 1 3 2 3 3 1 1 1 1 3 2 3 1 2 2 2 1 0 1 1 1 1 1 2 0 1 1 1 1 3 3 2 0 2 0 1 1 1 3 1 0 0 1 1 0 0 2 1 0 2 2 0 1 1 1 1 1 1 1 2 1 0 2 1 2 1 0 2 3 2 0 2 1 2 1 3 0 2 2 3 0 3 1 2 0 3 1 2 3 1 2 2 2 2 1 1 1 3 3 1 2 1 0 0 1 0 1 2 1 1 0 1 1 0 0 1 1 0 2 3 3 2 3 1 2 1 1 0 0 0 1 0 2 0 1 0 1 2 2 1 0 0 0 2 0 0 0 0 0 1 1 1 2 0 1 1 0 2 3 1 0 2 1 2 2 2 1 1 0 1 1 0 2 3 2 3 0 1 1 1 0 1 1 1 2 0 2 1 0 0 0 1 1 2 2 0 1 1 1 3 1 1 3 2 1 1 1 1 2 0 1 1 0 0 3 1 1 1 0 0 2 1 1 1 1 0 1 1 0 0 2 3 0 1 0 2 1 1 2 2 0 2 2 0 0 1 2 2 0 1 0 1 2 2 1 2 2 2 2 1 1 0 1 1 0 2 1 0 1 2 0 0 2 1 1 1 2 2 1 2 2 1 1 1 1 2 2 2 3 1 2 3 0 3 3 1 3 3 2 2 2 0 1 1 1 1 1 1 1 1 0 1 1 3 3 3 1 1 2 2 1 2 1 1 1 1 2 2 1 3 2 2 3 0 0 2 2 2 2 2 2 0 1 3 1 0 1 3 2 2 1 3 1 2 1 1 1 1 2 1 3 0 3 0 1 3 3 2 2 3 1 0 1 1 1 2 3 1 3 3 2 1 2 1 0 1 1 0 2 2 3 1 1 2 1 1 1 2 2 1 1 0 0 2 2 3 2 0 2 0 0 1 1 1 1 0 1 1 1 1 2 0 2 0 1 1 2 3 2 2 2 0 1 2 2 2 0 0 1 2 3 2 3 2 2 1 1 2 2 1 2 1 2 1 2 2 2 2 2 1 2 1 1 2 1 3 0 1 1 1 2 2 1 3 1 1 2 2 3 3 3 3 3 0 1 1 2 1 3 1 1 2 1 0 0 0 1 2 3 3 3 0 1 2 1 0 1 2 1 1 1 2 0 0 0 1 0 0 1 1 1 1 1 1 0 1 1 3 0 1 1 0 2 0 0 3 2 0 1 1 1 1 2 1 2 2 0 2 1 1 2 1 0 0 2 2 1 0 2 2 1 1 1 1 2 2 0 3 1 0 2 2 1 1 2 2 1 2 1 0 2 2 3 2 1 1 0 1 1 2 2 2 2 2 1 1 1 0 0 3 3 0 0 2 1 1 2 1 2 3 2 1 1 2 1 2 0 1 1 1 1 0 0 1 2 1 2 2 1 1 1 1 2 1 1 0 1 1 1 1 3 2 0 0 3 1 2 1 1 0 1 1 0 0 1 1 0 1 2 2 1 0 2 1 0 1 2 3 1 1 0 1 2 2 1 2 1 1 0 0 3 1 0 1 1 1 0 1 2 1 2 1 2 2 2 1 2 1 1 2 1 1 1 2 0 2 1 1 2 2 1 1 2 1 2 1 2 2 1 0 1 1 2 2 2 3 1 1 1 3 1 1 1 1 2 1 2 0 2 1 1 3 3 0 1 0 1 1 3 1 2 1 1 2 1 3 1 1 1 2 3 2 2 2 1 2 2 1 1 1 1 1 3 0 1 1 1 0 3 0 0 3 2 1 1 1 1 2 1 1 1 1 1 1 3 3 1 1 2 3 1 1 1 1 1 1 0 0 1 1 1 1 1 1 2 3 3 1 1 1 1 1 1 1 1 1 1 1 2 1 2 2 1 3 3 1 2 1 2 3 1 1 0 1 0 1 1 1 2 1 1 0 2 2 1 1 1 0 1 2 1 1 1 2 3 1 2 1 2 2 2 1 2 0 1 1 2 0 2 1 1 0 0 3 1 3 0 1 0 0 1 1 0 3 2 1 1 2 0 0 1 1 1 1 0 2 1 2 1 2 2 1 1 1 1 0 3 0 0 1 2 0 2 1 1 1 1 1 1 2 0 2 1 0 2 0 0 1 0 0 0 1 0 0 1 1 1 2 0 0 2 0 0 0 0 1 0 2 1 1 1 1 1 1 2 0 1 1 1 1 1 1 1 1 0 1 1 3 1 0 2 1 1 1 3 1 1 1 1 1 1 0 1 2 0 0 1 1 2 0 1 2 2 2 0 1 1 1 1 1 2 1 0 0 0 0 0 1 2 0 1 3 3 2 2 0 2 2 2 1 3 0 0 1 1 2 0 1 3 1 3 1 0 1 1 1 1 1 2 3 1 2 2 2 2 1 1 1 2 1 1 2 2 1 1 2 0 1 1 1 0 2 0 1 1 2 2 1 1 3 0 1 1 0 0 1 2 1 1 1 1 1 2 1 1 2 2 2 2 0 2 1 1 1 1 1 1 1 2 1 2 1 0 1 1 1 2 2 2 1 2 1 1 1 0 0 1 1 2 1 2 3 1 1 1 2 1 1 3 0 0 0 1 1 1 0 1 0 0 1 1 3 0 3 3 3 1 2 2 2 2 2 1 2 2 1 2 0 3 1 2 1 1 1 2 0 0 1 0 2 0 1 3 1 2 2 0 3 3 0 3 1 1 1 3 3 3 0 1 1 1 1 3 1 1 1 3 0 1 0 1 0 3 2 1 1 1 1 3 1 1 1 0 3 3 0 1 0 1 1 1 1 0 0 1 0 0 0 3 1 3 1 3 2 2 0 0 2 0 1 2 1 1 1 2 0 3 1 0 1 1 1 1 1 1 2 1 1 1 2 2 2 0 0 1 2 3 0 3 0 0 1 1 1 0 1 1 1 1 3 0 2 1 0 0 0 1 1 1 1 2 1 0 2 0 1 2 0 1 1 3 1 2 3 3 0 1 0 0 3 0 3 2 0 1 0 0 1 1 1 0 1 2 1 2 0 1 1 0 1 1 0 2 1 1 2 1 2 1 2 2 3 0 1 0 1 1 1 1 0 2 0 1 1 2 2 1 0 1 1 0 3 1 0 1 3 2 0 1 0 1 0 0 0 1 0 0 1 0 0 0 0 1 1 3 1 1 2 0 0 0 1 0 0 2 0 3 1 1 1 1 0 2 1 2 1 1 1 0 2 0 1 1 1 3 1 0 1 2 0 1 1 1 0 0 0 2 1 0 1 1 1 1 0 1 0 0 0 0 0 1 1 0 2 1 1 1 1 2 1 0 1 1 1 1 1 1 0 1 1 0 1 1 1 1 1 0 1 2 1 1 1 1 1 1 2 2 2 1 1 1 1 2 2 2 1 1 0 1 0 1 1 1 1 1 1 1 2 1 1 0 2 0 2 0 1 1 2 1 2 1 0 1 1 0 2 2 2 1 1 1 2 0 1 1 0 2 1 3 1 1 2 1 2 3 1 1 1 2 2 1 2 1 0 3 0 3 3 2 2 3 3 1 2 2 1 1 2 3 1 1 0 1 0 1 2 1 1 0 3 3 1 2 3 1 1 1 1 1 0 1 2 0 3 2 1 2 1 1 3 2 1 1 3 1 2 2 0 0 1 1 2 3 3 0 0 1 1 1 2 0 3 3 0 2 1 0 1 2 2 3 1 0 1 1 1 0 0 0 1 0 1 1 0 1 2 2 0 0 0 1 1 3 0 1 2 2 2 2 0 1 0 3 0 0 1 2 3 1 1 3 2 2 2 0 1 1 1 3 2 2 1 2 2 0 0 0 1 1 1 2 0 1 1 1 3 3 2 1 2 1 1 0 1 1 2 1 1 1 0 1 3 0 1 1 1 1 1 1 2 1 1 1 0 2 0 0 2 0 0 2 2 2 1 2 2 0 2 1 0 0 2 2 2 3 2 0 0 2 3 2 2 1 3 3 1 2 2 2 2 1 0 2 3 3 0 2 2 1 1 1 1 1 1 3 1 1 2 1 1 2 3 3 3 2 0 1 1 1 0 0 3 3 1 2 2 2 1 3 1 1 3 0 2 1 1 0 0 1 3 1 1 2 1 1 3 2 1 1 1 0 3 2 1 1 0 2 1 1 1 2 1 2 1 1 2 1 1 3 1 1 1 1 0 1 2 1 1 1 1 1 0 0 1 1 1 0 1 1 1 3 1 2 2 1 1 2 1 1 1 2 3 2 1 0 3 2 1 2 1 3 0 1 1 0 1 1 1 3 2 0 2 0 3 0 2 2 2 1 2 0 0 3 2 2 1 2 1 2 1 2 2 2 1 0 3 2 1 1 2 2 2 2 2 2 1 2 2 2 0 2 2 2 3 1 1 2 1 1 2 1 0 1 2 2 1 0 1 0 1 1 0 3 2 0 3 2 1 1 3 0 1 1 3 2 1 2 2 1 1 1 2 1 0 2 2 1 1 2 1 1 3 2 1 1 1 0 2 0 1 1 1 1 0 0 0 0 1 1 1 2 2 0 2 1 1 1 1 0 0 0 2 1 1 0 0 0 2 1 2 1 1 1 1 0 1 2 2 1 1 2 0 1 3 0 0 2 1 1 1 1 2 1 1 2 2 1 1 1 2 1 2 1 1 1 2 1 2 2 2 1 0 1 3 1 1 1 1 2 1 1 1 1 1 1 0 1 1 0 1 2 2 1 0 1 2 2 1 1 1 1 0 0 1 1 1 1 2 2 1 2 1 2 1 1 1 2 2 2 2 2 3 2 0 1 2 3 3 1 2 0 1 1 0 2 2 3 1 2 1 2 2 1 3 2 1 2 2 2 1 1 1 2 2 1 2 1 2 3 2 2 1 2 1 1 1 2 1 0 1 1 1 3 0 1 3 1 3 2 2 2 1 2 0 0 3 2 1 3 1 1 2 2 1 1 2 1 2 1 2 1 2 2 2 0 2 0 2 1 2 1 2 1 1 1 3 0 0 1 1 1 1 0 1 1 1 1 1 2 2 0 0 1 3 1 1 1 1 1 2 0 1 2 1 0 1 1 2 1 1 0 1 0 0 1 0 0 0 1 1 3 2 0 0 0 0 1 2 0 0 1 1 1 2 1 0 0 1 1 1 1 1 1 1 1 1 1 2 1 1 1 2 1 1 1 2 2 1 1 1 3 2 0 1 0 1 2 2 2 1 1 1 2 1 0 2 1 1 2 2 1 2 0 2 2 1 2 1 0 1 2 0 1 2 1 0 3 1 3 
1 1 1 1 0 1 2 2 1 2 1 0 2 1 1 2 0 0 0 0 1 1 2 1 1 2 2 1 1 2 3 3 2 1 0 1 1 2 0 0 0 1 0 0 2 1 1 2 1 2 2 1 1 1 1 1 1 1 2 2 2 1 2 0 1 1 2 3 2 1 1 1 2 2 1 1 2 2 0 2 3 0 1 1 2 2 3 3 1 2 1 1 2 1 1 2 1 0 2 0 0 3 1 1 0 2 1 0 0 2 1 2 2 1 1 0 1 2 0 2 1 1 1 1 1 2 2 1 1 2 2 2 2 2 0 1 1 2 2 2 1 3 2 2 0 1 2 3 1 1 3 0 3 1 2 1 2 1 2 3 1 2 0 2 0 2 1 3 1 1 1 2 1 2 1 1 2 1 2 3 1 1 2 3 2 0 1 3 3 0 1 1 1 2 0 1 1 2 2 2 0 1 3 3 1 1 0 1 1 1 0 2 2 2 1 1 1 3 0 1 0 0 1 3 2 1 3 0 2 2 2 1 2 3 1 1 1 1 3 3 1 2 2 3 0 0 1 2 1 1 1 0 1 2 2 0 2 2 2 1 0 2 2 0 1 2 0 3 2 3 1 2 2 1 2 0 1 0 2 0 2 2 2 1 0 2 1 2 1 1 0 2 2 2 2 1 2 0 2 2 0 1 2 1 0 2 1 0 1 1 0 1 2 0 0 2 1 2 0 2 0 2 2 1 1 1 2 2 2 1 3 2 1 0 1 1 2 1 1 1 0 1 1 1 1 0 2 2 3 1 1 1 0 0 0 0 1 1 1 2 1 1 0 1 2 2 3 2 2 2 1 2 2 0 1 2 1 0 1 2 0 1 0 1 0 2 2 1 1 2 2 1 2 2 1 2 0 1 1 1 0 2 2 1 1 2 2 1 1 1 1 2 0 2 1 1 1 1 1 0 3 1 0 1 1 2 1 2 2 2 2 1 1 0 0 1 0 0 2 0 1 1 2 1 1 1 2 2 2 2 1 1 2 2 1 1 0 2 0 0 1 0 1 0 2 0 1 2 0 2 2 1 0 0 0 1 1 0 0 1 1 0 0 2 1 2 0 2 2 1 2 0 1 1 1 1 1 3 0 1 2 1 1 1 2 1 2 1 1 1 2 1 0 2 2 0 1 1 0 1 2 1 2 0 1 1 0 2 0 2 0 1 0 1 1 1 2 1 0 2 0 1 2 0 2 1 1 0 0 1 0 2 1 0 2 0 2 1 2 0 2 2 1 2 1 1 0 1 1 2 1 1 1 2 1 0 1 1 0 0 2 1 0 1 0 1 1 2 1 1 0 1 1 1 0 2 2 2 2 1 1 1 0 2 1 1 2 2 2 2 1 2 2 2 2 2 0 1 2 0 1 1 2 2 2 0 1 0 1 0 2 2 2 1 0 2 1 2 1 2 1 2 0 2 1 0 0 0 1 1 1 0 2 0 1 1 2 1 0 0 1 1 2 2 2 1 1 0 0 1 1 2 0 1 2 0 1 1 0 2 2 2 1 2 2 0 0 0 2 1 1 0 1 1 1 2 1 0 1 0 0 2 2 2 1 2 1 1 2 0 1 2 1 1 0 1 1 2 1 2 0 0 1 1 2 0 1 0 1 2 1 1 1 0 1 2 1 1 0 1 2 1 1 1 2 1 2 1 0 0 1 2 1 2 2 2 2 0 1 1 0 0 0 0 2 3 0 0 0 0 0 0 1 2 2 1 2 1 0 3 1 1 1 2 0 2 2 1 1 2 1 2 1 0 0 0 0 1 2 0 2 2 2 1 2 0 2 2 2 0 0 1 1 0 1 0 1 1 1 0 1 0 2 1 2 0 0 1 1 2 2 1 1 1 1 1 1 1 1 2 0 1 2 1 0 2 1 1 1 1 0 0 0 2 1 1 2 0 0 0 0 1 1 1 0 1 1 2 1 0 2 1 1 1 0 0 1 2 1 2 2 1 0 1 2 1 1 0 2 0 0 1 0 0 1 0 0 0 2 1 2 2 0 2 1 1 0 1 2 0 0 2 1 0 0 1 2 0 1 0 1 3 0 0 0 3 0 0 2 0 1 2 0 0 2 1 0 0 0 0 0 1 3 0 0 1 0 0 0 2 0 2 2 0 2 2 2 1 2 2 0 2 3 0 3 0 2 1 3 1 1 0 0 1 3 3 0 0 1 1 0 0 2 2 3 2 0 3 3 1 1 0 0 0 0 0 0 1 1 0 1 1 1 0 0 0 0 0 0 2 0 1 3 1 2 1 1 2 0 3 0 1 1 1 1 2 2 1 0 1 2 1 1 1 1 1 2 1 1 0 2 2 3 1 2 1 1 1 1 1 0 0 1 1 1 1 2 2 1 1 1 2 1 0 2 1 1 1 1 1 2 0 1 1 1 0 1 0 1 1 0 2 1 2 1 0 2 0 2 3 0 1 2 1 1 2 3 2 1 2 0 2 2 1 0 0 0 2 0 0 1 1 1 0 2 0 0 1 0 1 1 1 1 1 2 0 0 1 2 1 2 1 2 1 1 2 1 2 0 0 1 0 0 2 0 0 1 2 2 2 3 1 1 1 1 2 1 1 1 0 0 2 2 1 0 2 2 3 1 2 1 2 1 1 0 1 0 1 2 1 2 1 3 0 1 1 2 2 1 1 1 2 1 1 3 1 0 1 1 1 1 2 1 1 2 2 1 1 0 1 1 1 1 3 1 2 2 1 1 2 2 0 0 1 0 3 2 0 2 1 0 1 0 0 0 1 1 2 2 0 1 1 1 1 1 1 2 1 2 2 0 0 0 2 3 0 0 2 1 0 1 1 0 2 2 0 0 0 0 0 1 1 0 1 1 1 1 0 2 2 0 0 0 0 2 0 0 2 0 3 0 1 1 1 1 1 1 1 2 2 1 2 1 1 3 3 1 3 1 2 2 1 1 2 0 0 0 2 2 1 1 1 2 2 0 1 3 1 1 1 1 0 2 2 1 2 3 0 0 0 1 1 2 2 2 1 1 1 1 0 1 2 0 2 0 0 1 3 0 1 0 1 0 3 1 2 1 1 1 0 0 2 2 1 0 2 1 1 1 1 2 2 1 0 0 0 2 0 1 1 2 0 1 1 1 2 2 0 1 1 0 2 2 1 1 2 2 1 1 2 2 2 1 0 2 2 2 2 2 0 2 1 1 1 2 1 1 0 0 0 1 1 0 1 1 0 2 2 1 2 2 2 0 2 1 2 2 2 2 2 1 0 1 0 2 1 0 1 2 1 0 2 3 2 1 1 2 0 0 1 0 0 0 1 0 0 2 0 2 1 0 0 0 2 2 1 2 2 1 2 0 2 1 0 1 2 0 3 0 0 2 1 1 1 2 1 1 1 0 1 2 2 2 0 0 1 2 3 1 1 0 1 2 2 2 2 0 2 2 0 1 1 1 2 1 0 1 3 1 1 1 2 1 1 2 1 2 1 3 1 1 2 1 1 0 0 2 0 0 1 2 0 2 3 1 1 1 0 1 1 1 1 0 1 2 2 2 2 2 0 1 2 1 2 0 3 0 0 0 0 2 2 2 0 2 1 2 1 1 0 0 0 2 0 3 1 2 2 2 0 0 1 1 0 0 0 3 2 0 2 2 2 2 1 3 0 1 2 1 1 1 1 2 2 1 2 2 1 2 1 2 1 1 1 1 1 3 1 1 0 2 0 0 1 1 0 1 2 1 2 1 1 1 0 2 2 1 1 1 0 0 1 2 0 1 0 0 1 2 2 1 2 0 2 2 0 1 1 2 2 1 1 1 1 0 0 2 2 1 1 1 1 1 0 1 1 2 1 2 2 2 0 1 1 2 0 2 1 1 2 1 1 2 1 2 1 2 0 1 2 1 1 1 1 2 1 1 2 2 1 2 2 2 1 1 1 2 2 1 1 0 2 1 1 1 1 1 1 2 2 1 2 0 2 2 2 1 1 1 1 1 1 1 2 1 1 1 2 1 0 0 2 2 2 2 0 1 0 0 1 0 0 1 1 0 1 1 2 2 2 2 1 1 1 2 1 1 2 1 2 0 1 1 1 1 2 2 1 1 1 1 2 1 1 0 1 0 1 1 0 0 1 1 1 1 1 1 2 1 0 0 2 2 1 2 1 1 1 2 1 0 0 2 2 0 0 0 1 2 0 2 0 2 1 2 1 1 1 1 1 1 1 0 1 0 1 1 1 2 0 2 1 2 3 0 2 1 2 1 2 0 2 2 2 1 2 2 0 1 1 0 2 0 1 0 0 0 2 1 1 2 1 1 2 0 2 2 0 0 1 2 1 3 1 3 1 1 0 0 0 1 2 1 0 2 2 3 1 1 2 1 2 3 2 0 1 0 1 0 0 2 1 2 1 1 0 1 2 1 1 1 1 2 2 2 2 2 1 1 1 2 2 2 3 0 2 1 1 0 1 0 2 1 1 2 1 1 1 1 1 2 3 0 2 2 1 2 0 1 2 2 1 1 1 0 0 1 0 1 2 1 1 0 0 0 0 0 2 0 1 1 1 1 2 1 1 1 2 1 2 1 1 0 2 2 0 2 2 1 1 1 2 2 2 1 2 0 2 2 3 2 2 1 0 1 2 1 1 1 0 2 2 1 0 1 0 1 1 1 2 0 2 0 0 1 1 1 1 1 0 0 0 1 1 0 1 1 1 0 1 1 2 1 0 2 1 0 1 2 1 2 2 0 0 2 0 0 0 1 2 0 0 1 0 0 0 2 2 1 2 1 0 1 0 1 1 1 0 0 0 1 2 2 1 1 1 0 2 2 1 1 0 2 0 1 2 2 0 1 2 2 3 2 1 1 2 0 1 0 2 0 1 1 1 2 0 0 3 2 0 1 3 1 1 1 0 1 1 2 2 1 0 0 0 0 2 0 2 1 3 1 1 2 2 1 1 2 1 1 0 2 0 2 1 0 2 2 1 3 1 2 1 0 1 2 2 1 1 1 1 0 2 1 0 1 1 2 1 2 1 1 2 1 1 1 2 1 1 3 2 0 2 1 1 2 2 2 3 0 0 0 0 1 0 2 3 0 0 1 2 1 1 3 0 1 2 1 2 2 1 1 1 2 2 2 2 3 0 2 1 1 1 3 1 1 1 2 2 1 1 2 1 1 2 1 2 2 1 1 2 1 0 1 2 1 1 1 1 1 0 1 1 2 2 2 0 0 1 1 1 0 1 2 2 0 0 0 1 2 0 1 1 2 1 1 0 0 0 2 1 1 0 1 0 2 1 1 2 2 2 0 0 0 2 0 2 1 1 0 0 1 1 2 0 1 2 2 1 1 1 1 1 2 1 1 1 2 2 2 1 1 1 2 2 2 2 1 1 2 0 0 1 1 2 2 1 2 0 1 2 1 2 2 1 2 1 0 1 0 1 3 1 0 1 1 0 2 1 0 3 1 1 0 0 2 1 1 1 1 2 2 1 1 0 2 2 2 2 3 2 1 1 1 2 2 1 1 1 2 1 1 0 1 1 2 1 0 1 2 0 3 0 0 1 0 3 3 2 3 2 1 2 1 1 3 1 1 0 3 1 0 2 0 1 1 1 3 1 1 1 1 1 0 1 1 0 1 3 0 0 0 2 1 0 2 1 0 1 1 1 3 3 3 0 2 1 3 2 0 1 1 2 0 1 3 2 0 1 0 0 0 2 0 0 3 0 1 1 1 1 2 1 0 0 0 0 2 2 3 2 3 1 1 3 1 1 3 2 2 2 1 1 3 0 2 2 1 1 1 1 2 0 0 1 2 3 2 1 2 0 0 1 0 1 2 0 2 0 1 0 1 1 3 2 3 1 0 0 2 3 1 1 1 0 0 1 1 1 1 1 2 1 0 1 1 0 0 1 0 0 2 0 2 0 2 2 2 1 2 1 2 2 1 2 2 1 1 1 0 1 0 0 1 1 2 1 1 2 1 2 0 0 1 1 0 0 2 2 2 1 3 1 1 1 1 1 2 2 0 2 1 2 1 1 0 1 2 1 2 1 2 1 2 1 1 0 1 0 0 0 1 1 1 2 1 0 1 1 2 0 2 2 2 1 1 1 0 0 0 0 2 0 0 1 0 1 1 1 0 1 1 3 1 0 0 1 1 0 2 0 1 1 1 1 3 1 2 1 0 1 3 2 1 1 2 1 3 2 0 1 0 2 1 1 3 1 1 1 1 1 3 0 2 1 2 1 1 1 1 1 1 1 2 0 1 0 1 1 2 1 0 2 2 0 2 2 2 1 1 0 2 2 2 1 0 0 1 1 1 0 3 1 1 2 3 1 1 3 1 2 2 1 1 0 0 0 0 1 1 2 2 1 2 2 3 1 0 1 1 2 1 3 2 2 1 1 2 2 1 1 3 3 3 1 2 1 1 3 1 1 0 3 1 0 0 0 0 3 2 2 1 1 0 1 2 1 0 0 0 1 1 3 1 3 2 1 0 0 0 3 2 1 3 1 2 0 3 1 1 1 0 0 2 2 0 1 1 1 2 1 1 2 2 1 0 1 0 1 0 0 0 1 1 0 0 2 0 0 2 2 2 2 2 2 0 1 0 2 1 1 1 1 2 2 1 1 0 0 0 2 2 1 3 1 1 1 2 0 2 2 1 1 1 2 1 3 0 1 2 3 1 3 0 1 1 2 2 0 0 1 1 3 1 0 2 0 0 2 3 2 1 1 1 1 1 1 2 1 1 1 1 1 2 0 1 1 1 1 1 1 2 1 1 2 0 0 1 1 1 1 1 1 1 0 1 1 2 0 0 2 1 0 0 0 2 2 0 1 1 3 2 3 0 0 2 1 2 1 0 2 2 1 0 0 1 2 1 1 1 1 2 0 0 1 1 0 0 0 2 2 1 0 0 1 1 0 0 1 1 0 0 1 0 1 2 2 0 0 0 0 2 1 0 2 1 0 2 2 2 2 2 2 2 2 2 1 1 0 1 1 0 1 1 0 1 1 1 2 0 1 1 1 1 0 2 1 1 0 0 1 2 0 0 0 1 0 2 1 1 1 0 0 0 1 2 1 0 1 3 0 1 2 1 1 1 1 0 0 1 2 1 1 1 2 0 0 0 0 0 0 0 0 1 1 1 0 1 0 0 2 1 1 0 1 3 0 0 1 0 1 0 2 0 0 2 1 1 1 0 2 1 0 0 1 0 1 1 0 1 2 1 0 1 2 2 1 0 1 3 3 2 1 0 2 1 0 1 3 0 2 2 2 1 2 1 0 1 0 1 1 2 1 2 2 1 0 0 0 1 1 0 0 2 1 2 2 1 1 1 2 1 1 2 1 2 0 1 1 1 1 0 0 1 2 2 2 2 2 2 2 1 0 1 1 1 0 2 2 0 3 1 0 2 1 2 2 2 1 0 2 1 2 1 1 2 1 1 1 2 1 0 1 0 2 2 1 1 1 1 0 1 1 3 0 1 0 2 1 1 1 0 1 1 1 0 1 1 0 2 2 1 1 2 1 2 1 1 0 0 1 1 1 2 2 2 0 2 2 2 2 2 1 1 2 2 1 1 2 0 1 1 2 2 1 2 1 2 1 1 2 1 2 1 1 0 2 2 2 1 0 2 2 1 2 3 0 2 1 0 1 1 2 2 2 2 2 1 0 1 1 2 2 1 1 1 1 1 1 0 2 2 2 2 1 2 2 1 2 2 2 1 1 2 1 1 1 1 2 2 0 1 2 1 1 1 2 1 2 2 2 2 0 0 2 2 1 1 1 1 1 0 2 1 1 1 1 2 2 0 1 0 0 1 2 1 0 2 0 1 1 0 1 0 1 2 1 0 1 2 2 1 1 2 2 1 2 1 1 2 0 0 2 2 1 1 1 1 2 0 1 1 0 1 1 2 2 2 1 1 2 1 2 1 2 0 1 1 2 1 0 1 2 2 2 1 2 1 2 2 0 0 1 0 0 0 1 2 0 2 1 0 0 2 1 2 2 2 0 2 1 1 0 2 1 1 1 1 1 1 1 1 0 1 2 1 1 1 1 1 1 2 1 1 1 1 2 0 1 1 0 1 1 1 1 2 2 2 0 1 1 1 1 0 0 0 1 1 2 3 1 0 1 1 0 1 1 0 2 2 1 2 1 2 1 2 2 2 1 1 1 0 0 1 1 2 0 0 1 0 2 2 2 2 1 1 1 1 2 1 2 2 2 3 2 1 1 1 1 0 1 1 2 2 1 1 1 1 1 0 2 2 0 1 1 2 0 0 2 2 1 0 0 2 1 1 2 0 0 3 1 1 2 2 1 2 0 1 1 2 2 2 0 0 3 2 2 1 1 3 0 0 2 0 2 2 1 1 2 0 0 1 2 1 0 1 1 2 2 0 0 1 0 2 1 2 1 1 1 2 2 1 1 1 0 1 0 0 0 1 1 1 1 0 1 2 2 0 3 1 1 2 0 2 2 1 1 2 2 1 2 1 2 1 2 2 1 1 0 2 2 0 0 0 1 1 2 1 1 2 1 1 1 1 1 2 2 2 2 0 2 3 1 2 0 2 0 0 1 1 0 0 2 1 2 1 1 1 1 1 1 1 2 0 1 0 1 0 3 1 0 2 2 1 1 0 2 1 2 0 1 0 1 1 1 2 0 2 0 2 1 1 1 2 2 1 2 1 2 2 2 1 1 1 1 0 1 1 0 1 3 1 2 2 2 0 0 0 1 0 0 2 1 2 2 0 2 2 1 2 2 2 2 0 1 2 1 1 0 1 0 0 0 0 2 0 0 2 2 1 0 1 1 1 1 0 0 0 1 0 0 2 1 1 1 2 1 2 0 1 2 2 2 3 0 0 0 1 0 1 2 2 2 2 0 2 0 1 1 1 2 0 2 3 2 1 0 1 2 1 1 1 2 0 3 2 1 2 0 1 2 2 2 0 1 1 1 2 0 0 0 2 3 1 1 2 0 1 1 1 1 0 1 0 1 1 0 0 2 0 1 2 1 1 3 1 1 1 0 1 3 0 1 2 2 2 0 2 2 2 1 0 0 3 1 1 1 0 0 2 3 2 1 0 0 1 2 1 0 2 1 0 0 0 2 0 0 1 3 2 3 0 1 0 1 2 2 0 2 2 2 3 1 1 2 2 1 0 2 0 2 2 0 1 2 2 0 2 2 2 1 1 2 2 1 1 3 1 1 1 0 2 0 1 1 2 0 1 0 0 1 1 0 2 1 2 2 2 0 1 1 0 0 0 0 0 1 0 0 0 2 1 1 1 0 1 1 1 0 0 1 2 0 2 1 0 1 1 1 1 0 0 2 2 0 1 0 0 0 1 0 2 2 0 1 2 3 0 1 2 3 2 1 2 1 1 0 0 0 1 0 3 1 1 0 1 0 1 1 1 3 1 3 1 2 1 1 1 2 2 1 2 0 1 2 1 1 0 0 0 1 0 1 1 0 0 0 1 2 1 1 1 2 1 1 1 1 0 3 1 1 1 1 0 2 1 1 2 2 1 1 1 3 1 1 1 1 2 0 0 2 1 1 0 0 1 0 0 0 1 1 3 3 0 0 0 1 1 1 0 2 1 0 1 1 0 1 1 1 0 0 1 0 1 1 0 2 0 2 1 0 2 3 0 0 2 3 2 1 1 0 2 1 3 2 3 1 2 0 0 2 1 3 1 2 2 2 1 2 3 2 0 2 1 1 0 0 0 2 0 0 2 1 2 0 0 2 0 0 0 2 0 2 2 2 1 0 0 1 0 1 1 0 1 2 0 2 1 0 0 2 2 2 1 1 0 0 2 3 0 3 1 2 2 1 1 2 0 2 0 1 1 1 1 3 2 1 2 2 2 2 2 0 1 1 0 2 0 2 1 0 2 1 1 1 1 1 1 1 0 0 1 1 1 1 1 1 2 1 1 1 1 1 1 0 0 1 1 2 1 3 2 2 0 1 1 0 0 0 2 2 1 0 0 2 2 1 1 1 1 1 2 1 1 2 1 0 0 0 2 2 2 2 2 1 2 2 0 0 1 1 1 0 1 0 0 2 2 1 0 2 2 2 1 1 1 1 1 0 2 2 0 1 2 0 2 2 1 0 1 2 2 0 1 1 2 2 1 1 2 1 1 1 0 2 1 0 1 2 1 1 1 2 3 1 0 1 0 1 2 1 0 0 1 0 1 0 1 1 0 1 0 2 0 1 1 0 0 0 0 2 0 0 2 1 1 1 0 0 2 1 2 1 1 1 0 1 1 1 0 1 1 1 2 1 1 1 1 0 1 1 0 1 1 1 0 0 0 1 0 0 2 2 1 0 1 1 1 1 1 1 2 0 1 2 0 2 1 0 1 2 1 2 2 2 1 1 2 1 1 1 2 2 1 0 1 0 2 2 1 2 0 1 1 0 0 1 0 0 0 1 2 1 1 2 0 2 1 1 0 2 1 1 1 1 0 1 2 2 1 0 0 1 1 1 0 0 2 2 1 1 1 2 0 2 1 2 1 2 1 2 2 2 2 2 1 1 2 0 1 0 1 0 1 2 1 1 0 1 1 1 0 0 1 1 1 0 0 1 1 2 0 0 1 0 2 0 0 0 0 0 2 1 0 1 0 1 2 1 0 1 2 0 1 1 2 0 0 0 1 0 0 1 2 1 0 1 0 0 2 0 0 1 0 1 0 1 0 0 0 2 3 0 0 0 0 2 0 2 2 2 2 1 1 2 1 1 0 2 1 0 0 1 1 1 1 0 0 1 2 1 0 0 0 2 2 1 1 2 2 1 2 0 0 2 2 0 1 1 2 0 1 0 1 2 1 2 2 1 1 1 0 1 1 0 0 0 2 0 0 0 1 0 0 1 1 0 2 1 1 0 1 1 1 1 0 0 1 1 2 2 2 0 1 1 1 1 2 1 0 2 1 1 1 1 1 1 1 0 0 3 1 1 0 1 0 0 0 1 1 0 1 2 2 0 1 3 1 1 2 2 2 0 1 0 2 2 2 2 1 0 1 0 0 0 1 0 1 1 0 0 1 1 1 3 2 2 2 2 1 2 1 0 1 1 1 1 1 1 2 1 0 2 2 1 3 2 1 2 1 0 2 0 1 1 1 3 2 2 0 1 0 1 2 1 2 1 0 2 1 1 1 2 1 1 2 1 0 0 0 0 1 1 1 2 1 0 2 0 0 1 0 1 2 2 2 2 3 1 3 1 2 1 2 2 1 0 1 0 0 1 1 0 1 1 0 1 3 0 0 1 1 1 1 0 3 2 1 0 1 2 1 2 1 0 1 1 3 1 0 0 1 0 0 0 0 1 0 2 0 1 0 1 0 1 0 1 3 0 1 2 0 2 2 1 2 1 0 1 1 2 2 2 2 0 1 0 2 0 1 0 2 2 0 1 1 2 2 1 1 1 0 1 2 1 1 1 2 0 1 2 2 2 2 2 0 1 2 2 2 2 1 2 0 2 1 1 2 1 2 0 2 2 2 1 2 0 2 2 2 2 2 0 1 2 2 0 1 0 2 2 2 2 2 2 2 2 2 2 1 2 1 1 1 2 1 2 1 1 1 1 1 2 2 0 2 2 2 2 0 1 1 2 2 0 2 0 1 1 1 1 1 1 0 2 0 1 1 1 1 0 2 0 1 1 0 2 1 2 1 1 1 1 2 1 1 1 1 0 2 1 1 1 0 2 1 1 1 1 1 0 1 1 2 1 0 1 2 0 2 2 1 2 0 2 2 2 2 0 3 1 1 2 2 2 1 0 1 1 1 1 1 2 1 1 1 3 3 2 0 1 1 2 1 1 2 0 0 0 2 0 1 3 2 3 1 1 2 2 1 1 1 2 1 0 1 0 2 1 2 1 1 1 2 2 2 2 2 2 2 2 0 2 1 1 2 1 1 0 2 1 1 0 0 0 0 1 1 2 1 2 1 0 1 2 2 2 1 1 2 2 2 2 0 2 1 0 1 1 1 1 1 0 0 0 1 0 0 0 1 2 2 2 1 1 2 1 2 0 0 0 1 2 0 2 1 1 2 0 2 1 2 0 0 0 1 0 1 0 0 1 0 0 0 1 0 0 0 0 0 1 2 1 2 1 1 2 0 2 0 2 0 3 1 2 2 1 2 0 1 0 1 0 2 0 2 3 0 2 2 1 0 1 0 0 1 1 1 0 0 0 0 2 1 1 1 1 2 1 2 3 0 1 0 2 1 0 2 1 1 0 2 0 1 1 1 0 0 1 1 2 0 2 2 2 1 0 0 0 0 1 0 1 1 0 1 0 2 2 0 0 1 0 2 2 2 1 1 1 0 3 0 1 1 1 1 1 1 0 2 3 1 1 2 2 2 0 0 1 2 1 1 1 0 0 1 0 2 1 1 1 3 2 1 0 1 1 0 2 0 1 2 1 1 2 1 0 1 1 0 2 1 2 1 1 1 2 1 0 0 1 0 1 1 0 1 2 0 1 0 1 1 1 0 0 1 2 1 2 1 1 1 0 1 1 0 2 2 1 2 1 2 1 2 2 2 1 1 3 1 1 1 1 0 2 0 2 2 2 1 0 0 1 2 0 1 2 0 1 2 2 1 2 0 1 0 0 0 0 0 1 1 0 0 0 0 1 1 2 1 0 2 0 1 0 1 0 0 2 1 0 1 1 1 1 1 1 1 2 1 1 0 2 2 0 0 1 2 1 1 1 1 2 0 2 2 1 0 1 0 2 2 1 0 1 2 1 0 1 0 0 0 0 1 1 2 0 2 1 1 1 1 1 1 0 0 0 1 2 2 1 1 0 2 1 1 0 1 2 1 0 2 1 1 1 2 1 1 1 2 1 2 1 1 0 1 2 2 3 3 2 0 1 1 1 1 1 1 1 1 2 3 2 3 0 2 0 2 0 1 1 2 1 2 2 0 2 1 0 1 2 2 3 0 3 2 1 1 1 1 1 2 1 1 1 2 0 2 0 0 2 1 2 2 2 2 0 3 1 3 3 2 2 2 1 1 0 2 2 3 1 2 0 1 0 1 1 1 1 1 0 0 0 2 0 1 3 3 1 1 0 0 0 0 1 2 1 3 3 2 3 1 1 0 1 2 1 1 1 1 1 1 0 1 1 0 0 1 0 0 0 1 1 2 1 1 0 0 0 1 0 0 1 1 0 0 0 1 1 0 0 0 0 0 0 1 0 0 2 2 1 0 1 1 1 1 3 0 1 2 2 2 2 1 1 1 3 0 0 1 2 2 1 1 2 2 2 2 1 3 1 0 0 2 2 2 2 2 0 0 0 1 1 1 1 0 1 3 1 1 1 1 1 2 0 1 0 1 1 2 1 0 0 0 0 1 0 1 1 0 1 2 1 2 1 1 1 2 2 0 0 0 0 0 2 2 2 0 2 2 2 2 1 0 0 1 2 1 1 0 0 0 2 0 1 2 1 0 1 0 2 2 2 2 0 2 2 0 3 0 2 2 1 1 2 1 1 1 0 1 2 2 1 1 2 1 2 0 1 0 0 0 1 0 0 1 0 1 2 1 2 1 0 1 1 0 0 2 1 0 0 0 1 1 2 1 2 1 1 1 1 1 1 0 0 0 2 1 1 1 2 0 1 0 2 1 2 1 2 2 3 1 0 1 1 1 1 0 2 2 2 0 0 0 0 1 0 1 2 1 1 1 0 0 0 1 2 2 1 1 2 2 1 1 2 2 2 1 0 0 2 2 3 1 0 1 1 1 0 0 2 2 1 2 0 1 0 0 0 1 2 2 0 1 1 0 2 1 1 1 2 1 2 1 0 1 1 0 0 0 2 3 1 2 2 1 2 2 1 1 2 1 1 0 2 2 1 3 1 1 3 2 1 1 0 0 1 2 2 1 3 1 0 1 0 1 0 2 1 3 3 0 1 0 0 0 0 1 2 3 3 2 1 1 1 1 0 0 0 2 1 1 1 0 1 3 2 1 0 1 0 2 3 1 1 1 1 3 1 0 1 1 1 1 2 2 0 0 1 2 1 1 0 0 0 1 2 3 0 0 0 2 0 2 1 1 0 0 1 3 2 2 2 2 1 0 1 2 0 0 2 1 2 2 1 1 0 1 1 0 0 0 1 1 1 2 1 1 1 2 1 3 2 1 0 0 1 3 0 0 1 0 2 2 1 0 0 1 0 0 0 2 1 0 2 0 1 0 1 2 2 3 0 0 0 1 1 1 0 0 1 1 1 1 1 0 1 2 1 3 2 2 2 2 1 1 0 0 0 3 0 0 0 1 0 1 1 0 2 2 1 0 2 1 2 2 1 0 1 0 2 1 1 2 2 0 2 1 2 2 1 2 1 2 2 1 2 1 0 0 1 1 0 1 1 1 0 0 1 0 1 0 1 2 2 1 0 1 0 3 2 1 2 2 1 2 2 1 1 2 2 2 1 1 0 2 2 2 0 2 0 2 1 1 0 1 1 1 0 0 0 0 2 1 0 1 1 0 1 1 1 2 2 2 1 1 1 0 1 1 1 1 1 1 0 2 1 0 0 0 0 1 1 3 0 1 0 0 1 0 0 0 1 1 0 2 0 0 1 1 1 1 0 0 1 1 1 2 0 0 0 0 0 0 0 0 1 0 1 2 1 2 1 2 2 2 1 1 1 2 2 1 1 3 0 2 1 1 0 1 2 2 2 2 1 1 1 1 0 2 0 0 2 2 1 2 0 2 1 0 2 1 0 1 1 1 1 2 0 2 0 0 0 
1 0 0 0 0 2 1 1 2 1 1 0 0 1 0 2 1 0 0 1 2 0 2 1 0 2 2 1 1 2 1 2 1 1 0 0 0 1 0 0 0 1 0 0 1 1 0 2 0 1 2 0 0 0 2 1 1 0 2 2 2 0 2 0 0 0 1 1 2 1 0 0 1 2 1 1 1 2 0 2 3 0 1 0 2 2 0 2 2 2 1 2 1 1 1 2 3 0 2 2 0 0 1 1 0 1 2 0 0 2 1 2 2 1 1 0 0 2 0 1 1 2 2 1 0 1 1 1 1 2 2 2 2 2 2 2 1 2 2 2 1 1 2 2 0 2 2 1 0 1 0 0 1 1 2 0 2 0 2 0 1 2 0 1 0 2 1 0 0 1 1 1 2 2 0 1 1 1 1 2 1 1 1 0 0 0 1 0 1 0 1 1 0 1 0 2 1 2 2 1 0 2 2 0 0 1 1 1 2 1 0 0 1 1 1 1 1 1 0 1 0 0 1 1 2 1 0 0 2 2 1 1 2 1 1 0 2 2 2 2 1 1 1 0 0 0 0 2 0 1 2 1 0 2 2 0 2 2 2 1 0 2 1 0 1 1 0 1 1 0 1 2 2 1 2 1 2 0 2 0 2 2 1 1 0 2 0 1 0 0 0 2 2 2 2 0 2 0 0 2 1 0 1 0 0 2 1 0 1 1 0 2 2 0 0 2 1 2 0 2 0 2 2 2 1 0 2 2 2 0 1 2 0 0 1 1 2 0 1 0 1 2 0 1 1 0 2 2 1 1 1 1 0 0 0 1 1 0 2 1 1 1 0 1 2 2 3 2 2 1 0 1 1 0 0 2 1 0 0 2 1 1 0 2 0 2 2 1 1 1 1 1 1 2 1 2 3 2 1 1 0 1 2 1 1 2 2 1 1 1 0 2 0 2 0 1 1 1 1 0 0 1 0 0 1 2 0 2 1 1 2 0 1 0 0 0 1 0 2 0 1 1 1 0 0 1 2 2 2 1 0 1 1 2 1 1 0 2 0 0 3 0 1 0 2 0 1 2 0 2 2 0 0 0 0 2 0 0 0 3 0 0 1 2 1 2 0 2 1 1 2 0 0 1 2 2 0 1 0 0 2 2 2 0 1 1 2 1 1 0 2 1 0 2 2 0 1 0 3 0 2 2 2 0 1 1 0 2 1 2 0 1 0 1 2 0 2 1 0 2 1 1 1 0 1 0 0 0 0 1 0 1 0 0 1 1 2 1 2 0 2 2 0 1 0 1 0 1 1 1 2 1 1 2 0 0 0 1 0 0 2 1 0 1 0 1 1 2 0 0 0 1 1 0 0 2 2 2 2 1 1 0 0 1 1 2 1 2 2 2 2 2 2 1 1 1 1 0 2 0 0 0 2 2 2 0 0 0 1 0 2 1 2 1 0 2 0 2 1 1 1 1 0 1 1 0 0 0 1 1 1 0 2 0 0 1 2 0 0 0 1 1 2 2 2 0 0 0 0 1 0 2 1 1 1 0 0 0 0 1 2 2 0 0 0 0 0 0 2 0 1 0 1 1 2 1 1 0 1 0 1 2 2 2 0 1 0 1 2 0 1 2 0 0 0 2 1 2 1 1 0 0 0 0 2 0 0 0 1 1 0 1 1 0 0 2 2 1 0 1 1 2 1 0 1 1 2 1 0 1 0 2 1 2 1 2 2 0 1 0 0 1 1 0 2 3 0 0 0 0 0 0 0 2 2 1 1 1 0 2 1 1 1 1 1 3 1 0 1 2 1 2 1 0 0 0 0 1 0 0 1 2 2 1 2 0 2 2 2 0 0 0 0 0 1 0 2 2 0 0 1 1 2 1 1 0 0 2 1 2 2 0 1 1 1 1 2 0 1 2 0 1 0 0 0 2 2 2 1 1 0 0 0 2 1 1 2 3 0 0 0 1 0 1 0 1 1 2 1 1 1 1 0 0 0 0 1 2 1 1 2 1 0 0 1 1 1 0 1 0 0 1 0 0 2 0 0 1 2 0 1 2 0 1 1 2 0 1 1 2 0 2 1 2 1 2 2 0 1 0 1 2 0 0 0 0 0 0 2 0 1 2 2 0 2 0 1 0 2 0 0 0 1 0 0 2 0 0 0 2 0 2 2 0 2 1 2 1 2 2 0 2 2 0 0 1 2 1 0 1 1 0 0 0 2 0 0 0 0 0 0 1 2 2 2 2 0 1 1 2 1 0 0 0 0 0 0 1 2 0 0 0 2 0 0 0 0 0 2 0 0 1 1 1 1 1 1 1 0 0 0 0 1 1 1 1 2 0 0 1 2 1 0 1 1 1 2 1 0 1 1 2 1 1 1 1 1 1 1 0 0 0 1 1 0 1 1 1 1 1 0 1 1 0 2 1 1 1 1 0 2 1 2 0 1 0 0 0 2 0 1 1 0 2 2 0 2 0 2 2 0 1 2 1 0 1 1 2 2 2 1 2 2 1 0 0 0 2 0 0 1 1 1 1 2 0 0 1 0 1 0 1 1 1 2 0 0 2 1 1 1 0 1 2 1 1 1 2 1 0 0 1 0 1 0 0 1 1 2 2 3 0 0 0 1 2 1 1 1 0 0 2 2 1 1 2 2 1 0 2 0 1 1 0 0 1 0 0 2 1 2 1 2 0 0 2 2 1 1 1 2 2 1 2 0 1 0 3 2 1 1 2 1 1 1 2 1 1 0 1 1 0 2 2 1 1 1 1 1 2 1 0 0 1 1 0 2 0 2 0 0 2 0 0 1 0 1 2 2 0 1 1 1 1 1 1 2 1 2 2 0 0 0 2 2 2 2 2 1 1 1 2 1 1 1 0 2 1 1 0 1 2 0 2 2 1 1 0 1 2 0 0 0 1 2 1 0 2 0 2 2 2 1 1 2 1 2 2 1 2 1 1 1 2 2 2 1 1 1 2 1 2 0 2 0 1 0 2 3 0 0 1 2 2 0 1 2 1 1 1 0 1 2 1 2 1 1 0 1 3 2 1 2 2 1 0 2 2 2 2 2 2 0 2 0 0 2 1 0 1 1 1 0 0 1 1 1 1 2 0 1 1 2 2 2 1 1 2 1 2 2 2 2 0 0 0 2 0 1 1 1 0 1 1 2 2 2 0 1 1 0 2 2 1 0 1 2 2 0 1 1 2 1 0 1 2 2 1 2 0 2 1 1 1 2 0 1 0 0 1 1 1 0 1 2 1 2 2 1 2 2 1 0 2 1 2 2 2 1 2 1 0 1 1 2 2 0 1 1 0 0 2 0 1 1 1 2 0 1 0 0 0 0 1 0 0 1 0 2 0 0 0 0 2 1 0 1 0 0 2 0 2 1 1 1 1 0 0 2 0 2 1 1 0 2 0 1 0 1 1 1 1 2 0 0 1 2 2 2 1 0 1 2 2 2 2 0 2 1 0 1 1 0 1 1 0 0 1 2 0 1 2 2 0 1 1 2 1 1 1 1 2 0 1 0 0 2 0 0 1 2 0 1 3 1 1 0 0 1 1 1 1 0 0 2 2 2 2 2 0 2 0 1 2 0 3 0 0 0 0 1 2 2 2 2 0 2 0 1 0 0 0 2 0 3 1 1 2 2 0 0 0 1 0 0 0 1 1 0 1 2 2 2 0 1 0 1 2 1 1 1 1 2 2 0 2 2 1 2 1 2 1 1 1 1 1 2 1 1 0 2 0 0 2 1 1 1 2 1 2 1 1 1 1 1 1 0 0 1 0 0 0 2 0 0 1 0 1 2 2 0 2 0 2 2 0 1 0 2 3 1 1 1 1 0 0 2 2 1 1 1 0 2 0 0 0 1 1 1 2 2 0 0 1 2 2 2 1 2 1 0 2 2 0 2 0 2 0 1 2 2 2 1 0 2 1 1 2 2 1 0 2 2 1 2 0 2 2 1 1 0 2 1 2 1 0 1 2 2 1 1 1 0 2 1 2 0 0 0 1 1 1 1 2 1 2 1 2 1 1 0 2 2 2 2 0 1 0 0 0 0 0 0 1 0 2 1 2 2 2 2 2 0 0 2 0 1 1 1 2 0 1 1 1 1 1 2 2 0 3 2 2 1 1 0 0 0 1 1 0 0 0 0 1 1 0 1 2 0 0 0 2 2 1 2 2 0 1 2 1 0 0 1 2 0 0 0 1 1 1 1 2 2 1 2 0 0 1 2 0 1 1 0 2 0 1 1 1 2 0 1 1 1 3 0 1 1 2 0 2 0 1 2 2 0 2 2 0 1 0 0 2 1 1 0 0 0 2 1 1 2 1 0 2 0 2 2 0 0 1 2 1 1 2 1 0 1 0 0 0 1 2 1 0 2 2 1 1 1 1 1 2 2 2 1 2 0 0 0 0 2 2 2 0 0 0 0 2 1 0 1 0 2 2 0 2 2 1 0 2 2 2 2 1 0 2 0 2 0 1 0 2 1 0 2 1 1 0 1 2 1 2 0 1 2 0 1 0 1 2 2 1 0 1 0 0 2 1 1 1 2 2 0 0 0 0 0 2 0 0 1 2 0 2 1 0 1 2 2 2 1 0 0 2 2 0 2 2 1 1 0 1 2 2 1 2 0 3 2 1 2 1 1 0 1 2 0 1 1 1 1 1 1 0 1 1 0 1 0 2 1 2 2 0 2 2 1 1 2 0 1 1 1 2 0 0 1 1 0 1 1 2 1 0 2 2 2 0 1 0 1 2 0 0 1 1 0 0 1 2 0 0 1 0 0 0 1 2 0 2 1 0 2 0 0 0 1 0 0 0 1 2 2 0 1 1 0 2 1 2 1 0 2 0 1 1 2 0 1 1 2 2 1 1 1 2 0 1 0 2 0 1 1 1 2 0 0 0 2 0 1 1 1 1 1 1 2 2 2 2 1 0 0 0 0 1 0 2 1 0 0 0 2 1 1 1 1 1 1 0 1 0 2 1 0 2 2 2 1 0 2 2 0 0 1 1 1 1 0 0 0 1 1 0 0 0 2 1 2 2 1 2 0 1 2 1 0 1 0 2 0 2 1 0 2 2 2 0 0 0 0 0 0 0 2 0 0 0 1 2 0 1 1 1 1 1 1 2 2 2 1 1 2 2 1 2 0 1 2 1 1 1 0 0 2 1 1 2 2 0 1 1 0 2 1 2 2 2 1 2 1 0 1 1 0 0 3 2 3 0 1 1 2 2 2 0 0 2 1 1 0 1 1 1 0 0 0 1 2 0 0 0 2 0 0 0 0 0 1 1 0 0 1 0 1 0 0 2 2 2 0 0 0 2 0 1 1 2 0 0 1 1 1 0 1 1 2 0 0 0 0 1 2 2 2 3 1 2 2 0 1 1 2 2 2 2 1 0 2 0 0 2 2 1 2 1 2 0 0 2 1 2 2 1 2 1 0 1 1 1 0 0 0 0 0 0 2 1 0 2 1 1 1 0 1 1 1 3 1 1 1 1 1 0 2 2 2 1 0 1 2 0 1 2 1 0 1 0 1 1 1 1 0 1 2 0 0 1 2 0 0 0 0 1 0 0 0 2 0 2 0 2 1 1 0 1 1 0 0 0 0 1 0 2 1 1 1 1 1 1 1 0 0 1 1 2 2 1 0 3 1 2 1 0 2 2 0 1 2 1 1 0 0 0 1 1 1 2 0 0 1 1 0 1 2 1 0 0 0 1 0 2 0 0 2 0 2 1 1 1 2 1 0 1 1 0 1 2 1 2 2 1 2 0 3 0 0 2 1 2 0 1 2 0 1 2 0 1 0 1 2 1 0 1 2 1 2 2 0 0 0 1 0 1 2 1 2 2 1 0 1 2 1 2 0 2 3 0 2 1 3 1 1 0 0 2 1 1 1 2 1 1 0 1 0 0 0 0 0 0 2 0 2 0 2 2 2 0 2 1 1 1 0 1 2 1 1 0 0 1 0 0 1 1 2 0 0 1 0 2 0 0 0 1 0 0 2 2 1 0 0 0 1 1 1 1 1 2 0 2 1 2 1 2 2 1 1 1 2 1 2 0 1 0 1 0 1 0 0 0 1 2 2 2 1 0 0 1 2 0 1 3 3 1 2 1 0 0 0 0 2 0 0 1 0 0 1 1 0 3 1 1 2 0 0 0 0 0 2 1 1 0 1 1 0 0 2 0 1 1 1 1 1 0 1 1 0 2 0 0 0 2 1 2 1 1 1 1 0 2 0 0 2 0 2 1 1 1 1 1 1 2 2 0 3 0 0 1 1 1 0 2 1 0 1 1 2 0 0 0 1 1 1 2 1 0 1 2 0 0 3 2 2 2 1 2 2 1 0 1 2 2 2 0 1 1 0 1 2 2 2 2 2 2 1 1 0 1 0 2 2 2 2 1 1 2 2 2 1 1 1 2 2 1 2 2 1 1 1 1 0 0 1 1 0 0 0 2 1 1 1 1 0 1 2 2 0 1 1 2 1 2 1 2 2 2 1 0 0 2 2 2 3 1 2 0 2 2 0 1 1 0 2 2 0 1 2 1 2 1 0 2 2 1 0 1 1 1 0 0 0 1 1 0 0 1 1 0 1 2 2 2 2 0 0 1 1 2 2 1 0 1 2 2 2 1 1 0 3 2 2 1 1 1 1 0 1 1 2 2 0 1 1 2 1 0 1 2 1 0 2 2 0 1 1 2 2 0 0 1 2 2 1 1 2 0 0 1 0 1 1 1 1 1 0 0 1 1 1 1 1 1 1 0 1 1 1 1 1 2 2 2 1 2 1 1 1 1 1 1 0 1 1 0 1 0 2 0 0 1 1 0 0 0 2 2 0 0 0 1 1 2 0 0 1 1 2 2 2 1 1 2 1 0 1 2 1 1 1 0 1 0 0 1 1 0 0 0 1 2 1 0 0 2 1 0 1 1 1 0 0 0 0 2 2 1 0 0 0 1 0 1 0 1 2 0 1 1 2 2 1 1 1 2 2 2 1 0 1 1 1 2 1 1 0 0 1 1 0 2 2 2 1 0 2 1 1 0 0 3 2 0 0 0 1 0 1 1 2 1 0 0 0 1 2 0 0 2 1 0 0 1 1 1 1 2 0 0 0 2 1 1 2 2 0 0 0 0 0 0 1 0 0 1 0 0 1 1 0 2 0 1 0 0 2 0 0 0 0 0 0 2 0 0 2 0 2 0 0 2 0 0 0 1 0 0 0 0 0 2 1 0 1 2 2 1 0 1 3 3 2 1 1 1 1 1 1 1 0 2 2 2 1 1 0 0 2 0 1 0 1 0 1 1 1 0 1 0 0 1 0 0 1 1 2 1 1 2 0 2 0 1 1 1 2 0 2 1 1 1 0 0 1 2 2 2 1 1 2 1 1 0 0 0 2 0 2 2 0 1 1 0 1 2 1 0 2 1 0 1 0 1 0 0 1 1 1 0 2 1 0 1 1 2 2 2 1 0 1 0 2 1 2 0 1 0 1 1 2 3 1 1 1 0 0 1 1 0 1 1 1 1 1 0 2 2 1 0 0 1 0 1 2 2 1 0 2 2 2 2 1 1 1 2 1 1 1 2 0 1 0 2 2 1 2 0 2 1 1 3 1 2 1 0 0 2 2 1 0 0 2 2 1 2 1 0 1 1 0 1 1 2 1 2 2 2 0 0 1 0 1 1 1 0 0 1 1 1 0 2 2 1 1 0 2 1 1 2 2 2 1 1 1 0 0 1 1 2 1 0 0 2 0 3 0 1 1 2 2 2 1 1 0 2 2 1 1 1 0 2 0 2 1 1 0 2 2 2 0 1 0 0 0 2 2 0 1 0 1 1 0 1 1 1 2 1 0 1 0 1 0 1 2 1 0 1 1 1 1 0 0 2 2 1 1 1 0 1 0 1 0 0 0 1 2 2 1 1 0 2 1 1 1 2 1 1 2 1 0 0 1 2 2 1 1 2 1 2 2 0 0 1 0 1 0 0 2 0 2 1 0 1 2 1 1 1 2 0 1 1 0 0 2 1 1 1 1 0 1 1 1 0 1 1 0 1 1 1 0 1 2 0 0 2 1 2 0 2 1 1 1 1 1 1 2 2 2 0 1 1 1 0 0 0 0 1 0 2 3 0 0 2 1 0 2 0 0 2 2 1 1 0 3 0 2 2 1 0 1 2 0 0 2 1 1 0 0 1 0 1 2 1 2 0 1 1 0 1 2 2 2 2 2 2 1 2 1 1 0 0 1 2 2 0 0 2 1 1 0 2 2 0 2 2 2 0 0 2 2 1 0 3 2 1 0 1 0 0 0 1 1 2 1 0 2 0 1 1 1 2 1 3 0 0 3 3 1 0 3 0 0 2 0 3 2 1 1 2 0 0 0 2 1 0 0 2 2 1 1 0 1 0 1 1 2 1 1 3 2 1 3 1 1 0 0 0 0 0 1 1 1 2 3 1 2 2 0 2 1 2 2 0 2 2 1 1 2 2 0 2 1 1 2 2 2 1 2 1 2 1 0 0 0 1 3 2 0 2 2 1 3 1 1 2 2 1 2 2 0 2 3 3 1 1 2 2 3 1 2 0 1 2 1 2 2 1 2 1 2 1 1 2 0 0 3 1 0 1 2 0 1 1 1 3 0 2 1 2 0 1 0 1 1 1 2 1 2 0 1 1 1 0 1 2 1 1 0 2 2 2 1 1 1 2 0 0 2 0 1 0 1 2 2 2 0 0 0 0 0 1 2 2 2 1 0 2 2 1 2 2 2 2 0 1 2 1 1 0 0 0 0 0 0 1 0 1 1 2 1 0 1 1 3 0 2 0 0 1 0 1 1 1 1 0 2 0 0 0 1 2 0 2 2 0 0 0 1 1 1 2 2 2 1 1 2 0 1 1 0 2 0 2 2 1 1 0 0 1 1 1 1 2 0 0 2 3 2 0 0 2 1 2 0 1 1 2 2 0 1 0 1 0 1 0 1 0 1 1 1 1 1 1 1 0 1 0 0 1 0 2 1 0 1 0 0 1 2 0 1 1 1 1 2 1 1 0 2 1 2 1 0 0 0 1 0 0 0 0 1 1 2 1 0 0 1 1 1 0 2 1 0 0 0 1 0 0 0 0 1 0 0 1 0 1 2 1 0 1 2 2 0 1 0 2 1 1 0 2 0 2 2 0 0 1 1 0 2 2 1 1 1 2 2 0 1 1 0 2 1 0 2 0 0 0 1 1 0 0 0 1 2 1 2 1 1 2 2 0 2 0 2 0 0 2 0 1 0 0 0 1 1 1 1 0 1 2 2 0 0 0 1 2 2 2 0 0 2 2 2 0 0 1 2 0 1 0 0 0 0 0 1 2 0 2 2 1 0 0 1 3 2 0 2 1 1 0 0 0 1 0 3 0 2 0 2 0 0 2 0 3 0 3 1 2 1 1 0 2 2 2 2 0 2 1 0 1 1 0 0 2 0 2 1 0 0 0 2 2 2 1 1 1 1 1 1 1 0 1 1 1 1 1 0 2 1 0 1 2 1 0 1 1 1 0 1 1 2 0 0 1 2 0 1 0 1 0 1 0 1 1 1 2 0 0 0 1 0 0 1 2 1 1 1 1 0 1 1 1 0 0 1 1 2 1 0 1 2 2 1 0 2 1 1 0 2 1 2 1 1 0 2 2 0 0 1 1 2 0 0 2 2 1 1 1 2 2 1 2 0 1 0 2 1 1 0 0 0 2 0 0 2 1 2 0 0 2 0 0 0 2 0 2 2 1 1 0 0 2 0 1 3 0 1 2 0 1 1 1 0 1 1 2 1 0 0 0 2 0 0 0 0 0 1 1 1 2 0 1 1 1 1 0 1 3 2 1 2 2 2 2 1 0 1 1 0 2 0 2 0 0 1 1 1 1 1 1 0 1 0 1 2 0 0 0 1 1 2 1 0 1 1 1 1 0 0 1 2 1 1 1 1 2 0 1 1 0 0 0 1 2 0 0 0 0 2 1 1 2 0 1 1 0 0 2 0 0 0 0 2 2 1 2 1 2 1 2 1 0 2 1 2 0 2 0 1 1 1 1 2 2 2 2 1 1 0 0 1 1 2 1 0 2 2 0 0 2 1 0 1 2 2 0 1 2 1 1 1 1 2 2 1 2 0 1 2 0 2 2 1 2 3 2 2 1 0 1 0 1 1 1 0 0 1 0 0 0 2 1 1 1 1 2 1 1 3 0 0 0 0 2 0 0 2 1 2 2 0 1 2 2 2 1 1 2 0 1 2 2 1 0 2 2 2 2 1 1 1 1 1 1 0 1 1 2 1 1 0 1 1 1 2 2 2 0 2 1 1 1 2 0 2 3 3 2 0 2 1 0 2 1 2 2 2 2 2 1 2 1 1 1 2 2 1 3 3 0 1 1 2 2 0 2 2 0 1 1 1 1 2 1 2 1 2 2 0 1 1 1 0 2 1 1 1 2 0 1 2 2 1 0 0 1 2 2 1 2 2 2 1 1 1 2 0 2 1 1 1 2 1 2 2 2 1 2 1 1 2 1 1 0 1 1 0 2 1 1 0 1 1 1 1 1 1 1 1 1 0 1 1 1 1 1 1 0 1 0 0 0 0 0 2 2 0 1 0 1 1 0 0 1 2 0 0 2 2 0 0 1 1 0 0 1 2 0 0 2 0 0 1 0 1 0 0 1 0 2 0 0 1 2 0 0 1 0 0 2 1 2 2 2 2 1 1 2 1 2 0 2 1 0 0 2 2 2 1 0 1 2 1 1 0 0 0 2 2 0 1 1 2 1 2 0 0 1 2 1 2 1 1 1 2 0 2 2 1 1 2 0 1 2 0 1 1 1 0 0 2 0 0 0 0 1 1 2 1 0 0 1 1 0 1 1 1 1 0 0 0 1 1 2 2 0 1 2 1 2 1 3 0 1 1 2 1 2 1 0 0 0 0 3 1 1 0 1 0 0 0 1 1 0 1 2 1 1 0 3 0 0 1 2 1 0 0 0 1 2 1 1 2 0 0 0 0 0 1 0 1 0 0 0 1 1 0 2 1 2 2 2 1 0 1 0 2 1 0 1 1 0 1 1 0 2 2 1 0 1 1 2 0 1 2 0 0 0 0 2 2 2 0 0 0 1 2 0 2 1 0 2 1 1 0 2 1 1 0 1 0 0 0 0 1 1 1 2 1 1 2 0 3 1 0 0 1 1 2 2 2 1 1 1 1 0 2 1 1 3 1 0 0 1 0 0 0 0 1 1 1 1 0 1 1 1 1 0 3 3 1 0 1 2 1 2 1 0 1 1 0 1 0 0 0 0 1 0 0 1 2 2 0 1 0 0 0 0 0 0 0 0 2 2 0 2 2 2 2 1 0 0 1 2 2 2 2 1 1 3 2 0 0 0 0 2 1 1 0 2 2 1 1 1 0 1 2 1 1 1 2 1 0 2 2 2 2 2 2 1 2 2 2 2 1 2 1 2 1 1 2 1 2 0 1 2 2 1 2 0 3 2 2 2 2 0 1 2 2 0 1 0 2 1 2 2 2 2 2 2 2 2 1 2 1 1 1 2 1 2 1 1 1 0 0 1 2 0 2 2 2 2 0 1 2 2 2 0 2 0 1 0 2 2 1 0 1 2 0 1 1 1 1 0 2 1 1 1 0 1 1 2 0 1 0 1 2 1 1 3 1 1 2 0 1 1 0 2 1 1 1 0 1 0 1 1 2 1 0 0 2 0 2 1 1 2 0 1 2 1 2 0 3 1 2 1 2 2 0 0 0 0 0 0 0 2 0 1 1 0 2 2 0 2 1 2 1 1 2 0 0 0 2 0 0 0 1 0 1 0 1 1 1 1 0 2 1 0 1 1 2 1 1 0 2 1 1 2 2 3 3 2 2 1 0 1 0 0 2 2 1 0 2 2 2 0 0 0 0 1 1 2 1 2 1 0 0 1 1 2 0 0 2 2 1 2 0 2 1 0 1 1 2 1 0 3 0 0 1 0 0 1 1 1 2 2 2 2 1 1 1 0 0 1 0 2 0 2 1 0 1 0 2 0 1 3 0 0 0 0 1 0 0 1 0 0 0 1 0 0 0 0 0 1 2 1 2 2 1 0 2 2 0 2 0 3 1 2 1 1 2 1 0 1 1 0 2 0 1 0 1 2 2 0 2 0 0 0 0 1 0 0 0 1 0 2 0 1 1 1 1 1 1 0 0 1 0 1 0 0 1 1 1 0 1 3 1 0 1 0 1 2 1 2 0 0 1 2 1 0 0 0 0 0 0 1 2 3 1 0 2 2 0 0 2 1 1 2 2 1 1 2 0 1 1 1 1 1 1 1 1 0 2 2 1 1 2 2 2 0 0 0 2 2 1 2 0 0 2 0 2 1 1 1 1 1 1 0 2 1 0 2 0 1 1 1 2 2 1 0 1 2 0 2 1 0 1 2 1 2 2 0 0 1 0 1 1 0 0 2 0 1 0 2 1 1 0 0 0 1 1 2 1 1 1 1 2 1 0 2 1 1 2 1 2 1 2 2 2 0 0 0 1 1 1 0 0 2 0 1 1 2 1 0 0 1 1 0 0 1 0 1 1 2 2 2 0 0 0 0 0 0 2 0 1 0 1 0 0 1 1 2 2 0 1 0 0 0 1 0 0 2 0 0 1 2 0 1 1 2 2 2 0 1 1 2 2 0 0 1 1 2 0 1 1 1 0 1 2 3 0 1 0 2 2 0 0 0 2 1 0 2 0 0 0 0 1 1 1 0 2 2 1 0 1 2 0 0 0 0 2 1 1 1 3 3 2 2 1 0 0 2 1 0 2 2 3 2 2 1 1 1 2 0 1 0 0 0 0 1 2 3 3 2 0 1 0 1 1 0 0 1 1 1 2 1 0 0 0 0 2 3 1 1 2 1 2 3 0 2 1 0 2 2 2 3 1 1 2 1 1 1 1 1 1 2 0 1 2 0 1 0 0 2 0 1 2 2 2 3 3 0 3 3 2 2 1 1 1 0 2 2 1 1 2 1 1 0 0 1 0 0 1 0 0 0 2 0 1 1 0 0 2 0 0 0 0 1 2 0 0 3 2 2 1 1 2 2 1 1 1 1 2 1 0 0 1 1 0 0 1 0 0 0 1 1 2 1 1 0 0 1 0 0 1 1 1 0 0 0 1 1 0 0 0 0 1 0 1 0 0 2 2 2 0 1 1 1 0 2 0 1 2 2 2 2 1 2 0 1 0 0 1 1 2 1 1 2 1 2 1 0 0 1 0 0 0 2 1 2 2 0 0 0 1 1 1 1 1 1 0 0 1 2 2 2 2 1 1 0 1 0 2 2 0 1 0 0 2 0 2 1 0 1 1 0 2 1 0 1 1 2 0 0 0 0 0 2 2 2 0 2 2 2 2 0 0 0 1 1 1 1 1 0 0 1 1 1 2 1 1 1 0 2 2 2 2 0 2 2 0 2 0 2 2 1 2 1 1 0 1 0 0 1 2 0 1 2 1 2 0 2 0 0 2 0 0 0 1 1 2 1 2 2 0 0 1 1 0 0 2 1 1 0 0 1 1 1 1 2 2 1 1 2 1 1 0 0 0 2 0 1 0 2 0 0 0 2 1 1 1 2 1 1 0 0 1 1 1 1 0 2 2 1 0 1 0 0 0 0 1 1 1 0 3 1 0 0 1 2 2 1 1 2 1 1 0 2 2 2 0 0 3 2 1 2 1 0 0 1 0 0 1 1 2 1 2 0 1 1 0 0 2 2 2 0 1 0 0 2 1 1 0 2 1 2 1 3 2 2 0 0 1 2 1 1 2 2 2 2 1 2 1 2 1 1 0 1 2 2 3 1 2 2 1 2 2 0 0 1 2 2 1 1 1 0 1 0 0 1 2 0 3 3 1 1 2 1 0 1 1 2 1 1 2 1 1 1 2 0 1 1 2 0 1 1 0 1 0 2 2 0 1 2 1 1 2 2 1 1 0 0 0 2 1 1 1 2 2 0 3 1 2 1 1 0 0 0 1 2 1 0 0 1 2 1 2 1 2 1 0 0 0 2 2 2 2 1 0 1 2 0 0 2 1 1 2 3 2 1 1 1 1 0 0 1 1 1 2 1 2 1 1 1 1 2 1 1 0 1 2 2 0 2 1 2 2 2 0 0 2 1 0 1 1 0 1 2 1 1 0 1 2 1 1 1 1 0 2 0 1 1 0 1 1 1 1 2 1 1 1 1 1 2 2 2 2 2 2 1 0 0 2 1 1 0 1 0 1 1 0 2 2 3 0 2 1 2 2 1 1 2 0 1 1 2 1 1 0 2 1 1 2 1 2 1 1 1 0 2 1 1 1 2 1 0 1 1 1 1 0 1 1 1 1 1 2 2 0 0 1 0 1 2 1 1 1 1 2 2 1 1 2 1 2 0 1 0 1 2 2 0 2 0 1 2 1 1 2 1 1 1 0 0 0 1 1 0 1 0 0 1 1 1 1 2 2 1 1 1 1 1 2 0 0 1 1 0 1 2 1 0 0 1 1 1 0 0 0 0 0 0 0 0 0 2 1 0 2 0 0 0 1 1 1 0 0 1 1 1 2 0 0 0 0 0 0 0 0 0 0 2 1 1 2 1 1 1 2 0 1 0 2 2 1 1 1 0 1 0 1 3 1 2 2 2 1 1 1 1 0 0 1 0 0 1 1 1 2 0 2 2 0 1 1 0 1 1 0 1 2 2 2 1 1 0 
0 0 0 0 0 0 1 0 1 1 1 0 1 3 1 2 0 0 0 1 2 1 1 1 0 1 2 1 1 2 1 2 1 1 3 0 0 1 0 0 0 2 0 0 2 0 0 2 0 1 2 0 0 0 1 0 1 3 1 3 2 3 2 0 0 0 1 0 1 0 0 3 1 1 1 0 1 2 0 2 3 0 0 0 0 0 0 0 3 0 0 1 1 0 1 1 0 0 2 3 0 3 1 1 0 2 0 0 0 2 0 2 2 0 1 0 0 2 0 1 0 3 1 3 0 2 1 1 1 1 2 1 1 1 0 1 1 2 1 2 1 3 2 2 1 2 2 2 1 1 0 0 0 1 1 0 1 0 2 0 0 2 0 2 0 2 1 0 1 1 1 1 0 2 0 0 0 0 1 2 1 0 2 0 0 0 0 3 2 0 1 0 0 0 0 3 1 2 1 1 0 1 2 3 0 0 0 1 2 1 0 0 0 0 0 0 0 0 0 0 0 0 1 1 2 1 0 0 1 2 2 1 2 0 0 0 0 0 0 1 0 2 1 0 0 0 0 2 3 0 1 0 0 1 2 0 2 1 2 0 0 2 1 0 0 1 0 0 1 3 0 2 2 1 2 0 1 0 1 0 2 2 1 1 0 1 0 1 0 0 0 2 1 2 2 0 2 0 1 2 0 0 2 0 0 2 1 0 1 3 0 3 1 0 3 2 3 0 3 2 0 2 2 2 1 0 1 1 2 0 3 1 3 3 1 0 2 0 0 0 3 0 0 1 1 0 1 1 0 1 0 0 0 0 0 0 0 0 0 1 1 1 0 0 2 1 0 2 1 3 0 1 2 0 0 1 0 0 0 2 0 0 0 1 0 2 2 1 1 1 2 1 2 2 0 2 0 0 3 1 1 1 2 1 1 2 2 1 1 1 0 2 0 2 0 2 2 1 2 0 3 1 0 0 1 2 3 2 1 2 2 1 0 0 0 3 0 3 2 0 1 2 1 0 0 1 2 2 2 1 0 3 2 2 1 1 0 2 0 0 2 0 3 0 2 0 1 2 0 2 2 0 0 3 0 3 1 0 3 3 0 0 1 3 1 2 1 2 1 1 2 0 1 1 2 3 1 2 0 0 0 2 2 0 1 1 2 2 0 1 2 1 1 2 2 0 2 0 1 1 2 2 2 0 1 1 0 2 1 2 0 1 0 1 3 1 2 1 0 2 1 1 1 0 2 1 1 0 1 1 0 1 1 0 2 0 2 1 2 0 2 2 0 2 1 1 0 1 1 1 1 1 1 2 1 0 0 1 0 0 2 1 0 1 0 1 2 3 0 1 0 1 1 0 0 2 2 2 2 1 1 1 0 2 1 2 1 2 2 2 2 2 2 1 1 1 1 0 2 3 0 0 2 2 2 0 0 1 1 0 2 2 2 1 3 3 0 2 1 3 0 1 0 2 3 0 0 0 1 3 1 0 2 0 0 1 2 1 0 0 3 3 2 2 2 1 0 0 1 3 0 2 3 0 1 0 0 0 0 2 2 2 0 0 1 0 0 0 2 0 1 0 3 1 2 1 0 0 1 0 1 2 2 2 0 1 0 1 2 0 1 2 1 0 0 2 1 2 2 2 0 0 0 0 1 0 0 0 1 2 0 0 1 0 3 2 2 2 3 1 1 2 1 0 1 1 2 1 0 0 0 2 0 2 2 2 3 3 1 0 0 0 3 0 2 3 0 0 0 0 0 0 0 2 2 1 1 1 0 1 1 1 1 2 0 0 2 0 0 1 0 2 1 0 0 0 0 1 1 0 1 2 2 0 2 0 2 2 2 0 0 0 0 0 1 0 2 2 0 0 2 1 2 0 2 0 0 2 0 2 2 0 2 2 2 1 2 1 1 2 0 2 2 0 3 2 2 2 1 1 0 0 0 2 1 1 2 1 0 0 0 1 1 1 0 1 1 2 1 0 2 1 1 3 1 1 1 2 1 2 2 1 1 0 2 1 1 1 2 0 0 0 0 0 2 0 1 2 2 1 1 2 0 2 2 2 1 1 2 2 0 2 1 2 0 2 2 1 1 1 2 1 1 0 0 1 0 1 2 1 1 2 1 0 2 1 1 0 1 2 0 1 1 2 0 2 0 1 0 2 0 2 2 0 2 2 2 1 2 2 0 2 1 1 1 1 2 2 1 1 1 0 1 1 2 1 1 0 1 1 0 0 2 2 2 1 1 1 2 2 2 1 0 0 0 0 0 1 2 3 0 0 2 0 1 0 0 0 0 1 0 1 2 1 2 1 1 1 0 0 0 1 1 1 1 1 2 1 1 1 2 1 0 1 1 1 2 1 0 1 1 2 1 1 2 1 1 1 2 0 0 0 2 1 1 1 2 2 1 0 1 2 1 0 2 1 1 1 1 1 2 1 2 1 1 0 1 0 2 0 2 2 1 2 2 0 2 0 2 2 0 1 2 2 0 1 1 1 2 2 1 2 2 2 0 0 0 2 0 0 0 2 1 0 2 0 0 1 0 1 1 1 1 1 2 0 1 2 2 1 2 0 1 1 2 2 1 2 1 0 1 0 0 2 0 0 1 1 2 2 3 1 1 0 1 2 1 1 1 0 0 2 2 2 1 2 2 1 0 2 1 2 1 0 0 1 0 0 2 1 2 1 2 0 0 2 2 2 1 1 2 2 2 2 0 1 0 3 1 0 1 2 1 2 1 2 1 1 3 1 1 0 2 1 1 1 1 2 1 2 1 1 0 1 0 0 2 0 2 0 0 2 1 0 1 0 1 2 2 0 2 2 1 1 1 1 2 2 2 3 0 0 1 2 3 1 0 2 1 1 1 2 1 1 1 0 2 3 3 0 1 2 1 2 2 2 1 1 1 2 0 0 0 1 2 0 0 2 0 3 1 1 0 1 2 1 1 1 1 1 3 1 2 2 2 1 1 0 0 2 2 1 1 2 1 0 0 2 2 0 0 3 2 2 0 1 1 1 1 1 0 1 2 2 2 1 1 0 1 0 2 1 2 2 2 1 1 2 1 1 1 2 0 2 0 0 1 1 0 1 1 1 0 0 1 2 1 1 1 0 1 2 2 2 1 1 0 2 2 1 2 2 1 0 0 0 2 0 0 1 1 0 1 1 2 2 2 0 1 1 1 2 2 2 0 1 1 1 1 2 2 2 1 0 2 2 2 2 2 1 2 1 1 1 2 0 0 0 0 0 1 1 0 1 2 0 2 2 1 2 2 2 0 2 3 2 2 2 2 1 1 0 1 1 2 2 0 2 2 0 1 2 0 1 1 1 2 0 1 0 0 0 0 1 0 0 1 0 2 0 1 0 0 2 1 0 1 1 1 2 0 1 1 1 1 2 0 0 0 0 2 3 3 1 2 0 1 0 1 1 2 2 2 0 0 1 2 2 1 1 1 1 2 2 2 2 0 2 1 0 1 1 1 2 1 0 0 1 2 1 1 2 2 1 1 0 2 1 1 1 2 2 1 1 0 0 2 0 1 1 2 0 2 0 1 1 1 0 1 1 1 1 1 0 2 2 2 2 2 1 1 1 1 2 0 3 0 0 0 0 2 2 2 2 2 1 2 3 1 0 0 0 2 1 3 2 2 2 2 0 0 0 1 0 0 0 0 2 1 1 2 2 2 0 3 0 1 2 1 1 1 1 2 2 0 2 1 1 1 0 1 0 0 1 1 0 0 1 1 0 2 0 0 2 1 0 0 2 1 1 0 1 1 1 1 1 0 0 1 0 0 0 2 0 0 1 0 1 2 2 0 2 0 1 2 0 1 0 2 3 1 1 1 0 0 0 1 1 0 0 0 0 1 0 0 0 2 0 1 2 1 0 0 2 0 0 0 0 3 1 0 0 2 0 2 0 2 0 0 1 1 2 0 0 1 0 1 1 0 1 1 1 2 1 3 0 2 2 0 1 0 2 1 1 1 0 0 0 1 0 1 1 0 2 1 2 0 0 0 1 1 0 2 2 1 0 1 2 0 0 0 1 2 1 2 0 1 0 0 0 0 0 0 1 0 0 1 2 2 2 1 0 0 0 2 0 0 2 1 2 0 0 1 0 1 1 3 3 0 0 1 2 0 0 0 0 0 0 1 0 0 0 3 0 0 0 1 1 0 0 0 0 1 0 2 1 0 1 1 0 0 0 1 1 0 0 0 1 1 1 2 2 2 0 1 0 0 1 0 0 0 1 3 3 0 0 0 0 2 3 1 0 1 3 0 1 0 1 0 2 0 1 2 2 0 2 2 0 1 0 0 1 0 1 0 0 0 1 1 1 2 0 0 2 0 2 2 0 0 1 2 1 0 3 0 0 1 0 0 0 3 2 0 0 1 2 1 0 1 1 0 1 3 2 0 2 0 0 0 0 2 1 2 0 0 0 0 2 1 0 0 0 1 2 1 2 2 1 0 1 2 1 1 0 0 2 0 0 0 1 0 3 1 0 2 0 1 1 0 3 1 3 0 1 1 0 1 0 1 2 2 1 0 3 0 0 1 3 1 1 1 0 0 0 0 0 0 2 0 0 2 2 0 3 1 0 1 2 1 2 0 0 0 2 2 0 2 2 1 1 1 2 2 2 1 2 0 2 2 0 2 2 1 0 1 2 0 1 1 0 2 2 1 0 0 2 1 1 0 2 1 2 1 1 2 1 1 2 2 0 2 2 1 2 0 0 1 1 0 1 1 2 1 0 2 2 1 1 2 0 2 2 0 0 1 0 1 0 1 2 0 2 1 0 1 0 2 2 0 2 3 0 3 0 0 1 1 0 0 1 2 2 2 0 1 1 0 2 2 3 1 0 2 1 3 2 2 1 1 1 2 1 1 1 2 2 0 2 1 2 1 1 2 1 2 0 0 3 2 0 1 2 2 3 1 0 2 3 2 2 1 0 0 1 3 2 0 2 1 0 0 1 2 2 1 3 2 1 1 0 1 1 2 1 1 2 2 1 1 1 2 2 1 1 2 2 1 1 0 2 1 1 1 1 1 1 2 1 1 2 1 2 2 1 2 1 1 1 1 2 0 2 2 3 2 2 2 3 0 0 0 3 2 0 2 2 0 0 0 2 0 1 0 1 1 2 2 2 2 2 1 1 2 2 2 2 0 3 2 1 1 0 0 0 1 1 2 2 1 0 1 2 1 2 1 2 2 2 3 2 1 0 1 2 1 0 1 2 1 0 1 2 2 1 1 0 0 2 1 2 0 1 2 1 0 0 0 2 2 0 0 1 2 0 1 0 0 0 2 1 1 1 1 0 2 1 0 2 2 2 0 0 0 2 0 2 1 2 0 0 1 1 2 0 1 2 2 0 0 0 0 0 2 1 2 2 2 2 0 0 1 1 2 2 2 2 1 0 2 0 0 1 2 2 2 1 2 0 0 2 1 2 2 0 2 2 0 1 1 1 1 0 0 0 0 3 2 2 0 2 1 2 0 0 2 1 1 1 1 2 1 1 2 0 2 2 3 1 1 2 2 2 1 2 2 0 1 1 2 2 1 2 1 1 2 0 0 1 1 0 0 0 0 2 0 0 3 2 0 2 1 2 1 1 1 1 1 0 3 0 0 1 0 1 2 1 0 1 1 1 1 1 1 1 2 2 2 1 2 1 3 2 1 0 2 1 0 2 2 1 3 0 1 0 2 2 1 2 0 0 1 2 1 1 2 2 1 1 0 1 1 2 0 0 0 0 2 1 1 1 2 1 0 1 1 0 2 2 2 2 1 2 2 1 2 0 0 2 2 2 1 1 2 1 2 2 1 2 2 1 2 1 0 1 2 1 2 2 1 0 0 1 1 0 2 3 2 1 1 0 1 2 3 2 0 0 3 0 2 2 3 1 1 0 0 2 1 1 2 2 2 1 0 1 1 0 3 0 0 0 2 0 2 1 2 2 2 0 2 1 2 1 1 2 1 2 1 0 0 1 0 1 1 1 2 1 0 1 0 2 0 0 1 1 0 0 2 2 1 0 0 0 1 1 1 1 2 2 0 2 2 2 1 1 1 0 2 1 2 1 2 1 2 1 1 0 1 0 3 0 2 2 1 2 1 1 1 1 2 0 2 1 2 1 2 1 1 1 0 0 2 0 0 0 0 0 2 1 0 1 1 3 2 0 1 0 1 0 2 1 1 0 1 1 0 0 2 0 1 0 2 2 1 0 2 1 3 2 0 0 0 2 2 2 1 1 1 2 0 2 0 0 2 1 2 0 2 2 1 1 1 2 2 0 3 0 0 1 2 2 0 2 2 0 2 2 2 2 0 1 3 1 2 2 2 0 2 2 1 1 2 2 2 2 1 2 2 0 0 1 2 1 0 0 1 1 0 1 2 2 2 2 2 2 1 1 1 1 0 2 2 2 2 2 2 2 2 2 2 1 2 2 3 1 2 1 1 0 1 1 0 0 1 2 0 0 0 1 1 1 1 1 0 0 2 2 1 1 1 2 2 2 2 1 2 2 0 0 0 0 2 1 1 1 2 0 1 1 0 1 0 1 2 2 0 1 1 1 2 2 0 2 2 1 1 1 1 1 0 1 0 1 2 0 0 1 1 0 1 2 2 2 2 1 1 1 1 2 2 1 1 1 2 2 2 1 0 0 1 2 2 1 2 1 1 1 1 1 2 2 1 1 1 2 2 1 2 2 2 1 2 0 0 1 1 2 2 0 0 1 2 1 1 0 2 0 0 1 0 2 1 1 1 1 1 1 2 2 1 1 1 2 2 1 1 1 1 1 2 2 2 2 1 1 2 0 1 1 1 1 0 1 1 0 1 0 2 1 0 1 1 0 1 0 2 2 0 0 1 1 1 1 0 0 1 1 2 2 2 2 2 2 2 0 1 2 3 1 1 2 1 0 0 1 1 0 0 3 3 2 1 0 1 2 1 0 2 2 1 1 1 0 0 2 2 2 0 0 0 2 1 1 0 2 2 0 2 2 2 2 2 2 2 2 2 1 1 0 2 1 1 1 1 1 1 1 1 1 1 2 2 1 1 1 2 1 1 0 3 1 2 0 0 1 2 1 2 0 1 1 1 0 3 1 2 1 0 1 2 0 0 2 0 0 1 1 0 0 0 2 1 1 2 2 0 0 0 0 0 0 0 0 0 1 0 0 2 2 3 2 0 1 0 1 1 0 0 0 0 1 0 2 0 0 2 1 2 0 0 2 0 0 0 1 1 1 1 0 1 2 1 0 1 2 2 3 0 1 1 0 2 1 1 2 1 1 1 0 0 2 2 2 1 1 0 0 0 0 1 0 1 1 1 1 0 0 0 0 0 1 0 0 3 0 1 1 1 2 1 2 1 1 1 1 2 0 2 1 2 1 0 1 0 2 2 2 1 1 2 1 0 0 1 1 2 0 2 2 0 0 1 0 1 0 0 0 2 0 0 2 1 1 0 3 1 1 0 0 2 1 0 1 0 1 2 2 1 0 0 0 2 1 1 0 0 0 1 1 3 3 0 1 1 0 0 0 0 0 1 0 3 1 1 0 2 1 0 0 0 1 1 2 2 2 2 0 2 1 2 2 1 1 3 2 1 1 0 2 0 1 1 2 1 1 2 0 2 1 1 3 0 1 1 0 0 2 2 1 0 0 2 2 0 2 1 0 1 1 0 1 1 2 1 2 1 2 1 0 0 1 1 1 1 0 0 1 1 1 0 2 2 1 1 0 2 1 1 1 2 1 1 3 1 0 0 0 2 1 1 2 0 2 0 1 0 1 0 2 2 1 1 0 0 2 1 0 1 1 1 2 0 2 0 0 0 2 2 1 0 1 0 0 0 2 1 0 1 0 1 1 0 2 1 1 2 1 0 0 1 1 0 0 2 1 0 1 1 0 2 1 0 2 2 1 1 1 0 1 0 0 1 0 0 1 2 2 2 1 0 2 1 1 0 2 0 0 0 1 0 0 1 2 2 0 2 2 0 2 2 0 0 0 0 0 0 0 2 0 2 1 0 0 2 1 1 1 2 0 2 0 0 0 2 1 1 1 1 0 0 1 1 0 0 2 1 0 1 0 1 0 2 0 0 0 1 1 0 1 0 0 1 1 1 0 1 1 1 0 1 1 0 1 0 0 0 0 0 2 3 0 1 2 0 0 1 0 0 2 2 1 2 0 1 0 2 2 1 0 1 2 0 0 1 0 2 0 0 1 0 1 2 1 2 1 1 1 0 2 1 2 2 2 2 0 0 0 0 1 0 3 2 2 2 1 0 2 2 2 3 2 2 0 2 2 2 0 1 2 2 1 1 1 2 2 1 2 0 1 2 1 1 2 2 1 2 3 1 2 1 2 1 0 0 0 3 3 1 1 0 0 0 2 0 2 2 1 0 2 0 0 0 2 1 0 0 2 2 1 0 0 1 1 1 1 2 1 1 1 2 0 3 3 1 0 0 1 0 0 2 1 1 2 0 3 2 2 0 2 1 2 2 0 2 2 1 1 2 2 0 2 0 1 1 2 2 3 3 1 2 2 0 0 0 1 2 2 1 2 2 1 3 1 1 2 2 1 2 2 0 2 3 3 1 0 2 2 3 1 2 0 3 2 1 2 2 2 1 2 2 1 2 2 0 1 1 1 0 0 2 3 1 1 1 3 0 2 1 2 0 2 0 1 1 1 2 1 2 0 2 1 1 0 2 2 2 2 0 2 2 2 2 2 1 2 0 0 2 0 3 3 1 2 0 2 0 0 1 0 1 1 2 2 0 2 0 2 2 1 3 3 2 0 0 1 2 1 3 3 1 1 0 3 0 2 0 1 2 2 1 0 1 1 2 3 3 0 0 3 3 1 2 1 1 3 2 1 1 0 1 2 2 2 2 0 1 0 1 1 1 2 2 2 2 2 2 0 2 1 0 2 0 2 3 2 0 0 1 2 1 1 1 2 0 0 2 3 2 0 1 2 2 2 0 1 1 2 2 0 0 0 1 0 1 0 2 0 1 1 1 2 1 2 1 2 1 0 0 1 0 3 1 0 1 0 0 1 2 0 1 2 3 1 2 1 1 0 2 1 2 1 1 0 0 1 1 1 0 2 1 2 2 1 0 0 1 1 1 0 1 1 0 1 0 1 0 3 1 0 1 1 0 1 0 1 2 2 0 2 2 2 0 1 0 2 1 1 0 2 0 2 2 0 0 1 2 1 2 2 2 2 1 2 2 0 3 3 1 2 2 1 2 0 1 0 1 1 0 0 0 2 2 1 2 1 2 2 2 0 2 0 2 0 0 1 0 1 0 0 0 2 2 1 1 0 1 0 2 1 1 1 2 2 2 2 1 1 3 2 2 1 1 2 2 0 1 0 0 1 0 1 2 2 0 1 2 2 1 1 1 3 2 1 2 2 1 1 0 0 1 1 0 0 2 1 2 0 0 2 2 3 1 3 2 2 1 1 1 2 2 1 2 0 0 1 0 1 1 0 0 2 0 2 1 0 0 0 2 2 2 1 1 2 1 1 1 2 1 1 1 1 1 1 3 2 1 1 1 2 1 1 2 1 1 0 2 2 2 0 0 1 2 0 0 1 2 0 1 0 1 2 1 2 0 0 0 2 1 3 3 2 1 0 2 2 1 1 1 1 0 0 2 1 2 2 0 2 2 2 1 3 3 3 2 0 2 1 2 1 2 0 2 2 1 1 2 1 2 1 0 2 2 1 1 2 2 2 1 2 1 2 0 2 1 1 1 0 0 2 0 1 2 1 2 0 0 2 0 1 1 2 0 2 2 2 2 0 0 2 0 1 2 0 1 2 0 2 2 1 0 2 2 2 1 1 0 0 2 0 3 1 0 1 2 1 1 2 0 1 1 1 2 1 1 1 2 1 2 2 1 2 2 0 1 2 0 2 1 2 0 1 2 1 2 1 1 1 1 1 0 1 2 1 1 1 0 1 2 1 0 1 1 1 1 1 0 1 2 2 2 1 2 2 0 1 2 0 0 0 1 2 0 0 0 2 2 1 0 2 1 1 2 1 0 2 0 0 0 0 1 2 2 2 2 1 1 2 1 1 2 1 2 0 2 0 1 2 2 1 2 1 2 2 2 2 1 1 1 1 2 1 0 2 2 0 1 2 1 0 1 2 2 0 1 2 1 1 1 1 2 1 0 1 0 1 3 0 1 2 1 1 1 2 2 2 0 1 1 1 1 1 0 0 1 0 1 0 1 2 3 1 3 2 1 1 2 0 0 0 1 2 1 1 2 1 2 2 0 1 2 2 2 1 1 2 0 1 2 2 1 1 1 1 2 2 2 1 2 1 1 1 0 1 1 2 1 0 0 1 1 1 2 2 2 0 2 2 2 1 2 2 2 2 2 2 0 2 1 0 1 2 2 2 2 2 2 1 2 1 1 1 2 2 2 1 0 0 2 2 3 2 1 2 2 0 1 1 2 1 1 1 2 2 2 2 0 2 2 2 0 2 1 1 1 1 0 1 2 2 1 1 1 2 2 1 2 1 2 2 1 1 1 2 1 2 1 2 1 2 2 2 2 2 1 2 3 3 2 2 1 0 1 2 1 2 2 1 0 2 1 1 1 1 1 1 3 3 0 1 1 2 1 1 1 1 2 0 1 1 2 0 2 3 0 0 0 1 2 1 1 1 2 0 0 2 2 0 0 1 1 0 1 2 2 0 0 2 0 0 1 1 3 1 1 1 0 2 0 1 1 2 0 1 3 0 0 2 1 2 2 2 2 1 1 2 1 1 0 2 2 1 0 2 2 2 1 1 3 2 2 1 0 0 0 2 2 1 2 1 2 1 2 1 0 2 2 0 2 2 2 3 2 3 2 2 1 2 2 0 1 2 0 2 1 1 1 0 2 0 0 3 0 1 2 2 2 0 2 2 2 0 1 1 1 1 0 0 2 1 1 2 2 0 1 2 1 2 1 1 0 1 1 2 1 1 1 1 0 3 0 3 1 1 0 1 0 0 0 0 1 1 2 2 2 0 1 3 0 3 2 2 2 0 0 0 1 2 2 2 1 1 2 0 1 0 1 1 1 0 1 3 1 1 0 1 1 2 2 2 0 1 1 0 2 1 0 1 1 0 2 1 0 2 2 1 0 2 1 2 0 0 2 0 0 0 1 1 2 2 0 0 0 1 2 0 2 1 0 2 1 1 1 2 1 0 1 1 3 0 0 0 1 1 0 1 1 3 2 0 3 0 3 0 1 1 2 1 1 1 0 1 1 0 2 2 1 3 0 0 0 0 1 0 0 1 0 1 1 0 0 0 0 0 1 0 0 1 1 0 1 2 1 2 0 0 1 1 0 1 0 0 0 0 0 0 0 1 1 2 0 1 0 0 0 0 0 0 0 1 2 2 0 2 1 1 2 1 0 1 1 2 2 1 2 1 1 1 2 0 1 1 2 2 1 1 3 2 2 1 1 1 0 1 2 1 1 1 2 1 0 2 1 2 2 2 2 1 2 2 2 2 2 2 1 2 2 1 2 1 2 0 2 2 1 1 2 1 1 2 1 2 2 1 1 2 2 0 1 0 2 1 2 2 2 2 2 1 2 2 1 2 1 1 1 2 1 2 1 1 1 1 0 2 1 0 2 2 2 2 0 1 1 2 1 1 1 0 1 0 2 2 1 1 0 2 0 1 0 1 0 0 1 1 1 1 0 2 0 2 0 1 0 1 2 1 0 3 1 0 2 0 1 1 0 2 1 1 1 1 1 0 1 1 2 1 0 0 2 0 1 1 0 2 0 2 2 2 2 0 2 1 2 2 1 2 1 0 1 1 2 0 0 2 0 1 1 0 2 2 0 0 0 2 1 0 0 0 0 0 2 0 0 3 1 3 0 0 1 1 0 0 1 1 1 1 1 1 1 1 1 1 2 2 2 2 2 2 3 1 2 1 0 1 0 0 2 1 1 0 2 2 1 1 0 0 0 0 2 1 1 2 0 0 0 1 1 2 0 0 2 1 2 2 0 2 2 0 1 1 2 1 0 2 1 0 2 1 0 1 1 2 2 2 2 2 1 1 2 3 1 3 0 2 1 2 2 0 2 0 2 0 2 3 0 0 1 0 1 0 0 1 0 1 0 1 0 0 0 0 0 1 2 1 2 2 1 1 2 2 1 2 0 0 1 2 1 1 2 1 0 1 1 0 2 1 1 3 2 2 2 0 2 1 0 0 0 1 0 3 1 1 0 2 1 1 1 1 2 1 1 1 0 1 0 1 0 0 2 1 1 0 2 1 1 1 1 0 0 2 1 1 0 2 2 2 1 0 0 0 0 1 0 0 2 1 1 1 2 2 0 1 2 1 1 2 2 1 2 2 0 3 0 2 1 1 1 1 1 0 2 2 0 0 2 2 2 0 0 0 2 3 1 3 1 0 2 0 2 1 1 1 1 2 1 0 1 1 0 1 0 1 2 1 2 2 1 0 2 2 0 2 2 1 1 1 1 2 1 0 0 1 1 1 1 0 0 2 0 1 3 1 1 1 0 0 1 2 1 2 1 1 1 1 0 1 0 2 1 1 2 1 2 1 2 2 1 0 0 0 1 1 1 1 0 2 0 1 1 2 1 0 0 2 2 0 3 2 1 1 1 2 2 1 0 1 0 0 0 0 3 1 1 0 1 0 0 1 0 2 2 0 2 0 0 0 2 0 0 2 0 3 1 2 1 1 1 1 2 2 0 1 0 2 2 0 0 1 2 1 0 1 2 1 1 1 2 0 1 1 0 2 2 0 0 0 2 0 0 2 0 0 0 0 1 1 1 0 2 1 1 1 1 1 0 0 0 3 2 2 1 2 1 1 2 0 1 0 1 2 2 0 2 1 1 2 2 2 1 1 2 1 2 1 1 1 0 1 2 3 2 2 1 1 1 1 1 0 3 0 0 3 2 1 2 0 2 0 3 0 1 1 2 1 2 2 0 2 2 0 2 2 2 3 1 0 2 1 1 3 3 2 2 2 1 2 2 0 2 0 0 2 3 2 2 2 2 2 0 1 1 0 2 2 2 1 2 0 2 2 2 1 2 1 1 1 1 2 1 1 1 0 0 0 1 1 1 1 1 0 2 1 0 0 0 1 2 1 1 1 2 2 2 1 1 2 2 2 1 1 1 1 1 0 2 2 1 1 1 0 0 0 2 1 2 1 1 1 0 1 1 0 1 2 1 0 0 0 2 1 0 0 1 0 1 0 1 0 0 2 2 2 0 1 1 1 2 1 0 2 2 2 2 2 2 1 1 1 0 0 1 2 1 1 1 2 2 2 2 0 1 2 1 1 2 2 1 2 2 0 0 0 1 1 1 1 1 1 0 0 1 1 2 2 2 0 1 1 1 1 2 1 0 1 0 1 2 1 2 1 0 2 1 0 2 1 1 1 1 2 1 0 1 0 0 2 2 2 0 2 2 2 2 0 0 0 2 2 2 1 2 0 0 2 1 2 2 1 0 1 1 2 2 2 2 0 2 2 0 1 0 2 2 2 1 1 1 1 1 0 1 2 2 1 2 2 1 2 0 2 1 0 1 0 0 0 1 3 2 2 2 2 0 1 1 1 0 0 2 2 1 0 0 1 3 2 1 2 2 1 2 2 1 2 2 1 0 2 0 1 0 2 0 0 3 2 1 2 1 2 2 0 0 0 1 0 1 1 0 2 2 1 1 1 0 0 0 0 1 1 1 0 3 3 0 0 1 2 2 1 1 2 1 0 0 2 2 2 1 0 1 2 2 1 1 1 1 1 0 0 1 1 2 2 2 0 0 1 0 0 2 2 2 0 1 1 0 2 2 1 1 2 2 2 1 3 1 2 0 0 2 2 0 1 2 2 2 2 2 2 1 2 1 1 1 2 2 2 3 2 2 2 2 2 2 0 0 1 2 2 2 1 2 0 1 1 0 1 2 1 3 2 1 1 1 1 1 1 2 2 1 1 2 1 1 1 2 0 1 2 2 0 2 2 0 1 0 2 2 1 2 2 2 2 2 1 1 1 1 1 1 2 1 1 2 2 2 0 2 1 2 1 1 0 1 1 1 2 1 1 1 0 2 1 2 1 2 1 0 2 2 2 2 2 2 1 1 2 2 1 0 2 1 2 2 2 2 1 1 2 1 1 0 1 2 1 2 1 1 2 1 1 1 2 2 3 0 1 1 1 1 2 1 2 3 1 0 0 1 1 0 1 2 1 1 2 1 2 2 2 2 1 1 1 1 1 2 0 1 0 0 1 1 1 1 2 1 1 1 2 1 2 2 2 2 2 3 2 0 0 2 1 1 1 1 0 1 1 3 2 2 1 1 1 1 2 2 1 1 2 1 2 1 2 1 2 0 2 1 1 2 1 2 1 2 2 1 2 1 1 1 2 1 1 1 1 1 0 0 1 1 1 0 2 2 2 0 1 1 1 1 2 2 2 2 2 2 2 0 1 2 2 2 0 1 1 2 2 2 0 2 0 2 2 2 1 2 1 1 0 0 0 0 2 1 1 1 1 0 1 2 0 2 2 2 1 2 1 1 1 1 0 0 1 2 0 2 2 1 0 1 1 1 0 1 1 0 0 0 0 0 0 0 2 1 0 2 0 0 1 2 1 1 0 0 1 1 1 2 0 0 0 0 0 0 0 0 0 0 2 3 1 2 1 1 1 2 1 0 1 2 2 1 2 2 1 2 1 1 0 1 2 2 2 1 0 0 1 1 0 1 0 0 1 1 1 2 0 2 1 1 2 2 0 1 1 0 1 2 1 2 1 1 1 
0 0 0 0 0 0 1 1 1 1 2 0 1 1 0 2 0 0 0 0 1 0 1 1 0 1 2 0 1 2 1 2 2 1 0 0 0 1 0 0 0 1 0 0 2 0 0 2 0 1 2 0 0 0 2 0 1 3 2 1 2 3 2 0 0 0 1 1 1 0 0 0 1 1 1 1 1 2 0 2 0 0 1 0 1 1 0 1 0 0 0 2 1 0 1 2 0 0 1 0 0 3 1 1 0 1 1 0 0 2 1 2 2 0 0 0 1 2 0 1 0 0 2 1 1 2 1 1 1 1 2 1 1 2 0 0 1 2 2 2 2 0 2 2 1 1 2 2 0 1 0 0 0 1 2 0 2 0 2 0 1 2 0 2 0 2 1 0 1 1 1 1 0 2 0 0 1 1 1 2 1 0 2 1 1 0 3 3 2 0 1 1 0 0 0 1 1 2 2 2 0 1 2 0 0 1 0 0 2 0 0 0 1 0 0 1 0 0 0 0 0 0 1 0 2 0 0 0 2 2 1 1 1 0 0 0 3 0 1 2 0 2 2 0 0 0 0 2 3 0 1 3 0 0 2 0 2 1 2 0 0 2 2 0 0 1 0 1 2 0 1 2 2 0 2 0 1 0 1 0 2 2 1 0 0 1 1 1 0 0 0 0 2 2 2 0 2 0 2 2 0 0 2 0 0 2 1 0 1 0 0 0 2 0 1 2 0 2 1 2 0 1 2 1 0 0 2 1 2 0 1 2 0 0 1 2 2 0 1 0 3 2 0 1 1 0 2 2 1 1 1 1 0 0 0 0 0 0 3 1 0 0 0 0 1 1 0 2 2 2 0 1 2 0 1 1 1 1 1 1 0 1 0 1 0 2 2 1 1 2 2 2 2 2 1 2 0 3 1 1 1 1 2 1 1 2 1 1 1 0 0 2 0 2 0 2 1 1 2 0 1 1 0 0 1 2 0 2 1 1 2 1 0 0 0 1 0 2 1 0 1 1 1 0 0 1 2 1 1 1 0 0 1 3 0 3 0 2 0 0 1 0 3 0 2 0 1 1 0 2 2 0 0 0 0 3 0 0 0 0 0 0 0 3 0 2 0 2 1 3 2 0 0 1 1 3 1 1 0 0 1 1 1 0 1 0 3 1 1 0 2 0 0 2 1 0 1 0 2 0 2 0 2 0 0 1 0 2 0 2 0 1 0 0 3 0 1 1 0 2 2 1 2 0 1 0 0 0 0 1 0 1 0 0 1 0 1 0 2 0 2 2 0 2 1 1 0 1 0 1 0 1 1 2 1 0 0 1 0 0 1 1 0 1 0 1 1 2 0 0 0 1 0 0 0 1 2 2 1 1 0 0 0 2 1 0 1 2 2 2 3 2 1 1 0 0 0 1 2 0 0 2 2 2 2 0 0 0 0 0 2 1 2 0 3 3 0 2 1 1 0 0 0 1 3 0 0 3 1 3 1 0 2 0 0 1 1 0 0 0 0 3 2 2 2 0 0 0 0 1 0 1 0 0 1 0 0 0 0 1 2 1 0 1 1 0 0 0 1 0 1 0 0 0 1 1 0 0 0 0 1 2 2 0 0 2 0 0 1 0 1 2 1 0 0 1 0 1 1 2 0 1 0 0 2 0 0 0 0 1 0 0 0 0 3 2 1 1 0 1 1 2 2 0 2 2 2 1 0 0 0 2 0 2 1 2 0 0 1 0 0 1 3 0 2 3 0 0 0 0 0 0 0 2 2 1 1 1 0 1 1 1 1 2 3 2 1 3 1 2 0 2 0 0 0 1 0 1 1 0 1 2 2 0 2 1 1 2 2 0 0 0 0 0 1 0 2 1 0 0 1 0 2 0 2 0 0 1 1 1 2 0 3 1 0 1 2 1 1 2 0 1 1 0 0 1 1 2 1 0 0 3 0 2 1 1 2 0 0 0 0 1 0 0 0 1 1 2 1 0 1 1 0 3 0 0 1 2 1 2 2 1 0 0 2 1 0 1 1 0 0 0 0 0 1 0 1 1 1 0 1 1 0 1 2 1 1 1 2 1 0 2 1 0 0 1 2 0 0 0 1 1 0 0 0 1 0 1 2 0 1 2 0 0 2 0 1 0 2 1 0 1 0 2 0 1 0 0 0 2 0 2 2 0 2 2 2 0 2 2 0 2 2 0 0 0 1 1 0 1 0 0 0 0 1 0 0 0 0 0 0 0 2 2 0 1 0 0 0 1 3 0 0 0 0 0 0 0 1 3 0 0 1 0 3 0 0 0 0 0 0 0 0 1 1 1 0 1 0 0 0 0 1 1 0 1 1 0 1 1 1 1 1 1 1 1 1 1 0 0 1 2 0 1 2 0 1 1 1 0 0 0 0 1 1 1 1 2 1 3 0 1 1 0 2 1 0 0 1 0 2 1 1 1 0 0 0 0 1 0 3 1 1 1 1 0 2 0 2 2 0 0 3 1 0 1 0 0 1 3 3 2 2 1 0 0 0 2 0 0 0 1 1 0 2 0 0 1 0 3 0 1 3 1 2 0 0 3 2 1 2 1 1 0 1 1 0 2 0 0 1 0 0 1 0 0 1 1 1 2 0 0 1 1 1 1 1 1 1 0 0 2 2 2 0 2 1 0 0 2 1 1 1 0 0 2 0 0 2 1 2 1 2 0 0 1 2 1 1 1 2 2 0 2 0 0 0 1 2 1 1 2 2 2 1 1 0 1 0 1 1 0 2 0 1 0 1 1 1 1 0 0 0 1 0 0 1 0 1 0 0 2 0 0 1 0 0 2 2 0 1 2 1 1 1 0 2 2 1 0 0 0 1 2 0 3 3 2 0 0 0 2 1 1 1 0 1 0 0 0 1 2 0 1 1 2 1 0 0 2 0 0 0 0 2 0 0 2 0 3 0 0 0 1 2 0 1 1 1 1 0 1 2 1 3 0 1 0 0 1 1 1 0 2 0 0 0 2 1 0 0 0 2 2 0 1 1 1 1 1 0 0 1 2 1 1 0 0 0 0 1 1 2 2 2 0 1 1 1 2 0 2 0 2 0 0 0 0 0 1 0 0 3 0 1 2 1 3 3 3 1 2 1 1 0 2 0 1 0 0 2 1 2 0 0 0 2 0 0 3 1 0 1 1 0 2 3 0 0 0 0 2 1 1 0 1 2 0 1 2 2 2 1 0 1 3 2 1 1 0 2 1 1 1 2 0 1 0 0 1 0 0 0 0 1 3 1 2 1 2 1 2 0 1 3 2 2 2 2 3 1 0 1 0 2 2 0 1 1 0 0 1 0 1 1 0 2 0 1 0 0 0 0 1 0 0 1 0 2 0 1 0 0 2 1 1 1 2 0 2 0 0 2 0 1 0 0 0 0 1 2 1 0 0 3 0 1 0 1 1 2 1 2 0 0 1 2 3 1 1 1 1 2 3 2 2 0 1 1 0 1 0 0 2 0 0 0 3 2 1 1 2 2 0 3 0 2 1 0 0 1 2 0 2 0 0 1 0 1 1 2 0 1 0 3 1 1 0 0 1 1 1 0 0 2 2 2 2 2 0 1 1 0 2 0 3 0 0 0 0 2 2 2 1 2 0 2 0 1 1 0 0 2 1 2 1 2 2 2 0 0 0 1 0 0 0 0 2 0 0 2 1 2 0 0 0 0 2 1 0 0 1 2 0 0 1 1 1 1 0 2 1 0 1 2 0 2 1 1 0 2 0 0 1 2 0 0 1 0 2 0 1 1 0 1 2 0 0 1 0 0 0 2 0 0 0 0 1 2 2 0 2 0 1 2 1 1 1 2 3 1 1 1 0 0 3 2 2 0 1 0 0 1 0 0 1 2 0 1 2 1 0 3 1 1 0 1 0 0 2 0 1 2 0 2 0 2 0 1 1 0 3 0 0 1 0 1 1 0 1 1 2 2 1 0 1 2 2 0 1 0 2 1 1 1 0 0 0 2 1 1 1 1 2 2 2 0 0 1 1 1 1 2 2 1 1 1 1 0 0 0 1 2 2 1 0 1 0 0 3 0 0 0 1 0 3 0 2 2 2 3 0 0 0 2 0 0 2 1 2 0 0 1 0 1 2 3 3 0 1 0 2 0 0 1 1 0 0 1 0 0 0 0 1 0 0 1 1 0 0 0 0 1 0 2 1 0 1 2 0 0 0 1 2 0 0 0 1 1 2 1 2 2 0 1 0 0 3 3 0 1 1 0 0 0 0 0 0 0 3 1 0 1 0 0 1 1 1 0 2 0 1 2 2 0 2 2 0 1 0 0 1 0 1 0 0 0 1 1 0 1 0 0 2 0 2 2 0 0 0 2 1 0 3 3 0 1 0 0 0 0 2 0 3 2 1 1 0 1 1 0 2 3 2 0 1 0 0 1 0 2 2 2 0 0 0 0 2 1 0 0 0 1 2 1 0 2 1 0 1 2 1 2 0 0 2 0 2 0 1 0 2 3 0 2 0 0 0 0 2 1 2 0 2 1 0 1 0 1 2 2 2 0 3 0 0 1 3 1 1 0 0 0 0 0 0 0 2 0 0 2 0 1 0 1 0 1 2 1 0 1 0 0 2 2 0 2 2 1 2 3 2 3 2 1 2 0 2 2 0 2 2 1 0 0 2 0 1 1 0 1 2 1 0 0 0 1 1 0 2 0 3 3 0 1 1 1 2 1 0 1 0 1 0 0 0 0 1 0 1 1 2 2 0 1 2 0 1 1 0 1 2 3 0 0 0 0 0 1 2 0 0 1 0 0 0 2 2 0 2 3 0 3 0 0 0 1 0 0 1 1 1 2 0 1 0 0 2 2 3 1 0 2 0 3 1 2 1 1 1 2 0 1 1 1 2 0 1 1 2 0 1 1 1 2 0 0 0 2 0 1 1 2 3 1 0 1 0 2 2 0 0 0 0 0 2 0 2 1 0 0 0 2 2 1 1 2 0 0 0 1 0 2 1 0 2 1 2 0 0 2 1 0 0 1 2 1 0 3 0 0 1 0 3 3 0 2 1 1 2 1 2 0 1 2 1 0 1 0 2 0 2 3 3 1 2 1 2 0 0 0 0 0 0 2 0 0 0 3 3 0 0 0 1 1 1 0 2 2 1 0 0 1 2 2 2 0 0 2 1 1 3 0 0 1 1 2 1 0 0 2 0 1 1 0 2 2 3 3 2 0 0 1 2 0 0 1 1 0 0 0 1 2 2 2 0 0 1 1 2 0 0 2 1 0 0 0 1 2 0 0 1 2 0 0 0 0 0 2 0 0 3 2 0 1 1 0 2 0 1 0 0 0 1 0 2 1 0 0 0 0 1 0 0 1 2 2 0 0 0 0 0 2 0 2 0 1 2 0 0 1 1 2 2 0 1 0 0 2 0 0 1 1 2 1 1 2 0 0 1 1 1 2 0 2 0 0 1 1 3 0 0 0 1 0 0 2 1 0 2 1 2 1 0 2 1 1 0 1 2 1 1 3 0 2 3 3 1 1 1 2 1 0 2 2 0 2 1 1 1 1 1 0 0 1 0 0 1 3 0 0 0 0 2 0 0 0 1 0 2 0 2 1 0 0 1 0 1 1 0 0 1 0 1 3 0 1 1 0 2 0 1 1 1 1 1 1 2 0 0 1 2 0 0 2 0 0 2 1 1 1 0 0 0 1 1 0 2 0 0 0 1 0 2 0 0 0 1 0 0 0 2 0 0 0 0 1 0 0 0 2 1 0 1 0 0 2 2 1 2 0 1 0 0 0 0 1 2 2 2 1 1 0 1 2 2 0 1 1 1 2 0 3 1 1 0 3 1 1 0 0 0 3 2 2 3 2 1 1 0 1 1 3 2 0 0 3 0 2 3 0 2 0 0 0 1 1 0 0 2 1 1 0 0 0 0 0 0 0 0 2 0 2 1 2 1 1 0 2 0 2 1 1 2 2 0 1 0 0 1 0 1 0 0 2 0 0 1 0 2 0 0 3 1 1 0 2 2 1 0 0 0 0 1 1 2 2 2 0 2 1 2 0 1 1 0 2 2 2 1 1 0 2 0 3 0 1 0 0 0 2 2 0 2 1 1 0 0 2 0 2 2 2 1 1 1 0 0 0 0 1 0 0 0 0 0 2 0 0 0 1 0 2 0 0 1 1 0 2 2 0 0 1 1 0 0 2 0 1 0 3 2 1 0 3 1 0 2 0 0 0 1 2 2 3 1 0 2 0 2 0 0 2 1 2 0 1 2 1 1 0 2 2 0 3 0 0 1 2 2 0 2 2 0 2 2 2 2 0 0 3 1 0 1 1 0 2 2 0 0 0 1 2 2 0 2 1 0 0 1 2 0 1 0 0 0 0 0 2 2 2 1 2 2 0 1 1 1 0 2 2 1 2 2 1 1 2 2 0 1 1 2 0 1 1 0 0 0 1 1 0 0 1 1 0 0 0 2 1 1 1 1 0 0 1 2 0 0 0 3 1 2 2 0 2 2 0 0 0 0 2 0 0 0 2 0 1 0 0 1 0 0 2 2 0 1 1 1 1 2 0 2 2 1 0 1 1 2 0 1 0 1 2 0 0 1 1 0 1 2 2 2 2 1 3 0 3 2 1 1 0 0 2 1 2 1 0 0 0 2 2 1 1 1 1 1 1 1 2 2 0 2 1 2 2 0 2 0 1 0 1 0 0 1 1 2 0 0 0 2 2 0 1 0 2 0 0 1 0 0 1 1 1 3 0 0 2 1 0 1 1 0 1 0 0 1 1 1 2 2 2 1 1 2 0 0 1 0 3 0 0 0 1 0 2 0 2 0 0 1 1 0 0 0 2 2 0 0 1 0 0 0 0 0 1 1 1 2 0 2 2 1 0 0 1 2 0 0 1 2 0 0 0 1 1 0 0 0 2 2 0 0 3 1 1 0 3 0 1 1 0 0 0 2 2 1 0 0 0 1 2 3 0 2 1 0 1 2 2 1 0 2 0 3 2 1 3 0 1 1 2 2 1 1 0 0 0 1 1 2 2 1 3 1 2 0 0 0 0 3 2 0 0 0 1 0 1 0 0 0 1 0 3 1 1 0 0 2 3 0 1 2 0 0 2 3 0 1 0 2 1 3 1 2 0 0 0 0 0 0 0 0 0 1 0 0 3 1 0 2 0 1 0 1 0 0 0 0 1 0 0 2 0 0 3 1 3 0 0 2 1 0 0 0 0 0 1 0 1 2 0 0 1 0 1 1 0 1 1 0 2 0 1 1 1 1 1 0 0 2 2 2 1 1 0 0 2 0 1 0 2 1 2 1 0 0 2 0 0 1 0 0 2 0 2 1 1 2 1 2 0 1 2 1 2 0 2 0 1 1 0 0 0 2 2 2 1 1 2 1 1 0 0 3 1 0 2 2 0 0 0 0 1 1 1 1 2 0 0 2 0 1 0 3 0 1 0 0 3 1 0 0 0 1 2 0 0 0 0 1 0 1 1 0 0 0 1 2 0 2 0 1 1 0 0 0 1 0 1 3 3 1 1 0 2 1 0 0 0 0 1 1 0 1 1 0 1 2 2 2 2 1 1 1 1 0 0 2 0 3 2 2 3 0 0 0 0 1 1 0 1 1 1 1 0 2 2 0 0 0 1 0 0 2 0 0 1 0 0 1 1 1 1 2 3 2 1 1 0 1 1 3 0 0 0 1 0 1 0 2 2 1 0 0 2 1 1 2 2 1 1 3 1 0 0 0 1 1 1 0 1 1 0 0 0 2 0 2 2 0 1 1 0 1 1 0 0 1 0 1 0 2 0 1 0 1 2 1 0 0 0 0 0 2 2 0 1 0 1 0 0 1 0 0 2 0 0 0 1 1 0 0 2 2 0 1 1 0 3 0 0 2 2 0 0 2 0 1 0 2 1 0 0 1 2 2 2 0 0 1 1 1 0 2 0 0 3 1 0 0 1 2 2 1 2 2 0 2 1 0 0 0 1 1 0 0 2 0 2 1 0 0 1 0 1 1 2 0 2 0 0 3 2 1 1 1 0 0 0 1 1 0 1 2 1 1 1 0 1 0 2 0 0 1 0 1 0 0 0 1 1 1 0 3 2 2 3 1 1 1 1 1 0 0 0 0 3 2 1 0 0 3 1 0 0 0 0 2 0 0 2 0 1 0 2 2 1 0 1 1 0 0 1 0 2 0 0 1 0 1 2 1 0 0 1 1 1 3 1 2 2 3 2 1 1 1 2 2 0 0 2 2 1 0 0 1 1 0 0 1 2 0 1 2 2 0 0 2 2 1 3 0 1 2 1 1 0 1 1 1 2 2 1 1 1 2 1 1 1 1 1 3 0 0 0 1 0 0 0 0 0 2 0 2 3 1 0 2 3 0 0 0 0 0 0 2 2 1 0 0 2 1 1 0 2 1 1 3 2 1 0 0 0 0 1 0 0 0 2 1 3 1 0 3 2 2 0 3 3 2 2 0 3 3 1 1 2 2 0 2 0 1 2 2 1 3 3 3 2 2 0 2 0 1 3 2 1 2 1 1 0 3 0 0 0 1 2 2 0 2 3 3 1 0 2 2 0 1 1 0 1 2 0 0 1 1 0 0 3 1 3 2 0 1 3 0 0 3 2 0 1 1 1 3 0 2 0 2 0 1 0 1 1 1 2 3 1 0 2 1 1 0 3 1 1 2 0 2 2 1 0 1 0 1 0 0 0 1 0 0 1 2 2 2 0 0 0 0 0 0 2 2 0 1 0 2 1 3 0 2 2 2 0 1 2 1 0 0 1 0 3 0 0 1 0 0 2 2 1 0 1 1 1 0 0 0 0 0 3 3 1 1 1 0 2 1 1 0 1 2 3 2 1 0 0 0 3 1 0 2 2 2 0 0 1 0 2 1 0 1 0 2 3 1 0 0 0 2 0 1 0 0 0 0 2 3 2 0 1 1 1 2 0 0 1 1 2 0 2 0 1 0 1 0 2 0 1 1 1 1 0 1 0 1 0 0 0 1 3 3 1 0 0 0 0 1 2 0 1 3 3 2 2 1 1 0 2 1 2 3 1 0 0 3 1 0 0 0 1 2 2 0 0 0 0 1 1 0 2 2 0 3 0 0 0 3 1 0 1 0 0 0 0 1 2 2 0 2 2 2 0 1 0 2 1 1 0 2 0 3 1 0 0 1 1 1 2 2 1 1 1 2 2 1 0 3 0 2 2 0 1 0 1 0 1 0 0 0 0 1 2 0 2 2 2 2 2 0 1 0 0 0 0 0 0 1 0 0 0 1 0 1 1 0 0 0 3 0 0 0 2 1 2 1 0 0 0 1 1 1 0 2 2 0 0 0 0 0 0 0 2 2 0 0 2 1 0 0 1 2 3 3 1 0 1 0 0 0 0 0 0 0 1 0 0 0 0 0 1 0 0 1 1 0 1 0 1 1 2 0 2 0 3 0 0 0 1 0 0 1 0 1 1 0 3 0 3 2 0 0 0 2 0 0 0 1 0 0 1 1 0 0 0 2 3 0 0 0 0 0 1 0 0 0 0 2 2 0 0 1 2 0 3 3 1 0 0 0 0 1 0 0 0 0 0 1 1 1 0 1 0 0 1 0 0 0 0 0 0 0 1 0 2 0 0 1 1 2 1 0 1 3 0 0 2 0 2 1 3 0 2 1 0 1 3 0 2 0 0 1 1 0 1 1 2 1 0 1 0 1 0 0 0 0 0 0 0 2 0 1 2 0 2 0 0 1 0 1 0 1 0 2 1 1 1 3 0 1 0 0 0 0 1 2 0 1 1 0 0 2 2 2 1 2 0 0 2 0 0 0 0 0 0 0 0 2 0 1 3 1 2 0 1 1 2 0 2 2 1 1 0 0 0 1 0 2 0 3 0 0 2 1 2 1 0 1 0 0 0 2 0 0 1 1 0 1 1 3 0 1 1 1 3 3 0 1 1 2 2 1 1 2 0 1 2 0 0 0 1 2 0 0 0 2 2 1 0 1 1 1 2 1 0 2 3 0 0 0 1 2 2 2 1 1 1 2 0 0 2 1 2 0 2 0 1 1 2 1 1 0 1 2 2 1 0 1 0 0 1 1 0 2 2 0 1 1 1 0 0 2 2 0 1 2 1 1 1 0 3 3 0 0 0 1 0 0 0 3 1 3 0 2 2 1 0 1 0 3 3 0 0 0 1 0 1 0 0 1 3 0 0 2 0 1 2 0 0 0 0 0 0 0 0 1 1 0 0 1 2 2 2 1 1 1 0 1 0 0 0 1 0 0 2 2 0 0 0 0 1 0 0 1 1 2 1 0 0 0 0 0 1 2 0 0 0 1 1 1 0 3 2 1 1 2 0 2 1 0 0 2 3 2 2 2 0 1 2 1 1 0 2 2 2 0 0 0 2 2 0 2 0 2 1 0 0 1 1 1 0 1 2 0 2 1 0 2 1 2 0 1 0 1 1 0 0 0 2 2 2 0 0 1 1 3 2 3 2 2 0 1 2 2 0 2 1 1 1 0 0 2 2 2 1 2 1 0 0 1 1 0 1 1 0 2 3 0 0 2 0 1 1 3 0 0 3 0 0 0 1 2 0 3 0 1 1 0 0 0 0 0 2 0 0 3 0 1 1 0 1 0 2 0 0 2 2 0 0 1 1 0 0 1 2 0 0 1 0 3 1 0 3 1 1 0 0 2 0 0 0 1 3 0 0 0 0 2 1 2 2 2 2 1 0 2 1 3 0 0 1 0 0 2 0 3 2 1 3 2 2 2 0 0 0 0 2 0 1 1 2 1 0 0 0 1 2 3 2 1 2 3 2 0 1 2 1 1 3 0 1 2 0 1 3 3 0 0 2 0 0 0 0 0 3 2 1 0 0 1 3 0 1 0 1 0 0 0 1 1 1 2 2 0 0 2 1 3 1 1 0 1 0 2 1 3 1 0 0 0 0 2 1 1 0 0 0 0 0 1 1 0 2 2 1 1 1 2 0 2 2 2 1 0 0 0 1 2 2 0 0 0 1 0 3 3 1 1 1 0 0 0 0 1 0 2 1 2 1 1 0 1 0 0 1 1 0 1 1 1 2 0 0 2 2 0 0 2 0 2 0 1 2 0 0 0 0 2 2 1 0 1 3 0 2 0 2 1 0 2 1 1 3 2 1 2 3 1 0 3 0 0 0 0 0 0 1 0 2 0 3 1 3 0 1 1 2 2 3 1 0 0 1 3 3 2 1 0 0 0 0 0 1 0 0 3 3 1 0 2 0 0 1 0 1 0 0 1 1 0 1 2 0 2 3 0 0 0 0 0 0 0 0 0 0 0 0 1 2 2 0 0 0 1 0 0 0 0 0 0 1 2 0 2 1 0 2 1 0 0 1 2 2 0 0 1 0 0 2 0 0 0 3 2 1 0 3 2 2 1 0 0 0 1 1 1 0 0 2 3 0 2 1 2 2 2 2 1 1 2 3 1 0 2 1 1 1 1 3 1 3 0 1 0 0 1 2 0 0 2 2 2 2 0 1 1 1 1 0 0 2 1 1 0 2 1 0 0 0 2 0 3 0 0 0 2 0 2 0 1 0 0 0 0 2 0 2 3 3 2 0 1 1 0 3 0 1 0 1 0 1 1 1 3 0 2 0 1 0 1 1 3 0 0 1 0 0 2 3 2 0 1 0 0 2 0 3 3 0 0 0 0 0 0 0 1 0 0 0 0 0 3 1 0 3 1 0 0 2 0 3 1 2 0 0 2 2 2 2 0 1 0 2 2 1 2 0 0 3 0 1 0 0 2 3 1 1 0 2 2 0 2 1 2 1 3 3 0 0 0 2 0 0 0 1 0 0 0 1 1 1 1 2 2 3 1 2 2 3 1 2 2 2 2 2 2 2 2 1 0 2 0 0 0 0 0 2 1 1 0 2 2 1 1 0 0 3 2 3 2 0 1 0 1 1 2 2 2 0 0 2 2 2 2 0 2 2 0 0 1 2 1 0 0 1 1 3 3 0 1 1 2 2 2 1 2 1 1 3 3 1 3 0 2 0 3 3 0 2 0 2 0 2 3 0 0 1 0 1 0 0 0 0 0 0 0 3 3 3 0 0 1 2 1 2 3 1 0 2 3 1 2 0 3 1 2 1 0 2 1 0 1 0 0 1 1 1 3 1 2 2 0 3 3 0 1 0 1 0 3 3 3 0 3 0 1 1 1 2 1 1 3 1 1 0 1 1 3 1 1 1 0 2 3 1 3 3 0 0 2 1 2 0 2 2 1 1 1 0 0 0 1 0 3 2 2 0 3 2 1 0 0 1 1 1 2 1 1 3 1 0 0 0 3 1 1 1 1 1 0 2 2 0 0 2 2 2 0 0 3 2 3 1 2 0 0 2 0 2 1 0 0 0 1 3 0 1 1 0 2 0 1 2 1 2 2 1 0 2 3 0 2 2 1 1 3 0 2 1 0 0 0 0 0 3 0 0 2 0 0 2 3 0 0 0 0 0 2 1 2 3 1 1 0 3 1 0 2 1 3 2 1 2 0 2 2 3 0 0 0 1 1 0 1 3 2 1 1 0 1 0 0 0 1 1 0 0 1 0 1 0 1 1 2 1 0 0 0 0 0 0 1 0 0 3 1 0 1 0 1 1 0 2 0 0 0 2 0 0 2 1 3 1 2 1 1 2 0 2 2 0 1 1 0 2 0 0 1 2 3 0 2 2 1 1 1 2 0 0 0 0 2 2 0 0 1 2 0 3 1 0 0 0 0 0 3 1 0 2 3 1 0 0 3 0 3 0 3 2 2 0 2 1 1 1 1 1 0 0 2 1 0 3 2 0 1 2 1 1 2 2 2 1 2 0 1 0 1 2 2 0 2 0 1 1 1 1 1 2 1 1 2 1 1 2 0 2 0 3 0 1 1 2 1 2 1 0 2 2 0 2 2 2 1 1 0 2 1 1 3 0 1 2 2 0 2 2 0 2 3 0 2 1 2 2 2 2 1 0 1 0 0 2 3 2 3 3 0 1 2 1 1 2 1 1 0 0 1 1 0 1 0 0 0 3 3 1 3 3 0 0 1 0 0 0 1 2 2 1 0 2 1 1 1 0 1 2 3 3 1 1 1 1 0 0 2 1 0 3 0 0 1 2 1 2 1 0 0 0 3 0 0 0 2 0 0 0 0 3 1 1 0 1 1 1 0 1 0 3 1 2 2 0 1 1 1 1 0 0 2 2 2 2 2 1 1 0 0 0 0 3 2 3 1 1 3 1 2 2 1 0 2 0 3 1 2 1 2 2 0 0 1 1 1 0 0 1 3 0 1 0 3 2 0 2 1 0 0 0 1 1 3 0 1 0 0 3 0 2 0 0 2 2 0 2 0 0 1 1 2 0 0 0 0 0 2 2 1 0 2 2 3 2 0 0 0 1 2 2 3 2 0 0 2 3 1 2 1 0 0 1 2 2 2 2 0 2 1 0 3 1 2 2 1 2 1 1 1 1 0 1 2 2 0 2 2 0 2 3 2 0 0 1 1 0 0 0 3 1 2 1 1 0 0 1 0 0 3 2 2 1 0 0 1 1 2 0 1 3 1 2 2 1 2 1 0 0 2 0 1 0 2 0 0 0 2 2 2 1 2 2 1 0 3 1 0 1 2 0 1 2 2 1 1 0 0 0 0 1 1 1 0 3 1 0 3 1 2 2 1 1 2 1 0 0 3 3 2 1 0 0 2 2 0 1 0 1 1 0 0 1 2 2 3 1 0 0 1 0 0 3 2 2 0 3 1 0 3 2 1 0 2 2 2 1 0 1 2 0 0 0 2 0 1 2 2 2 2 2 2 1 2 1 1 0 1 2 2 2 2 2 3 2 2 2 0 0 1 2 2 2 1 2 0 1 0 0 0 2 1 0 2 0 0 0 1 0 1 2 2 0 1 2 0 0 1 2 0 1 0 2 0 2 2 0 2 3 2 2 0 2 0 1 0 2 2 1 1 0 0 0 3 3 1 2 2 2 0 0 1 2 1 0 0 0 3 3 2 0 0 1 0 2 0 2 0 0 1 0 1 0 2 3 1 2 1 0 2 2 0 0 1 1 1 2 3 1 0 0 1 1 0 0 1 1 1 1 0 1 0 0 0 0 3 0 3 0 1 2 0 0 0 0 2 2 0 0 0 2 0 0 0 1 0 0 2 0 2 1 2 2 1 1 0 0 0 0 0 2 2 0 1 1 1 1 2 1 0 1 2 1 2 2 1 1 0 3 1 0 0 2 1 1 0 0 0 0 1 0 2 2 3 0 1 1 2 2 0 3 2 0 1 1 1 0 2 0 2 1 1 2 1 1 0 2 2 0 2 1 1 0 2 0 1 1 0 0 0 0 2 0 1 0 1 2 2 1 0 1 0 3 2 2 0 2 1 2 2 0 2 2 1 1 0 1 0 2 2 2 0 2 0 1 1 3 0 1 1 0 0 3 0 0 2 1 0 0 1 0 0 1 0 1 2 2 1 0 3 3 1 1 0 0 0 2 0 2 2 3 0 0 0 0 0 0 1 3 1 0 0 0 0 0 2 1 0 2 0 0 1 0 1 1 0 0 1 0 1 2 0 0 0 0 0 0 0 3 0 0 2 1 1 2 1 2 2 1 0 1 1 2 2 1 2 2 1 2 1 1 0 1 2 2 3 1 0 1 1 0 0 1 0 0 1 1 1 2 0 1 1 0 2 0 1 1 1 0 1 2 1 1 1 1 0 
0 0 0 0 0 0 1 0 2 2 1 0 0 0 2 2 1 0 1 2 2 0 3 1 0 2 2 0 0 2 1 2 1 1 0 0 0 1 0 0 0 1 0 0 2 0 0 2 0 1 2 0 0 0 1 2 2 1 2 2 2 0 2 0 0 0 1 1 1 0 0 0 1 1 1 1 2 2 0 2 1 0 2 0 0 1 0 0 0 1 0 2 1 0 1 2 0 0 2 1 1 0 1 1 1 2 1 0 0 2 1 2 2 0 0 0 0 2 0 2 0 1 2 1 0 2 2 1 1 2 2 2 2 2 0 1 1 2 2 1 2 0 2 2 0 1 2 1 1 1 1 0 0 1 2 0 2 0 2 0 1 2 0 2 0 2 1 0 1 1 1 1 0 2 0 1 1 1 2 2 2 0 2 1 1 0 1 1 1 0 1 0 0 0 0 1 1 2 1 1 0 2 2 0 0 1 0 1 2 0 0 0 0 0 0 0 0 0 1 0 1 0 1 0 2 1 0 0 2 2 2 1 2 1 0 0 0 0 1 2 0 2 2 0 0 0 0 2 0 0 2 1 0 1 2 0 2 2 2 0 0 2 2 0 0 2 0 1 2 0 1 2 2 0 2 1 2 3 1 0 2 2 2 1 0 2 1 1 0 0 0 3 2 3 2 1 2 0 2 3 1 0 1 0 3 2 1 0 1 0 0 1 2 0 1 2 1 2 3 2 1 2 2 2 0 1 2 1 2 0 2 2 0 0 1 2 2 0 0 0 0 2 1 1 1 0 2 2 2 1 1 1 0 0 1 0 0 0 1 2 0 0 0 0 2 2 3 2 2 2 1 2 2 0 1 2 1 1 1 2 0 1 0 2 0 2 2 1 1 2 2 2 2 2 1 2 3 1 3 1 1 1 2 1 1 2 1 0 1 0 0 2 0 2 0 2 2 2 2 0 3 2 0 0 1 2 0 1 1 2 2 1 0 0 0 3 0 1 2 0 2 1 1 0 0 0 2 2 2 1 0 1 1 1 0 2 0 2 0 1 3 0 1 0 2 0 2 2 0 2 2 0 0 0 0 3 1 0 3 3 0 0 1 0 0 2 0 2 1 3 2 0 0 1 1 3 3 1 0 0 3 2 2 0 1 0 2 2 3 0 2 1 1 2 2 0 3 3 3 0 2 2 2 0 0 0 0 2 0 2 0 1 0 1 3 1 1 1 0 2 1 1 0 0 1 0 1 0 1 1 0 1 0 0 2 3 1 0 2 0 2 1 1 2 1 1 0 2 1 1 1 1 1 2 1 0 0 1 0 0 2 1 0 1 0 1 1 2 0 0 0 1 0 0 0 2 2 2 2 1 0 0 0 2 1 1 1 2 2 2 1 2 2 1 1 1 0 1 2 0 0 1 2 2 2 0 0 0 0 0 2 2 2 0 1 2 0 2 2 1 1 1 0 1 0 0 0 0 0 1 1 0 2 0 0 1 2 0 0 0 1 1 2 2 2 0 0 0 1 2 0 2 1 0 1 0 0 2 0 1 2 2 0 1 2 0 0 0 2 0 1 0 1 1 2 1 0 0 0 0 1 2 2 1 0 2 0 0 2 0 1 2 1 0 3 2 0 1 2 2 0 1 0 1 2 0 0 0 1 2 0 0 0 0 3 2 1 2 0 1 2 2 2 1 2 2 2 1 0 0 0 2 1 2 2 2 2 0 1 1 0 1 0 0 2 1 1 0 0 0 0 0 0 2 2 1 1 2 0 2 1 2 1 2 0 2 2 0 0 2 0 2 2 0 0 1 3 2 2 0 1 2 2 0 2 1 2 2 2 0 0 0 0 0 1 0 2 2 0 1 2 0 2 1 2 0 0 2 0 1 2 0 1 1 2 0 2 1 0 2 0 2 2 0 0 1 2 2 1 0 1 0 0 2 1 2 2 3 0 0 0 1 0 0 0 1 1 2 1 0 1 0 0 1 0 0 1 2 1 2 2 1 0 0 2 1 3 1 2 0 0 0 0 0 2 0 0 2 2 0 1 1 0 2 2 0 1 1 2 3 0 2 0 2 1 2 2 1 0 0 2 1 0 0 0 3 0 1 2 0 2 2 1 0 2 3 2 0 3 3 0 1 0 1 0 2 0 0 0 2 0 2 2 0 2 2 2 1 2 2 0 2 3 0 0 0 1 2 0 1 1 0 0 0 1 0 0 0 0 0 1 0 2 2 2 2 1 0 0 2 2 1 0 0 0 0 0 0 2 0 0 0 2 0 0 0 0 0 3 1 0 0 0 1 1 1 1 1 0 0 0 1 1 1 0 1 2 3 0 1 2 2 1 1 1 1 2 0 0 0 1 2 3 1 2 0 1 1 2 0 0 0 3 1 2 2 1 1 1 0 0 2 3 0 2 1 1 1 1 0 2 1 2 1 0 0 0 0 2 0 1 1 1 1 2 0 2 0 2 2 0 0 2 2 0 1 1 1 2 1 1 2 2 2 0 0 3 2 0 3 0 2 1 1 2 0 0 1 0 1 0 1 0 1 2 0 1 2 2 1 1 1 1 3 2 2 2 2 0 0 1 0 1 2 0 0 1 1 2 2 1 0 1 1 1 2 1 1 1 0 0 2 2 2 2 2 2 3 1 2 1 2 1 0 0 2 0 0 2 1 2 0 3 0 0 2 2 2 1 1 2 1 0 2 0 0 0 3 2 1 2 2 2 2 1 2 0 1 3 1 0 0 2 2 1 1 2 2 2 1 1 1 0 2 1 0 3 3 3 0 0 2 0 0 0 0 1 2 2 0 2 2 1 1 1 0 2 0 2 1 3 0 1 2 1 1 0 2 2 1 0 2 3 1 1 0 1 0 0 0 1 2 0 2 2 1 1 1 3 2 0 0 0 1 2 3 0 2 0 1 3 0 0 1 0 0 1 1 1 1 1 1 2 2 1 3 1 0 1 2 2 1 0 2 0 0 0 2 0 0 0 1 2 2 0 1 0 1 1 1 0 0 1 2 2 2 0 1 0 0 2 1 2 2 2 0 0 0 2 1 1 2 0 2 0 0 2 0 0 1 0 0 0 0 1 2 1 3 1 1 0 2 2 2 2 2 2 2 0 2 1 1 0 0 0 0 2 0 0 1 2 0 1 1 0 2 2 0 3 1 0 2 1 2 0 2 2 0 1 2 3 2 1 3 3 2 2 2 1 0 2 2 1 1 2 0 0 0 0 1 0 0 0 0 2 1 2 2 1 2 2 2 0 2 1 2 2 2 2 2 0 0 2 2 2 2 0 2 2 0 0 1 0 2 2 1 2 0 1 0 0 0 0 1 0 0 2 0 2 0 1 0 0 2 1 1 1 2 1 2 0 1 2 1 1 2 0 3 0 1 2 1 1 1 2 0 1 0 1 0 2 1 2 0 0 1 2 3 2 1 2 1 2 2 2 2 0 2 1 0 1 0 0 2 2 0 0 3 2 1 1 2 2 0 1 3 2 1 0 0 2 2 0 1 0 0 2 0 0 1 2 0 1 3 2 1 1 0 1 1 2 3 0 0 2 2 2 2 2 1 2 1 1 2 0 3 0 0 0 0 1 2 2 2 2 0 2 0 2 1 0 0 2 1 3 2 2 2 2 0 0 0 1 0 0 0 1 2 1 0 2 2 2 1 3 3 0 2 1 1 0 1 2 3 1 1 1 1 0 0 2 1 0 1 2 1 2 2 1 0 2 0 0 2 2 0 2 2 1 2 0 1 2 1 2 2 0 0 1 0 0 1 2 0 0 1 0 2 2 2 0 2 0 1 2 1 1 1 2 2 1 1 0 0 0 0 2 2 0 1 0 0 1 0 0 0 2 0 1 2 2 1 3 2 2 1 1 1 1 2 1 1 2 0 2 0 2 3 3 2 1 1 0 0 1 0 1 2 3 1 0 2 2 1 1 2 2 2 0 1 0 2 1 1 2 0 1 1 2 1 1 2 1 2 2 2 0 0 1 2 2 2 2 2 1 1 1 1 0 0 0 2 2 2 2 0 1 0 0 1 0 0 0 1 0 3 2 2 2 2 2 0 0 0 2 0 3 2 1 2 0 2 1 0 1 1 1 3 0 1 1 2 0 0 1 1 0 3 3 0 0 0 2 0 0 0 1 1 0 0 0 1 1 0 2 2 1 1 2 0 0 1 2 2 0 0 0 1 1 1 1 3 1 0 2 0 0 1 0 0 0 1 1 1 0 0 0 1 2 0 1 0 1 3 0 1 1 1 1 2 0 1 2 2 0 2 2 0 1 1 0 1 0 0 0 0 0 2 0 1 2 0 0 2 0 2 2 1 0 0 2 2 0 1 0 0 1 0 0 0 1 2 0 3 2 2 1 0 2 2 0 2 0 2 1 2 1 0 1 1 2 2 2 0 0 1 1 2 2 0 0 0 2 2 1 2 2 1 0 2 2 2 2 1 0 2 0 2 0 1 0 1 1 0 2 0 1 1 0 3 1 2 0 2 1 1 1 0 2 2 2 1 0 3 0 0 1 3 1 1 1 3 0 0 0 0 0 2 0 0 2 1 2 0 1 0 1 1 2 1 0 0 0 2 2 0 2 2 0 2 1 2 1 2 2 2 0 2 2 1 2 2 1 0 0 2 0 1 1 0 1 2 2 0 0 1 2 1 0 2 3 2 0 1 2 1 0 2 2 0 1 1 2 3 3 0 1 1 0 0 1 2 2 0 2 2 3 1 2 3 2 2 0 0 0 0 3 0 1 2 0 0 1 0 1 0 2 2 0 2 3 0 3 1 0 0 1 0 0 0 2 2 2 0 1 1 0 2 1 1 1 0 2 1 0 2 2 1 0 0 2 2 0 1 1 2 0 2 1 2 1 0 1 1 2 0 1 0 2 0 1 2 2 0 1 1 2 1 2 2 0 0 0 0 3 2 0 2 0 0 0 0 2 2 1 1 2 1 1 0 1 0 2 1 0 2 2 2 1 0 2 2 1 0 2 2 1 2 1 3 1 1 0 0 0 0 2 1 0 2 2 2 2 1 2 1 0 1 0 2 0 2 2 3 2 2 2 1 0 1 1 0 1 0 2 2 0 0 0 1 0 0 1 2 1 2 2 2 2 2 1 1 2 2 2 2 0 1 2 1 1 1 1 0 1 1 2 1 0 0 1 1 1 2 0 2 2 2 1 2 1 0 1 2 0 0 2 2 1 0 0 2 2 2 2 0 0 2 1 2 0 0 2 1 0 0 0 2 2 0 0 1 1 0 0 0 0 0 2 1 1 1 2 0 1 1 0 2 2 2 0 0 0 1 1 2 1 2 1 0 0 1 2 0 1 2 2 0 0 0 0 1 2 2 2 2 2 2 3 0 1 2 2 2 2 2 1 0 2 0 0 1 2 2 2 2 2 0 0 2 1 2 2 1 2 1 0 1 1 0 0 0 0 1 0 0 2 2 0 2 2 2 1 0 2 0 1 1 1 2 2 2 1 0 2 2 3 1 0 2 2 1 1 2 2 0 2 0 1 2 1 2 0 0 2 0 0 0 0 1 0 0 0 1 0 0 1 1 0 2 3 2 1 0 0 1 1 1 0 0 0 1 0 1 1 1 3 1 1 1 1 1 1 1 2 2 2 3 1 0 2 2 0 0 2 0 1 2 2 1 3 3 3 0 2 1 3 2 0 0 1 1 0 2 0 0 3 2 0 0 3 2 0 0 3 0 2 0 0 0 2 1 0 1 0 0 2 2 1 2 3 2 1 1 0 3 0 2 2 2 0 1 1 0 2 2 0 2 2 1 2 1 3 1 1 1 2 1 2 0 0 1 1 1 2 3 2 2 1 0 1 2 3 2 3 0 0 0 2 3 3 0 0 0 0 2 2 1 1 2 1 2 1 1 0 0 0 0 0 0 2 1 2 3 2 2 1 0 2 1 2 1 1 2 2 1 2 0 0 1 0 0 1 0 2 1 0 1 0 2 0 0 1 2 1 0 1 2 1 0 0 0 0 1 0 2 2 2 0 2 1 2 1 2 1 0 2 2 2 0 1 0 2 1 0 0 1 0 0 0 2 2 1 2 1 2 0 1 2 0 2 2 2 1 2 1 0 0 0 1 1 0 0 0 0 0 2 0 0 0 1 1 2 0 0 0 1 0 2 2 0 0 1 2 0 0 2 0 1 1 2 2 1 0 2 1 0 2 0 0 0 2 2 2 1 2 0 2 0 2 0 0 2 1 2 0 2 2 2 1 1 2 2 0 0 0 0 1 2 2 0 1 2 0 2 1 2 2 1 1 2 1 2 2 2 0 2 2 3 1 3 2 2 2 1 2 2 3 1 1 2 2 2 0 1 1 0 1 2 2 2 2 2 2 2 0 1 2 3 2 2 3 2 2 1 1 2 2 2 2 2 2 1 2 2 3 0 0 0 0 0 3 1 2 0 0 3 2 1 3 0 1 0 0 2 2 0 0 0 2 2 2 2 0 2 3 0 0 0 0 3 1 3 0 2 0 2 1 0 1 0 0 2 2 0 1 1 1 1 2 0 2 2 1 0 1 1 2 0 1 0 1 2 0 0 1 2 0 1 2 2 2 2 1 0 1 0 2 2 1 0 1 2 2 2 1 1 1 1 2 2 1 3 1 2 1 1 1 2 2 0 1 0 2 2 3 1 3 2 1 2 3 0 1 1 2 2 0 0 2 2 1 1 0 2 0 1 1 0 1 1 1 1 1 0 1 2 1 0 1 1 1 2 1 1 1 1 1 1 2 2 2 1 2 2 1 1 1 1 1 0 1 1 1 0 0 2 3 0 1 1 1 1 0 2 2 0 0 1 0 0 1 0 0 1 1 2 2 1 2 2 2 2 0 2 2 2 0 1 2 1 0 0 2 1 0 0 0 1 2 1 0 0 2 1 0 1 2 0 1 1 0 0 2 2 2 0 1 0 2 2 2 0 2 2 1 2 2 2 2 1 2 2 3 2 2 2 0 2 1 2 2 1 2 0 1 0 1 1 2 2 2 1 1 2 1 0 0 1 1 2 1 1 0 2 0 1 1 1 1 1 0 0 1 2 1 0 1 1 0 1 2 0 1 2 2 0 0 0 2 1 0 2 1 0 0 0 0 0 0 0 0 0 1 0 0 2 1 3 2 0 1 0 0 0 0 0 0 1 1 0 2 0 0 1 1 2 0 0 2 1 0 0 0 1 0 1 0 1 2 2 0 1 2 2 0 0 1 1 0 2 1 0 1 1 1 1 0 0 2 2 2 2 1 1 0 2 1 1 0 2 1 2 1 1 1 0 0 0 1 0 0 2 0 0 1 2 2 1 2 0 1 2 2 2 0 2 1 2 1 0 0 1 2 2 2 1 0 2 1 1 0 0 1 2 0 2 2 0 1 1 0 1 0 3 1 2 0 0 2 0 1 1 1 1 1 1 0 3 2 0 1 1 1 1 3 1 0 3 0 3 3 1 0 0 0 1 1 2 3 1 1 1 0 0 0 0 0 2 3 3 1 1 0 2 1 1 0 0 1 1 2 2 1 2 1 1 2 2 2 2 1 3 1 1 1 0 2 0 2 2 2 2 1 1 0 1 1 1 1 2 2 1 0 0 2 2 1 0 0 1 1 1 2 1 0 1 1 0 1 1 2 1 2 0 2 1 1 0 1 1 1 1 0 0 1 1 1 0 2 2 1 1 0 2 2 1 2 2 2 2 1 2 0 1 1 2 1 1 1 0 2 0 1 0 2 1 2 2 1 1 2 0 2 1 0 1 1 0 2 0 2 0 0 0 2 2 1 0 0 0 0 0 2 2 1 1 0 1 0 0 2 1 1 2 1 0 0 0 1 0 1 2 2 0 1 1 0 2 0 0 2 2 1 0 1 0 1 0 1 2 0 0 1 2 2 2 0 0 2 1 1 0 2 0 0 1 2 0 1 1 2 2 1 1 2 0 2 1 0 0 0 0 1 0 0 2 0 2 1 0 0 2 1 1 1 2 0 2 0 0 1 2 0 1 1 1 0 0 2 2 0 0 1 1 0 2 1 1 0 2 0 0 0 1 2 0 0 1 1 1 1 0 1 2 2 2 1 1 1 1 1 0 1 0 0 0 2 1 0 0 1 0 0 1 0 0 1 1 0 2 1 2 0 2 2 1 0 1 2 0 0 1 1 2 0 0 1 0 1 2 1 2 1 1 1 0 2 1 2 0 2 2 1 1 1 1 2 0 1 2 2 1 0 0 2 2 2 3 2 2 0 2 2 2 3 0 2 2 1 0 3 2 2 0 2 0 1 2 1 2 2 2 1 3 0 2 2 1 2 1 3 0 3 2 3 1 2 3 0 0 2 0 2 2 1 0 2 0 0 1 2 1 0 0 2 2 1 0 0 2 1 1 1 2 1 1 3 2 2 1 2 3 0 0 0 1 0 2 1 0 2 0 0 2 2 0 1 1 2 2 0 2 2 1 1 2 2 0 2 0 1 2 2 2 3 3 0 2 2 2 0 0 1 3 2 1 2 2 1 3 0 2 2 1 2 2 2 0 2 1 1 1 0 2 0 3 2 2 0 2 2 2 2 2 2 2 2 2 1 3 2 0 1 1 2 0 2 2 0 1 0 1 1 0 2 0 2 1 1 0 1 1 2 1 2 0 0 2 1 2 3 1 1 2 2 0 2 1 2 1 1 1 2 0 0 2 1 1 0 1 2 0 2 0 1 1 0 1 1 2 2 1 2 0 2 2 1 2 2 2 0 0 2 2 1 1 0 1 0 0 0 0 2 0 0 2 2 1 0 1 1 2 0 1 0 0 1 0 1 2 1 1 0 2 1 2 0 2 2 2 2 2 0 1 1 1 2 1 2 2 2 1 2 2 0 1 1 0 2 0 2 2 1 0 0 0 2 0 1 0 2 1 0 1 0 1 0 2 2 2 2 1 1 1 2 2 0 1 0 2 0 1 0 2 0 1 1 1 2 1 2 0 1 1 0 0 1 0 0 1 0 0 0 0 2 2 0 1 0 1 2 2 1 1 0 2 1 2 1 2 1 0 1 0 1 0 1 1 2 2 0 0 0 0 1 1 0 2 1 0 0 1 1 0 1 1 0 1 1 0 0 0 0 2 2 1 2 1 2 0 1 0 2 1 1 0 2 0 2 2 0 0 1 2 1 2 2 2 2 2 2 2 0 0 2 2 2 2 0 2 0 2 0 1 1 0 1 0 2 2 0 2 1 2 2 2 0 1 0 1 0 0 1 0 1 0 0 0 2 0 1 1 0 1 3 3 1 0 0 1 1 2 2 0 0 3 2 2 1 1 2 2 0 0 0 0 1 0 3 2 2 0 0 2 2 0 0 1 3 2 1 1 1 1 0 0 1 0 0 3 0 3 0 3 0 0 1 1 3 0 3 2 2 2 0 0 1 2 1 2 0 2 2 0 0 1 0 0 2 0 2 1 0 0 0 3 2 2 1 0 2 1 0 1 2 0 0 1 0 3 0 0 2 0 1 1 2 1 0 2 1 3 0 0 2 2 0 0 3 2 0 1 0 2 0 1 0 1 2 1 2 0 0 0 2 2 0 2 2 0 1 1 1 1 1 0 1 0 0 2 0 3 2 0 2 2 2 1 0 2 3 1 0 2 1 2 0 0 0 2 2 3 2 2 1 2 1 0 2 1 3 1 2 2 2 1 2 0 2 0 2 1 1 0 0 0 2 0 1 2 1 2 1 0 2 0 1 0 2 0 1 1 2 0 0 0 2 0 1 1 0 1 2 0 1 1 0 0 2 2 2 1 2 0 0 2 2 3 1 0 0 1 1 1 2 0 2 1 1 2 1 1 2 2 0 2 2 1 2 2 0 0 2 1 2 0 2 1 1 2 1 2 1 1 0 0 1 0 0 2 1 1 1 0 1 2 1 0 1 1 1 0 0 0 1 1 2 2 2 1 2 0 1 2 0 0 0 1 2 0 0 0 1 2 1 0 2 1 1 2 1 0 2 0 0 3 0 2 2 2 2 2 2 1 2 1 0 2 3 3 0 2 0 2 2 2 2 2 2 1 2 2 2 0 1 0 0 1 1 0 2 2 0 1 1 1 3 0 2 2 0 1 2 1 2 0 1 2 2 3 3 0 1 3 0 3 2 1 3 3 2 3 2 0 2 0 1 1 1 0 0 2 0 1 0 3 1 0 0 1 2 3 1 2 0 0 0 0 2 0 0 2 1 2 3 1 2 2 2 2 1 1 2 1 1 1 3 0 0 3 2 2 2 1 0 2 2 1 0 0 1 1 2 2 2 0 0 1 0 2 2 1 0 1 2 2 2 3 1 2 1 2 2 0 2 1 0 1 2 1 2 2 2 2 1 2 1 1 0 2 2 2 1 0 0 2 2 2 2 0 2 2 0 1 1 2 1 2 1 2 2 2 2 0 1 2 2 0 2 1 1 1 1 0 1 2 2 1 0 0 1 2 2 2 2 2 2 1 1 2 2 0 2 1 2 2 2 1 2 2 2 1 2 1 0 2 2 1 0 1 2 0 2 2 0 0 2 0 1 1 0 0 1 1 0 0 0 2 1 0 3 1 1 2 0 0 1 0 0 2 1 0 1 0 1 2 0 1 0 2 0 0 2 2 0 0 1 1 0 0 2 2 0 0 2 0 0 1 0 1 1 1 1 0 2 0 1 0 2 1 1 1 1 1 2 2 2 2 2 2 1 1 2 1 1 0 2 2 0 0 2 2 2 2 2 1 2 2 0 0 0 0 1 2 0 0 1 2 1 1 0 0 1 2 0 2 1 2 3 2 1 2 2 2 2 2 0 1 2 0 2 2 2 0 0 2 0 0 2 0 1 1 2 2 0 1 1 2 0 1 0 1 0 0 0 2 1 1 2 2 0 1 1 1 1 1 3 0 1 1 2 1 1 1 1 0 0 3 3 1 3 0 1 0 1 1 0 1 1 2 2 1 1 2 3 0 1 2 2 2 0 0 0 1 2 2 2 1 0 2 0 0 0 2 1 1 0 0 0 1 0 0 1 1 2 2 2 1 0 1 0 2 2 0 1 1 1 2 0 0 2 2 1 0 2 1 2 0 0 2 0 0 0 0 2 2 2 0 1 0 0 2 0 2 2 0 2 1 1 1 2 1 1 1 1 0 0 0 0 1 1 0 1 2 1 2 0 0 0 3 0 1 1 2 2 1 1 1 0 2 0 2 2 1 0 0 0 0 1 1 1 1 1 3 1 3 3 0 0 0 0 1 0 3 0 1 0 1 2 0 2 1 0 0 0 0 2 3 3 0 0 0 0 0 1 2 2 0 1 0 0 0 0 0 0 0 2 2 2 0 2 2 1 2 1 0 0 1 2 2 2 2 1 0 0 2 0 3 0 2 2 0 0 0 2 2 1 1 1 0 0 1 1 1 1 2 3 0 1 1 2 2 2 2 1 2 2 2 2 2 2 2 2 1 1 2 1 2 0 2 2 2 1 2 0 2 2 2 2 2 0 2 2 2 0 1 0 2 2 2 2 2 2 2 1 2 2 0 2 1 1 1 2 1 2 1 1 1 1 0 1 2 0 2 2 2 2 1 2 2 2 2 0 1 0 1 0 2 1 2 0 1 2 0 1 0 1 1 0 1 1 2 0 0 2 1 2 0 1 0 1 2 0 0 0 1 0 2 0 1 1 0 2 1 1 0 0 0 0 1 1 2 1 0 0 2 0 2 1 1 2 0 1 2 2 2 0 1 1 2 2 1 2 1 0 1 1 1 0 0 2 0 1 1 3 2 2 0 2 0 1 0 0 2 0 0 0 1 0 0 0 1 3 0 0 1 1 0 0 1 1 1 1 2 2 3 1 1 0 2 2 2 2 2 2 2 2 2 1 0 1 0 0 2 1 1 0 2 2 2 1 1 1 1 2 2 1 0 2 0 1 1 2 2 2 0 0 2 1 2 2 1 2 2 0 0 1 2 2 0 3 1 0 2 0 0 0 0 2 2 2 2 2 1 2 2 0 1 3 0 2 0 2 2 0 2 0 2 0 2 1 0 0 1 0 0 0 0 1 1 1 0 0 0 0 1 0 0 1 2 2 2 2 0 1 2 2 1 2 0 3 1 2 1 2 2 1 0 2 1 0 2 1 1 2 1 2 2 0 2 1 0 3 0 1 0 0 3 3 0 2 0 1 1 1 2 1 1 3 1 1 0 1 0 0 1 1 1 0 2 0 1 1 1 1 1 2 1 1 0 1 2 2 1 1 0 0 1 1 0 1 2 1 0 0 2 2 0 0 2 1 0 2 2 1 0 2 0 2 0 0 1 1 2 1 1 0 2 2 1 0 2 2 1 0 0 0 2 0 1 2 0 0 2 0 2 1 1 1 0 2 2 0 1 1 0 2 0 2 2 1 2 2 1 0 2 2 0 2 2 2 0 1 1 2 1 0 0 0 1 1 1 0 1 2 0 0 0 1 0 1 0 0 0 2 1 2 2 1 1 1 1 1 0 2 1 1 2 1 2 1 1 2 2 0 0 0 1 1 1 1 0 2 0 1 0 2 0 0 0 2 2 0 0 2 0 1 0 1 0 2 1 0 0 0 0 0 2 0 1 0 0 1 0 1 0 1 2 0 2 0 0 0 2 1 0 2 1 1 1 2 1 0 1 2 2 2 0 1 0 2 2 0 0 2 2 2 0 2 2 1 1 1 2 2 1 2 0 2 1 0 0 0 2 0 0 2 0 0 0 0 1 1 1 0 1 1 1 0 1 1 0 0 0 0 2 2 2 2 2 1 2 2 2 0 0 2 2 0 2 2 2 2 2 2 2 2 2 1 2 1 1 1 0 1 2 3 3 2 0 1 1 2 2 1 3 1 0 2 2 2 2 0 2 0 2 0 1 0 2 0 2 2 0 2 2 0 2 2 2 1 1 0 2 1 1 2 1 2 2 2 2 2 1 0 1 0 0 2 1 2 2 2 2 2 0 2 0 0 2 2 2 2 2 0 2 2 1 1 2 0 0 0 0 2 1 0 1 0 0 0 2 0 1 0 0 0 2 0 0 0 0 1 2 1 3 3 2 2 2 1 3 2 2 2 0 0 1 0 1 0 2 2 0 2 2 0 0 1 2 1 2 1 1 0 0 1 0 0 0 2 0 0 0 1 1 1 0 0 0 0 1 0 1 0 0 2 2 2 0 1 1 1 3 1 0 2 2 2 2 2 2 2 1 1 0 0 1 2 2 1 1 1 1 2 2 1 0 2 0 0 1 2 1 2 2 0 0 1 1 1 0 1 1 3 0 0 1 1 2 2 2 1 0 1 0 0 2 1 0 1 0 0 0 0 2 1 0 1 2 0 2 1 0 1 1 2 0 0 0 0 0 2 2 2 0 2 2 1 2 0 0 0 2 2 2 3 2 0 0 2 1 2 2 1 0 0 1 2 2 2 2 1 2 1 0 1 1 2 2 2 1 1 1 1 1 1 1 2 2 0 2 2 1 2 0 2 0 0 1 1 0 0 2 1 2 2 2 2 1 0 1 1 0 0 2 2 1 0 0 1 1 2 0 2 2 0 2 2 1 2 1 1 0 2 0 1 0 2 0 3 0 2 2 2 1 2 2 1 0 0 1 3 1 2 0 2 2 2 0 1 0 0 0 0 2 1 0 0 0 0 0 0 1 2 2 1 1 2 1 0 0 2 2 2 0 0 0 2 2 2 1 1 1 1 0 0 1 2 2 2 2 1 0 2 0 0 1 2 2 0 1 0 0 2 2 0 0 2 2 2 0 0 2 2 0 0 0 2 3 1 2 2 2 2 2 2 1 2 1 1 0 2 2 2 3 2 2 3 2 2 2 0 0 0 2 2 2 3 2 0 1 0 0 3 2 1 3 0 0 0 0 1 0 0 2 2 0 1 2 0 0 0 2 0 1 0 2 0 2 0 0 2 3 2 2 0 2 2 2 3 2 2 1 1 0 0 0 3 1 1 2 2 2 0 2 0 2 1 0 0 0 2 1 2 1 0 1 1 2 0 2 0 1 1 0 1 2 2 2 2 2 1 1 1 2 0 0 1 1 1 1 2 2 0 0 2 1 0 0 1 2 1 2 1 1 2 2 1 1 1 1 1 0 0 3 2 0 1 0 2 2 3 0 0 1 0 0 0 1 0 0 2 1 2 1 3 2 1 3 1 0 3 3 1 2 1 0 0 0 1 1 1 1 1 1 2 1 2 2 1 1 2 1 1 0 0 1 1 1 0 1 0 0 1 0 2 2 1 0 1 1 2 2 1 1 2 0 1 1 2 0 2 0 2 1 1 2 1 2 1 2 2 0 2 1 1 2 2 1 2 1 1 0 1 0 2 0 2 1 2 2 2 1 0 1 0 1 2 2 1 2 0 2 2 3 2 2 1 2 0 1 1 2 2 2 0 2 0 2 1 0 0 2 1 1 0 0 0 0 2 0 0 0 2 0 0 2 0 2 2 2 3 1 0 2 1 0 0 0 1 1 1 2 2 2 0 0 3 1 0 3 1 0 1 0 0 0 1 0 2 0 0 2 0 0 2 2 0 1 1 0 1 1 1 2 0 0 0 0 0 0 0 0 0 1 2 2 0 2 1 2 2 2 0 1 1 2 2 1 2 2 1 2 1 2 0 1 2 2 2 1 1 1 2 0 0 1 0 0 2 1 1 2 0 1 1 0 2 1 1 1 1 0 1 2 0 2 1 2 0 
1 0 0 0 0 0 1 0 0 1 2 0 1 0 0 1 0 0 0 0 1 0 2 0 0 1 2 0 0 2 1 2 2 1 0 0 0 2 0 0 0 2 0 1 2 0 0 2 0 1 1 0 0 1 2 1 2 3 1 0 1 0 2 0 0 0 1 2 2 0 0 1 1 1 1 1 2 2 1 2 3 0 0 1 2 2 0 1 0 0 0 2 1 0 1 1 0 0 2 1 0 3 1 1 0 1 0 0 0 2 0 2 2 0 0 0 1 1 1 1 0 2 1 3 0 2 2 2 0 1 1 2 1 2 0 3 2 2 1 2 2 0 2 2 0 1 2 2 0 1 3 0 0 1 2 0 2 0 2 0 1 1 1 2 0 2 1 0 1 1 0 2 0 2 0 0 2 0 1 2 1 0 2 2 2 0 0 0 2 0 1 0 0 0 0 0 2 2 1 2 0 0 2 0 0 1 0 2 0 1 1 0 1 0 0 0 0 0 1 0 0 0 1 0 2 0 0 0 2 1 2 1 0 0 0 0 0 1 0 2 0 2 2 0 0 0 0 2 2 1 0 0 0 0 1 0 2 1 2 0 0 2 2 0 0 2 0 1 2 0 2 2 1 0 2 0 0 0 1 0 1 2 1 0 0 1 1 1 1 0 0 1 2 2 1 0 2 0 2 2 0 0 2 0 0 2 1 0 1 0 0 1 2 0 1 1 2 2 0 2 0 1 2 2 0 0 2 2 2 0 2 2 0 1 1 1 2 0 0 0 0 2 2 1 1 0 2 2 2 2 2 2 1 1 1 0 1 0 2 2 0 1 0 1 2 3 2 2 2 2 1 2 2 0 2 2 1 1 1 2 0 2 0 0 0 1 2 2 1 2 2 2 2 2 1 2 3 2 2 2 1 2 2 2 1 1 2 0 0 0 0 2 0 2 0 2 2 2 2 0 0 2 0 0 1 2 0 2 1 1 1 1 0 0 0 3 0 0 2 1 1 1 1 0 0 0 2 1 1 2 0 0 2 1 0 2 0 2 0 1 3 0 3 0 2 0 2 1 0 2 2 0 0 0 0 0 2 0 3 0 0 0 0 2 0 2 0 2 2 3 2 0 1 1 2 1 3 0 0 0 0 1 0 0 1 0 2 1 3 0 2 1 0 2 2 0 1 3 0 0 2 2 2 0 0 0 0 2 1 2 0 2 1 0 3 0 1 1 0 2 0 1 0 0 2 1 0 0 1 0 0 1 0 0 2 0 1 0 2 0 1 1 2 2 1 1 0 0 0 1 1 2 0 1 0 0 1 1 0 0 1 2 0 1 0 1 0 2 0 0 0 0 0 0 0 1 1 1 1 1 0 0 0 2 1 0 1 1 2 2 3 2 2 2 2 0 0 2 2 0 0 1 2 2 2 0 0 0 0 0 2 2 2 0 3 1 0 2 2 2 0 1 0 1 0 0 0 0 0 2 1 0 2 0 0 1 0 2 0 0 1 0 2 2 2 2 0 1 1 2 0 1 1 0 2 0 0 2 0 1 2 1 2 2 2 0 0 0 2 0 1 0 0 0 1 2 0 0 0 0 0 2 2 0 0 2 0 0 2 0 1 2 1 0 0 1 0 1 2 2 0 2 0 1 2 1 0 0 0 1 0 0 0 0 0 1 1 1 0 1 2 1 2 2 2 2 2 1 0 0 0 2 0 2 2 2 0 0 2 1 0 2 0 0 2 3 1 0 0 1 0 0 0 2 2 1 1 2 0 2 1 1 1 2 3 2 2 0 2 2 0 2 2 0 0 2 0 2 2 0 1 2 2 0 2 1 1 0 2 0 0 0 0 0 0 0 2 0 0 1 2 1 2 0 2 1 1 1 1 2 2 0 2 2 2 1 2 2 0 2 0 2 2 1 0 0 1 2 1 0 0 0 0 2 1 1 2 2 0 0 0 1 2 0 0 1 1 2 1 0 2 0 0 3 1 0 0 2 1 2 1 1 0 0 2 1 0 2 2 0 0 0 0 0 2 0 0 0 2 0 1 2 0 2 2 3 1 1 2 3 0 2 1 3 3 1 2 1 0 0 0 1 0 0 0 0 0 1 1 0 2 2 0 3 3 0 1 0 2 3 0 2 2 2 0 1 0 0 0 3 3 2 2 0 2 2 2 0 2 2 0 2 3 0 0 0 1 1 0 1 0 0 1 0 0 0 0 0 0 0 1 1 2 2 2 2 0 0 1 2 2 0 0 0 0 0 0 0 1 0 0 0 1 0 0 0 0 0 3 2 0 0 1 1 2 1 0 1 0 0 0 1 1 1 0 1 1 1 1 1 2 2 1 1 1 0 1 0 1 0 1 2 0 2 2 2 0 1 2 0 0 0 2 1 2 1 2 2 1 0 0 1 0 0 2 1 1 0 1 0 2 0 0 2 0 0 0 0 1 0 0 1 1 1 1 1 2 0 2 1 0 0 2 2 0 1 2 1 1 2 1 2 2 2 0 1 0 2 0 0 0 1 1 1 2 0 0 1 0 1 2 1 1 1 2 0 2 1 2 0 2 2 1 0 1 2 1 2 1 1 1 1 0 2 0 0 0 1 2 2 2 1 1 1 1 2 1 1 1 0 0 2 2 2 2 2 2 1 1 2 2 2 1 0 0 2 0 0 2 1 2 1 2 0 1 0 2 1 0 1 2 2 0 1 0 1 0 2 1 2 2 2 1 2 1 1 0 1 3 1 0 0 2 1 0 0 2 2 2 2 2 0 0 2 1 3 1 0 0 0 0 1 0 0 0 1 1 2 1 0 2 2 0 1 0 0 1 1 1 2 0 0 1 2 1 3 0 3 0 0 0 2 2 1 1 0 3 0 3 0 1 2 0 0 0 1 0 1 3 2 0 0 0 0 2 3 0 2 0 1 3 3 0 1 1 1 1 1 1 1 1 1 2 1 1 1 1 3 0 2 1 1 0 1 0 1 0 2 2 0 0 0 2 2 0 1 3 0 0 0 0 0 1 1 1 1 0 1 0 0 0 1 1 2 2 0 3 2 2 3 2 2 0 2 0 0 2 0 0 0 0 0 1 0 1 2 1 0 2 1 0 2 1 0 0 2 1 1 0 1 1 1 1 0 0 0 2 0 0 0 2 0 1 2 0 2 1 0 1 1 0 2 1 2 0 1 2 0 1 2 2 2 0 3 2 1 2 2 2 0 2 1 1 1 2 0 0 0 0 2 0 1 1 0 1 0 1 2 2 2 1 2 0 2 0 2 2 2 2 2 1 0 2 1 2 2 0 2 2 0 0 2 1 1 1 1 2 0 1 0 0 0 0 1 0 0 2 0 2 1 1 0 0 2 1 1 2 2 1 2 0 0 2 0 0 2 1 0 2 0 2 1 1 0 2 0 2 2 1 0 2 2 2 0 0 1 2 2 2 2 2 1 1 2 2 2 0 1 2 0 1 0 0 2 0 0 0 0 2 2 2 2 2 0 1 0 2 2 1 0 2 2 1 1 0 0 2 0 0 2 2 0 1 3 1 1 1 0 1 1 2 2 1 1 2 2 2 2 2 1 2 2 1 2 0 0 0 0 0 0 2 2 2 2 2 1 2 1 2 2 0 0 2 2 2 2 2 2 2 0 0 0 1 0 1 0 0 2 1 0 2 2 2 1 0 0 0 2 1 0 0 0 2 2 1 1 0 1 3 0 2 2 0 1 2 0 2 2 2 0 2 1 0 1 2 0 1 0 0 2 0 0 2 1 1 2 1 0 1 0 0 1 2 0 0 0 0 2 2 1 0 2 0 1 2 2 1 2 2 2 1 1 0 0 0 0 2 1 0 2 0 0 2 0 0 1 2 0 1 2 2 2 3 1 1 0 1 0 0 2 1 1 2 0 2 0 2 0 0 2 3 3 0 0 1 0 1 2 0 1 1 1 2 0 1 2 2 1 0 1 1 1 0 0 0 0 0 0 2 1 0 2 1 1 1 2 0 0 2 1 1 0 2 2 1 1 1 1 0 0 0 2 2 2 1 0 1 0 0 1 0 0 0 1 0 1 1 1 1 2 1 0 0 0 2 0 0 2 1 2 0 1 1 0 1 2 1 2 0 1 1 2 0 0 1 1 0 0 0 0 0 0 0 2 1 0 1 1 0 0 0 0 2 0 2 2 3 0 2 0 0 0 2 1 0 0 1 0 2 1 2 3 2 0 1 0 0 3 2 0 0 0 1 2 0 0 0 1 2 1 1 0 2 0 0 1 0 2 0 2 0 1 1 2 0 1 2 0 1 2 0 1 0 1 0 0 0 0 0 0 2 0 0 2 0 2 2 1 0 0 2 2 0 2 0 0 1 0 0 0 0 2 0 0 2 1 1 0 2 2 1 2 0 1 1 2 0 0 1 0 2 2 2 0 0 1 1 2 2 0 0 0 2 2 1 1 1 1 0 2 2 1 2 0 0 2 0 2 0 1 0 1 0 0 2 0 1 2 0 1 2 2 0 2 2 2 2 0 2 2 2 1 0 0 0 0 0 0 1 2 2 1 0 0 1 0 0 1 0 0 2 2 2 0 2 0 2 2 2 2 2 0 1 2 1 0 1 2 1 2 0 2 2 2 1 2 0 2 2 1 2 2 1 0 0 2 0 2 2 0 2 2 2 0 0 0 2 1 0 2 3 2 3 1 2 1 1 2 2 0 0 0 2 1 0 0 0 2 0 1 1 2 2 0 2 2 0 2 0 0 1 2 0 0 1 1 0 0 1 2 0 0 1 0 0 0 2 2 0 2 3 0 0 1 0 0 1 0 0 3 1 0 2 0 1 1 1 1 1 3 0 0 2 0 0 1 2 0 0 0 1 1 1 1 2 2 0 1 1 2 1 1 1 1 1 0 1 0 2 0 1 0 2 0 0 1 0 0 2 2 0 0 0 0 0 2 0 2 0 3 0 0 2 2 0 1 2 0 0 0 1 0 2 0 0 1 1 1 3 0 2 1 1 0 1 2 1 2 1 3 1 1 0 0 0 0 2 1 1 2 1 2 1 1 0 1 0 2 0 2 0 2 2 3 1 2 1 1 0 1 1 0 1 0 2 2 0 0 0 1 0 0 1 1 1 1 1 2 2 1 0 2 1 2 1 2 1 2 1 1 0 1 0 0 1 1 2 1 0 0 2 1 1 1 0 2 2 3 0 2 0 0 2 2 2 0 2 0 1 0 0 2 2 2 2 0 0 1 1 2 0 0 2 1 0 0 0 2 1 0 0 2 2 0 0 0 0 0 2 1 1 0 2 0 2 2 0 2 1 1 0 0 0 1 2 2 0 1 0 0 0 1 2 0 1 2 2 0 0 0 0 1 2 2 2 2 2 2 0 0 1 2 2 1 2 1 1 0 2 0 0 2 1 2 2 1 1 1 0 1 1 2 2 1 2 1 0 2 1 0 3 3 0 1 0 0 2 2 1 1 2 2 2 1 2 1 1 1 0 2 2 2 0 0 1 2 0 2 0 2 2 1 2 2 2 0 2 0 1 2 2 0 0 0 1 1 0 0 0 1 0 0 0 2 0 0 0 2 0 2 1 1 1 0 0 1 0 2 1 0 0 1 0 0 0 0 0 2 1 2 2 1 1 1 2 0 0 3 0 3 1 2 0 0 2 0 1 2 1 1 0 0 0 0 0 1 3 2 0 0 0 0 3 2 2 3 0 2 0 0 3 2 0 0 2 0 1 0 0 0 1 2 0 2 3 0 2 2 1 2 1 2 0 0 3 0 0 2 2 2 1 1 1 1 2 2 0 2 2 1 2 0 0 0 1 0 2 2 2 0 0 1 1 2 2 0 2 0 0 0 0 1 3 2 0 0 0 0 2 1 0 1 0 0 0 2 2 1 0 2 2 2 1 0 0 0 0 0 0 0 2 1 2 1 2 2 1 0 2 1 2 2 1 2 2 1 2 0 0 0 0 2 0 0 2 1 0 1 0 2 0 0 1 2 1 0 2 2 2 1 1 0 0 1 1 2 2 2 0 2 1 2 1 2 2 0 2 2 1 1 2 0 2 1 0 0 2 0 0 0 2 1 0 2 1 1 0 1 2 0 2 2 2 1 0 1 0 0 0 1 1 0 0 0 0 1 2 0 0 0 1 0 1 0 0 2 1 0 1 1 0 0 1 0 0 0 2 0 2 1 1 2 0 0 2 1 0 2 0 0 0 1 2 1 1 2 0 2 0 2 0 0 2 2 2 0 2 2 2 1 0 1 2 0 2 0 0 0 2 2 0 2 2 0 1 2 2 2 1 0 2 2 2 2 2 0 2 2 0 1 1 0 2 2 1 1 1 0 2 2 2 2 0 0 0 0 0 2 2 1 2 0 2 2 2 2 1 2 0 1 2 1 2 2 1 1 2 2 2 2 2 2 3 2 1 3 0 0 0 0 0 0 1 1 0 0 0 1 1 1 0 0 1 0 1 2 1 0 0 2 1 2 1 3 2 3 0 0 0 0 2 2 3 1 2 0 2 0 0 1 0 1 2 2 0 1 1 1 2 2 0 2 2 1 0 0 2 2 0 1 0 0 2 0 0 1 1 0 1 2 2 2 2 0 1 0 0 2 2 1 1 1 1 1 1 1 0 0 1 2 2 1 1 1 2 2 1 0 2 2 0 1 0 2 1 0 0 3 1 0 1 3 0 1 0 2 1 0 0 2 2 2 1 0 2 0 1 1 0 0 1 0 0 0 0 0 2 1 0 1 1 1 1 1 0 1 1 1 1 1 2 1 1 2 0 0 0 0 1 0 0 0 1 1 0 0 2 0 0 2 1 1 0 0 2 2 0 0 1 0 0 1 0 0 1 1 1 1 1 2 2 1 1 0 1 2 2 0 0 2 1 0 0 0 1 0 1 0 2 2 1 0 0 1 1 0 1 2 1 2 1 0 0 2 2 2 0 1 0 2 2 1 0 2 1 0 2 2 2 2 2 2 3 3 2 1 1 0 2 1 1 2 1 2 0 0 0 2 2 2 0 2 1 3 2 1 0 0 1 1 2 2 1 1 2 0 1 0 2 1 1 0 0 1 1 1 0 1 3 0 2 2 1 1 2 2 0 0 0 2 1 1 1 2 0 0 0 0 0 0 0 0 0 1 0 1 2 2 1 2 1 1 0 2 2 0 0 0 2 2 1 2 0 0 1 1 2 1 1 2 1 0 0 0 1 0 2 0 2 2 1 0 1 2 2 0 3 1 1 0 2 1 2 2 2 2 2 2 0 1 2 2 0 1 0 0 1 0 1 0 1 1 2 2 0 1 1 0 0 0 0 0 2 0 2 1 2 2 1 2 0 1 2 2 2 0 2 0 2 2 1 1 0 2 2 2 1 1 2 2 0 0 0 0 1 0 1 1 0 0 1 0 1 3 3 2 3 1 0 2 0 1 1 0 1 1 1 0 0 2 0 0 0 2 1 1 1 0 0 1 0 1 1 0 0 0 1 1 1 3 0 1 1 0 0 0 1 0 2 2 1 1 1 0 2 2 0 0 0 0 1 2 2 2 2 1 2 2 2 2 2 0 0 1 1 0 0 1 0 1 1 2 2 0 0 0 0 2 0 0 1 0 1 0 0 1 2 1 0 0 1 0 1 2 1 0 1 0 0 1 1 1 1 2 2 2 1 1 0 0 1 0 1 0 0 0 0 0 0 2 2 2 0 0 1 1 1 2 2 2 2 1 2 0 1 0 2 1 1 0 0 1 0 0 0 2 1 2 2 1 1 0 0 2 1 0 0 1 0 0 0 2 0 0 0 0 2 2 0 0 0 0 0 2 2 1 1 1 0 0 0 2 1 0 2 0 0 0 0 1 0 0 1 2 0 1 2 1 1 0 0 1 2 1 0 2 0 2 0 0 1 0 0 0 2 2 2 0 0 1 1 1 0 1 0 0 0 2 0 0 1 2 2 2 2 2 1 2 1 0 0 0 1 0 0 1 2 0 1 1 0 0 2 1 1 1 1 0 2 0 0 1 2 1 1 1 1 1 0 1 1 0 1 1 1 0 1 0 1 0 1 0 0 1 0 2 0 0 2 1 1 1 0 0 2 2 1 2 2 2 2 2 1 1 1 0 0 2 2 1 2 2 0 1 1 1 1 2 1 0 2 1 2 0 2 2 1 0 2 0 0 0 0 0 2 1 0 1 0 2 2 1 2 2 2 2 2 2 2 2 2 2 2 2 2 2 2 2 0 0 2 2 2 0 0 2 2 2 0 2 2 0 1 2 2 0 0 2 2 1 0 3 0 1 2 2 0 1 0 2 2 2 2 1 2 0 1 2 1 1 1 0 0 0 3 3 1 2 0 0 0 2 0 2 3 1 0 2 0 0 2 2 2 0 0 1 2 1 0 0 2 2 1 0 2 2 1 0 1 1 0 0 1 0 0 0 1 0 2 0 3 1 0 0 2 2 1 0 1 1 1 1 2 3 0 1 1 2 0 2 0 1 1 1 1 1 0 0 2 2 1 1 1 1 0 2 1 2 1 0 0 1 2 0 1 2 2 1 0 2 3 1 1 1 2 2 3 2 2 0 0 1 0 2 1 3 2 2 2 1 3 2 0 1 0 0 0 1 1 0 1 1 1 3 0 2 3 2 0 1 0 0 1 2 1 0 0 0 2 0 1 3 1 3 1 2 0 2 2 2 1 1 1 2 0 0 2 2 1 0 0 2 2 2 0 0 0 0 1 1 2 2 1 1 0 2 1 1 1 2 1 2 0 2 2 1 1 0 1 0 0 3 0 2 0 0 2 2 2 0 1 1 3 3 1 0 0 0 0 1 2 1 1 3 2 2 2 0 1 3 2 2 2 0 0 1 1 1 1 1 2 1 0 1 2 0 2 0 0 2 0 2 2 1 0 0 0 2 0 1 0 1 1 0 2 3 2 0 2 1 2 2 1 1 2 0 2 0 3 0 2 0 1 0 2 0 2 1 1 2 1 2 0 2 0 0 0 2 1 0 1 0 0 0 0 2 2 0 1 1 1 2 2 1 1 0 2 2 2 1 2 2 0 1 1 2 0 0 2 2 2 0 0 0 1 1 1 2 2 2 0 3 1 1 0 1 2 0 1 1 0 0 0 0 2 2 1 2 2 2 0 1 0 2 1 1 0 2 0 2 2 1 0 1 2 1 2 2 2 2 2 2 2 1 0 2 1 2 2 0 2 0 2 0 2 0 0 1 0 2 2 0 2 2 2 2 2 0 0 0 1 0 0 2 0 1 0 0 0 2 0 0 1 1 1 3 3 0 0 0 2 1 2 0 0 0 0 1 2 0 3 2 2 0 0 0 0 0 0 0 2 2 0 1 2 2 0 0 1 3 2 0 2 2 2 0 1 0 0 0 3 0 0 0 0 0 0 0 1 3 0 3 2 2 2 0 0 0 2 2 2 0 3 2 0 0 2 0 0 2 1 1 1 0 0 0 3 2 1 2 0 2 1 0 0 1 0 0 1 1 0 0 0 2 0 1 1 2 0 0 2 1 0 0 0 2 2 0 0 1 2 0 0 0 0 0 0 0 1 2 0 1 0 0 0 2 2 1 0 2 0 0 1 1 0 1 0 1 0 0 2 0 1 2 0 1 0 2 2 0 1 3 1 0 2 1 2 1 0 0 2 0 0 2 2 1 2 1 0 2 2 3 0 2 2 1 2 2 0 2 0 2 2 1 0 0 0 2 0 0 2 1 2 1 0 2 0 1 1 2 0 2 2 1 1 0 0 2 0 0 1 0 2 2 0 2 2 0 0 2 2 2 1 2 0 0 2 1 3 1 0 0 1 0 1 2 0 2 1 2 2 1 1 2 2 0 2 2 2 1 2 0 0 2 1 2 1 2 1 1 2 2 2 2 0 0 0 1 0 0 2 1 1 1 0 1 2 1 1 1 1 1 0 0 0 2 2 2 2 2 2 2 1 1 2 1 1 0 2 2 0 0 0 2 2 1 0 2 1 1 2 2 0 2 0 0 1 1 1 2 2 2 1 2 1 1 1 1 2 1 2 0 2 0 1 2 1 2 0 0 1 2 2 2 0 1 1 0 0 2 0 2 2 0 2 2 1 0 0 2 2 0 1 2 1 2 0 0 2 2 1 0 0 2 0 0 3 2 0 3 3 2 1 2 0 2 0 1 1 1 0 0 2 0 1 0 3 1 0 0 0 2 0 1 2 0 0 0 0 2 0 1 1 1 2 3 1 1 2 2 2 1 1 2 1 1 0 0 0 0 0 1 2 2 0 0 1 0 0 0 0 1 1 2 1 1 0 0 0 0 1 2 1 0 0 0 1 1 3 2 2 1 1 2 0 2 1 0 0 2 1 2 1 2 2 0 1 1 2 0 2 2 2 0 0 0 2 2 2 2 0 2 1 0 0 1 1 0 1 1 2 1 2 1 0 2 2 2 0 1 1 1 1 1 0 1 2 2 2 0 1 1 0 1 2 0 2 2 1 1 2 1 0 2 1 2 2 2 0 1 2 2 1 2 1 0 2 1 1 1 1 1 1 2 1 0 0 2 1 1 0 3 0 3 0 1 0 0 1 2 0 3 2 2 1 0 0 0 1 0 2 1 0 1 0 2 2 0 1 0 2 0 0 2 2 0 0 1 1 0 0 1 2 1 0 2 0 0 1 0 3 2 0 0 0 1 0 1 0 1 0 0 1 1 1 2 2 2 2 2 2 1 0 2 1 1 0 1 2 0 1 1 1 2 2 2 2 2 2 0 0 0 0 0 2 0 2 1 2 1 0 0 0 2 2 0 2 1 2 1 2 1 1 2 0 1 2 0 2 1 0 2 2 1 0 1 2 0 0 1 0 1 2 1 2 0 1 1 0 0 1 0 1 0 1 0 2 1 1 2 2 0 2 2 2 1 1 1 1 1 2 2 1 1 2 2 0 1 3 3 3 3 0 0 0 2 2 1 1 1 2 2 2 2 2 3 0 2 1 2 2 0 0 0 1 2 2 2 1 0 2 0 0 0 2 1 1 0 0 0 1 0 0 1 0 2 2 0 0 0 0 0 0 1 0 0 0 1 2 0 0 1 0 1 0 1 0 2 0 1 1 0 0 0 0 1 2 1 0 2 0 0 2 0 1 0 0 2 1 1 1 2 1 1 0 1 0 0 0 0 1 3 0 2 1 1 2 0 0 1 3 0 1 1 2 2 2 1 3 0 2 1 2 2 2 0 0 0 0 0 1 1 1 1 2 1 3 1 0 0 0 0 1 0 3 3 1 0 0 2 0 1 0 0 0 0 0 0 0 3 0 0 1 0 0 3 3 2 0 0 0 0 0 0 0 0 0 0 0 2 0 2 2 2 2 3 3 0 0 2 2 2 2 0 0 0 2 0 0 0 2 2 1 1 3 2 2 1 1 1 0 1 0 1 1 0 2 0 0 2 1 2 2 2 2 1 2 2 2 2 2 3 3 2 2 2 2 1 2 0 2 2 2 1 2 0 2 2 2 2 2 0 2 3 2 0 0 0 2 2 1 2 2 2 2 1 1 2 0 2 1 1 0 2 1 2 1 1 1 1 0 1 2 0 2 2 2 2 1 2 1 2 2 0 1 0 1 0 0 1 0 0 0 2 1 1 0 1 1 0 1 0 0 0 0 1 1 1 1 1 0 1 2 0 0 0 1 0 2 0 0 0 0 2 1 0 0 0 0 0 2 1 1 1 0 0 1 0 1 1 2 1 0 2 2 2 2 0 2 0 2 2 2 2 1 0 1 1 2 2 0 2 0 1 1 0 2 1 0 0 1 1 1 1 2 1 1 0 2 0 0 0 1 1 0 1 1 1 1 0 1 1 0 2 2 1 3 1 2 0 2 2 2 2 2 2 2 1 2 0 0 1 0 1 2 1 0 0 1 1 1 1 0 0 1 2 2 2 0 1 0 1 1 2 2 2 0 0 1 2 2 1 0 2 2 0 0 1 2 2 0 1 0 0 2 1 0 0 0 2 2 3 2 2 1 2 2 0 2 3 0 1 0 1 2 0 2 0 2 1 2 0 0 0 2 0 0 0 0 1 0 0 0 0 0 0 0 0 0 1 2 1 2 2 0 2 2 2 2 2 0 0 1 2 1 1 1 0 3 3 0 0 1 2 1 0 1 2 2 1 2 1 0 0 0 1 0 3 3 3 0 2 0 0 1 1 2 1 2 2 1 1 0 1 1 0 1 1 1 0 1 0 1 1 1 1 0 1 2 0 0 2 2 1 1 2 0 0 0 2 0 0 2 1 0 0 1 1 0 0 1 1 0 2 1 1 1 0 0 0 0 0 1 1 1 1 1 0 2 2 0 0 2 1 2 0 1 3 2 1 1 1 0 0 2 0 2 1 1 1 0 0 3 0 1 1 0 2 0 1 1 1 2 2 0 3 2 3 0 2 1 2 0 1 0 2 1 0 0 0 1 0 0 0 1 1 0 0 1 3 0 0 0 0 0 2 1 2 1 0 1 0 0 1 1 2 2 2 2 1 2 0 2 2 1 3 0 0 0 1 1 1 0 1 0 1 0 1 0 0 0 0 2 1 3 1 0 1 0 1 0 2 1 0 0 0 0 0 1 2 0 1 0 2 0 1 0 1 1 0 2 0 0 0 2 2 0 2 1 0 1 1 1 1 1 1 1 2 0 1 0 3 2 0 0 1 2 2 0 1 2 0 1 1 2 3 1 2 0 2 1 0 0 0 2 0 0 0 0 0 0 0 2 1 0 0 1 2 1 0 0 0 0 0 0 0 2 2 2 2 2 1 2 2 2 0 0 2 2 0 2 2 1 2 2 2 2 2 1 1 1 1 1 0 2 2 2 3 2 2 0 1 2 2 2 2 2 2 2 3 0 2 2 0 2 0 2 0 1 1 2 0 2 2 0 2 2 0 2 2 2 3 1 0 2 2 1 2 0 2 2 2 2 2 2 0 3 3 0 2 1 2 2 1 2 1 0 2 2 0 2 2 2 1 2 1 1 2 2 2 2 3 0 0 2 0 1 0 1 0 0 0 2 0 1 3 3 0 2 0 0 0 0 2 2 2 3 3 2 2 2 0 3 1 2 0 0 0 2 1 1 1 2 2 1 2 2 0 0 0 2 1 2 0 0 0 0 0 0 0 0 2 1 0 0 0 0 1 1 0 0 0 1 0 1 0 0 1 1 1 0 1 2 2 3 3 0 2 2 2 2 1 2 1 1 3 0 1 0 2 2 1 1 0 2 2 2 2 0 2 0 0 1 1 1 2 2 0 0 0 1 1 0 0 0 0 0 0 0 3 2 2 1 2 0 0 0 0 1 1 0 0 0 0 2 0 2 1 0 2 2 0 2 1 0 1 2 2 0 0 0 0 0 2 2 2 0 2 2 1 2 0 1 0 1 1 2 2 0 0 0 2 0 2 2 1 0 0 1 2 2 2 2 2 2 2 0 0 1 2 2 1 2 1 1 1 2 1 2 2 2 1 2 2 0 1 0 1 0 0 1 2 0 0 0 1 1 2 1 1 0 0 2 0 0 0 2 2 2 0 0 1 0 2 0 2 1 1 2 1 1 2 2 1 0 2 0 1 2 1 1 0 1 2 2 2 1 1 2 1 0 0 1 0 1 2 0 1 1 2 0 2 0 0 0 0 1 1 1 2 2 1 0 0 1 2 2 1 1 2 1 1 0 2 2 2 0 1 1 2 2 2 2 1 2 1 0 1 1 2 2 2 2 0 0 1 0 0 1 2 2 0 1 1 0 1 2 1 0 2 2 2 1 0 2 2 0 1 0 1 0 1 2 2 1 1 2 1 1 2 1 1 3 0 2 1 3 2 2 2 2 2 2 0 0 1 2 2 2 0 2 1 1 1 2 1 2 2 3 0 0 0 3 2 1 1 2 2 0 2 2 1 1 3 2 0 1 3 2 0 2 0 0 2 3 2 2 0 2 3 1 1 3 3 1 1 0 0 0 3 0 1 2 2 1 1 2 0 2 1 0 0 0 2 1 2 0 0 1 1 2 0 2 0 1 2 0 1 2 2 2 2 2 1 0 2 2 0 0 1 0 1 2 1 1 0 0 0 0 0 0 1 0 1 1 0 0 0 2 0 0 2 0 0 0 0 3 2 0 3 0 2 2 3 0 0 2 0 0 0 1 0 0 2 0 2 3 2 2 1 1 0 1 0 3 1 1 1 1 1 1 1 1 0 0 1 1 2 1 2 2 1 2 2 1 1 0 0 2 1 1 0 1 0 0 1 0 2 1 1 2 1 1 2 1 1 1 2 0 1 1 0 0 2 0 2 1 1 1 1 1 0 2 2 0 2 2 1 1 1 1 2 1 1 3 0 0 2 0 1 0 1 2 2 1 0 1 0 0 2 2 2 2 2 2 2 3 2 1 2 1 0 1 0 2 2 2 1 2 0 2 1 2 0 2 1 0 0 1 0 0 2 0 3 0 1 0 0 1 0 2 2 1 1 2 3 0 1 1 0 1 1 2 1 3 2 2 0 0 0 2 0 0 2 0 1 0 0 1 0 0 2 1 0 2 0 0 2 2 1 1 0 0 2 0 1 2 0 0 0 0 0 0 0 0 0 0 2 2 1 2 2 2 2 2 1 2 2 2 2 1 2 2 2 2 2 1 0 1 2 2 2 2 0 1 2 0 0 2 1 1 1 2 1 2 0 1 0 1 2 1 1 1 1 0 1 2 2 2 2 2 1 
1 0 1 0 1 1 1 0 2 1 2 1 0 0 1 2 1 0 2 2 2 0 2 0 0 2 2 0 0 2 0 2 2 1 0 0 0 2 0 0 0 2 0 1 2 0 0 2 0 1 2 0 0 1 1 2 2 1 2 1 2 0 2 0 0 3 1 2 2 0 0 0 1 1 1 0 1 2 1 2 0 1 2 1 0 1 0 0 0 0 0 2 1 0 1 2 0 0 1 1 1 0 1 1 1 2 0 0 0 2 1 2 2 0 0 0 0 2 1 2 0 0 2 2 0 2 2 2 1 1 2 2 2 2 0 1 2 2 2 1 2 0 2 2 0 1 2 1 0 0 0 0 0 1 2 1 2 0 2 0 1 2 1 2 1 2 1 0 1 1 0 2 0 2 0 1 1 1 2 2 1 0 2 1 1 0 1 1 2 0 0 0 0 0 0 0 2 2 2 2 1 2 2 0 0 2 0 2 2 0 1 1 1 0 0 1 0 0 1 0 1 0 0 0 2 0 0 0 2 2 2 1 1 0 0 0 0 0 0 3 3 2 2 0 0 0 0 2 0 0 2 0 0 0 2 0 2 3 2 0 0 2 2 0 0 2 1 0 2 3 1 2 2 0 2 1 2 0 2 0 2 2 2 0 0 1 2 1 0 0 0 1 2 2 2 0 2 0 2 2 1 0 2 0 0 2 1 1 2 0 0 0 2 0 1 2 1 2 3 2 1 2 2 2 0 0 2 1 2 0 2 2 0 1 0 2 2 0 0 0 0 2 1 0 0 0 2 2 1 1 1 1 1 1 1 0 0 0 1 2 0 1 0 0 2 1 1 1 2 2 1 2 2 0 1 2 2 1 1 2 0 2 0 2 1 2 2 1 1 1 2 2 2 2 0 2 0 0 0 2 2 2 2 2 1 2 1 0 0 0 0 2 0 1 0 2 2 2 2 0 3 2 0 0 1 2 0 2 1 2 2 2 0 0 0 3 0 3 2 0 1 1 0 0 0 0 2 2 2 1 0 0 2 3 0 2 0 2 0 1 3 0 0 0 2 0 2 2 0 2 2 0 0 0 0 0 2 0 3 0 0 0 2 1 0 2 0 2 1 1 2 0 0 1 1 3 3 0 0 0 1 2 2 0 1 0 2 1 0 0 2 1 1 2 2 1 2 0 1 0 2 2 2 0 0 0 0 2 1 2 1 0 1 0 0 1 1 2 0 3 2 1 0 0 1 1 1 0 2 0 0 1 0 0 2 0 1 0 2 0 2 1 2 2 2 1 1 2 2 1 2 0 0 2 0 0 0 0 1 0 2 2 0 0 0 1 2 2 0 0 0 0 0 0 0 2 2 2 2 1 1 0 0 2 1 1 0 2 2 2 1 2 2 1 1 1 0 2 2 0 0 1 2 2 2 0 0 0 1 0 2 2 2 0 1 2 0 2 2 1 0 0 0 2 0 0 0 0 0 2 2 0 2 0 0 1 2 1 1 0 1 1 2 2 2 1 0 1 1 2 0 2 2 0 1 0 0 2 1 1 2 2 1 2 2 0 0 0 2 0 0 1 0 0 2 2 0 0 0 0 1 2 2 1 0 2 1 0 1 0 1 2 2 0 0 2 0 1 2 2 0 1 0 1 2 0 0 0 0 2 1 0 0 1 0 2 2 1 0 1 2 2 2 2 2 3 3 1 0 0 0 2 1 2 2 2 2 0 2 1 0 3 0 0 2 2 1 0 0 0 0 0 0 2 2 0 1 2 0 2 0 2 0 2 0 2 2 0 1 2 0 2 2 0 0 2 1 2 2 0 1 2 2 0 2 1 1 2 2 1 0 0 0 0 0 0 2 2 0 1 2 1 2 0 2 0 1 2 0 2 2 0 2 1 2 0 2 2 0 2 0 2 2 0 0 2 2 2 1 0 1 0 0 2 1 1 2 0 0 0 0 1 1 0 0 0 0 2 1 0 1 0 0 0 1 0 0 1 0 2 2 1 0 0 2 1 0 2 2 0 0 0 0 0 2 0 0 2 2 0 1 2 0 2 2 0 2 1 2 2 0 2 0 2 0 2 2 1 0 0 2 1 0 0 0 0 0 1 2 0 2 2 1 0 2 0 2 0 1 0 0 1 1 3 0 2 0 0 0 2 1 2 2 1 2 2 2 0 2 2 0 2 3 1 1 0 1 2 0 1 0 0 1 0 1 0 0 0 0 0 1 3 2 2 2 1 1 0 1 2 3 0 0 0 0 0 0 0 2 3 0 0 2 0 0 0 0 0 3 2 0 0 1 0 2 0 0 1 0 0 1 0 1 1 0 1 2 1 0 0 2 2 1 1 1 0 2 0 1 0 1 2 0 1 2 0 1 1 2 0 0 1 3 1 2 2 2 2 0 0 0 2 0 0 2 0 1 1 1 1 2 1 2 1 0 0 0 0 2 0 1 1 1 2 2 1 2 0 2 1 0 0 2 2 0 2 1 0 2 2 1 2 2 2 0 2 0 2 0 0 0 2 1 1 2 0 0 1 3 1 1 0 0 1 2 0 2 2 2 0 2 3 1 0 2 2 2 2 0 0 0 0 1 2 0 0 0 1 1 2 0 1 1 1 0 2 0 0 1 0 0 2 2 2 2 2 2 0 1 2 2 2 1 0 0 2 0 0 2 1 2 0 2 0 0 2 2 1 0 0 2 2 0 2 0 0 0 1 2 0 2 2 2 2 1 1 0 1 1 1 0 0 2 2 2 0 2 2 2 2 1 0 0 2 1 0 2 3 1 0 0 2 0 0 0 0 0 2 2 0 2 2 0 1 1 3 2 1 2 3 0 0 1 2 1 1 0 2 2 2 0 2 2 1 1 0 0 3 0 0 1 2 0 2 1 2 0 1 3 2 0 0 0 0 2 3 0 2 1 3 0 3 0 0 0 1 1 1 1 1 1 1 2 2 1 3 0 0 0 1 1 2 0 2 0 0 1 2 2 0 0 1 2 2 1 1 1 1 0 0 0 0 1 2 2 2 3 2 0 0 2 0 2 2 2 0 1 2 2 3 0 2 0 2 0 0 1 0 0 0 0 0 1 0 1 2 0 1 1 1 0 2 2 2 2 2 1 2 1 1 1 1 0 0 0 0 2 0 0 1 2 0 1 1 1 2 2 0 3 0 0 2 1 2 0 2 2 0 0 2 2 2 0 3 1 3 2 2 2 0 2 2 0 0 2 0 0 0 0 1 0 0 1 0 2 1 2 1 1 2 2 2 0 2 0 2 2 2 2 1 0 0 2 1 2 2 0 2 2 0 0 2 0 1 1 0 2 0 1 0 0 0 0 0 0 0 2 0 2 0 1 0 0 2 1 1 1 2 1 2 0 1 2 1 0 2 1 0 2 0 1 1 0 0 2 0 2 1 1 1 2 2 2 1 0 1 2 0 1 1 2 1 2 2 2 2 0 2 1 0 0 0 0 2 2 0 0 0 2 2 2 2 2 0 1 0 2 1 1 0 2 2 0 0 0 0 2 0 0 1 2 0 1 3 2 1 2 0 0 1 2 2 0 0 2 2 2 2 2 0 2 2 1 2 0 3 0 0 0 0 2 2 2 2 2 0 2 0 2 1 0 0 2 2 3 2 2 2 1 0 0 0 1 0 1 0 1 2 1 0 2 2 2 1 0 0 0 2 1 0 0 0 2 2 2 1 0 0 1 0 2 2 0 1 2 1 2 2 2 1 2 1 0 1 2 0 1 2 0 2 0 1 2 2 2 2 0 0 1 0 0 0 2 0 0 1 0 2 2 2 0 2 0 1 2 2 2 2 2 1 1 1 0 0 0 0 2 2 0 2 0 0 2 0 0 0 2 0 1 2 1 1 1 2 2 1 1 0 1 2 1 0 2 0 2 0 2 0 1 2 1 1 0 0 1 0 0 1 0 1 1 2 2 0 0 1 2 2 0 1 1 2 1 1 2 0 1 0 2 0 0 1 1 2 2 2 1 0 1 2 2 1 2 2 0 1 1 1 0 0 0 2 2 2 2 0 1 0 0 1 0 0 0 1 1 2 2 1 2 2 2 0 0 0 2 0 1 2 1 2 0 1 0 0 1 1 1 2 0 1 1 2 0 1 2 1 0 0 0 0 0 0 1 0 0 1 0 1 0 1 0 0 1 0 1 2 0 0 2 0 0 1 2 2 0 0 0 1 1 1 2 1 1 0 1 0 0 1 1 0 0 0 1 1 0 0 0 0 2 1 1 0 1 0 1 1 0 1 0 2 0 1 2 2 0 2 2 0 1 2 0 2 0 1 0 0 0 2 0 0 2 0 0 2 0 2 2 1 0 0 2 2 0 1 0 0 1 0 0 0 0 2 0 0 2 2 1 0 2 2 0 2 1 2 1 1 0 0 2 1 2 2 2 0 0 2 2 2 2 0 0 0 2 2 2 1 2 1 0 2 2 2 2 1 1 2 0 2 0 1 0 0 0 0 2 0 1 2 0 0 2 2 0 2 1 1 2 0 2 2 2 1 0 0 0 0 2 0 0 1 1 1 0 0 1 0 0 2 0 0 2 2 2 1 2 0 2 2 2 1 0 0 0 2 2 0 2 2 0 2 0 2 2 2 1 2 0 2 2 1 2 2 1 0 0 2 0 2 1 0 2 2 2 0 0 1 2 1 0 2 0 2 3 1 1 1 0 2 2 1 2 1 2 0 0 0 1 2 0 0 1 2 2 0 2 2 1 2 2 0 2 2 0 1 0 3 0 0 1 2 0 0 2 0 1 0 2 2 0 2 3 0 0 1 0 0 1 1 3 0 1 2 2 0 2 2 0 2 2 3 0 0 2 2 0 2 2 0 0 1 2 2 0 0 2 2 0 2 1 2 1 0 2 1 2 0 2 3 3 0 1 2 2 0 0 1 2 1 2 2 0 1 0 0 0 2 0 2 0 0 0 0 2 2 1 1 2 1 3 0 1 0 2 0 0 2 2 2 1 0 2 2 1 0 2 2 1 2 1 0 1 1 0 0 0 0 2 1 1 3 2 2 2 1 2 1 0 1 0 2 0 2 2 0 2 2 2 0 0 1 1 0 1 0 2 1 0 0 0 1 0 0 1 2 1 2 2 2 2 2 1 1 2 2 2 2 1 2 2 1 0 1 0 0 1 1 2 1 1 0 1 2 2 1 0 2 2 2 0 2 0 0 2 2 1 0 2 1 0 0 0 2 2 1 2 0 0 2 0 2 0 0 2 1 0 0 0 2 2 0 0 2 1 0 0 0 0 1 2 1 1 1 2 0 2 1 0 2 2 2 0 0 0 1 1 2 1 2 1 0 0 1 2 0 0 2 2 0 0 0 0 0 2 2 2 1 2 2 0 0 0 2 2 2 2 2 1 0 2 0 1 1 2 2 1 2 2 1 0 2 1 2 2 2 2 0 0 2 1 0 0 0 0 1 0 0 2 2 1 2 2 2 2 1 2 0 1 1 0 2 2 2 1 0 2 2 1 1 0 2 2 1 2 2 2 0 2 0 1 2 1 2 0 0 2 0 0 0 0 2 0 0 0 1 0 0 3 2 0 2 1 2 0 0 0 1 0 2 3 0 0 0 0 1 1 0 0 1 1 1 1 1 1 0 2 2 2 3 1 0 2 2 0 0 2 0 1 2 2 1 0 0 3 0 2 2 0 2 1 0 0 2 0 2 2 0 0 2 0 0 1 2 0 0 3 0 2 0 0 0 2 2 0 2 0 0 2 2 0 2 1 2 0 1 3 0 0 2 2 2 2 1 1 1 2 2 0 2 2 2 2 0 1 0 1 0 2 1 2 0 0 1 1 0 2 0 2 1 0 0 0 2 0 2 0 0 0 0 2 1 0 0 0 0 0 1 2 1 1 2 1 2 1 0 0 0 0 0 1 1 2 2 2 2 2 2 1 0 2 2 2 1 2 2 2 1 2 0 0 0 0 1 0 0 2 1 0 1 0 2 0 0 2 2 1 0 1 2 1 0 1 0 0 1 1 2 2 2 0 2 2 2 2 2 1 0 2 2 2 1 1 0 2 1 0 0 2 0 0 0 1 2 0 2 1 2 0 2 2 0 2 2 2 0 2 0 1 0 1 1 1 0 1 0 0 0 2 0 0 0 1 0 2 0 0 1 1 0 1 1 0 0 1 1 0 0 2 0 1 1 2 2 0 0 2 0 0 2 0 0 1 2 2 2 1 2 0 2 0 2 0 0 2 2 2 0 2 2 2 2 0 2 2 0 1 0 0 0 2 2 0 2 2 0 2 1 2 2 1 1 2 1 2 2 2 0 2 2 0 2 1 2 2 2 1 2 2 0 1 1 2 3 1 0 1 1 0 1 2 2 2 2 2 2 2 1 1 2 0 2 2 1 2 2 1 2 1 2 2 2 2 2 1 2 1 3 0 0 0 0 0 0 1 2 0 0 0 2 1 0 0 0 1 0 2 2 0 1 0 2 2 2 2 1 2 0 0 0 0 0 2 2 3 0 2 0 3 3 0 1 0 1 2 2 0 1 0 1 2 2 0 2 2 1 1 0 2 2 0 1 0 0 2 0 0 1 2 0 0 2 2 2 2 1 1 0 0 2 2 1 1 0 2 2 2 1 0 0 2 1 2 1 0 1 2 2 1 1 2 2 0 3 0 2 2 0 0 3 2 1 2 0 0 0 0 2 1 0 0 2 2 1 0 0 2 0 2 1 0 0 1 0 0 0 0 0 2 1 0 0 2 0 2 1 0 1 1 0 1 2 2 2 1 1 1 1 0 1 1 1 0 1 1 2 0 0 2 1 0 1 1 1 1 0 2 2 0 0 1 0 0 1 0 1 1 1 2 2 2 2 2 2 2 0 2 2 2 0 0 2 1 0 0 1 1 0 0 0 1 2 1 0 0 2 1 0 1 2 0 1 2 0 0 2 2 2 0 1 0 2 2 2 0 2 2 0 2 2 2 2 1 2 0 2 2 2 2 0 2 1 2 2 1 2 0 0 0 1 1 2 2 2 1 1 2 1 0 0 1 3 2 1 1 0 2 0 1 0 1 2 1 0 0 1 2 1 0 1 1 0 1 2 0 1 2 1 0 1 0 2 1 0 1 2 0 0 0 0 0 0 0 0 0 1 0 1 2 2 1 2 1 1 0 1 0 0 0 0 1 1 0 2 0 0 1 1 2 1 0 2 0 0 0 0 1 0 2 0 2 2 2 0 0 2 2 0 0 1 1 0 2 1 0 2 0 0 0 0 0 2 2 2 0 1 0 0 2 0 1 0 2 2 2 1 0 1 1 0 0 0 1 0 2 0 2 1 2 2 0 1 0 1 2 2 2 1 2 1 2 1 1 0 0 2 2 2 1 1 2 1 0 0 0 1 2 0 2 2 0 0 2 0 0 0 2 2 2 0 0 2 1 1 1 1 1 1 1 0 1 2 0 0 1 1 1 1 0 0 0 0 0 1 2 0 0 0 1 2 2 1 0 1 0 0 0 0 0 0 2 2 1 1 1 0 2 1 0 0 0 0 2 2 2 1 2 1 2 2 2 2 2 0 0 1 2 0 0 2 0 1 1 2 2 0 0 0 0 0 0 3 1 1 1 0 0 2 2 1 0 0 1 0 1 2 0 0 1 0 0 1 1 2 0 2 3 2 1 1 0 0 1 0 0 0 0 1 1 1 0 2 2 1 0 0 2 2 1 2 2 1 2 1 2 0 2 0 2 1 1 1 1 2 0 0 0 2 0 2 2 1 1 2 0 2 2 0 0 1 1 2 0 2 0 0 0 2 2 2 0 0 0 0 0 2 1 1 1 0 0 0 1 2 1 1 2 0 0 0 0 1 0 0 2 2 0 0 2 0 1 0 0 2 2 0 1 2 0 2 0 1 2 1 0 0 2 2 2 0 0 1 1 1 0 1 0 0 1 2 0 1 1 2 2 0 2 2 0 2 1 0 0 0 0 1 0 1 2 0 2 1 0 0 2 1 1 1 2 0 2 0 0 0 2 0 0 0 1 1 0 2 2 0 0 1 1 0 2 1 0 0 2 0 0 1 1 2 0 0 0 1 0 0 0 0 2 2 1 1 1 1 1 1 1 1 0 0 0 2 1 1 1 1 0 1 0 1 0 1 0 0 2 0 1 0 2 2 1 0 2 2 0 0 2 0 2 1 1 0 1 1 2 1 2 1 2 2 1 1 1 2 2 2 1 1 1 1 1 2 0 1 2 2 2 0 0 2 2 2 0 2 0 1 1 2 2 3 0 2 2 0 0 0 2 2 1 2 0 2 2 1 2 2 2 1 2 3 2 2 1 2 1 0 0 0 2 2 1 2 0 0 0 2 3 2 2 2 0 2 0 0 1 2 2 0 0 2 2 1 0 0 2 2 1 0 2 2 1 3 2 0 3 1 1 1 0 0 1 0 2 0 0 2 3 0 2 2 0 3 1 2 2 0 2 3 0 1 2 2 0 2 0 1 2 2 2 2 2 1 2 2 2 1 3 1 1 2 1 2 2 0 0 0 3 2 1 2 2 1 1 2 1 0 1 1 2 3 3 2 2 1 2 2 1 2 2 3 2 1 2 1 2 2 0 1 0 1 3 2 2 0 1 1 1 0 0 2 3 2 1 2 0 0 0 2 1 0 0 0 2 0 2 1 1 1 2 2 0 2 2 2 1 2 0 2 0 0 0 2 1 0 1 2 2 2 0 3 3 0 2 1 2 2 0 1 0 2 2 2 2 2 2 2 0 2 2 0 1 0 2 0 0 0 0 2 0 0 2 2 1 0 1 1 2 3 1 0 0 0 0 1 2 0 1 0 2 2 2 0 1 2 3 2 2 0 0 1 2 2 1 2 2 2 1 2 2 0 2 0 0 2 0 2 2 2 0 0 0 2 0 1 0 2 1 1 2 0 1 0 2 1 2 2 2 1 2 2 2 0 1 1 2 0 0 0 2 0 1 1 1 2 1 2 1 1 1 0 0 1 0 3 1 0 0 0 0 2 2 0 0 0 1 2 2 1 1 0 2 1 2 1 2 1 0 1 0 2 0 1 1 2 2 0 0 0 0 1 0 1 2 2 0 0 2 1 0 1 2 0 1 2 0 0 0 0 2 2 1 2 1 2 0 1 0 2 1 1 0 2 0 2 2 0 0 1 2 2 2 2 2 2 2 2 2 1 0 2 2 2 2 0 2 0 2 0 2 1 0 1 0 2 2 0 2 1 2 2 2 0 1 0 1 0 0 1 0 1 3 0 0 2 1 1 0 1 1 3 3 1 0 0 1 2 2 2 0 0 3 2 2 2 1 1 2 0 0 0 0 0 0 0 2 2 0 2 2 2 0 0 1 3 2 0 2 2 2 0 1 0 0 0 3 0 2 0 2 0 0 3 2 3 0 3 2 2 2 0 1 1 2 1 2 0 0 2 0 0 2 1 0 2 1 2 1 0 0 0 3 2 2 2 0 2 1 0 0 2 0 0 0 0 0 1 0 2 0 1 0 2 0 0 2 0 0 0 1 2 1 0 0 0 2 0 0 0 2 0 1 0 0 2 3 1 0 0 0 2 2 0 2 2 0 0 2 1 1 1 0 0 0 0 2 3 2 2 0 1 2 2 1 0 2 0 1 0 2 0 2 0 0 0 2 2 3 2 3 1 2 2 0 2 2 0 0 2 2 2 2 2 0 2 0 2 2 1 0 0 0 2 0 0 2 0 2 1 0 2 0 1 0 2 0 1 0 1 1 0 0 2 0 0 2 1 2 2 0 1 2 0 1 2 2 2 0 2 0 0 2 0 3 1 0 0 1 1 1 2 0 1 1 2 2 2 1 2 2 0 2 2 1 2 2 0 0 2 2 2 0 2 0 2 2 1 2 1 0 0 0 2 0 0 2 1 1 2 0 0 2 1 0 0 0 1 0 0 0 1 2 2 2 2 2 2 0 1 2 1 1 0 1 2 0 0 0 1 2 3 0 2 1 1 2 2 0 2 0 0 0 1 1 3 2 2 2 2 1 1 0 0 2 1 2 0 2 0 2 2 2 2 2 1 1 2 2 2 0 1 0 0 1 2 1 2 2 0 2 2 1 1 0 2 2 0 1 2 0 2 0 0 2 2 1 0 0 1 0 1 3 2 1 0 3 2 2 2 0 2 0 1 1 1 0 0 2 0 1 0 3 1 1 0 1 2 0 1 2 0 0 0 0 2 0 0 2 1 2 3 2 2 2 2 3 1 1 2 2 1 0 1 1 0 1 2 2 2 0 0 1 2 0 0 0 1 0 2 2 2 0 0 1 0 2 2 3 0 1 2 2 1 3 0 2 1 2 2 0 2 1 0 1 2 2 1 2 1 3 0 2 1 1 0 2 2 2 1 1 0 2 2 2 2 0 2 2 0 1 1 2 0 1 1 2 2 2 1 0 2 2 2 0 2 3 1 1 1 0 1 2 2 1 0 1 1 1 1 2 1 2 2 1 1 2 2 3 2 1 2 2 2 1 2 2 2 1 2 2 0 2 2 1 1 1 2 0 2 1 0 0 2 0 1 2 0 0 1 0 1 1 0 2 2 0 3 1 2 1 0 1 1 1 0 2 2 0 1 0 2 1 0 1 0 2 0 0 2 2 0 0 2 0 0 0 2 2 0 0 2 0 0 1 0 1 2 1 0 0 2 0 1 0 2 1 1 1 1 1 1 2 2 2 2 2 0 1 2 1 2 0 2 2 0 0 2 2 2 2 2 1 2 2 0 0 0 0 0 2 0 1 1 2 0 0 0 0 1 2 0 2 2 2 1 2 1 2 2 2 1 2 0 2 2 0 2 1 1 0 1 2 0 0 2 0 0 1 2 2 0 1 2 1 1 1 0 1 0 1 0 2 1 1 2 2 0 1 1 1 1 1 3 1 1 1 2 1 0 0 1 0 0 3 3 3 3 0 0 0 0 2 0 1 1 2 2 2 0 2 3 0 0 2 2 2 0 0 0 1 2 2 2 0 0 2 1 0 0 2 1 0 0 1 0 1 0 0 1 1 2 0 2 1 0 0 0 2 2 0 2 2 1 1 0 0 2 2 1 0 2 0 2 0 0 2 1 0 0 0 1 2 2 0 1 0 0 2 0 2 2 0 2 2 1 2 2 0 1 0 1 1 1 1 1 0 0 0 1 2 2 2 0 0 0 3 0 1 1 2 2 0 2 1 0 2 0 2 2 2 3 0 0 0 0 1 3 2 0 1 1 3 3 0 0 0 0 0 0 0 1 1 0 0 2 0 2 3 0 0 0 0 1 3 0 0 0 0 0 0 1 2 2 0 0 0 1 0 0 0 0 0 2 2 2 0 2 2 2 2 1 0 0 1 2 2 3 2 2 1 0 2 0 0 0 2 2 1 1 1 2 2 0 1 1 0 0 1 0 1 1 2 0 0 2 1 2 2 2 2 1 2 2 2 2 2 2 2 2 2 2 2 1 2 1 2 2 2 1 2 1 3 2 2 2 2 1 2 2 2 1 1 1 2 2 2 2 2 2 2 1 2 2 1 2 1 2 1 2 2 2 1 0 1 1 0 2 2 1 2 2 2 2 1 2 2 2 2 1 1 1 1 0 2 1 2 1 1 2 1 1 0 1 1 0 1 2 2 1 1 2 1 2 0 1 1 0 1 0 0 0 1 0 2 0 2 0 1 2 1 1 1 0 0 0 2 1 2 1 0 0 1 0 1 1 0 2 0 2 2 2 2 0 1 0 2 2 2 2 1 0 1 2 2 1 0 2 0 1 0 0 2 2 0 2 1 1 1 0 1 1 1 0 1 0 0 0 0 3 0 0 1 1 1 0 1 0 0 1 2 2 1 1 2 1 2 2 2 2 2 2 2 1 2 0 0 0 0 1 1 0 0 0 2 2 1 2 1 1 1 0 2 0 0 2 0 1 1 2 2 2 0 0 2 1 2 2 0 2 2 0 0 1 2 2 0 0 1 1 2 1 0 0 0 2 2 2 2 2 1 2 2 3 2 0 0 2 0 1 1 0 2 0 2 1 2 0 0 1 2 0 0 0 0 1 1 2 0 0 0 0 0 0 0 1 2 2 2 2 1 1 2 2 1 2 0 1 1 1 1 2 2 0 0 2 1 0 2 2 1 1 1 2 3 0 2 1 0 0 0 1 0 3 3 0 0 2 0 1 1 1 2 1 1 3 2 2 0 1 1 3 2 1 0 0 3 0 0 1 1 2 0 2 1 1 0 2 2 2 0 1 0 0 1 2 0 1 2 1 0 0 2 2 0 1 2 1 0 2 2 1 3 2 0 1 0 3 1 0 2 1 1 0 2 2 0 0 2 2 2 1 1 0 2 3 2 2 0 0 2 0 2 1 0 1 0 2 3 0 1 1 0 2 0 2 1 1 2 2 1 0 2 0 0 2 2 2 0 1 0 2 1 0 0 0 1 1 1 0 3 1 0 0 0 3 0 0 0 0 0 2 1 2 2 1 0 0 1 1 1 2 2 2 2 1 2 1 2 2 2 3 0 0 0 1 0 1 0 2 0 1 0 2 0 0 0 2 2 0 3 2 0 1 0 1 0 2 2 1 0 0 0 0 2 0 0 1 0 2 0 1 0 1 2 0 2 0 0 0 2 2 0 2 1 1 0 2 2 0 2 2 2 2 0 1 0 2 2 0 0 2 2 1 0 2 2 0 1 1 2 1 1 2 0 2 2 0 0 0 2 0 0 2 0 0 0 0 2 1 1 0 1 1 1 0 0 1 0 3 0 3 2 2 2 2 2 1 2 2 2 0 0 2 2 1 2 2 1 2 2 2 2 2 3 1 2 2 1 1 1 2 2 3 3 2 3 1 1 2 2 1 3 1 1 2 2 2 3 0 0 0 2 3 0 0 2 0 2 2 0 2 2 1 2 2 2 3 1 3 2 2 2 2 0 2 2 2 1 2 1 0 1 0 0 2 1 2 2 3 2 2 3 3 3 3 2 1 1 1 3 1 1 2 1 1 2 0 0 0 1 2 1 0 3 0 0 1 2 0 1 1 0 0 2 0 0 0 0 1 2 3 3 3 2 2 2 0 1 1 2 2 0 0 1 0 1 1 2 2 3 3 2 0 0 0 2 0 2 2 1 0 0 0 0 0 0 2 0 0 0 1 1 1 0 0 0 1 1 0 1 0 0 1 1 2 1 1 2 2 0 0 0 2 2 2 2 2 2 2 1 0 0 1 0 2 2 1 0 1 2 2 2 2 0 2 0 0 1 2 1 2 2 0 0 1 1 1 0 0 1 0 0 0 2 3 2 2 1 0 0 2 0 0 2 0 0 1 0 0 1 0 2 2 0 2 2 0 2 0 0 1 2 2 0 0 0 1 1 2 2 1 0 2 2 1 2 0 1 0 2 1 2 2 2 0 0 2 0 2 2 1 0 0 1 2 2 2 2 2 2 2 0 0 1 2 2 2 2 1 1 1 0 1 2 2 2 0 2 2 0 2 0 2 1 0 2 2 0 0 1 1 2 2 2 2 0 0 2 0 0 0 2 2 1 1 0 1 0 2 0 2 2 0 2 2 2 2 1 2 0 2 0 1 1 2 0 0 0 2 2 2 1 2 2 1 0 0 1 0 1 2 0 2 2 2 0 0 0 0 0 3 2 1 0 1 0 0 0 0 0 2 2 1 0 2 1 0 0 2 2 2 0 1 0 2 2 2 1 1 2 1 0 1 1 2 2 2 2 1 0 2 0 0 2 2 2 0 0 1 0 2 2 0 0 2 2 2 0 0 2 2 0 1 0 2 0 1 2 2 2 2 2 2 1 2 1 1 0 2 2 2 3 2 2 2 2 2 2 0 0 0 2 2 2 0 2 1 1 1 1 3 2 0 2 3 0 0 0 1 0 0 2 2 0 1 2 0 0 0 3 0 2 1 2 0 2 3 0 2 0 2 2 0 2 3 2 1 2 2 1 1 0 0 0 3 0 1 2 2 2 2 1 0 2 1 0 0 0 2 1 2 0 0 1 1 2 0 2 0 0 1 0 1 3 2 2 2 2 1 1 1 2 0 0 1 1 0 2 3 2 0 0 2 1 0 0 1 2 1 2 1 1 1 2 1 1 2 3 1 0 3 3 2 1 1 0 2 2 0 0 0 3 0 0 0 1 0 0 2 1 2 1 3 2 1 3 0 0 3 0 2 2 1 1 0 1 1 1 2 1 0 1 2 1 2 2 1 1 2 3 1 0 0 2 1 1 0 1 0 0 1 0 2 2 3 0 1 0 2 1 0 0 2 0 2 1 2 0 2 0 2 1 1 2 1 2 1 2 2 0 2 2 1 2 2 1 2 1 0 1 3 0 2 3 2 0 2 2 2 1 0 1 0 2 2 2 2 2 2 2 2 0 2 2 1 2 0 1 0 2 2 2 1 2 0 2 2 2 0 2 0 0 0 0 0 0 2 0 0 0 2 0 0 2 0 2 2 2 0 2 0 0 1 3 0 0 0 2 1 2 2 2 0 0 1 1 0 0 2 0 1 0 0 0 1 0 2 0 0 2 0 0 2 2 0 1 1 0 1 3 1 2 0 0 0 3 0 0 0 0 0 0 2 2 0 2 2 2 2 2 0 1 1 2 2 1 2 2 1 2 2 2 0 1 2 2 2 1 1 1 2 0 1 2 0 0 1 1 1 2 0 1 2 0 2 1 2 1 1 0 1 2 1 2 1 1 0 
0 0 1 0 1 0 1 0 0 1 2 1 0 3 2 1 0 1 1 1 2 0 1 0 0 1 2 0 0 2 0 1 1 1 2 0 0 1 0 0 0 1 0 3 2 1 0 2 0 1 1 1 1 3 2 2 2 3 1 2 2 3 2 0 0 1 1 2 3 0 0 1 1 1 0 0 1 2 1 2 3 1 2 1 1 1 0 1 2 1 0 2 1 2 1 1 1 0 2 2 1 2 1 0 0 2 2 1 1 2 0 2 3 1 0 0 1 2 1 2 0 2 3 2 1 2 2 2 0 1 2 2 2 1 1 3 2 2 2 1 2 3 2 3 3 1 2 2 1 1 2 1 1 1 2 1 2 0 3 0 2 1 1 2 3 2 0 0 3 0 0 1 0 2 0 0 1 1 2 2 1 0 2 0 1 0 2 3 2 0 0 2 0 0 0 2 2 2 1 2 0 1 2 3 0 0 0 0 2 1 1 1 1 1 0 1 0 0 2 0 0 1 0 0 2 0 0 0 0 1 2 1 1 3 0 0 1 1 1 2 1 2 2 0 0 0 0 2 3 1 1 2 0 0 2 0 2 2 2 0 0 2 2 1 0 2 1 1 2 3 3 2 2 0 2 1 1 0 1 0 2 2 1 0 0 1 2 1 0 0 0 3 2 1 2 0 1 0 2 2 3 0 2 0 0 2 1 1 2 3 0 3 2 0 2 2 0 2 3 2 1 2 2 2 0 2 2 2 2 0 1 2 0 1 1 1 2 0 1 0 2 2 1 0 0 0 3 1 2 1 1 1 1 1 1 0 0 0 1 1 0 1 0 0 2 0 3 1 2 2 0 0 2 0 1 1 1 2 1 1 0 2 1 2 1 2 2 1 2 1 2 2 2 2 0 2 2 2 2 1 2 0 3 1 0 1 1 0 0 1 0 1 0 1 0 2 2 2 2 0 1 2 1 0 1 2 3 1 1 1 1 3 3 0 0 3 0 3 2 0 1 1 0 0 0 0 1 1 1 1 0 3 1 1 0 3 0 2 0 1 0 0 2 0 2 0 1 3 0 2 2 3 0 0 0 2 2 0 1 1 0 0 1 1 0 2 0 2 0 3 2 1 0 0 2 1 1 0 0 0 1 1 2 0 1 0 1 1 1 0 2 0 1 1 1 0 3 3 3 0 2 1 2 0 0 0 0 2 1 1 1 1 1 0 1 0 0 1 0 2 0 1 1 0 1 0 1 1 1 0 0 1 0 0 2 0 0 0 2 0 1 1 3 2 1 1 1 1 0 0 1 0 0 1 0 0 1 0 1 0 1 2 1 1 0 0 0 2 0 0 0 0 0 0 0 1 1 1 1 1 0 0 0 1 1 2 0 2 2 1 3 2 2 1 2 1 0 1 2 3 0 2 2 2 2 1 0 1 0 1 2 2 2 0 2 3 0 2 0 2 0 0 0 2 1 0 0 1 0 3 2 0 2 0 0 0 1 1 1 0 3 3 2 1 2 0 0 1 0 3 0 2 1 3 0 0 0 0 3 0 1 1 1 1 1 3 0 1 1 0 0 1 3 0 1 1 0 0 0 0 1 2 2 0 0 0 1 0 3 0 0 2 2 0 0 0 0 1 2 2 0 2 0 1 1 0 0 0 0 2 1 0 0 0 3 1 2 0 0 0 1 1 2 1 2 2 1 1 0 0 0 2 0 3 1 3 1 3 1 1 3 0 3 0 2 3 0 0 0 1 0 0 0 2 2 1 0 2 0 2 0 3 0 2 3 3 1 3 0 2 0 2 3 0 3 3 1 2 1 0 1 0 2 0 1 1 1 2 2 0 0 0 0 0 0 0 2 1 0 0 2 0 2 1 2 0 0 1 1 1 1 0 2 1 2 0 2 1 0 2 0 2 1 0 0 1 1 2 0 0 1 3 0 2 0 1 1 2 0 0 0 1 1 0 0 1 0 1 0 0 1 1 0 1 0 1 0 1 0 2 1 1 0 0 1 0 1 1 1 0 0 0 0 0 2 0 0 1 1 0 1 1 0 2 2 1 2 0 2 3 0 2 0 1 0 1 2 0 0 0 1 0 0 0 0 1 0 1 1 0 2 2 1 0 2 0 1 0 3 1 0 1 3 1 0 1 0 0 0 2 1 2 1 1 2 1 2 0 2 2 0 2 1 0 0 1 1 1 0 0 0 0 1 0 1 0 1 0 0 0 1 1 1 2 1 0 0 0 1 1 2 0 0 0 0 0 0 3 2 3 0 0 1 0 1 0 0 0 2 1 2 0 1 0 1 0 0 0 0 0 1 0 0 1 0 1 1 0 1 0 1 2 1 0 1 0 1 0 0 0 1 1 1 1 1 0 0 1 2 0 0 0 1 0 2 2 1 2 0 0 0 1 0 0 1 0 0 0 3 0 2 1 1 1 0 0 0 0 2 0 1 1 1 1 1 0 2 0 1 1 0 0 2 2 0 1 1 3 2 2 1 2 2 2 0 1 0 2 0 0 0 1 0 1 2 0 0 0 0 1 1 0 3 1 2 0 1 1 2 0 2 0 1 0 3 1 1 3 1 3 1 3 3 1 0 0 0 1 1 2 3 1 1 2 0 1 0 0 0 1 0 2 2 2 2 2 1 2 0 2 2 2 1 0 0 2 0 0 2 1 2 0 2 3 0 1 2 0 0 0 2 1 0 2 0 0 0 3 1 0 1 2 1 2 1 1 0 3 1 0 0 0 2 1 0 0 2 1 1 1 0 0 0 1 0 1 2 0 0 0 0 1 0 0 0 0 0 2 1 0 1 2 0 0 0 0 2 3 1 3 0 0 1 2 1 1 1 2 0 1 0 2 2 1 1 0 0 0 0 0 1 1 0 1 1 2 0 1 1 1 0 0 0 0 2 0 0 2 1 1 2 2 0 0 0 0 1 1 1 1 0 1 1 2 1 1 0 0 0 0 0 0 0 2 0 0 0 2 3 0 0 0 2 1 1 0 1 0 0 0 0 0 1 1 1 1 0 2 0 0 0 0 1 1 2 0 1 1 1 1 1 2 0 2 0 0 1 0 0 0 0 0 1 0 0 1 0 1 1 1 0 2 2 1 1 2 1 1 0 0 1 1 0 0 0 0 1 0 0 0 1 0 1 0 2 1 1 0 0 0 1 2 1 2 0 1 1 1 0 1 2 1 0 0 0 2 2 2 1 0 1 0 0 0 2 0 0 0 0 3 0 0 2 0 2 0 1 1 0 2 1 2 0 1 3 2 2 2 1 3 0 0 2 0 2 2 0 1 2 0 0 2 0 0 1 0 1 0 0 0 0 0 0 0 0 0 2 0 1 0 1 0 0 2 0 1 1 1 0 1 0 1 2 0 0 2 1 1 2 0 1 0 3 0 1 0 2 0 0 0 2 1 2 0 0 1 1 0 0 0 2 0 1 0 2 2 0 1 1 0 0 0 0 2 0 0 0 0 2 2 2 2 2 0 0 0 2 0 0 0 1 2 0 0 0 0 1 0 0 0 2 0 1 0 1 0 2 0 0 1 1 1 0 0 2 2 2 2 2 0 0 0 0 2 0 0 0 0 3 0 1 2 2 2 2 0 2 0 2 2 0 0 3 1 1 2 2 1 1 0 0 0 1 0 1 0 2 1 0 0 2 2 2 1 1 0 0 2 1 1 0 0 2 3 0 1 0 0 1 0 2 1 0 0 2 0 1 2 1 1 2 0 0 3 2 0 3 1 0 2 0 0 2 1 2 2 0 0 1 3 0 1 2 0 0 1 0 2 2 2 0 2 0 1 2 2 1 2 2 3 3 0 0 1 0 3 2 1 0 2 0 0 2 0 0 3 2 0 1 2 1 1 3 2 1 2 0 0 2 3 1 1 2 0 2 0 2 0 3 0 1 3 0 0 1 0 0 1 1 1 1 2 2 0 1 1 2 0 0 0 0 1 1 1 1 0 1 1 2 0 0 1 1 2 1 2 1 0 1 1 1 0 2 2 0 0 0 1 0 0 0 3 2 2 2 0 1 0 0 1 1 0 0 2 1 3 2 1 2 2 2 0 0 0 2 0 2 2 0 3 3 1 0 0 1 3 3 3 0 1 2 1 0 0 2 2 0 3 0 0 0 3 2 0 1 0 0 0 0 0 0 1 1 0 1 1 1 0 2 0 0 2 1 1 0 0 0 0 1 3 1 1 1 0 1 0 1 3 3 0 0 0 3 3 0 0 0 0 2 3 0 0 1 2 1 1 0 1 1 2 0 1 2 2 0 1 2 0 1 1 0 1 0 1 0 3 1 1 0 0 1 0 0 2 0 1 2 1 0 0 2 2 1 3 2 3 1 0 0 0 0 2 0 1 2 0 0 0 2 2 1 1 3 2 3 1 1 0 2 1 1 2 1 0 0 1 1 1 2 0 0 0 2 2 2 3 1 1 0 1 2 1 2 0 1 2 0 2 0 0 0 1 3 0 2 0 3 3 0 1 1 2 0 2 0 0 2 0 2 2 2 2 0 3 0 0 1 3 0 0 0 0 0 0 1 0 0 1 0 0 2 3 2 3 2 0 2 2 2 1 0 0 0 1 2 0 2 2 0 2 1 3 3 2 1 1 0 2 2 3 2 1 0 0 0 2 0 2 0 0 2 2 2 0 0 1 1 1 0 2 1 1 1 1 0 0 0 2 1 0 1 1 1 1 0 0 1 1 0 1 0 2 2 0 1 2 0 1 1 0 2 2 1 1 0 3 1 3 1 2 0 0 2 0 1 0 2 2 0 2 1 0 3 1 0 0 1 0 0 0 3 1 2 0 1 2 0 2 2 1 0 0 2 0 0 1 1 0 0 1 2 2 3 0 2 2 0 1 1 1 1 0 0 0 1 0 2 3 1 3 1 1 2 3 0 0 1 3 2 2 0 1 2 0 0 2 0 1 0 1 0 0 2 2 0 1 2 0 3 0 1 1 2 0 0 2 2 2 3 0 1 1 1 0 1 1 0 3 2 3 1 1 3 3 1 0 2 0 0 3 1 2 2 1 1 1 0 1 0 2 0 2 2 1 1 2 1 3 0 2 1 3 3 1 1 3 0 0 3 2 0 0 3 1 0 2 1 2 1 1 0 1 1 2 1 1 3 2 2 1 0 2 0 0 1 0 2 1 0 0 2 1 1 1 0 1 2 3 3 2 1 0 2 2 1 0 2 0 1 0 0 2 2 1 2 0 0 2 0 3 0 0 2 0 0 0 0 2 1 0 0 2 1 0 0 0 0 1 2 1 1 3 2 0 1 1 0 2 2 2 0 0 0 0 2 2 0 2 1 0 0 1 2 1 1 2 2 0 0 0 0 0 2 1 2 2 2 1 0 0 0 2 2 1 2 1 0 0 2 0 1 0 2 2 1 2 1 0 0 1 1 1 2 3 1 1 0 2 0 3 3 0 0 1 0 0 1 2 1 1 1 2 2 1 2 0 1 1 0 2 2 2 1 0 1 1 1 1 0 2 2 1 2 2 2 0 2 0 1 2 0 0 0 0 1 0 0 0 1 2 1 0 0 1 0 0 1 1 0 2 0 1 0 0 0 0 0 2 1 2 0 0 0 0 1 0 0 1 0 1 0 0 0 0 2 1 1 1 1 0 0 1 0 0 2 1 1 2 1 0 1 0 0 0 1 0 3 2 1 0 0 0 1 2 3 2 0 2 0 0 1 2 0 0 1 0 1 0 0 1 1 2 0 0 1 0 2 1 0 1 1 2 0 1 2 0 1 2 2 2 1 1 1 1 2 2 0 1 2 2 1 0 3 0 1 1 2 0 1 1 0 0 1 2 2 1 2 0 0 0 0 1 1 1 0 0 1 0 1 2 1 2 0 0 0 1 1 0 0 2 1 2 1 1 0 0 3 0 1 1 1 2 1 2 1 2 1 0 1 0 1 0 1 2 2 1 2 1 0 0 0 3 0 0 2 0 0 1 0 2 0 0 2 2 1 0 1 1 1 0 1 0 0 0 0 2 2 2 0 2 1 2 2 1 2 0 2 2 1 1 1 0 2 1 1 0 2 0 3 0 3 2 0 2 0 1 0 2 2 0 2 2 2 0 0 0 0 1 1 1 1 0 0 0 0 0 2 0 0 0 0 0 2 0 0 1 0 0 1 3 0 0 1 0 0 0 2 0 1 0 2 2 0 0 1 0 0 1 0 0 0 1 2 2 1 2 0 2 0 2 0 0 1 2 2 0 1 2 2 1 0 3 2 0 3 0 0 0 1 2 0 2 3 0 2 1 2 2 1 2 3 1 2 2 1 0 2 2 0 1 1 1 1 2 0 2 1 3 0 0 2 1 1 0 0 0 0 0 1 1 1 1 1 2 1 1 1 2 0 2 2 3 2 2 0 1 1 2 1 2 2 0 1 2 1 1 0 0 0 0 0 0 1 1 0 0 1 1 0 1 0 0 0 0 1 2 1 1 0 2 1 2 2 2 1 1 0 0 0 1 2 2 1 1 2 0 2 1 0 1 0 1 2 1 0 1 1 1 0 2 0 1 2 1 1 0 1 0 0 1 0 0 2 0 0 1 2 0 0 2 2 1 2 1 3 0 1 2 1 1 1 1 1 1 1 1 0 0 2 1 2 0 0 0 1 2 1 0 2 2 0 1 0 2 1 0 0 1 1 0 1 1 0 0 0 1 2 0 0 2 2 1 0 0 2 0 2 1 0 0 0 0 0 2 0 0 2 1 0 1 1 1 1 0 0 1 1 0 1 1 1 1 0 0 1 0 0 1 2 1 3 0 1 2 1 0 2 0 0 1 0 2 3 0 2 2 0 0 0 1 0 1 0 0 1 0 1 2 3 1 2 2 3 0 1 2 2 0 0 2 1 0 0 0 0 0 3 0 1 2 0 0 0 0 0 0 2 1 0 1 2 0 0 2 1 1 0 0 0 2 2 0 0 2 1 0 1 1 2 1 3 1 1 2 2 1 1 0 1 0 2 3 0 1 0 0 0 1 1 1 3 0 3 0 2 1 0 0 3 1 2 1 0 0 2 1 0 0 1 2 1 0 3 1 1 0 0 0 3 0 1 2 0 3 1 3 0 0 0 2 0 1 1 3 3 0 0 0 0 0 0 0 0 0 0 2 3 2 1 2 0 1 0 0 0 0 0 0 1 1 0 2 0 0 3 0 2 0 1 2 0 0 0 0 1 0 1 0 0 0 1 0 0 2 2 0 3 1 3 1 1 0 0 0 0 0 0 1 1 2 2 2 0 1 0 0 1 0 0 0 1 2 1 1 0 0 0 1 0 0 1 0 2 0 1 1 2 2 0 1 0 0 2 2 1 0 2 0 2 1 1 0 0 1 2 2 1 1 2 0 1 0 0 3 1 0 2 2 0 2 2 1 1 3 2 2 2 0 0 2 0 1 2 3 3 0 3 0 2 2 3 0 0 0 1 3 2 1 1 0 0 2 2 0 0 0 1 1 2 3 1 1 0 0 0 3 1 0 2 2 2 1 1 0 1 1 1 0 0 0 2 2 3 1 1 1 1 1 3 2 2 0 1 1 1 0 0 2 0 3 3 2 2 0 0 0 3 0 0 1 2 0 0 0 0 0 2 0 0 0 1 1 3 2 2 0 1 1 0 0 0 1 1 2 2 2 1 1 0 1 1 1 2 0 0 0 1 1 0 2 1 1 0 0 2 1 0 1 2 2 2 3 1 0 1 3 2 1 1 0 3 1 0 1 0 2 0 1 2 1 0 1 0 1 1 0 0 0 0 1 0 1 0 0 0 0 2 2 0 0 0 0 0 2 2 1 1 0 0 0 1 2 3 3 2 0 0 0 0 1 0 0 1 1 0 0 2 0 3 0 1 1 2 0 0 2 0 1 0 0 3 0 1 1 2 3 2 0 0 1 0 1 0 1 0 0 3 2 0 1 0 2 2 0 3 2 0 2 0 0 0 1 1 1 0 1 2 0 2 0 0 0 2 0 1 2 2 0 2 0 0 1 2 0 1 0 1 1 0 1 1 0 0 2 3 0 1 1 3 1 1 0 0 3 0 2 0 0 0 2 0 0 0 3 1 1 3 2 1 1 1 1 1 1 2 0 0 2 1 0 0 0 0 1 2 0 1 1 3 0 2 0 1 0 2 2 0 0 1 3 0 1 1 0 2 1 2 1 1 1 2 1 3 1 2 2 1 3 3 2 2 3 3 1 1 1 3 2 1 3 2 1 2 0 0 2 2 0 3 2 2 1 1 2 2 0 0 2 2 0 3 3 1 2 1 2 1 1 2 1 2 2 1 1 3 3 1 2 1 2 1 1 0 3 2 1 2 2 3 0 0 2 3 2 2 1 0 1 0 0 1 2 3 0 0 2 2 1 0 0 2 2 1 0 1 1 0 1 2 0 3 1 1 0 0 0 1 0 2 0 0 1 0 0 2 2 0 1 0 1 1 0 2 2 0 1 2 2 0 1 0 1 1 2 2 3 2 1 2 2 0 0 2 0 3 1 2 2 1 0 1 1 3 1 0 2 2 1 0 1 1 1 1 0 2 1 2 2 2 1 1 1 1 2 2 1 3 2 2 0 3 2 0 0 0 1 0 3 1 0 1 1 1 0 0 2 0 2 0 2 0 0 1 2 3 1 0 0 1 0 2 3 2 1 1 2 0 2 2 1 0 1 0 2 0 0 3 2 3 0 1 2 2 2 0 1 3 0 2 2 2 3 3 1 0 2 1 2 2 2 3 3 0 1 2 0 1 1 1 0 3 3 0 1 0 0 2 2 0 0 0 1 3 3 3 1 0 0 0 0 2 0 0 0 2 2 2 0 1 3 3 2 2 0 1 1 3 2 3 1 2 1 0 2 2 0 3 0 0 3 0 1 3 2 0 0 3 2 0 1 0 1 1 1 2 3 2 0 1 1 2 2 2 1 1 0 2 0 0 0 1 1 0 0 2 0 1 0 1 2 2 2 0 3 0 0 0 1 2 3 0 0 0 0 0 1 2 0 0 3 3 2 2 1 1 0 2 1 3 1 2 1 0 3 0 1 0 1 1 2 2 0 0 0 0 1 3 0 2 2 0 3 2 0 0 2 1 0 1 1 0 0 3 0 0 2 0 2 1 3 0 1 0 1 1 0 0 1 0 3 1 0 0 1 1 1 1 2 1 2 2 2 2 0 0 2 2 2 2 0 1 0 1 0 1 1 0 0 0 2 2 0 2 1 2 2 1 0 1 0 1 0 0 0 0 1 1 0 0 3 2 0 0 0 1 3 1 1 1 1 1 1 2 1 1 0 1 1 1 1 1 1 3 3 0 0 0 1 0 1 2 1 0 1 2 1 0 0 1 2 3 0 1 3 2 1 1 1 0 1 0 0 2 0 1 0 0 1 1 0 0 1 1 2 2 0 1 0 2 3 2 0 2 2 0 0 2 1 0 3 1 1 1 0 0 0 1 2 1 1 0 2 1 0 0 1 1 2 0 0 0 1 1 2 2 1 3 2 0 0 1 2 0 0 1 2 3 0 0 0 2 0 1 3 1 3 3 1 0 2 1 3 3 0 0 2 1 3 1 1 0 1 1 3 0 3 0 0 0 0 1 0 1 0 0 1 1 2 1 3 1 2 1 0 1 0 2 0 1 0 2 1 3 1 1 0 1 1 0 2 3 3 0 1 2 1 0 2 0 1 0 1 2 1 0 0 1 2 0 0 2 1 1 1 0 1 0 2 0 1 0 1 1 1 1 3 0 2 0 0 1 0 1 2 0 1 2 0 0 2 2 3 0 2 0 0 1 0 3 2 0 3 1 1 1 2 0 1 3 2 2 1 1 2 1 0 2 2 1 1 2 0 0 2 2 3 3 3 3 3 2 1 2 1 0 0 0 3 0 0 2 1 2 1 0 0 1 1 3 0 0 0 3 3 0 3 1 2 2 2 1 2 0 0 1 1 3 0 1 2 0 0 0 1 2 1 0 2 2 1 2 2 0 1 0 0 0 1 1 1 2 2 1 1 1 1 0 0 2 0 2 0 2 0 1 2 1 2 1 1 1 2 2 1 0 1 0 0 0 1 0 2 2 0 1 0 0 3 0 1 2 0 1 2 0 1 0 0 2 3 0 1 0 1 0 1 3 3 0 1 1 1 1 1 0 2 0 1 1 1 0 0 2 0 1 0 3 1 3 0 1 1 0 0 3 0 0 0 0 1 0 0 1 0 1 1 2 2 2 2 2 0 1 1 2 0 1 1 1 0 1 0 2 2 0 0 1 1 0 0 0 1 0 1 2 2 0 0 1 1 1 2 0 0 1 1 1 0 0 2 2 1 1 2 0 1 1 3 0 2 1 1 1 1 1 0 1 0 1 0 1 2 2 1 0 0 1 1 1 2 0 2 2 0 1 1 2 0 1 1 1 1 2 1 0 1 2 2 0 1 3 1 0 1 0 1 2 2 1 0 0 1 0 3 1 3 1 1 0 0 2 1 0 2 0 1 2 2 0 1 1 2 1 2 1 0 3 3 1 0 0 1 0 2 1 0 0 2 0 1 1 2 0 3 3 2 1 0 1 2 0 2 1 2 1 0 0 0 1 0 2 1 0 3 0 2 0 0 1 3 2 0 0 2 2 0 0 1 0 0 0 2 2 0 0 2 0 1 1 0 2 1 1 0 1 1 0 1 3 1 2 1 0 1 3 1 2 2 2 2 1 0 0 2 0 3 0 1 1 1 0 2 3 3 2 2 3 2 1 1 1 0 0 0 2 0 1 1 1 0 1 0 0 1 2 3 2 1 2 0 2 1 1 2 0 0 1 0 1 2 0 2 2 3 0 1 2 0 0 2 0 1 2 1 1 0 1 1 3 1 1 1 0 0 1 0 2 1 1 2 2 1 3 2 0 1 0 0 0 1 1 2 0 1 1 0 0 0 0 2 2 0 0 0 0 3 2 0 0 1 1 2 2 0 1 1 0 3 1 2 3 0 0 0 1 1 2 3 2 1 3 1 2 3 3 1 0 0 3 2 1 3 0 3 0 2 3 1 0 0 1 0 0 1 0 1 2 1 1 0 0 1 1 2 3 2 0 2 0 0 2 3 0 0 0 1 2 1 0 1 0 0 2 0 2 1 0 1 2 3 2 2 0 1 3 3 1 1 1 0 1 3 0 1 2 2 2 0 3 0 2 0 1 1 2 1 3 1 1 1 2 0 3 2 2 3 0 0 0 1 1 3 3 2 2 0 1 3 0 0 1 1 0 0 3 0 0 0 0 3 0 1 2 0 0 0 0 0 0 0 0 1 1 0 1 0 0 2 0 0 0 2 0 0 0 0 0 0 1 1 0 1 1 2 2 0 0 0 0 2 0 2 3 1 0 0 2 1 0 1 3 2 0 1 1 2 2 0 0 0 0 0 1 0 1 0 2 1 0 1 2 1 1 2 2 1 2 2 2 1 1 2 2 3 1 2 2 0 3 0 2 0 3 0 2 0 3 3 3 3 2 0 1 3 2 1 0 0 2 1 1 1 2 1 3 0 3 2 3 3 0 0 0 2 0 2 0 0 0 0 0 0 2 0 2 3 3 2 1 2 2 1 3 0 3 1 1 0 1 1 0 0 0 2 1 1 0 1 0 3 1 1 1 0 0 2 2 2 1 0 0 0 2 0 0 0 1 3 2 0 3 3 2 3 0 0 0 0 0 0 2 1 2 0 0 0 3 1 3 3 2 3 0 3 2 2 2 0 1 0 2 2 1 2 0 1 2 3 1 1 0 3 3 0 1 0 3 2 0 0 3 3 2 3 3 1 3 0 1 0 0 3 0 3 0 0 0 0 0 0 3 1 3 1 2 3 3 1 3 1 2 2 2 2 1 3 3 1 2 0 0 3 0 1 2 3 0 0 1 1 3 1 3 0 2 2 3 3 0 3 0 2 2 2 2 2 3 3 2 2 3 2 0 2 2 0 0 1 2 1 1 3 1 0 2 0 0 0 1 2 2 3 1 1 1 2 3 1 2 1 0 1 0 1 2 0 2 0 1 1 2 1 0 0 2 0 0 0 0 1 1 2 1 0 1 0 1 0 0 1 1 1 2 2 1 3 2 2 1 2 1 2 1 1 1 1 2 0 0 1 0 0 1 2 1 1 2 2 2 0 3 2 0 1 0 0 0 1 1 1 0 3 0 0 1 0 2 1 1 1 2 1 0 1 1 0 2 3 0 0 2 0 0 1 1 2 2 1 2 0 0 2 2 1 0 1 0 0 2 1 0 3 2 3 0 1 2 1 0 0 2 1 0 2 1 1 1 1 0 2 0 1 1 0 2 0 1 0 1 2 1 0 2 2 1 1 2 0 2 3 1 2 0 1 2 0 2 2 1 3 0 1 3 0 1 0 0 2 0 2 1 0 2 1 0 0 2 2 0 1 1 2 1 1 0 2 0 0 0 0 2 2 1 0 2 1 0 0 1 2 0 0 0 0 0 2 0 1 3 0 0 0 2 1 1 1 2 2 2 1 2 0 1 2 1 3 0 0 0 1 0 1 0 1 0 1 0 1 0 0 0 1 1 0 0 1 0 1 0 1 3 2 2 0 0 0 0 0 3 0 0 0 2 0 0 1 0 1 2 0 2 0 0 0 2 3 0 2 0 3 0 1 1 0 1 2 2 2 0 0 0 3 2 0 1 2 2 3 0 1 2 1 1 1 2 2 1 2 0 2 1 0 0 0 2 0 0 1 0 0 0 0 1 2 0 0 1 1 1 0 0 0 0 0 0 3 2 2 2 2 2 2 2 1 2 0 0 2 2 1 2 3 1 2 2 2 2 2 2 2 2 2 1 1 0 0 1 2 2 2 1 0 1 2 2 2 3 0 0 2 1 1 2 0 3 0 2 0 0 0 2 0 3 0 0 2 2 1 2 2 1 1 0 0 2 2 0 2 0 1 2 2 1 2 2 0 1 0 0 2 1 1 2 2 2 3 1 1 3 0 1 3 1 1 1 3 1 1 1 1 2 0 1 1 3 1 1 0 1 0 0 0 1 1 0 1 0 0 2 1 0 0 0 1 2 2 1 2 2 1 2 0 1 1 2 1 0 0 3 0 1 1 3 2 1 2 1 0 0 1 2 0 2 1 0 1 1 1 0 0 0 2 3 0 0 0 1 0 0 0 1 1 1 1 0 0 0 1 1 1 0 1 2 1 1 1 0 2 2 2 2 2 1 3 0 2 1 0 0 2 2 0 0 3 1 2 2 1 1 2 0 1 3 1 1 2 1 0 0 0 0 0 0 1 1 1 0 0 1 1 1 3 1 0 0 1 0 0 1 2 0 0 0 1 2 0 2 1 0 2 1 0 2 1 0 0 2 1 0 0 1 1 1 2 3 1 0 2 2 2 2 0 0 0 2 1 2 2 2 2 1 2 2 3 1 0 0 0 1 2 2 2 2 2 1 1 0 3 2 2 2 1 2 1 0 2 1 3 2 2 2 0 2 2 1 3 0 3 1 0 2 2 0 0 3 3 1 2 1 1 0 1 1 0 0 0 2 2 1 3 0 0 1 2 0 1 3 0 3 3 2 2 2 1 0 2 1 1 1 1 0 3 3 2 2 2 0 2 2 2 0 3 0 0 1 2 0 2 2 2 0 0 0 0 0 3 1 1 0 0 1 2 0 3 3 2 2 1 3 2 1 3 3 2 2 2 1 0 1 2 2 0 3 1 1 1 0 1 1 2 2 3 1 0 0 2 0 0 3 1 2 1 1 1 1 3 2 0 1 2 2 2 1 1 1 2 0 0 0 1 0 1 2 2 1 2 2 0 0 2 1 1 0 0 3 1 2 2 2 0 2 2 2 0 0 0 2 2 2 1 2 0 0 0 0 0 2 1 3 1 1 0 1 1 0 0 2 2 0 1 2 0 0 1 2 0 1 1 2 0 2 1 0 2 1 1 2 0 2 1 2 2 2 2 1 1 0 1 0 1 1 1 2 2 1 2 1 0 1 0 0 0 0 2 1 2 1 0 1 1 2 0 2 0 0 0 0 1 1 2 1 1 1 1 0 1 3 0 1 0 0 0 1 2 1 0 1 1 0 0 0 1 1 0 1 0 0 1 1 0 1 3 1 1 0 0 2 1 1 0 0 1 1 0 0 0 1 0 0 0 0 0 0 3 0 2 2 2 2 1 1 0 0 0 1 1 2 2 3 0 1 0 1 1 0 1 1 2 0 2 1 1 1 2 1 3 0 0 1 1 2 0 1 0 0 1 0 2 1 2 0 3 0 2 1 0 1 2 0 1 1 1 0 2 0 1 1 1 1 1 1 1 1 2 0 2 1 2 1 1 0 2 0 0 3 1 0 1 1 2 1 2 1 2 0 3 1 0 1 2 2 3 2 3 2 2 1 2 2 1 1 0 1 0 3 2 2 2 3 0 1 1 1 1 2 0 0 0 3 0 1 2 0 1 0 1 0 0 2 1 1 1 2 1 3 3 3 1 1 0 0 1 1 1 2 2 2 1 0 1 0 0 1 2 2 1 0 0 0 1 0 2 0 0 2 1 0 2 3 0 1 0 1 0 1 0 2 0 0 0 0 0 0 0 3 0 0 2 2 0 2 1 2 2 1 0 1 0 2 2 0 2 2 3 1 2 1 0 0 2 2 3 1 1 1 2 0 1 1 1 0 1 1 0 1 1 1 1 1 2 3 2 1 1 3 3 2 1 1 3 2 0 
0 0 0 1 1 1 0 0 1 1 2 0 0 0 3 1 1 1 2 2 2 0 2 0 0 2 2 0 0 2 0 1 2 0 0 0 0 2 0 0 0 2 0 0 2 0 0 1 0 1 2 0 0 1 2 2 2 2 1 0 1 0 2 0 0 0 1 1 2 0 0 1 1 1 0 1 1 2 1 2 3 2 2 1 1 1 0 1 0 0 0 2 1 3 0 2 0 0 2 1 1 3 1 0 1 1 0 0 0 2 0 2 3 0 0 0 3 2 1 2 0 1 2 3 0 1 2 2 0 1 2 1 2 2 3 3 2 2 2 1 2 0 2 2 0 1 2 2 3 0 3 0 0 0 1 1 1 0 2 0 1 2 1 2 1 2 0 3 2 0 0 2 1 2 0 0 1 3 2 2 1 0 2 1 1 0 0 0 3 0 0 0 0 0 0 3 1 3 1 0 0 1 2 0 0 2 0 2 2 0 1 0 0 0 0 0 3 0 2 0 1 1 0 1 2 0 0 0 2 1 2 1 1 0 0 0 0 0 0 2 0 1 2 0 0 0 0 2 1 1 1 0 0 0 2 0 2 1 2 0 0 2 2 1 0 2 0 0 2 0 0 2 2 0 2 1 1 0 1 0 1 2 1 0 0 1 2 0 0 0 0 1 1 2 2 0 1 0 1 1 1 0 1 0 0 2 2 1 2 3 0 0 2 0 0 2 1 2 0 1 1 2 2 2 0 0 2 2 1 0 2 2 0 0 2 1 2 0 0 0 0 2 0 0 0 0 1 1 1 1 1 2 1 1 1 3 0 0 1 2 0 0 0 1 2 3 3 1 2 2 0 1 3 0 1 2 1 2 0 2 0 2 1 2 1 2 1 1 1 1 2 2 2 2 0 2 0 1 3 2 2 1 2 2 0 2 2 0 0 0 0 2 0 0 0 2 2 2 2 3 3 2 0 0 1 2 0 2 1 1 1 2 0 1 0 0 0 2 2 1 1 1 0 0 0 0 2 1 1 1 0 0 1 1 0 2 0 2 0 2 3 3 1 0 2 0 2 2 0 2 2 0 0 0 0 0 2 0 2 3 0 0 2 1 0 2 0 2 0 3 2 0 0 0 2 0 3 1 0 0 3 2 2 0 1 0 2 1 3 0 2 2 1 2 2 1 2 3 3 0 2 2 2 0 0 0 0 2 2 1 1 2 0 0 3 0 2 2 0 2 1 1 3 0 1 0 1 1 2 0 0 1 0 0 2 0 0 0 2 0 2 1 2 2 1 1 1 2 1 1 2 2 0 1 0 0 0 0 1 0 1 2 0 0 0 2 1 2 1 0 1 0 0 0 0 2 2 2 2 1 1 0 0 1 1 1 0 2 2 2 3 2 2 1 1 1 0 2 2 0 0 0 2 2 2 0 0 0 0 1 2 2 2 0 0 0 0 1 2 1 0 0 0 2 0 0 0 0 0 2 2 0 2 0 0 0 2 2 1 0 1 3 2 2 2 1 0 1 1 1 0 2 1 0 2 0 0 1 0 0 2 2 2 2 1 0 0 0 1 0 0 1 3 0 2 2 0 0 0 0 1 2 2 1 0 2 1 0 1 0 2 2 1 0 0 2 0 1 2 2 0 2 0 1 2 0 0 0 1 2 1 0 0 1 0 2 2 0 0 0 1 2 2 1 2 2 1 1 0 0 0 2 1 2 1 2 1 0 1 1 0 2 2 0 2 1 1 1 0 1 0 0 0 2 1 2 1 2 0 2 0 2 0 2 0 2 1 0 2 2 0 2 2 0 0 1 1 2 2 0 1 1 2 0 1 1 1 2 2 1 0 0 0 1 0 0 2 2 0 1 2 0 2 1 2 0 1 2 0 2 2 0 3 1 2 0 2 2 0 2 0 2 1 1 0 2 2 2 0 0 1 0 1 2 1 1 2 1 0 0 0 2 2 0 0 0 0 2 0 3 1 0 0 3 1 0 0 1 0 2 2 1 0 0 2 0 3 1 2 0 0 0 0 0 3 0 0 2 2 0 1 2 0 2 2 3 2 0 2 2 0 2 0 1 0 1 2 1 0 0 1 1 0 0 0 3 0 2 1 3 2 3 0 0 2 0 2 0 3 3 0 2 2 2 0 2 0 1 0 2 1 2 2 2 2 2 2 0 3 2 0 2 3 1 1 3 1 2 0 0 0 0 3 0 1 0 0 0 0 3 1 1 2 2 2 1 1 3 3 2 1 0 0 0 0 0 3 3 3 0 0 0 2 0 0 0 0 0 3 1 1 0 1 0 2 0 0 1 0 0 1 0 0 3 0 1 2 0 0 0 1 2 1 1 1 0 2 0 1 0 0 2 0 1 3 1 0 1 2 0 0 0 0 0 2 2 1 1 0 0 0 2 0 0 1 0 0 0 1 1 2 1 2 0 0 0 0 0 2 0 1 1 1 1 2 1 2 3 1 3 0 0 2 2 0 2 1 0 2 2 1 2 2 2 3 2 0 2 1 3 0 2 0 2 2 0 0 1 0 1 1 0 0 1 2 0 2 2 2 0 2 2 1 0 2 1 1 2 2 2 2 1 0 1 0 0 0 1 1 2 1 2 2 2 0 1 0 0 1 3 0 2 2 2 2 2 2 2 1 2 2 2 1 0 0 2 0 0 2 1 2 0 2 0 0 2 2 0 0 0 2 0 0 2 1 0 1 1 2 1 2 2 2 2 1 1 0 1 1 1 0 0 2 2 1 0 2 2 2 2 1 0 0 2 1 1 2 0 0 0 0 2 0 0 0 0 1 2 2 0 2 2 0 0 0 0 2 2 1 1 0 1 1 2 3 3 1 3 2 2 0 2 2 1 1 1 0 0 0 1 1 2 0 2 2 2 0 2 3 1 0 0 0 0 2 3 0 2 2 3 3 3 0 0 3 0 1 1 1 1 3 1 2 2 1 3 0 3 0 1 1 1 0 2 0 0 0 2 2 0 0 3 2 2 1 0 1 1 0 0 0 0 1 2 1 1 0 2 0 0 1 0 1 1 2 0 0 2 2 1 2 2 0 2 0 0 0 0 0 0 0 0 1 0 0 1 0 0 0 1 0 2 2 2 3 2 1 2 1 2 1 1 3 0 0 0 2 0 0 1 1 0 2 2 2 2 2 0 3 0 0 2 1 2 0 2 1 0 0 1 3 1 0 3 3 1 2 2 1 0 2 1 0 0 2 0 0 3 3 1 0 0 2 0 2 1 1 2 2 2 2 1 0 2 0 2 2 2 1 1 0 0 2 1 2 2 0 2 2 0 0 1 0 1 1 1 2 0 1 0 0 0 0 0 0 0 2 0 2 0 2 0 0 2 0 2 1 1 0 0 0 0 3 1 0 0 1 3 3 0 1 0 1 0 1 0 2 1 1 0 2 1 2 0 0 1 2 3 2 1 1 2 2 2 2 2 0 1 1 0 0 0 0 2 1 0 0 3 2 2 2 2 2 0 0 1 2 1 1 0 2 2 0 0 0 0 1 0 3 2 2 0 1 3 2 1 0 0 0 1 2 2 0 1 2 2 2 2 2 0 2 1 1 3 0 0 0 0 0 0 2 2 2 1 2 0 2 0 2 1 0 0 1 2 2 2 2 2 1 0 0 0 1 1 1 0 0 2 1 0 2 2 2 0 0 0 0 2 1 0 0 0 2 1 1 1 0 0 0 0 2 2 0 0 2 1 2 2 2 1 2 0 0 2 2 0 3 1 0 2 0 0 2 2 2 2 1 0 1 3 3 1 2 0 0 0 0 2 2 2 0 2 0 1 2 2 2 2 1 1 1 1 0 0 0 0 1 1 0 2 0 0 2 0 0 1 2 0 1 2 1 1 0 2 2 1 1 0 3 2 1 1 2 0 2 0 2 1 1 1 1 1 0 0 0 0 0 1 0 1 0 2 2 0 0 0 2 1 0 0 1 2 0 1 2 0 1 0 2 0 0 1 1 3 1 2 1 0 2 2 2 1 2 2 0 1 0 1 0 0 1 2 2 2 2 0 1 0 0 1 0 0 0 1 1 2 2 1 2 2 2 0 0 0 2 0 1 2 0 2 0 1 0 0 0 0 1 2 0 1 1 1 0 1 2 2 0 3 0 0 0 1 0 1 1 1 0 0 0 1 0 1 1 0 2 2 1 0 2 0 0 3 2 2 0 0 0 0 1 1 1 3 1 0 1 0 1 1 2 0 0 0 0 1 0 0 0 0 2 2 0 0 1 0 1 1 0 1 0 2 0 1 2 1 0 2 2 0 1 1 0 1 0 1 0 0 0 1 0 0 1 0 0 2 0 1 2 1 0 0 2 2 0 1 0 0 1 0 0 0 0 2 0 0 2 2 0 0 2 2 0 2 1 2 2 2 1 0 2 2 2 2 1 0 0 1 2 1 2 0 0 0 2 2 1 1 2 0 0 2 1 2 2 1 1 2 0 2 0 0 0 0 0 0 2 0 2 2 0 1 2 2 0 2 1 1 2 0 2 2 2 0 0 0 0 0 2 1 0 1 1 1 0 0 1 1 0 1 0 0 2 2 2 2 2 0 2 1 2 1 1 0 0 2 2 0 2 2 1 1 0 1 1 2 1 1 0 2 2 1 2 1 0 0 0 2 0 2 1 0 1 2 2 0 0 1 2 1 0 2 3 2 1 2 0 1 0 2 2 1 1 1 1 2 0 0 2 2 0 0 1 2 2 0 2 2 3 2 2 0 2 2 0 1 0 0 0 0 1 2 0 0 0 0 1 0 2 2 0 2 3 1 3 1 0 0 0 0 0 0 1 1 2 0 2 1 1 2 1 3 0 0 2 2 3 1 1 0 0 0 2 2 1 0 1 2 1 2 2 2 1 0 0 0 1 1 2 1 1 0 1 1 2 0 0 1 2 1 2 2 0 1 0 0 0 1 0 1 0 0 0 0 2 2 0 2 0 0 0 0 1 0 1 0 0 2 2 2 1 0 1 2 1 0 2 1 1 2 1 0 1 1 0 0 0 0 2 1 2 2 2 2 0 1 2 1 0 1 3 2 0 2 1 3 1 2 1 1 0 1 1 0 0 0 1 0 0 0 3 2 0 0 1 2 0 1 1 2 1 1 0 2 1 2 1 1 2 3 2 0 0 2 0 0 1 1 2 1 0 0 1 1 1 1 0 1 2 2 1 2 0 0 2 2 1 0 1 1 0 0 0 2 1 2 2 0 0 2 0 2 0 0 2 1 0 0 0 2 1 0 0 2 1 0 0 0 0 1 2 1 0 1 2 0 1 2 0 2 2 2 0 0 0 0 2 2 0 1 1 0 0 0 1 0 2 2 2 0 0 0 0 2 2 2 2 2 2 1 3 0 0 2 2 1 2 1 1 0 2 0 1 2 2 2 1 2 2 1 0 2 0 2 2 3 2 0 0 2 0 0 3 0 0 2 0 3 2 2 2 1 2 2 2 1 2 0 1 0 0 2 2 2 1 0 2 2 0 1 3 2 2 1 2 2 2 0 2 0 1 2 2 1 0 0 2 1 0 0 1 2 1 0 0 1 0 3 3 1 0 2 3 1 0 0 0 0 0 2 3 0 1 0 0 1 1 0 0 1 0 1 1 1 1 0 2 2 2 3 1 0 1 2 3 0 2 3 1 2 2 1 0 0 0 1 1 1 3 1 1 0 0 0 3 2 3 3 3 1 0 0 0 2 1 0 2 0 2 0 0 0 2 2 1 2 3 1 2 1 0 2 3 2 0 3 3 0 0 2 1 2 1 1 3 0 2 2 0 2 3 2 2 0 1 0 1 0 2 2 1 0 0 0 1 3 2 0 2 1 0 0 0 2 3 2 0 0 0 0 1 0 1 3 0 0 0 1 2 2 0 2 1 2 2 0 0 0 0 0 1 2 1 2 1 2 1 1 0 0 2 2 2 1 2 2 2 1 2 0 0 0 0 1 0 0 1 0 0 1 3 2 1 0 1 2 1 0 1 2 1 0 1 0 0 1 1 2 1 2 0 2 1 2 1 2 0 0 2 2 2 1 2 0 2 1 0 1 1 0 0 0 1 2 1 2 0 2 0 2 2 1 2 2 2 0 1 0 1 0 1 1 1 0 1 0 0 0 2 0 0 0 1 0 2 0 0 1 1 0 1 2 0 0 0 1 0 0 2 0 1 0 0 2 0 0 1 0 0 2 0 0 1 2 2 2 1 2 0 2 0 2 0 0 2 2 2 0 2 2 2 1 0 2 2 0 2 0 0 0 1 2 0 1 2 0 1 1 2 2 1 2 0 1 1 2 3 0 2 2 3 2 3 2 2 2 0 2 2 1 1 1 2 3 3 0 0 3 0 1 2 2 2 2 2 2 3 0 1 2 0 2 2 3 2 2 0 2 2 2 0 2 2 2 3 2 1 3 0 3 0 0 0 3 1 2 1 0 0 3 0 0 0 0 1 0 1 2 1 2 0 2 2 2 2 3 1 3 0 0 0 3 3 2 3 1 2 0 2 3 0 1 0 1 2 2 0 0 0 1 2 2 0 1 2 1 1 0 2 1 0 1 0 0 2 0 1 1 2 1 0 2 2 1 2 2 1 0 3 2 2 2 1 0 1 1 2 1 0 1 3 2 1 1 1 0 1 1 1 1 2 2 0 0 0 2 2 3 1 3 2 1 2 3 0 0 0 2 1 0 0 2 2 3 0 0 2 0 2 1 1 0 0 0 0 0 1 0 1 1 3 0 2 3 2 1 0 1 1 0 2 2 2 2 0 0 3 0 0 0 0 3 0 0 1 1 3 0 2 3 0 1 1 2 1 0 2 2 0 0 0 0 0 3 0 0 1 1 2 2 0 2 2 2 2 0 2 2 2 0 0 1 1 1 1 1 0 0 0 0 1 2 1 0 0 2 0 0 1 2 0 1 2 0 0 2 2 1 0 1 1 2 2 1 0 2 2 0 1 1 2 1 1 1 3 1 2 2 2 0 2 0 1 2 0 1 0 0 0 0 2 2 1 1 0 3 2 1 0 0 1 0 2 0 1 0 2 1 1 0 1 2 1 0 3 1 1 0 0 1 3 0 1 2 0 1 2 2 0 1 0 2 0 0 2 1 0 0 0 0 0 0 0 0 0 0 0 2 2 2 2 1 1 0 0 1 1 0 0 0 1 2 0 2 0 0 0 0 1 0 0 2 0 0 0 0 1 0 1 0 1 2 2 0 1 1 2 0 0 1 1 0 2 1 1 2 1 1 1 1 0 2 2 2 0 1 0 0 2 0 1 0 1 2 1 1 0 1 0 1 0 0 1 0 2 0 1 1 2 2 0 2 0 0 2 2 2 1 2 1 2 2 1 0 0 1 2 2 1 0 1 1 0 0 3 0 2 0 2 2 0 3 2 0 0 0 2 1 2 0 0 1 0 1 2 2 1 0 0 0 1 2 0 0 0 1 1 0 1 0 0 1 1 0 1 0 0 0 1 2 1 0 0 1 0 0 0 0 1 0 1 1 0 1 1 0 2 1 0 0 0 0 2 2 2 1 1 1 2 2 2 2 1 0 0 1 1 0 0 2 0 1 1 2 1 0 1 0 0 1 0 1 2 1 0 0 0 1 2 1 0 0 1 1 1 2 0 0 1 0 0 0 0 1 0 2 1 2 1 1 0 0 0 0 0 0 0 1 0 0 0 2 2 1 0 0 2 2 1 1 2 1 2 0 1 1 3 3 2 1 3 0 0 2 0 0 0 1 0 1 1 0 1 1 0 1 2 0 0 0 0 2 0 2 0 0 0 1 2 1 0 0 0 0 0 2 1 1 1 1 0 0 1 2 2 1 2 0 0 0 0 0 0 0 2 1 0 0 2 0 0 1 0 2 2 0 0 2 0 1 0 0 2 1 1 0 2 2 2 0 0 1 0 0 0 1 0 0 0 1 0 0 0 2 2 1 1 2 0 2 1 0 0 0 0 1 0 1 2 0 1 0 0 0 1 0 1 0 1 0 2 0 0 0 2 0 1 0 2 2 0 2 2 0 0 1 1 0 1 1 0 0 1 0 0 0 1 2 0 0 1 2 0 0 0 0 1 1 0 1 1 1 1 1 1 1 0 0 3 2 1 1 1 1 0 1 2 0 1 1 1 0 1 0 1 0 2 1 0 0 1 1 0 0 1 0 1 1 0 2 1 1 2 1 2 1 1 1 0 1 1 2 2 2 2 1 1 1 1 2 1 1 2 2 2 0 0 2 2 2 3 2 3 2 1 2 2 0 0 2 2 0 0 0 2 2 2 2 3 2 2 2 2 3 2 0 3 0 1 2 1 2 3 3 0 3 3 2 1 2 0 0 0 2 3 2 1 1 0 2 0 0 1 2 2 0 0 1 1 1 0 0 2 2 1 0 2 1 0 0 2 0 0 0 3 1 0 0 1 0 2 0 0 1 1 0 2 2 0 3 0 2 2 0 2 2 0 0 2 2 0 1 0 1 1 2 2 3 3 0 2 2 1 0 3 0 0 1 2 2 2 0 0 0 1 1 1 2 2 1 1 1 3 0 1 1 2 3 0 2 2 1 2 2 1 0 2 2 3 3 2 0 1 2 0 0 0 0 3 3 2 0 1 1 1 0 0 2 0 2 1 2 3 3 0 2 0 0 0 0 1 0 2 3 0 1 1 2 0 2 1 1 0 0 0 2 0 0 1 1 0 0 1 2 2 2 0 0 1 0 1 1 2 2 0 1 0 2 0 1 1 1 1 2 0 2 2 0 0 0 1 0 0 0 0 1 0 0 1 2 2 0 0 1 1 0 1 0 0 0 3 3 2 0 0 0 2 2 1 0 1 1 2 2 1 0 0 1 2 2 1 2 1 1 0 2 2 0 1 0 0 0 0 1 1 2 0 0 0 2 0 0 0 2 1 1 2 3 2 0 1 1 1 2 2 0 2 0 2 0 0 1 1 0 0 0 1 0 2 1 1 2 1 2 0 1 0 0 0 0 3 3 1 0 0 0 0 1 2 1 0 0 0 2 2 1 1 0 2 1 1 1 2 2 0 1 0 2 0 0 1 2 1 0 0 3 0 1 2 0 1 2 0 0 2 0 0 1 2 0 1 1 0 0 0 0 2 1 2 2 1 2 0 0 0 2 1 0 0 2 0 2 2 1 0 1 2 1 2 2 2 2 2 1 2 0 0 1 2 2 0 0 2 1 2 0 1 0 0 1 1 2 2 0 2 1 2 2 1 0 3 0 0 0 0 2 0 1 0 0 0 1 1 1 0 0 0 0 3 1 0 0 1 1 2 2 0 0 3 2 1 2 2 1 2 0 0 0 0 0 0 0 2 2 0 1 2 1 0 0 1 3 2 0 1 2 2 0 1 1 0 0 3 0 1 0 2 0 0 0 1 3 0 3 2 2 2 0 0 0 2 0 1 0 3 1 0 0 1 0 0 3 1 2 1 0 0 0 3 2 1 2 0 1 0 0 3 1 3 3 0 0 0 1 0 2 0 0 0 1 0 0 0 3 0 0 0 2 1 0 0 3 2 0 0 0 2 1 0 1 0 2 0 0 0 0 0 2 0 1 1 1 0 0 1 1 1 1 0 0 0 0 2 0 1 2 0 1 1 2 1 0 1 3 1 0 1 0 1 0 3 0 2 2 3 1 3 0 2 2 0 2 2 0 0 0 2 0 1 2 0 1 0 1 2 1 0 0 1 2 0 0 2 0 2 1 0 2 0 2 0 2 0 1 1 1 1 0 0 2 0 0 2 1 2 2 3 1 1 0 1 2 2 2 0 2 0 0 1 3 0 1 0 0 1 1 1 2 0 1 2 2 2 2 1 1 2 0 1 2 1 2 2 0 0 2 2 3 2 2 3 1 2 1 1 1 0 0 0 1 0 1 2 2 2 2 0 0 1 1 0 0 0 0 0 0 0 1 2 2 2 2 2 2 0 0 2 1 1 0 1 2 0 0 0 1 2 2 0 2 1 1 2 2 0 2 0 0 1 1 1 2 2 2 2 2 1 1 3 0 2 1 2 0 2 0 2 2 2 2 2 1 1 2 2 2 0 1 0 3 0 2 1 2 2 0 2 1 1 1 0 2 2 0 1 2 0 2 0 0 2 2 1 3 0 1 3 2 3 1 0 0 1 1 3 1 0 2 0 1 0 1 0 0 2 0 1 0 3 2 2 0 0 2 3 1 2 0 0 0 0 2 0 1 3 1 2 3 2 2 2 2 3 1 1 2 2 0 1 3 1 0 3 2 2 2 0 0 1 2 0 0 0 1 0 1 2 2 0 0 0 0 2 2 1 0 0 1 1 1 3 0 2 1 1 2 0 1 0 0 0 2 2 1 2 2 1 0 2 1 0 0 2 2 2 1 1 1 1 1 1 2 0 2 2 0 1 2 2 0 1 1 1 1 2 1 0 1 2 2 0 2 0 1 1 1 0 0 2 2 1 0 0 1 1 2 2 0 1 1 0 1 2 2 0 2 0 1 2 2 0 2 2 2 1 2 1 0 1 2 0 1 0 2 0 2 1 0 0 1 0 1 2 1 0 1 0 0 1 0 1 2 0 1 1 2 1 0 0 1 1 0 2 1 0 0 0 2 1 0 1 0 2 0 0 2 2 0 0 1 0 0 0 2 2 0 0 2 0 0 1 0 0 2 1 0 0 1 0 1 0 2 1 1 1 1 1 1 2 2 2 2 2 0 0 2 1 1 0 1 1 0 1 2 2 2 2 2 3 2 1 3 1 0 0 0 2 0 1 1 2 0 0 0 0 2 1 0 2 2 2 1 2 3 2 2 1 1 1 0 1 2 0 2 1 2 0 1 2 0 0 0 0 3 2 2 1 0 1 1 3 0 1 0 1 0 1 1 1 1 1 1 2 0 1 2 2 1 0 0 0 1 1 2 3 0 1 1 0 0 3 3 3 3 0 0 0 1 2 0 1 1 2 2 2 1 2 3 0 0 1 2 1 0 0 0 1 1 1 1 0 0 0 2 1 0 2 1 0 0 0 0 1 0 0 1 1 1 1 2 0 0 0 0 1 1 0 1 1 1 0 0 0 2 1 1 0 2 0 2 0 2 2 1 0 0 0 1 2 2 0 1 0 0 2 0 2 2 0 1 2 1 1 2 0 1 0 1 1 1 1 0 0 0 0 1 2 2 2 0 0 1 0 0 1 1 2 2 1 1 0 0 2 0 2 2 2 1 0 0 0 3 1 2 2 2 1 0 3 3 0 0 0 0 0 0 0 0 1 0 0 2 0 2 1 0 0 0 0 1 0 0 0 0 0 0 0 0 0 2 0 0 0 0 0 0 0 0 0 1 2 1 0 2 2 2 2 0 0 0 1 2 2 1 2 1 0 0 2 1 0 3 1 1 3 0 0 2 2 0 0 0 0 0 0 0 0 0 1 0 0 1 0 1 2 2 3 1 2 2 2 1 2 1 2 2 2 2 2 1 2 1 1 2 1 1 1 3 2 2 1 2 2 0 2 2 2 0 0 0 2 1 2 1 2 2 2 0 2 2 0 2 1 1 0 2 1 2 0 0 1 1 0 1 2 0 1 2 1 2 1 2 2 2 1 0 1 1 1 0 2 1 1 0 1 2 1 2 0 1 0 0 1 1 2 0 0 2 1 2 1 1 0 0 1 0 0 0 1 0 2 0 1 0 1 1 1 0 0 0 0 0 2 1 2 0 0 0 2 0 1 1 1 2 1 2 2 2 2 1 1 0 2 2 1 2 1 0 1 1 2 1 0 2 0 0 2 3 3 2 1 1 0 1 2 0 2 2 2 0 2 1 0 0 0 3 0 1 0 1 1 0 1 0 0 1 2 1 2 0 2 0 2 2 2 2 2 2 2 2 2 1 0 1 0 1 1 1 0 0 2 2 1 2 1 1 1 1 1 1 0 1 0 1 1 2 2 2 0 0 1 1 1 2 0 2 2 0 0 1 2 2 0 0 1 1 2 1 0 0 0 2 2 2 1 2 1 2 2 0 2 3 0 1 0 1 2 0 2 0 2 0 1 1 0 0 2 0 0 0 0 0 1 1 0 0 0 0 0 0 0 1 1 1 2 2 0 1 2 2 2 1 1 3 0 1 1 2 2 0 0 2 1 0 1 2 1 3 1 2 2 0 2 3 0 0 0 0 0 3 3 1 0 2 0 1 0 0 2 0 0 0 2 2 1 1 1 0 1 0 0 0 2 0 0 0 0 2 1 2 1 0 0 1 2 2 0 1 0 0 1 1 0 1 2 2 0 0 2 2 0 0 1 1 0 2 1 1 0 2 0 1 0 0 1 0 2 0 0 0 1 1 0 0 2 2 1 1 2 0 2 1 1 2 0 0 2 0 2 2 0 0 0 1 3 0 0 0 0 2 0 2 1 0 2 1 0 1 2 3 0 2 1 1 0 0 0 1 0 0 0 0 1 2 0 1 0 1 0 0 0 3 0 0 0 0 0 1 0 2 2 1 0 0 0 1 1 1 2 2 2 0 2 1 2 2 1 0 0 0 0 0 0 0 0 2 0 1 0 2 0 0 0 2 2 0 3 1 0 1 0 1 0 2 2 0 0 0 0 0 1 1 0 1 0 2 0 1 0 1 2 0 2 0 0 0 2 2 0 2 0 1 0 1 1 0 1 1 1 2 0 0 0 2 2 0 0 2 2 2 0 2 2 0 2 0 2 2 2 2 0 2 2 0 0 0 0 0 0 2 0 0 0 0 1 1 0 0 1 2 0 0 0 1 0 0 0 0 2 2 2 2 3 2 2 2 2 0 0 2 2 1 2 3 1 2 2 2 2 2 2 0 2 1 1 1 0 1 1 2 2 2 0 1 1 2 2 1 0 1 2 2 2 2 2 0 2 0 2 1 0 0 2 0 2 2 1 1 2 1 2 2 2 3 1 0 2 2 1 2 1 1 2 2 1 2 2 0 0 3 0 2 2 2 2 2 2 1 1 1 1 0 1 1 1 1 1 2 1 2 1 1 2 3 0 0 1 2 1 0 1 0 0 0 3 0 0 1 0 0 1 0 0 0 0 1 1 0 3 3 2 2 2 0 3 1 2 1 0 0 2 0 1 1 2 2 0 1 2 0 0 0 2 0 2 3 1 0 1 0 0 0 0 2 0 0 0 1 1 1 0 0 0 1 1 1 0 0 0 2 0 2 0 0 2 1 0 0 0 1 2 2 2 2 2 2 0 1 0 1 0 1 1 0 3 3 1 1 2 1 0 2 0 0 0 1 1 2 2 1 0 1 0 3 3 0 1 0 0 0 0 3 2 2 1 1 0 1 0 0 2 0 0 0 0 0 2 0 2 1 0 1 2 0 2 0 0 1 2 1 0 0 0 1 1 2 2 1 0 2 1 3 2 0 0 1 1 1 2 1 1 0 0 2 1 2 1 0 0 0 1 2 2 2 2 1 2 2 0 1 2 2 2 2 2 1 1 1 1 1 1 1 2 0 2 2 0 2 0 1 1 0 2 2 0 1 1 1 2 1 2 2 0 0 1 0 0 0 1 2 2 1 1 1 3 2 0 2 2 0 2 1 2 2 1 2 0 2 0 1 0 1 0 0 0 2 2 2 0 2 1 1 0 0 0 0 0 2 0 2 2 2 0 1 0 0 0 0 2 1 0 1 1 0 0 0 0 2 2 0 0 2 1 0 0 1 2 2 0 1 1 2 2 0 1 2 2 1 0 1 2 2 2 2 2 1 1 2 0 0 2 1 2 0 0 0 1 0 1 1 0 2 2 2 0 0 2 2 0 1 0 2 0 1 2 2 2 2 2 2 0 2 1 1 0 0 2 2 3 2 2 0 2 2 2 0 1 0 2 2 2 0 2 1 0 0 1 0 2 0 3 0 0 0 2 1 1 0 2 2 3 1 2 0 0 0 2 0 2 0 2 0 2 3 0 2 0 1 2 0 2 2 2 2 2 2 1 0 3 0 0 0 3 0 2 2 2 2 3 0 2 1 0 0 0 2 1 2 3 0 1 0 2 0 2 0 1 2 0 1 1 2 2 2 2 1 0 1 1 0 1 1 1 0 2 1 2 0 0 2 1 0 0 0 2 0 1 0 1 0 1 0 3 2 0 0 0 0 0 2 1 0 0 1 2 0 0 0 0 0 0 0 1 0 0 2 1 2 2 2 2 1 1 0 0 0 0 2 2 1 2 0 1 0 1 3 0 0 1 2 1 2 2 1 1 2 1 1 0 0 3 1 1 0 1 0 0 1 0 2 2 1 1 0 0 2 1 0 0 2 0 1 1 2 0 2 0 2 1 1 1 1 2 1 2 2 0 2 2 1 2 2 1 2 0 0 0 1 0 2 0 2 1 2 2 2 0 0 1 0 1 2 2 2 2 1 2 2 0 1 2 1 2 0 0 0 1 2 2 2 2 0 1 2 2 0 2 0 0 0 0 0 1 2 0 0 0 1 0 0 2 0 1 1 1 0 0 0 1 1 0 0 0 0 1 2 2 2 2 3 0 0 2 0 0 2 3 1 0 0 1 0 0 2 0 1 2 1 1 2 2 0 1 1 0 2 1 0 2 0 0 0 0 0 0 0 0 0 0 2 2 0 2 1 2 2 2 0 2 1 2 2 0 2 2 1 1 2 2 0 0 2 2 2 1 1 1 2 0 1 1 1 0 1 1 0 1 0 1 0 0 1 1 1 1 1 0 0 0 2 2 2 2 0 
1 0 1 1 2 2 0 0 2 1 2 0 0 1 0 1 2 1 2 2 2 0 2 0 0 1 2 0 0 2 0 1 2 0 0 0 0 2 0 1 1 2 0 2 2 0 0 1 1 1 2 0 0 1 2 2 2 2 1 1 2 3 2 0 0 0 0 0 0 0 1 0 1 1 0 0 1 2 2 2 1 2 2 2 0 0 0 0 3 1 0 2 1 0 0 2 0 0 1 1 1 0 0 0 1 2 1 1 1 2 1 2 2 0 0 0 0 2 2 2 0 0 2 2 0 2 2 2 0 1 2 2 2 3 0 0 2 2 2 1 2 0 2 2 0 1 2 1 1 0 0 0 0 0 2 1 1 0 2 0 2 2 1 2 2 2 0 1 1 0 0 2 1 2 0 1 2 1 2 2 1 0 2 0 2 0 0 1 2 1 0 0 1 0 1 0 1 2 1 0 1 2 2 0 0 1 0 2 2 0 2 1 1 0 0 0 0 0 2 0 2 1 0 1 2 0 0 1 2 2 2 1 1 0 0 0 0 0 0 2 0 2 2 0 0 0 0 2 0 1 2 1 0 1 2 0 2 2 2 1 0 2 2 2 0 2 1 0 2 1 1 2 2 0 2 2 2 0 1 0 2 2 1 0 1 1 2 0 1 0 1 1 2 1 2 0 1 0 1 2 1 0 2 0 0 2 2 1 2 0 0 0 2 1 1 2 0 2 3 1 1 2 2 2 0 0 2 1 2 0 1 2 0 1 1 2 2 1 0 0 0 2 0 0 0 0 2 2 1 2 2 2 1 2 2 0 0 0 1 2 0 0 0 1 2 1 1 1 2 2 0 1 2 1 2 2 1 2 1 2 0 2 1 2 1 2 1 1 2 1 2 2 2 2 0 2 0 1 1 2 2 2 2 2 0 2 2 0 0 0 0 2 0 1 0 2 2 2 2 0 0 2 0 0 1 2 0 2 1 2 2 2 0 1 0 0 0 2 2 1 2 1 0 0 0 0 2 1 1 2 0 0 2 1 0 2 0 2 1 2 1 1 0 0 2 1 2 2 0 2 2 0 0 1 0 0 2 0 2 0 0 0 2 1 0 2 0 2 1 0 2 0 1 0 2 0 3 1 0 0 3 2 2 0 1 0 2 1 3 0 2 1 2 1 1 2 2 0 3 0 2 0 2 0 0 0 0 2 1 1 1 0 1 0 0 0 2 2 1 2 2 1 0 0 2 1 2 1 2 0 0 1 0 0 2 0 0 0 2 0 2 1 2 2 2 0 1 2 2 1 0 0 0 1 0 0 1 0 2 0 1 2 0 0 0 1 1 2 1 0 1 0 0 0 0 2 2 2 2 0 2 0 0 1 0 1 0 2 2 1 0 2 2 1 1 2 1 2 2 0 0 0 2 2 2 0 0 1 0 1 2 1 2 0 0 0 0 1 2 1 0 0 1 2 0 1 1 0 0 2 2 0 1 0 0 0 2 2 1 0 0 0 2 2 2 1 0 2 2 1 0 2 1 0 2 0 0 1 1 0 2 2 2 2 2 0 1 1 1 0 0 2 1 0 2 2 0 1 0 0 1 2 2 1 0 2 1 0 1 0 2 2 2 0 0 2 0 1 2 2 0 2 0 2 2 0 0 0 0 2 1 0 0 2 0 2 2 1 0 0 2 1 2 2 2 2 1 1 0 0 0 2 1 2 1 2 0 0 2 1 0 0 1 0 2 1 2 1 1 0 0 0 0 2 2 1 0 2 0 2 0 2 0 2 1 2 2 0 1 2 0 2 2 0 1 1 1 2 2 1 1 1 2 0 1 1 1 1 2 2 0 0 0 1 0 0 2 2 0 1 2 1 2 0 2 0 1 2 0 1 2 0 2 2 2 0 2 2 0 2 0 2 2 1 0 2 2 2 0 0 2 0 1 2 0 1 2 1 0 0 0 2 2 0 0 0 0 1 0 0 1 0 0 0 1 0 0 0 0 2 2 1 0 0 2 0 0 2 2 0 0 0 0 0 2 0 0 2 2 0 1 2 0 2 2 0 2 0 2 1 1 2 0 2 0 2 2 1 0 0 2 1 0 1 0 0 0 2 1 0 2 2 0 0 2 1 2 0 2 0 0 1 2 2 0 2 0 1 0 2 1 2 2 2 2 2 2 0 2 2 1 2 2 1 1 0 1 2 0 1 0 1 2 0 2 1 1 0 0 1 2 1 2 2 2 1 2 0 1 2 1 1 1 0 0 0 0 0 2 0 0 0 2 0 0 0 0 0 1 2 1 0 1 0 2 0 0 0 0 0 1 0 0 0 0 1 2 0 1 0 2 2 1 0 1 0 2 0 2 0 0 1 0 1 1 0 0 0 2 0 1 1 0 0 2 2 2 1 0 0 0 2 0 1 1 0 1 1 1 1 2 1 2 1 0 0 0 0 2 0 2 1 1 1 2 1 2 0 1 1 0 0 2 2 0 2 1 0 2 2 2 2 2 3 0 2 0 2 1 0 0 2 0 1 2 0 0 1 0 1 1 0 0 1 2 0 2 2 2 0 2 1 1 0 2 2 2 2 1 0 1 0 3 2 0 0 0 0 1 2 0 2 2 2 0 2 0 0 0 0 0 2 2 2 2 2 2 0 1 2 2 2 1 0 0 2 0 1 2 0 2 0 2 0 0 2 2 0 0 0 2 0 0 2 1 0 1 0 2 1 2 2 2 2 1 1 0 1 1 1 0 1 2 1 2 1 2 2 2 2 2 1 1 2 2 1 2 0 0 0 1 2 1 1 0 0 1 2 2 0 2 2 0 1 0 0 2 2 2 1 0 2 2 2 1 2 0 2 2 2 0 2 2 1 0 1 3 0 0 1 1 2 0 2 2 2 0 2 1 1 1 0 0 0 2 0 0 2 2 3 2 1 0 0 1 0 1 1 1 1 1 1 2 2 2 3 0 0 0 1 2 2 1 2 0 0 2 2 3 0 0 3 2 2 1 0 0 2 0 0 0 1 1 2 2 1 0 2 0 3 2 0 1 1 2 0 2 1 1 0 0 2 1 2 0 0 1 1 0 0 0 0 2 0 0 2 0 0 0 2 0 2 2 2 2 2 1 2 1 1 1 1 1 0 0 0 2 0 0 1 1 1 1 1 1 2 2 1 3 0 0 2 1 2 0 2 2 1 0 1 3 1 0 1 3 1 2 2 1 0 2 1 0 0 2 0 0 0 1 0 0 0 2 0 2 1 2 2 1 2 2 2 0 2 0 2 2 2 1 1 0 0 2 1 2 2 0 1 2 0 1 1 0 2 1 1 2 0 1 0 0 0 0 0 0 0 2 0 2 0 2 0 0 2 0 2 1 1 0 1 1 0 2 1 0 1 2 3 2 0 1 0 0 1 1 0 2 2 1 0 2 1 2 1 0 1 2 2 1 1 1 2 2 2 2 2 0 2 1 0 0 0 0 2 2 0 0 0 2 2 2 2 2 0 1 1 2 1 3 0 2 2 0 0 0 1 2 1 0 1 2 1 1 3 2 1 1 0 0 0 1 2 0 1 2 2 2 2 2 1 1 2 1 1 1 0 1 1 0 1 2 2 2 2 2 0 2 0 2 2 0 1 2 2 2 2 2 2 1 0 1 0 1 1 2 1 1 2 1 0 2 2 2 1 1 0 0 2 1 0 0 0 2 1 2 1 0 0 1 0 2 2 0 0 2 2 2 2 2 2 2 1 0 1 2 0 1 2 1 2 0 1 2 2 2 2 2 0 1 0 0 1 2 1 0 0 0 2 2 2 0 2 0 1 2 2 2 2 1 1 0 1 0 0 0 0 2 2 0 2 0 0 2 0 0 1 2 0 1 2 1 1 1 2 2 1 1 1 1 2 2 2 2 1 2 0 2 1 1 1 1 1 0 0 0 0 0 1 1 1 1 2 2 0 0 1 2 2 0 0 2 1 0 1 2 1 1 0 2 0 0 2 2 2 2 2 2 0 2 2 2 2 2 2 0 0 0 1 0 0 1 2 2 2 2 0 1 0 0 1 1 0 0 1 1 2 2 2 2 2 2 0 0 0 2 0 2 2 0 2 1 1 0 0 0 1 1 2 0 0 1 1 0 2 2 2 0 0 0 1 0 2 2 1 1 2 0 0 0 1 1 0 1 0 2 2 1 0 2 0 0 1 2 2 0 0 0 0 1 1 1 3 1 0 1 0 1 1 2 0 0 0 0 1 1 0 0 0 2 2 0 0 1 0 2 1 0 1 0 2 0 1 2 1 0 2 2 0 0 2 0 1 0 2 0 1 0 1 0 0 1 0 0 2 0 1 2 2 0 0 2 2 0 1 0 0 1 0 1 0 0 1 0 0 2 2 0 0 2 2 1 2 1 2 1 0 1 0 2 2 2 2 2 0 0 2 2 1 2 0 0 0 2 2 1 1 2 0 0 2 2 2 2 1 1 2 0 2 0 0 1 0 1 0 2 0 1 2 0 1 2 2 0 2 0 1 2 1 2 2 2 1 0 0 0 0 2 1 0 1 0 0 0 0 1 1 1 1 1 0 2 2 2 0 2 0 2 1 2 1 0 0 0 1 2 1 2 2 0 2 0 1 1 2 1 1 0 2 2 1 2 1 0 0 1 2 0 2 0 0 1 2 2 1 0 2 2 1 0 2 0 2 1 2 1 2 0 2 2 1 2 0 2 2 0 0 2 2 1 0 1 2 2 1 1 2 0 2 2 0 2 2 3 0 0 0 0 0 1 2 0 0 1 0 1 0 2 2 0 2 0 1 2 1 0 0 0 1 0 0 2 1 1 0 2 2 1 2 2 1 0 0 2 2 0 2 1 1 0 0 2 2 0 0 2 2 1 2 2 2 1 0 1 0 1 1 2 0 1 0 0 2 2 0 0 1 2 1 2 2 0 2 1 0 0 1 0 1 0 0 0 0 2 2 1 2 2 0 0 0 1 1 2 0 0 2 2 2 1 0 1 2 2 0 2 2 0 2 0 0 2 1 0 0 0 0 2 1 1 2 2 2 0 1 2 1 0 1 1 2 1 2 2 3 2 2 2 0 0 1 2 0 1 1 1 0 0 1 0 0 0 0 1 2 0 2 2 2 1 2 1 2 2 2 1 2 1 1 2 0 0 0 0 0 1 1 2 1 1 0 1 2 2 2 0 1 2 2 3 2 0 0 2 2 1 0 2 2 0 0 0 2 1 0 2 0 0 2 0 2 0 0 2 1 0 0 0 2 1 0 0 2 1 0 0 0 0 1 2 2 1 1 2 1 1 2 0 2 2 2 0 0 0 0 3 2 0 2 1 0 0 0 2 1 1 2 2 0 0 0 0 2 2 2 2 1 2 1 0 0 0 2 2 2 2 2 1 0 1 1 2 0 2 2 1 2 2 1 0 2 3 2 1 1 1 0 1 2 0 0 0 0 1 2 0 0 2 2 2 2 2 2 2 2 2 0 1 0 0 2 2 2 1 0 2 2 1 2 0 2 2 1 2 2 2 0 2 0 1 2 1 2 0 0 2 1 0 0 0 2 2 0 0 1 0 0 0 1 1 2 0 1 0 0 0 0 0 2 2 0 1 0 0 1 1 0 0 1 0 1 1 1 1 0 2 2 2 3 2 0 2 2 0 0 2 0 1 2 2 1 0 1 0 1 1 2 3 2 2 0 0 1 0 2 1 0 0 2 0 1 0 2 1 0 1 1 2 0 0 0 2 2 1 2 0 1 2 1 0 2 0 2 1 0 3 0 1 2 1 2 2 1 1 1 2 2 0 2 3 2 1 0 1 0 1 0 2 1 2 0 0 1 2 1 2 0 2 2 0 0 0 2 0 1 0 0 0 0 1 1 3 0 3 0 0 1 2 2 1 2 1 2 2 0 0 0 0 0 2 2 1 2 1 2 2 2 2 0 2 1 2 1 2 2 2 1 2 0 0 0 1 1 0 3 2 1 0 1 0 2 1 0 1 2 2 0 1 2 1 0 2 0 0 0 1 2 1 1 0 2 2 2 2 2 1 0 2 2 2 1 1 0 2 1 0 1 2 0 0 0 1 2 2 2 0 2 0 2 2 1 2 0 2 0 2 0 1 0 1 2 1 1 1 0 0 0 2 0 1 0 0 0 2 0 0 2 1 0 1 2 0 0 1 2 0 0 1 0 0 1 0 2 0 0 1 0 0 2 0 0 1 2 2 2 0 2 0 2 0 2 0 0 2 2 2 0 2 2 2 2 0 2 2 0 1 0 0 0 1 2 0 1 2 0 1 1 2 2 2 2 0 1 1 2 2 0 2 2 0 2 2 2 2 2 0 2 2 1 1 1 2 2 1 1 1 1 0 1 2 2 2 2 2 2 2 0 2 2 0 2 2 1 1 2 1 2 2 2 2 2 2 2 0 2 1 1 0 0 0 0 0 0 1 2 1 1 0 1 0 0 0 0 1 0 2 1 1 2 0 2 2 2 2 3 2 3 0 0 0 0 2 2 3 1 2 0 3 3 0 1 0 2 2 2 0 1 0 1 2 2 0 2 2 1 2 0 2 2 0 1 0 0 2 0 1 1 2 1 0 2 2 2 2 2 1 0 0 2 2 2 1 1 1 2 2 1 1 1 3 2 1 1 1 0 2 2 1 1 2 2 0 1 0 2 1 0 0 3 2 2 2 3 1 0 0 1 1 1 0 2 2 0 0 0 2 0 2 1 1 2 0 0 0 0 1 1 2 1 0 0 2 0 2 1 0 1 1 0 2 2 2 1 1 1 1 1 0 0 0 1 0 0 1 2 0 0 2 1 1 1 1 2 2 1 2 2 1 0 1 0 0 1 1 1 1 1 2 2 1 2 2 2 1 0 2 2 1 0 0 1 0 1 1 1 0 0 0 1 1 2 1 0 1 2 1 0 0 1 0 1 2 0 0 2 2 1 0 1 1 2 2 2 0 2 2 3 0 1 2 2 3 1 1 1 2 2 2 1 2 0 2 1 1 1 0 2 0 1 2 2 2 1 1 3 2 1 0 1 1 0 2 1 0 0 2 1 1 1 1 2 2 0 0 1 1 1 1 1 3 1 1 2 1 1 2 1 0 1 0 1 0 0 2 0 3 0 0 0 0 0 0 0 0 0 0 2 1 2 1 1 1 0 0 1 0 0 0 0 1 1 1 2 0 0 0 1 1 1 0 2 0 0 0 0 1 0 1 0 2 2 2 0 1 1 2 0 0 1 1 0 2 0 0 2 0 0 0 0 1 2 2 2 1 2 0 0 2 1 0 0 1 2 2 1 0 1 0 1 0 0 2 1 2 0 1 1 2 2 0 2 1 0 2 2 2 1 2 1 2 2 2 1 1 2 1 2 1 0 1 1 0 0 0 1 2 0 2 2 0 0 2 0 0 0 2 2 2 0 1 2 0 1 2 2 1 0 1 0 1 2 1 0 0 0 0 1 1 1 0 0 0 1 1 1 0 0 1 1 0 2 0 0 0 0 0 0 1 1 1 1 1 0 1 0 2 1 0 1 1 0 2 2 2 1 2 2 2 2 1 2 2 1 0 1 1 0 0 2 0 1 0 2 1 0 1 0 0 0 0 1 1 2 0 0 1 1 2 1 0 1 1 1 1 2 1 0 1 0 1 0 0 2 0 1 0 2 1 2 0 0 0 0 0 0 0 1 1 0 1 2 2 2 0 0 2 2 1 1 2 2 2 0 1 1 1 0 1 1 0 1 0 2 1 0 0 2 0 2 2 0 1 2 1 2 2 0 0 0 1 2 0 2 0 0 0 1 2 0 0 0 0 0 0 2 1 2 1 1 0 0 2 2 2 1 2 0 1 0 0 0 0 0 2 1 0 0 2 0 0 1 0 2 2 0 1 2 0 1 0 1 2 1 1 0 2 2 2 0 0 1 0 0 0 1 0 0 1 1 0 1 0 2 2 0 1 2 0 2 1 0 0 0 0 2 0 1 2 0 1 1 0 0 1 0 1 0 2 0 2 0 0 0 2 0 0 0 2 2 0 2 2 0 0 1 1 0 2 1 1 0 2 0 0 3 2 2 1 0 1 2 0 0 0 0 1 1 0 1 2 2 2 2 2 2 1 0 0 1 1 1 0 1 0 2 0 0 1 1 0 0 2 0 1 0 2 2 0 0 2 1 0 0 2 0 1 1 1 1 1 2 2 1 2 2 1 2 1 0 0 2 2 2 1 1 1 0 0 2 1 2 1 2 2 0 0 2 2 2 0 2 2 3 1 2 2 1 0 2 2 0 0 0 2 2 2 2 1 2 2 2 3 2 2 1 2 0 2 2 1 2 1 0 0 3 2 2 1 2 0 0 0 2 0 2 3 1 0 1 0 0 1 2 2 0 0 2 2 0 0 0 2 2 1 0 2 2 0 3 2 0 3 1 1 2 0 0 1 0 2 0 0 1 1 0 2 2 0 3 1 2 2 1 2 2 0 0 2 2 0 2 0 1 2 2 2 3 2 1 2 2 2 1 3 0 1 1 2 2 2 0 0 0 1 2 1 2 2 1 1 1 3 3 1 1 2 3 3 2 2 1 2 2 2 2 2 2 2 1 2 0 1 2 0 0 1 1 3 1 2 0 0 1 0 0 0 2 3 1 2 2 0 3 3 2 1 0 1 0 1 0 2 0 1 1 2 2 0 2 1 2 0 3 3 2 0 0 3 2 0 0 1 2 2 2 3 1 1 0 2 2 2 2 1 1 0 2 2 3 1 2 1 0 0 2 2 0 0 1 2 1 0 0 1 1 0 0 1 2 0 0 0 0 1 0 1 1 0 0 3 1 2 0 0 0 2 2 1 0 1 2 3 2 2 0 0 1 2 2 1 2 1 1 0 2 2 0 1 0 0 0 0 1 0 2 0 0 0 2 0 0 0 2 2 1 2 0 1 0 2 1 1 2 2 0 2 1 2 0 1 2 2 0 0 0 2 0 2 0 2 2 1 2 0 1 0 0 0 0 1 0 0 0 0 0 0 2 2 1 0 0 1 2 2 1 1 1 2 1 1 1 2 2 1 1 0 2 0 1 1 2 1 0 0 0 0 1 1 1 0 2 0 0 2 1 0 0 2 0 1 1 1 0 0 0 2 1 2 2 1 1 0 0 0 1 1 0 0 2 1 2 2 1 0 1 2 2 2 2 2 2 2 2 2 1 0 3 2 2 2 0 2 1 2 0 2 1 0 0 2 2 2 0 2 1 2 2 2 0 1 0 1 0 0 0 0 1 0 0 0 1 1 1 0 1 0 0 3 1 0 0 2 2 2 2 1 0 1 2 3 2 2 1 2 0 0 0 0 1 0 0 2 1 0 1 2 1 0 0 1 3 2 0 1 2 2 1 1 0 0 1 3 0 2 0 2 1 0 1 2 3 0 3 2 2 2 0 0 1 2 0 2 0 1 1 0 0 2 1 0 2 2 2 1 1 0 0 0 2 1 2 0 2 0 0 0 2 0 0 0 0 0 1 0 2 0 1 0 2 0 0 1 0 0 0 0 2 2 1 0 0 2 0 0 0 2 1 0 1 0 2 0 1 0 1 0 2 0 1 2 2 0 0 2 1 2 3 0 0 0 0 2 0 2 2 1 1 2 2 1 0 1 3 1 1 1 0 1 0 3 0 2 2 1 1 1 0 2 2 0 2 3 0 0 1 2 1 1 2 2 1 0 1 2 1 0 1 2 2 1 0 2 0 2 2 0 2 1 2 0 2 0 1 1 1 2 0 0 2 0 0 2 1 2 2 1 0 2 0 1 2 2 2 0 2 1 0 2 1 2 2 0 3 3 1 1 1 0 1 1 2 2 2 1 1 2 0 2 2 1 2 1 0 0 2 2 2 1 2 1 1 2 1 2 2 0 0 0 2 1 3 2 2 2 2 0 0 2 1 0 0 0 0 0 3 0 1 2 2 2 2 2 2 0 0 1 1 1 1 1 2 0 1 0 1 2 1 0 2 2 1 2 2 3 2 0 0 0 1 1 2 2 2 2 2 1 1 0 1 2 1 2 1 2 0 2 2 2 2 2 1 2 2 2 2 0 2 0 0 0 2 1 2 2 1 2 1 1 2 0 2 2 0 1 2 0 2 0 0 2 1 0 0 0 1 0 3 3 1 0 3 1 1 1 2 1 2 0 1 0 1 0 0 2 1 2 3 3 0 2 0 0 1 0 0 3 1 0 1 0 1 1 0 0 1 2 3 2 2 2 2 3 1 1 2 2 0 0 0 2 0 1 1 2 2 3 0 1 2 0 0 0 1 0 1 2 1 1 0 1 0 2 2 1 1 0 2 2 1 0 0 2 0 2 2 1 2 0 1 0 2 0 1 2 1 1 0 2 1 0 0 2 2 2 2 0 1 2 2 1 2 0 2 2 1 2 2 2 1 2 1 2 2 2 1 1 1 2 2 0 2 0 1 1 0 1 0 2 2 1 1 1 1 2 2 2 1 1 1 0 0 2 2 1 2 0 1 2 1 0 2 2 2 0 2 2 0 1 2 0 1 0 2 0 1 1 0 0 1 0 0 1 1 0 1 0 1 2 0 2 2 0 0 0 2 1 0 1 2 1 0 2 1 0 0 0 2 1 0 1 0 2 0 0 2 2 0 0 2 0 0 0 2 2 0 0 2 0 0 1 0 3 2 2 0 1 2 1 2 0 2 2 2 3 1 1 1 2 2 2 2 2 0 0 2 1 1 0 1 2 0 2 2 2 2 2 2 2 2 1 0 1 0 3 1 2 2 1 0 2 0 0 0 0 2 1 0 2 2 2 1 2 2 2 2 2 1 2 0 2 2 1 2 1 1 0 1 2 0 0 1 0 2 1 2 1 0 1 2 3 0 0 0 1 0 2 1 2 1 1 2 1 0 0 1 0 1 0 0 1 0 1 2 1 0 0 1 0 0 3 3 3 3 0 0 0 0 2 0 1 1 2 2 2 0 2 3 0 0 1 2 1 0 0 1 1 1 1 2 0 0 1 2 1 0 2 1 0 0 1 0 0 0 0 1 1 2 2 2 1 1 0 0 2 2 0 2 1 1 0 0 0 2 2 2 0 2 0 2 1 0 2 2 0 0 0 1 2 2 0 1 0 0 2 0 2 2 0 1 2 1 2 2 0 0 0 1 2 1 1 1 0 1 0 1 2 2 2 0 0 0 0 0 1 1 2 2 1 2 1 0 2 0 2 2 2 1 0 1 0 0 1 0 2 2 1 0 1 3 0 0 0 0 0 0 3 0 0 0 0 2 0 2 0 0 0 0 0 2 3 0 0 0 3 0 1 0 3 2 0 0 0 0 0 0 1 0 0 2 2 2 0 2 2 1 2 0 0 0 1 2 2 1 2 2 0 1 2 1 0 0 1 2 0 0 0 1 2 0 0 0 0 0 1 0 0 0 2 0 0 1 0 1 1 2 2 1 2 2 2 1 2 2 2 2 2 2 2 1 2 2 1 1 1 1 1 0 1 2 1 2 2 0 2 2 2 0 0 0 2 1 1 1 1 1 1 0 1 2 0 1 0 0 0 2 1 2 0 0 1 1 0 1 1 0 2 1 1 2 1 2 2 2 1 0 1 1 2 0 2 1 1 0 2 2 2 2 0 2 0 0 1 1 2 0 0 2 0 2 1 1 0 0 1 0 0 0 1 0 2 0 0 0 1 2 1 0 0 0 0 0 2 0 2 0 1 0 2 1 1 1 0 1 1 2 2 2 2 1 1 0 2 2 1 2 0 0 1 2 2 1 0 1 0 0 1 3 2 2 1 2 0 1 2 0 0 2 3 0 1 1 0 0 0 1 0 1 0 0 1 0 1 0 0 1 1 1 3 0 1 0 2 2 1 2 2 2 3 2 2 0 0 0 0 1 1 0 0 0 2 2 1 2 1 1 2 2 2 1 0 1 1 2 1 2 2 2 0 0 2 2 1 2 0 2 2 0 0 2 2 2 0 3 2 2 2 1 0 1 0 2 2 2 1 1 1 2 2 3 2 0 0 2 1 1 3 0 2 1 2 1 2 1 0 1 2 0 0 0 0 0 2 1 0 0 0 0 3 0 0 1 2 2 2 1 1 1 2 2 2 1 1 0 0 1 1 2 2 0 0 2 1 0 1 2 1 3 2 2 2 1 1 1 0 0 0 0 0 0 0 1 1 2 0 1 1 0 2 0 0 0 2 2 1 1 2 0 2 0 0 0 2 3 0 1 0 2 2 2 2 0 0 1 2 2 0 1 0 0 2 1 0 1 2 3 0 0 2 2 1 3 3 2 0 2 2 1 1 2 0 1 0 3 1 0 2 0 0 0 1 1 0 0 2 2 1 1 2 0 2 1 2 2 0 1 2 0 2 1 0 0 0 2 3 0 0 0 0 1 1 2 1 1 2 1 0 1 2 1 1 1 1 2 0 0 0 2 1 0 0 0 1 2 1 1 1 1 0 0 0 1 0 0 0 0 0 1 1 2 2 1 0 0 1 1 1 1 2 1 1 0 2 1 2 2 1 0 0 0 0 0 0 1 0 2 0 1 0 2 0 0 0 2 2 0 3 2 0 2 0 1 0 2 2 1 0 0 0 0 1 1 0 1 1 1 0 1 0 1 1 0 2 0 0 0 2 2 0 1 1 1 0 2 0 0 1 2 2 2 0 0 0 1 1 0 0 2 2 1 0 2 2 0 2 0 2 3 2 1 0 2 2 0 0 0 1 0 0 2 1 0 1 0 1 0 1 0 3 0 0 0 0 1 0 0 0 0 2 2 2 2 2 2 2 2 2 0 0 2 1 2 2 0 0 1 2 2 2 2 3 1 2 2 2 2 1 2 1 2 2 2 0 0 1 1 1 1 0 0 0 2 2 2 2 1 2 1 2 1 0 0 2 0 2 2 1 2 2 2 2 2 2 1 1 0 2 2 1 2 1 1 2 2 2 2 2 0 0 0 0 2 2 2 2 2 2 2 2 2 1 0 1 1 1 1 3 2 1 2 1 1 2 0 0 0 1 2 1 0 0 0 0 3 3 0 0 1 0 0 2 0 0 0 0 1 1 0 0 2 3 3 2 0 3 1 2 2 0 0 1 0 1 1 2 2 0 0 1 0 0 0 2 0 2 3 1 0 1 0 0 0 1 2 0 1 0 1 1 0 0 1 0 1 1 1 0 0 0 2 0 2 1 1 2 2 2 1 0 2 2 2 2 2 2 2 1 0 0 1 0 2 1 0 0 1 1 1 2 2 0 2 0 0 0 1 1 2 2 1 1 2 0 0 0 0 3 0 0 0 1 0 2 1 3 0 0 2 0 0 2 0 0 0 1 0 3 0 2 2 0 2 2 0 1 0 0 1 2 1 0 0 0 2 2 2 2 1 0 2 1 1 1 0 1 1 2 1 2 2 2 0 0 2 3 2 1 1 0 0 1 2 2 2 2 1 2 1 0 0 2 1 2 2 1 1 0 2 0 1 2 1 1 0 2 2 0 2 0 1 1 0 1 2 0 1 3 1 2 1 2 2 0 0 1 0 0 0 1 2 0 2 1 0 3 2 0 2 2 0 2 1 2 2 2 2 0 2 0 1 0 1 0 0 0 2 2 2 0 2 1 0 0 0 0 0 0 2 0 2 2 2 1 0 0 0 0 0 2 1 0 1 0 0 0 0 0 2 2 0 0 2 1 0 0 1 2 2 1 1 1 1 2 1 0 2 2 1 0 1 1 2 2 2 2 1 1 2 0 1 1 1 2 1 0 1 1 0 1 0 0 2 2 2 0 0 2 2 0 1 0 2 0 1 2 2 2 2 2 2 0 2 1 1 1 2 2 2 3 2 2 0 2 2 2 0 1 0 2 2 2 0 2 1 0 0 1 3 2 0 3 2 0 0 1 1 0 0 2 1 1 1 2 0 0 0 2 0 2 3 2 0 2 0 0 2 0 2 2 0 2 1 2 3 2 2 1 0 3 0 0 3 0 0 2 2 2 2 0 0 2 1 0 1 1 2 1 1 3 1 1 1 2 1 2 0 0 0 0 2 1 2 2 2 2 1 1 1 1 0 2 2 1 0 2 2 2 0 0 2 2 0 1 0 2 0 1 0 3 2 1 1 3 2 0 0 0 0 0 2 1 1 0 1 1 3 0 0 0 0 1 0 1 0 0 2 2 2 2 3 2 1 0 0 0 0 0 2 2 2 1 0 0 1 0 0 0 1 1 2 1 2 2 1 0 2 3 3 0 0 3 0 1 0 1 0 0 1 0 2 2 2 0 0 0 2 1 0 3 2 0 1 1 1 0 2 0 2 1 1 2 1 2 0 2 2 0 2 2 1 2 2 1 2 0 1 1 1 0 2 0 2 1 2 2 2 1 0 1 0 1 2 2 2 2 1 2 1 0 2 2 0 2 0 0 0 3 2 2 2 1 1 0 2 1 0 2 0 0 0 0 1 1 2 0 0 0 2 0 0 2 0 0 1 1 0 0 0 1 0 0 0 1 0 2 2 2 2 1 0 1 1 0 0 0 2 1 1 1 0 1 0 1 2 0 1 2 1 1 2 2 0 1 2 0 0 0 0 1 0 0 0 3 0 0 0 0 0 0 2 2 0 1 2 2 2 1 0 0 1 2 2 0 2 2 1 2 2 2 0 0 2 2 1 1 1 1 2 0 1 2 1 0 1 0 0 1 0 1 1 0 2 1 1 1 1 0 0 0 0 1 1 1 0 
0 0 0 1 2 0 0 0 1 0 2 1 0 0 3 1 1 1 1 2 2 0 0 0 0 1 2 0 0 2 0 1 1 0 0 0 0 1 0 1 0 2 1 2 2 0 0 1 1 0 1 0 0 1 0 3 2 3 0 0 1 3 2 0 0 1 0 2 2 0 0 1 0 1 0 0 0 1 1 1 3 2 3 1 1 1 0 0 3 0 0 2 0 3 0 1 0 0 1 2 1 3 0 0 1 1 1 0 1 1 0 1 2 0 0 0 0 2 2 2 0 3 2 3 1 2 2 2 0 1 2 2 2 1 3 2 2 1 2 1 2 1 2 1 1 0 2 1 3 0 3 3 0 0 2 1 1 0 2 0 2 1 1 2 1 1 0 1 3 0 0 1 1 1 0 0 1 1 2 1 0 0 1 0 1 0 3 3 2 0 3 3 1 0 1 3 3 2 1 1 1 1 2 3 0 1 0 1 1 0 2 1 1 0 0 1 0 0 2 1 1 1 0 0 2 0 1 0 1 1 1 0 0 3 0 0 0 1 1 2 0 1 2 0 0 0 0 2 3 1 1 1 0 0 1 1 2 2 2 0 0 2 2 1 0 2 1 0 2 3 1 2 2 0 1 2 0 0 1 0 1 2 1 0 1 0 2 0 1 0 0 3 2 1 1 0 1 0 1 3 2 0 1 0 0 2 1 3 2 3 0 3 2 1 0 1 0 1 0 3 0 1 2 2 0 1 2 0 1 0 0 2 0 0 0 1 1 0 0 0 3 3 0 0 0 3 1 1 3 2 2 2 1 1 1 3 0 0 1 2 0 0 0 1 2 3 2 1 2 3 0 1 3 0 1 2 1 2 0 1 0 2 2 1 2 1 1 1 1 1 2 2 2 1 1 2 3 2 3 2 2 1 2 1 0 1 0 0 0 3 0 2 0 1 0 2 2 2 2 3 3 2 0 0 0 2 0 1 1 1 1 3 0 1 0 2 0 1 1 0 1 3 0 0 0 0 2 1 1 1 0 3 1 1 3 3 0 1 0 2 1 3 3 0 2 1 1 0 0 2 2 3 0 3 3 0 0 0 3 2 0 0 1 3 0 2 0 1 0 3 2 0 0 0 2 1 1 3 0 0 1 2 3 0 0 0 2 0 3 0 2 1 1 1 3 1 2 2 2 0 2 2 2 0 0 0 0 2 3 1 1 1 1 0 0 0 1 2 1 1 1 1 2 1 1 1 1 1 2 0 0 0 0 0 2 2 0 0 2 1 1 1 2 2 1 1 1 2 1 0 3 0 0 1 1 0 1 0 2 0 1 2 1 0 3 0 0 2 1 0 1 0 0 0 1 1 1 1 1 0 1 1 0 1 0 3 0 1 2 1 3 2 2 0 2 2 0 1 2 3 0 3 2 1 1 3 0 1 0 3 1 0 2 0 3 3 0 1 0 3 0 0 1 1 3 0 3 3 0 3 2 0 1 0 0 0 1 1 1 0 1 3 2 1 2 0 0 2 0 3 0 1 1 3 2 0 0 0 3 0 1 1 1 1 1 3 3 1 0 0 0 1 1 0 1 2 0 1 0 3 0 2 2 0 0 1 1 0 1 0 1 1 2 0 0 2 0 1 2 2 0 2 0 2 1 0 3 0 0 3 1 0 0 1 3 1 2 0 3 0 1 1 2 1 2 3 1 0 0 0 0 1 0 2 1 2 1 3 2 2 1 1 3 0 2 3 1 1 1 1 3 0 0 2 1 0 0 2 3 2 0 2 0 2 3 2 1 3 0 2 0 2 3 0 0 2 2 2 2 1 1 0 2 3 1 0 1 2 2 2 0 0 0 1 0 0 2 1 0 1 2 2 2 3 2 0 1 2 1 1 2 0 2 2 2 0 2 2 0 2 0 2 1 1 0 1 2 2 0 0 2 3 1 1 0 1 1 2 0 0 0 1 3 0 1 0 0 1 0 0 1 0 0 3 0 3 0 1 0 2 2 1 0 0 1 0 1 2 1 0 0 0 0 0 1 0 0 2 1 0 1 1 3 3 2 2 2 0 2 3 1 2 0 1 0 1 2 0 0 0 1 2 0 3 3 2 0 2 1 2 2 1 1 0 2 0 1 0 2 2 0 1 3 3 0 1 0 1 0 2 2 2 2 2 2 2 2 0 2 2 1 2 1 1 1 3 0 2 0 0 0 1 2 0 1 1 1 0 0 3 2 1 1 2 1 0 1 3 1 2 3 0 1 0 0 1 0 3 2 3 0 0 1 0 3 1 0 1 0 2 3 0 1 0 2 0 0 0 0 0 2 0 0 0 0 0 1 0 1 0 0 2 1 0 0 0 1 0 2 0 0 1 0 1 1 0 0 0 2 0 0 1 2 0 1 1 1 2 0 0 0 2 0 1 1 0 0 0 1 0 1 1 1 1 0 0 0 0 2 0 1 0 2 1 1 1 2 3 1 1 0 0 1 2 0 1 0 0 2 2 2 1 2 2 0 2 0 2 1 3 0 1 0 1 2 0 0 0 0 0 2 0 3 0 2 0 2 2 2 0 2 3 1 3 2 1 0 3 3 3 0 3 3 1 0 0 0 0 0 2 1 2 2 2 0 1 0 0 0 1 0 2 2 2 3 2 1 3 1 2 2 2 0 0 0 2 0 1 1 0 2 0 1 3 0 1 2 0 0 0 2 0 0 2 3 0 1 3 2 1 2 2 1 2 1 1 0 1 2 0 0 0 2 3 1 3 2 2 1 2 1 0 1 0 1 2 2 3 0 0 1 1 1 0 3 0 0 2 1 0 2 2 0 0 0 3 2 2 1 3 0 1 3 1 3 3 3 1 1 1 0 2 2 0 0 1 3 3 3 1 0 3 0 2 3 1 0 2 3 1 0 0 0 0 1 3 0 1 2 3 3 3 0 0 1 0 0 0 0 0 0 1 2 2 0 3 0 1 3 0 1 1 3 2 3 0 1 2 1 0 0 0 2 1 1 0 2 0 0 0 0 0 0 1 1 1 0 2 3 0 1 0 0 1 2 0 3 3 1 3 2 2 0 2 0 0 3 3 0 0 0 1 2 0 0 1 0 3 2 2 0 2 2 2 3 2 3 1 1 3 1 1 2 0 1 0 2 0 0 0 1 1 1 1 3 2 1 1 0 0 1 2 0 2 0 2 1 3 0 1 2 1 0 1 0 2 1 1 1 0 2 0 1 3 2 0 0 0 1 1 0 0 3 0 2 1 1 2 0 2 1 3 0 1 0 2 2 2 1 3 0 0 2 0 2 2 0 1 2 0 0 3 0 0 1 0 1 0 1 0 0 0 0 0 0 0 2 0 1 0 2 0 1 2 0 2 1 1 0 0 1 3 2 1 0 1 1 3 2 0 1 0 3 1 1 0 2 1 0 0 2 1 2 1 0 1 1 3 1 0 1 1 2 1 2 2 0 1 1 0 0 0 0 2 1 0 0 3 2 2 2 1 2 0 1 3 2 1 1 0 2 2 0 0 0 1 1 1 0 1 1 0 0 3 2 3 1 0 0 0 1 3 0 0 2 2 2 2 2 0 1 1 1 1 1 0 1 1 0 1 3 2 2 1 2 0 2 0 2 2 0 1 2 2 2 3 2 1 1 0 1 0 0 1 2 1 3 2 1 0 2 2 2 1 3 0 0 2 0 3 0 0 1 3 2 1 0 0 1 0 2 2 0 0 2 0 1 2 2 3 3 1 0 2 2 3 3 0 0 2 0 0 2 2 2 2 1 0 1 0 0 0 1 1 0 3 0 2 1 1 0 2 0 0 2 2 1 2 1 3 0 0 0 0 1 3 1 1 0 2 0 0 2 0 0 0 2 0 0 1 0 0 3 2 2 3 0 0 3 2 2 1 1 0 2 0 2 1 1 0 3 3 0 1 1 0 0 0 3 0 1 2 2 0 2 1 2 1 0 0 1 0 0 1 1 1 2 2 2 0 0 0 2 2 1 2 1 0 2 1 1 0 2 2 0 0 0 1 0 3 3 2 2 0 2 0 1 0 0 2 1 0 0 2 2 3 3 1 1 2 2 3 3 0 1 0 3 2 0 2 1 1 0 3 0 1 3 3 0 1 1 0 0 1 2 2 0 2 0 0 0 1 1 1 1 1 0 0 0 0 0 0 1 0 1 2 2 0 1 0 1 3 1 1 0 0 1 0 0 3 1 1 1 0 1 0 1 3 3 0 0 0 3 3 1 0 0 0 2 3 0 0 1 1 2 0 0 1 1 1 0 1 2 1 3 1 2 0 0 1 1 0 1 1 0 3 3 1 0 0 1 0 0 2 1 0 2 2 1 0 1 2 3 3 2 3 1 0 1 3 0 2 0 3 2 0 0 0 2 2 3 1 3 2 3 1 1 0 2 2 1 2 1 0 0 2 2 1 2 0 0 0 2 2 1 3 1 0 0 2 1 2 2 0 1 2 0 2 0 0 1 1 3 0 2 0 3 3 0 0 2 2 0 2 1 0 2 1 2 1 2 2 0 3 0 1 2 3 0 1 1 0 1 0 1 1 1 1 1 0 2 2 2 3 2 0 2 1 2 1 1 0 3 3 2 1 2 2 0 2 3 1 3 2 1 1 0 1 2 3 2 1 0 0 3 2 0 2 0 0 1 2 2 1 0 0 0 1 0 2 1 1 2 0 0 0 0 2 2 1 1 2 1 2 0 1 1 2 0 0 1 2 2 0 2 0 0 2 1 0 2 2 3 3 0 3 0 0 1 2 0 0 1 0 1 0 2 3 3 2 3 1 3 1 0 0 0 1 0 0 1 0 1 0 2 3 3 1 2 2 0 1 1 2 3 1 1 0 0 0 2 1 0 0 2 2 1 2 2 1 0 0 0 0 1 1 2 1 1 3 0 3 2 3 0 0 1 2 2 2 0 2 2 0 2 2 0 1 0 3 0 3 2 2 0 2 1 0 3 0 0 1 2 0 0 2 1 2 3 0 1 1 2 0 2 1 0 2 1 1 2 1 3 3 1 0 2 0 0 2 2 1 0 0 2 0 0 1 1 2 1 1 2 3 1 2 2 1 0 2 1 0 2 1 1 3 0 1 3 3 0 0 0 1 0 1 3 2 1 1 0 2 1 1 0 1 2 1 1 1 0 1 3 0 1 0 3 0 0 0 1 1 1 1 0 1 2 2 3 1 3 0 2 2 1 0 2 1 0 0 0 2 1 1 2 0 0 2 0 2 0 0 2 0 0 0 0 2 3 0 0 2 1 0 0 0 0 3 2 2 1 3 2 0 1 2 0 2 2 2 0 0 0 0 2 1 0 1 1 1 0 0 2 3 0 2 2 0 0 0 0 1 2 2 2 3 2 1 0 3 0 2 2 1 1 1 1 0 1 1 2 1 2 2 0 2 2 1 0 1 0 1 2 3 1 1 1 2 1 3 3 0 1 2 0 0 1 2 2 3 1 2 2 2 2 0 0 1 0 2 2 2 3 0 2 1 3 3 3 2 2 1 2 2 2 0 2 3 0 2 2 1 0 3 1 0 0 0 0 2 2 0 0 1 0 0 1 3 1 1 0 0 0 0 0 0 0 2 1 1 1 0 0 1 1 0 1 1 3 1 0 1 0 0 2 1 1 1 2 0 1 2 0 0 2 1 1 2 2 1 1 1 3 1 1 0 2 1 2 0 0 0 1 2 3 1 0 2 0 1 1 2 1 0 3 1 1 0 1 1 1 3 0 1 1 1 2 1 3 2 1 2 0 0 3 0 2 1 1 1 1 0 3 0 2 2 0 1 2 2 1 0 3 0 1 0 2 0 1 1 1 0 2 2 2 3 2 1 0 0 0 1 3 1 3 0 3 1 1 3 2 2 0 0 1 3 2 1 0 2 0 2 2 0 0 0 0 0 2 2 1 2 3 3 1 1 1 0 1 0 1 0 2 1 2 3 2 3 0 0 1 3 0 0 2 0 0 0 3 2 1 0 2 2 2 1 1 2 1 0 3 0 0 0 0 2 1 2 0 2 1 1 2 1 1 3 2 0 1 1 1 0 2 1 1 1 2 0 3 3 3 2 1 0 0 2 0 2 2 1 1 2 2 0 1 0 1 0 1 2 1 1 0 0 0 0 2 0 0 0 0 0 2 0 1 1 0 0 1 1 0 0 0 1 0 0 1 0 0 0 3 2 0 0 0 0 3 1 0 0 1 2 2 2 0 2 0 2 0 2 0 0 1 2 1 0 2 2 2 2 0 1 1 0 3 3 0 0 1 2 0 1 3 0 1 1 2 2 2 3 3 1 2 2 3 0 2 2 0 2 0 2 1 2 1 1 2 3 1 1 2 3 0 1 0 0 0 0 2 0 2 2 1 2 2 1 1 2 0 2 2 1 1 2 0 2 2 2 1 2 2 3 3 2 1 0 0 0 0 0 0 1 1 2 1 1 1 1 0 1 0 0 1 0 1 3 1 2 0 2 1 2 2 1 1 3 0 0 0 2 2 3 3 0 3 1 3 2 0 1 1 1 1 1 0 1 1 0 1 2 0 1 2 0 3 0 2 0 0 1 0 0 2 0 1 1 2 0 0 1 1 1 2 1 1 0 1 2 2 2 1 3 1 1 1 0 0 1 3 1 1 0 1 0 1 2 1 0 1 2 0 2 0 2 2 3 2 1 2 1 2 2 1 0 0 1 1 1 1 2 2 2 0 0 2 0 2 1 1 0 0 0 0 2 1 0 1 1 3 0 2 3 2 1 0 0 0 3 2 2 2 1 0 0 3 1 0 1 3 3 0 1 0 2 3 0 2 3 1 1 0 2 3 0 2 2 1 0 0 3 0 2 1 1 0 1 1 1 3 2 2 2 2 1 1 2 3 0 0 2 0 1 1 0 0 0 1 0 0 2 0 0 0 1 0 0 3 2 0 1 2 0 0 2 1 0 0 1 1 2 2 1 0 2 2 1 1 1 2 1 3 0 1 3 2 1 1 1 1 0 3 1 0 1 0 1 0 1 2 2 3 1 1 1 1 0 0 0 1 0 2 1 0 0 2 2 0 1 1 2 2 0 3 0 1 0 1 0 3 1 2 2 0 2 2 3 0 1 0 2 0 1 1 1 1 0 0 0 0 0 0 0 0 0 0 2 3 2 2 1 1 0 0 1 3 0 0 0 1 2 0 2 0 0 3 1 2 1 0 2 0 0 0 0 2 0 1 3 2 2 1 0 0 3 1 0 0 1 3 3 2 0 0 0 1 3 1 0 1 2 2 2 0 1 0 0 1 1 0 0 1 2 1 1 0 1 3 3 0 0 2 1 2 0 1 0 2 2 0 1 0 0 2 3 2 0 2 0 2 2 1 0 0 1 2 3 0 0 1 1 3 1 0 3 1 1 1 3 0 3 2 3 1 0 2 2 2 0 1 1 0 0 2 3 3 0 3 0 3 2 1 0 2 1 1 1 1 0 1 0 0 3 3 0 0 0 1 2 3 3 3 0 0 0 0 0 1 1 1 1 3 0 0 0 2 0 3 1 1 0 2 1 1 1 2 1 1 2 1 2 2 0 1 1 1 0 1 2 0 3 3 2 2 0 0 0 3 2 3 0 2 0 0 0 1 0 2 0 0 1 1 3 3 2 3 0 0 0 1 0 0 1 0 2 1 2 1 2 0 1 0 3 2 0 0 0 1 1 0 1 1 1 0 0 2 2 0 1 2 3 3 3 1 0 1 3 2 1 1 1 3 1 1 3 0 2 0 1 1 3 0 1 1 1 2 0 0 0 0 1 0 1 0 0 0 0 2 3 0 0 0 0 0 2 3 2 0 1 0 0 1 2 3 3 2 0 1 0 3 0 0 0 1 1 0 0 2 0 3 1 1 1 2 0 0 2 0 1 1 1 2 1 3 0 2 2 2 0 0 0 0 0 3 1 0 0 3 1 1 3 0 2 2 1 3 2 0 2 0 0 0 3 0 2 0 1 1 0 1 0 0 0 3 3 0 3 2 0 2 0 0 3 2 0 0 3 2 2 0 2 2 0 1 1 0 0 1 2 3 3 1 0 0 3 1 2 1 0 1 3 0 0 0 1 1 1 3 2 2 1 1 2 1 1 0 0 3 1 3 1 3 1 0 2 1 0 1 0 3 0 2 0 1 0 2 2 0 1 2 2 0 0 1 0 2 1 2 0 3 1 1 0 2 1 2 2 1 3 1 2 2 3 0 1 3 1 3 2 2 3 2 1 3 0 0 2 2 3 1 2 2 2 0 2 2 0 0 2 2 0 3 3 1 2 2 2 3 2 1 1 2 2 1 1 3 3 1 3 1 2 0 0 0 1 3 0 2 0 0 0 0 2 3 0 1 1 0 1 2 3 1 1 2 1 0 1 2 0 0 1 2 2 1 0 2 2 0 2 1 1 1 2 3 1 0 0 3 0 2 0 0 0 3 3 2 2 0 3 1 1 1 3 2 3 0 0 2 1 1 1 3 0 1 2 2 3 3 3 2 2 0 3 0 0 3 1 2 3 2 0 3 3 0 1 0 3 2 1 1 1 0 3 0 0 2 3 2 2 2 1 1 1 1 1 2 1 3 2 1 0 3 2 0 0 1 0 0 3 1 0 0 0 0 0 0 2 3 2 1 2 0 0 3 2 3 3 0 1 1 0 2 3 2 0 0 2 0 2 2 1 0 0 0 2 0 0 3 2 3 3 1 2 0 2 0 3 3 0 2 3 2 3 3 0 0 2 1 3 3 1 3 3 0 2 2 0 3 3 2 1 3 3 0 0 0 0 2 1 1 3 0 0 3 3 3 3 3 1 3 0 2 0 0 0 2 2 1 0 1 2 3 2 1 3 3 2 3 2 2 0 1 1 0 2 1 0 3 0 3 3 0 1 1 2 0 0 3 2 0 0 3 1 1 1 2 3 2 0 1 1 2 2 2 0 2 0 2 0 1 1 1 3 0 0 1 0 2 0 1 3 3 2 3 3 0 0 0 0 3 3 0 0 3 0 0 0 2 1 0 2 3 2 2 0 0 1 2 1 1 3 2 2 0 3 0 1 0 1 1 2 1 0 1 0 0 0 0 0 3 2 0 3 2 0 3 2 1 0 0 1 0 3 3 3 2 1 2 2 1 3 3 0 1 1 0 0 0 1 0 3 1 1 1 1 2 2 1 2 2 2 2 2 1 1 0 3 2 2 2 1 1 1 2 0 1 1 0 1 2 2 2 0 2 1 2 2 1 0 0 0 1 3 1 1 0 0 1 0 1 2 1 0 0 1 0 2 2 1 3 3 1 1 2 1 1 1 2 2 1 2 2 1 1 1 0 0 1 1 0 3 2 1 0 1 2 1 1 0 0 2 2 1 1 2 2 0 1 1 0 1 0 0 3 0 3 1 0 1 1 0 0 1 2 0 2 0 3 0 2 3 2 0 1 2 0 0 2 1 0 2 2 2 1 1 0 0 3 2 1 2 0 2 0 0 2 1 1 2 0 0 1 1 2 2 1 1 3 2 0 0 0 1 1 0 0 2 1 1 0 0 2 0 2 3 1 2 3 3 0 2 1 0 0 0 0 2 0 0 1 1 0 2 1 1 1 2 0 0 1 0 2 0 1 2 1 1 2 2 0 0 0 2 1 1 1 0 1 0 3 0 1 1 3 1 1 0 2 2 0 2 2 1 0 0 2 0 0 1 0 1 0 1 2 1 0 0 2 2 3 3 1 1 1 1 0 1 1 2 3 1 0 1 1 1 2 3 0 2 0 3 1 1 2 2 1 1 2 0 1 2 2 2 0 3 0 1 1 1 1 2 0 1 1 1 1 2 0 1 3 2 2 3 1 1 1 0 2 2 1 1 1 0 0 2 2 3 3 3 3 1 2 1 1 1 0 0 0 1 3 1 2 2 2 2 0 0 1 3 0 0 0 0 3 3 0 1 3 1 2 2 2 1 0 0 1 1 2 0 1 3 0 1 0 1 2 0 0 2 2 2 2 2 0 1 0 0 1 1 1 1 2 2 2 2 0 1 0 1 2 0 2 1 2 0 2 2 2 2 1 2 1 2 2 2 0 2 1 0 0 2 1 2 2 0 2 0 0 3 0 1 2 0 0 3 0 1 0 0 1 1 0 3 0 1 0 2 2 1 0 1 1 1 3 1 1 2 0 1 0 0 0 0 2 1 1 0 2 1 2 0 1 1 3 0 3 0 0 0 0 1 0 0 0 0 1 2 2 2 2 2 2 0 3 1 2 0 1 1 2 0 2 1 2 2 3 0 0 2 0 0 1 1 0 3 2 3 1 0 3 1 1 1 3 0 2 1 1 0 2 1 2 0 1 2 0 1 0 1 1 2 1 1 1 0 0 0 2 0 0 0 1 2 2 1 2 1 1 1 3 2 0 2 2 1 1 2 2 0 3 1 1 0 2 1 1 1 2 2 0 1 1 0 0 3 1 0 2 2 1 1 0 1 1 2 1 2 1 1 0 0 2 2 1 2 0 0 2 3 1 1 1 2 0 2 2 0 1 2 0 1 0 1 0 1 3 0 0 2 0 0 1 3 0 3 3 3 2 0 2 2 0 2 3 2 0 0 1 1 1 0 2 3 3 3 1 2 0 0 2 3 2 0 0 2 2 0 0 2 0 1 0 2 2 0 0 2 0 3 0 0 3 2 1 0 3 1 1 1 3 1 3 3 3 2 1 1 2 3 2 2 1 0 0 2 0 3 0 1 1 0 1 2 2 1 2 2 3 2 1 0 1 0 0 1 2 0 0 0 1 0 0 0 0 2 1 3 2 2 2 3 2 2 2 2 1 0 1 0 2 2 1 2 1 3 0 1 2 0 0 3 0 1 3 1 1 0 1 1 3 1 0 0 0 0 2 1 2 0 1 2 2 1 1 3 0 3 0 0 1 0 1 2 3 3 0 0 0 1 0 2 2 1 1 0 0 0 2 0 0 1 1 2 2 1 1 1 0 1 2 2 3 0 0 1 0 1 1 2 3 3 1 2 3 3 2 1 0 0 3 3 0 0 0 3 1 2 2 1 0 0 0 0 1 2 0 1 3 1 0 0 1 1 1 2 3 2 3 2 0 0 1 2 0 0 1 1 2 1 3 1 3 0 2 0 2 2 0 1 2 1 3 1 0 3 3 1 3 3 3 3 0 2 0 1 2 3 2 0 3 0 3 0 0 1 1 1 3 2 3 1 2 3 3 2 2 3 0 3 0 1 1 3 2 0 3 0 3 1 0 0 3 0 0 1 2 1 0 1 0 2 0 1 3 0 0 0 3 1 3 0 1 1 3 1 0 0 1 2 0 0 1 2 1 0 1 0 3 2 2 2 1 2 2 3 1 0 1 0 0 2 1 2 3 1 0 3 2 3 0 3 0 1 0 1 0 2 2 0 0 0 1 0 1 0 0 0 2 3 0 1 3 1 1 2 3 1 2 2 3 1 1 2 3 2 1 2 3 0 3 1 1 0 1 0 1 3 3 2 1 2 1 0 2 3 2 1 0 0 1 1 1 0 1 1 3 1 3 2 0 3 3 0 0 2 0 2 0 0 3 1 0 3 1 0 1 0 3 2 1 0 1 1 3 0 3 1 2 0 2 3 1 0 1 2 2 2 0 1 0 3 0 1 1 0 0 3 1 2 3 0 0 0 1 0 0 1 0 0 2 0 3 0 3 0 0 0 0 0 0 3 2 0 2 0 1 0 1 2 0 3 0 3 0 0 2 1 2 0 3 0 2 2 1 2 0 3 1 3 2 0 0 2 0 0 0 3 2 1 1 1 0 1 2 0 0 2 3 0 0 1 0 0 0 0 0 1 0 0 0 0 2 1 3 1 2 1 3 0 2 1 2 2 2 2 1 1 2 1 1 0 0 0 0 1 2 0 0 0 1 2 0 1 3 0 2 1 3 3 0 1 0 2 1 2 2 2 0 0 2 1 2 1 0 2 2 1 0 1 2 1 0 0 1 3 2 1 1 1 0 2 2 2 0 1 1 2 3 3 2 3 0 1 0 1 3 0 2 0 1 3 1 3 1 0 2 0 0 1 0 0 2 2 0 0 3 0 3 3 3 1 3 1 2 3 1 2 2 2 2 1 1 3 0 1 0 2 1 1 0 1 3 0 1 2 0 2 2 2 2 1 3 3 0 1 0 0 0 2 3 3 1 2 0 0 0 0 2 0 0 3 2 2 1 0 2 1 2 1 0 0 2 1 0 1 0 2 2 1 1 0 0 2 2 2 0 1 1 1 2 2 0 3 2 1 0 1 1 1 1 0 1 1 0 1 1 1 1 1 0 1 0 1 1 0 2 0 0 0 1 2 0 0 2 2 1 1 2 0 1 3 1 2 0 1 2 0 2 2 1 1 1 1 2 0 1 0 1 2 1 2 1 0 2 0 0 1 2 2 1 2 0 2 1 1 0 2 2 3 1 0 2 2 2 1 3 1 0 0 3 3 0 0 0 1 0 2 0 2 0 0 0 1 3 0 1 1 2 2 2 0 1 0 1 1 1 1 0 1 0 1 0 1 3 1 1 0 0 1 0 0 1 1 1 0 0 1 1 1 1 1 1 2 2 1 0 0 0 0 2 0 0 2 1 2 0 0 0 1 1 0 2 1 0 0 2 3 1 1 1 3 0 1 1 0 2 1 0 2 0 0 3 0 1 0 3 2 2 3 0 1 2 0 3 0 2 2 2 2 0 3 1 0 0 0 1 0 0 2 0 0 3 0 1 1 0 0 1 0 1 0 0 0 0 3 0 3 2 2 2 2 2 2 2 1 2 0 0 2 2 2 3 3 3 2 1 2 2 2 2 2 2 2 1 1 0 0 0 2 2 3 3 0 1 2 2 2 2 0 0 2 1 2 0 0 0 1 2 1 0 0 1 0 2 1 1 1 2 2 2 2 1 3 0 1 2 2 0 3 1 0 2 2 1 2 2 1 3 1 0 2 2 1 2 2 1 1 0 3 3 0 1 1 1 3 3 2 1 1 1 1 2 0 0 3 0 1 1 0 1 3 0 1 3 3 0 1 1 0 2 2 0 0 0 1 1 1 2 3 2 1 2 0 3 1 2 1 0 0 0 0 1 1 2 2 1 0 1 1 1 1 2 0 2 1 0 1 1 1 0 0 0 2 1 1 0 1 2 1 0 1 2 2 1 1 0 0 1 1 0 2 1 1 2 1 2 3 1 2 2 1 2 2 2 1 0 1 1 1 0 2 3 0 3 3 1 1 2 1 1 2 0 3 1 1 0 2 1 1 1 1 0 3 3 1 1 1 0 0 2 2 2 2 1 1 0 1 0 0 1 3 0 0 1 1 2 1 2 2 1 2 1 0 1 1 1 0 2 1 0 0 3 1 2 2 1 1 1 2 1 2 3 0 0 1 1 1 2 3 1 0 3 3 1 2 1 0 0 0 1 2 2 2 1 2 1 1 0 3 2 1 2 1 3 0 0 2 1 2 2 1 2 0 1 1 0 2 0 3 1 0 2 2 3 3 3 3 1 1 2 1 0 1 1 0 1 0 3 2 1 3 1 0 1 2 0 2 3 0 3 3 2 2 2 2 0 2 3 0 0 1 0 0 3 1 2 2 0 2 1 2 0 3 0 0 0 2 1 1 1 2 0 0 0 0 0 0 2 0 0 0 3 0 0 3 0 2 2 0 0 2 0 2 0 1 3 2 1 1 1 2 2 0 1 2 2 1 0 1 2 2 2 3 1 1 1 2 0 1 0 1 1 1 3 1 1 3 1 0 0 2 2 2 0 0 2 2 0 0 0 2 0 1 2 2 0 2 2 2 0 2 1 1 1 1 3 1 3 2 2 3 2 2 2 0 1 0 2 2 2 3 2 1 0 0 1 0 2 1 2 1 0 0 3 2 0 1 2 2 0 1 2 0 0 0 2 1 2 3 2 0 2 3 0 1 3 1 2 0 2 1 2 1 2 2 0 0 3 3 0 1 0 0 2 2 1 2 2 0 1 0 0 1 1 2 1 1 3 1 1 2 2 1 2 0 1 1 0 2 3 1 1 1 1 1 1 1 1 0 2 1 0 0 2 2 2 0 1 2 1 0 1 0 2 0 1 3 0 1 1 0 3 2 3 3 1 1 3 2 1 3 0 1 3 3 1 0 2 0 1 0 1 0 0 2 0 2 0 2 2 0 0 0 1 0 0 2 2 2 1 0 3 0 0 0 1 0 0 2 3 1 2 0 1 2 3 3 0 0 3 1 3 1 0 0 0 0 1 2 2 3 1 1 0 2 1 0 3 2 0 1 1 1 0 2 0 2 0 0 1 1 1 2 2 2 0 2 2 3 2 1 0 2 0 0 2 3 1 0 3 2 3 2 1 2 0 3 1 0 3 2 2 3 2 2 2 2 0 2 2 0 2 0 0 0 1 2 2 2 2 1 1 1 1 3 2 0 0 1 3 1 1 2 0 0 0 1 0 0 2 0 1 1 1 3 0 3 3 0 0 0 1 0 2 2 2 2 3 0 3 3 0 0 0 2 0 1 1 0 2 1 1 2 0 1 2 1 0 2 3 0 0 1 1 0 0 0 2 0 0 0 0 0 0 0 0 0 0 2 2 0 2 2 2 2 1 0 1 1 2 1 0 2 3 3 1 2 2 0 0 1 2 3 1 0 0 2 0 3 1 1 0 1 0 0 1 1 0 0 0 2 2 2 0 1 0 0 1 1 1 3 2 0 
0 1 1 1 2 0 0 0 0 0 2 1 0 3 3 1 0 1 0 0 2 0 0 1 0 2 2 0 0 1 0 1 1 0 1 0 0 1 1 1 1 1 1 2 2 3 0 0 1 0 1 1 1 1 0 2 2 3 0 1 1 0 2 0 1 1 0 2 1 0 0 1 0 1 0 0 0 1 2 1 1 1 0 1 1 1 1 1 1 0 0 1 0 1 0 1 0 0 1 2 1 1 0 0 1 1 1 1 1 1 0 1 1 1 0 0 0 1 2 2 0 1 1 2 0 1 2 2 0 1 2 2 1 1 1 2 2 1 1 1 2 1 2 1 2 0 2 1 1 0 3 1 1 0 1 1 1 0 1 1 2 1 1 2 1 1 0 1 2 0 0 1 2 1 1 0 1 1 1 1 0 0 1 1 1 0 1 3 2 0 0 1 1 0 1 3 2 2 1 0 1 0 2 3 0 1 0 2 0 0 2 0 1 0 0 1 1 1 2 1 1 2 0 1 2 0 1 1 1 1 1 0 0 3 0 0 1 1 1 2 0 1 2 0 0 1 0 2 3 1 1 1 0 0 2 1 2 2 2 0 1 2 2 2 0 2 1 0 2 1 1 1 1 0 2 2 0 1 1 1 1 2 0 0 3 0 2 0 1 0 1 3 2 1 0 0 1 0 1 1 2 0 1 0 1 1 2 2 2 1 1 3 2 1 2 2 1 1 1 2 1 1 2 2 0 1 2 0 1 0 2 2 1 2 1 0 1 1 0 3 3 2 0 0 0 0 1 1 2 2 2 2 2 1 1 0 0 0 1 2 0 1 1 1 2 3 2 1 2 2 0 1 1 0 2 3 1 2 0 1 0 2 3 1 2 0 1 1 2 1 2 2 2 1 1 2 2 2 2 2 2 0 1 2 0 1 0 0 0 1 1 2 0 1 0 1 2 2 2 3 3 2 1 0 0 1 1 1 0 1 1 2 0 2 0 1 0 2 1 0 1 1 0 0 0 0 1 1 0 1 0 2 1 1 1 3 0 1 0 2 1 3 2 0 1 1 1 0 0 2 1 3 3 1 0 1 2 1 2 2 0 0 0 1 0 2 0 1 0 1 2 1 1 0 2 1 1 1 1 0 1 0 1 0 0 0 1 1 1 0 1 1 1 1 1 0 3 2 2 0 2 1 1 1 0 0 0 1 2 1 1 1 1 0 2 0 1 1 1 1 1 1 1 1 2 1 1 1 2 0 0 0 1 0 2 0 0 0 1 1 1 1 2 2 0 1 2 2 0 0 1 1 1 1 1 1 1 0 2 0 0 2 1 1 1 1 0 1 1 0 1 0 3 3 1 1 1 0 0 0 1 1 0 0 0 1 0 1 1 1 3 3 2 0 2 1 0 1 2 1 1 2 2 1 1 1 1 2 0 1 2 0 2 0 2 3 0 1 1 2 0 0 1 1 1 1 3 2 0 3 2 1 1 0 1 0 0 2 1 0 2 2 2 1 2 0 0 2 0 3 0 1 2 3 1 1 1 2 3 0 1 1 1 1 1 3 1 1 0 1 0 2 2 0 0 2 0 1 0 1 1 2 2 0 0 2 1 0 1 1 1 1 2 0 0 1 1 0 2 2 0 2 0 2 2 0 3 0 1 2 1 0 0 0 2 1 1 0 0 0 1 1 2 1 2 3 1 0 0 0 0 1 0 2 1 2 1 3 2 2 2 1 3 1 2 1 2 1 1 1 0 0 0 2 1 0 0 2 1 1 0 2 0 2 3 2 1 3 1 1 0 2 2 1 1 2 2 2 1 1 1 1 2 1 1 1 1 2 2 1 0 0 0 1 0 1 2 1 0 1 2 2 2 2 2 2 1 2 3 1 2 1 2 1 2 0 2 1 1 1 0 2 1 1 1 1 1 2 1 0 1 1 1 1 1 1 1 2 1 1 0 2 2 0 1 0 0 1 0 1 0 1 0 2 1 1 0 1 0 1 1 1 1 1 0 0 1 1 1 1 0 0 3 0 1 1 1 1 1 0 1 1 1 2 2 3 2 0 1 2 1 1 0 1 0 1 2 1 0 1 1 1 1 1 1 2 1 2 0 3 2 3 1 1 1 1 0 1 1 1 0 1 2 1 0 1 1 0 1 1 2 1 2 2 2 1 2 0 1 2 1 2 1 1 1 2 0 2 0 0 0 1 2 0 1 1 2 0 0 1 2 2 1 1 1 0 1 1 1 2 3 1 1 1 0 1 1 3 1 3 0 0 1 0 1 1 1 1 3 1 2 0 1 0 2 0 0 0 1 0 2 0 0 3 0 0 1 0 1 0 1 2 1 0 0 0 1 3 1 0 0 1 1 1 3 1 3 0 2 0 0 1 3 0 2 1 1 2 0 1 0 2 3 1 1 3 3 0 1 0 1 0 1 1 0 1 0 0 1 0 3 0 2 1 1 1 2 1 1 0 1 0 2 2 0 1 1 1 1 2 1 1 1 1 1 2 3 1 1 3 0 1 0 1 2 0 0 0 1 1 1 0 3 0 2 0 1 1 1 0 1 2 1 0 1 1 2 3 1 1 1 3 2 1 0 1 0 0 1 2 2 2 2 2 0 1 0 0 0 1 1 2 2 2 3 2 1 3 1 2 2 1 0 0 1 1 1 1 1 0 2 0 3 3 0 0 2 0 0 0 2 0 1 1 2 1 1 3 1 1 2 2 1 2 1 1 0 1 2 1 0 0 1 2 0 2 2 2 1 2 1 1 1 0 1 1 2 1 0 1 1 1 1 1 1 0 0 1 1 1 2 2 1 0 0 1 2 1 0 1 0 1 2 1 2 1 1 1 0 1 1 2 2 0 1 1 0 1 2 1 0 1 0 0 1 1 1 2 2 1 1 1 1 1 1 1 1 1 2 2 1 2 1 0 1 0 0 0 0 0 1 1 2 2 1 1 1 1 1 1 0 0 1 2 0 1 1 2 0 0 1 1 2 1 1 0 1 0 0 0 1 0 0 0 1 1 1 2 1 1 0 0 0 1 1 1 2 1 0 1 1 2 0 2 0 2 1 1 1 0 0 1 2 1 0 1 1 2 2 2 1 2 2 1 1 2 1 1 0 2 1 1 1 0 1 1 1 0 1 0 0 1 1 1 1 2 2 1 0 3 1 2 1 2 0 2 1 1 0 1 2 0 0 1 0 1 1 2 1 0 2 0 0 1 2 3 0 0 2 2 0 0 2 0 2 1 1 2 0 2 1 1 1 1 2 2 1 1 1 3 0 0 2 0 2 2 0 1 2 0 0 1 1 0 1 1 1 0 1 0 0 1 0 0 1 1 2 1 1 0 2 0 1 2 0 2 1 1 1 0 1 1 2 0 0 1 2 2 1 1 1 0 2 2 1 0 2 2 1 0 1 0 2 1 0 1 1 1 1 0 1 1 1 1 1 2 1 1 0 1 0 0 0 2 1 1 0 0 2 2 2 1 2 0 1 1 2 1 1 0 2 1 0 1 0 1 1 1 1 1 1 1 0 2 2 0 2 1 0 0 1 1 0 0 2 2 1 2 1 0 1 1 1 1 1 3 1 1 1 1 1 2 1 1 2 0 2 0 2 2 0 1 1 2 1 2 1 1 1 1 1 0 0 2 2 1 2 2 1 0 2 2 2 1 3 1 0 1 0 1 0 0 2 3 2 1 1 0 2 1 1 2 0 0 2 0 1 2 2 2 2 0 1 2 2 1 1 0 0 2 0 0 2 2 2 2 1 0 1 3 0 0 1 1 0 0 1 2 1 1 0 2 0 0 1 2 1 2 1 1 1 1 0 1 1 1 1 1 0 2 0 0 2 1 1 0 2 0 1 1 0 1 3 2 1 1 0 0 3 2 2 1 2 1 2 1 2 2 1 1 1 2 0 1 1 0 0 1 1 0 1 1 2 0 2 1 2 0 0 0 1 0 0 1 1 1 2 2 2 0 0 1 2 1 1 1 1 1 2 1 1 0 1 2 0 0 0 0 0 0 2 1 2 2 2 0 0 1 0 1 1 0 0 2 1 1 2 1 1 2 3 0 0 0 1 0 2 2 0 2 1 1 0 0 0 0 3 0 0 1 2 0 0 1 2 2 1 1 0 0 1 1 2 1 1 1 0 0 1 0 3 0 0 0 1 2 3 0 1 0 1 2 1 0 0 0 1 0 0 1 1 1 1 1 1 0 1 1 0 0 0 0 3 2 1 0 0 0 1 1 0 0 1 1 2 0 0 1 1 2 0 2 2 1 0 0 2 0 0 1 1 0 1 2 3 3 2 0 0 0 1 0 1 2 1 0 2 1 1 3 1 2 1 3 1 3 1 0 1 1 0 1 0 2 1 0 0 0 2 2 2 1 3 1 3 1 1 0 2 2 1 2 1 0 0 2 2 1 2 0 0 0 2 2 1 3 2 0 1 2 1 2 2 1 2 1 0 2 0 0 2 2 3 0 2 0 1 2 0 3 2 2 0 2 1 1 1 1 2 1 2 2 0 3 1 1 2 3 0 0 1 2 1 1 1 1 1 1 1 0 2 2 2 3 2 0 2 1 2 1 1 1 1 1 0 1 1 2 0 2 3 3 3 2 2 0 1 1 1 3 2 1 0 0 3 2 0 2 0 1 1 2 2 1 0 1 0 1 0 2 1 1 2 1 1 1 0 2 2 2 1 2 1 1 0 0 1 1 0 0 1 2 2 1 1 1 0 1 0 0 2 1 1 2 0 1 0 1 1 2 1 0 1 0 1 1 1 2 1 1 1 1 2 1 0 0 0 1 1 1 0 1 1 1 2 2 2 1 2 3 0 1 1 1 1 1 1 0 0 0 2 3 0 0 2 1 2 1 2 1 0 0 0 0 0 1 2 3 0 1 0 0 2 1 0 0 0 1 1 2 0 2 1 0 2 1 0 1 0 2 0 0 2 2 0 2 1 0 0 0 0 1 2 0 0 1 1 1 2 0 1 1 2 0 2 1 0 1 1 1 2 1 0 2 1 0 2 0 0 1 2 1 0 0 0 0 0 1 1 2 1 1 1 1 0 1 2 2 0 2 1 3 2 1 1 3 1 1 2 2 0 0 1 1 0 1 2 2 1 1 0 2 1 1 0 1 3 2 1 1 0 1 2 0 1 0 1 0 0 0 1 1 1 2 0 0 2 2 3 1 3 1 2 2 1 0 2 0 1 1 0 2 0 1 1 3 0 2 0 2 0 0 2 0 0 1 0 2 1 1 1 2 1 0 1 0 0 1 1 2 1 2 2 1 1 2 0 2 1 2 0 3 1 0 2 1 0 1 1 3 0 0 2 2 1 2 2 1 0 0 0 1 2 2 2 2 2 1 0 0 0 2 2 1 1 1 0 0 1 1 1 1 2 2 0 2 1 2 0 1 0 1 1 2 1 1 1 2 1 3 3 0 1 2 0 1 1 2 2 1 1 2 3 2 0 0 0 1 0 2 2 2 0 1 1 1 1 1 1 1 2 1 1 0 2 0 2 0 0 2 2 1 0 1 2 1 0 0 1 2 2 0 3 1 1 0 1 1 1 1 0 0 0 0 0 0 1 2 3 1 1 3 1 0 1 0 1 1 0 1 0 1 1 0 0 1 0 1 1 1 0 2 0 0 2 1 1 1 1 0 1 2 1 1 1 1 0 1 2 0 0 0 1 2 3 0 0 1 0 1 1 2 1 1 1 1 1 0 1 1 0 2 1 1 1 1 2 1 0 1 2 2 1 1 2 0 1 1 1 1 1 0 1 1 2 2 0 1 2 2 1 0 2 0 0 1 1 1 1 1 1 0 2 2 2 3 2 1 0 0 0 1 1 1 1 0 0 0 1 2 2 1 0 1 1 1 2 1 0 2 0 2 2 1 0 1 3 0 2 2 3 2 2 2 1 2 2 0 1 3 1 0 2 1 2 1 2 1 1 0 1 2 0 0 1 0 0 0 0 3 0 0 2 1 2 1 1 2 1 0 2 0 0 0 1 2 1 2 1 2 1 1 1 1 1 0 2 2 2 1 1 0 2 1 1 1 2 0 3 3 1 2 0 2 0 2 0 2 1 1 1 2 2 0 0 0 1 3 1 2 0 1 0 0 1 0 2 0 0 0 0 0 1 1 1 1 0 0 0 1 0 0 1 0 0 0 1 0 1 0 3 1 0 0 1 0 0 1 1 0 1 1 2 2 3 1 0 2 0 2 0 0 1 2 1 0 1 2 2 2 0 0 1 0 3 1 0 0 1 2 1 2 2 1 1 0 2 2 2 2 3 1 2 1 2 0 2 2 0 2 1 1 0 2 1 1 2 1 0 0 2 1 1 1 0 1 0 0 2 0 2 1 1 2 1 1 1 2 0 2 2 1 1 2 0 1 2 2 1 2 1 1 1 2 0 1 0 1 0 0 0 0 0 1 1 1 1 1 0 3 0 0 1 0 1 2 1 1 0 1 1 1 2 1 1 1 1 0 0 1 1 1 1 1 1 1 1 1 1 0 1 1 1 1 0 1 2 0 1 2 0 1 2 0 2 0 1 1 0 1 1 0 2 1 2 1 2 0 0 1 1 1 1 1 0 0 1 2 1 2 2 1 1 1 1 0 0 1 1 0 1 0 1 0 1 1 1 1 1 1 0 1 0 2 0 1 1 1 2 1 1 1 1 0 0 1 1 1 1 2 1 1 0 0 2 1 2 1 1 0 0 0 0 1 2 0 0 1 0 0 2 0 1 0 0 0 0 0 1 1 1 0 0 0 0 0 0 1 1 1 0 0 0 2 1 0 1 1 1 1 0 2 2 0 1 1 0 0 0 1 0 1 1 0 0 0 1 1 1 2 1 2 1 1 1 1 1 0 0 1 0 1 1 0 0 0 1 0 0 2 1 0 0 0 0 1 2 2 0 1 2 0 0 2 1 0 1 1 0 1 1 0 0 2 1 1 0 0 1 0 3 0 0 2 1 1 1 1 0 0 2 1 0 0 0 0 0 0 1 1 1 2 3 1 1 0 0 0 3 0 2 1 0 1 2 2 0 1 1 2 2 0 3 0 0 0 1 0 3 1 1 2 0 2 2 3 0 1 0 2 0 1 2 1 1 0 0 0 0 0 0 0 0 0 0 2 3 2 3 1 1 0 0 1 1 0 0 0 1 2 1 1 0 0 3 0 2 1 0 1 0 0 0 0 2 0 1 0 2 1 1 0 0 1 1 0 0 1 3 1 1 0 1 0 1 1 1 3 1 2 2 1 0 1 0 0 0 0 0 0 1 0 3 3 3 1 0 3 0 3 2 1 2 0 1 0 2 2 1 1 0 0 2 2 3 3 1 0 2 2 2 0 0 1 2 1 0 0 1 2 0 1 1 3 3 3 3 1 1 2 3 3 0 2 1 2 2 0 0 1 0 0 2 1 3 3 3 1 3 2 1 0 2 1 1 1 1 1 1 1 0 1 3 1 0 1 0 1 3 3 3 0 0 0 0 0 1 1 1 1 2 0 0 0 1 0 1 1 1 0 1 1 1 1 1 1 1 2 1 2 2 0 1 0 1 1 1 1 0 2 2 2 1 0 1 1 1 3 0 0 1 1 0 0 1 0 1 0 0 0 1 1 2 1 1 1 0 1 1 0 0 0 1 1 1 1 2 1 0 1 0 1 2 0 0 0 0 0 0 1 1 1 0 0 1 1 0 1 1 1 1 3 0 1 1 1 2 0 2 0 1 1 1 1 0 1 0 1 1 1 0 0 2 0 2 0 0 0 0 1 0 1 0 0 0 0 1 3 1 1 0 0 0 2 2 2 0 1 0 1 1 2 1 2 2 0 1 0 0 0 0 0 1 0 0 0 1 1 3 1 1 0 2 0 1 2 0 1 1 1 1 1 2 1 2 2 2 0 0 0 0 0 1 1 0 0 2 0 1 1 0 1 2 2 2 1 0 2 0 0 0 0 1 2 0 1 1 0 1 0 1 1 1 1 1 1 1 0 2 0 0 3 2 0 1 3 2 2 0 1 1 0 1 3 2 3 1 3 3 3 1 1 0 3 1 2 1 0 1 2 0 0 0 3 1 1 3 2 2 2 2 2 1 1 3 0 3 1 1 1 3 1 0 2 3 0 1 1 2 0 1 0 1 0 1 1 0 0 2 1 0 1 0 0 1 2 2 0 2 2 1 0 2 2 0 3 1 3 2 2 2 3 2 1 1 2 2 2 2 2 2 1 1 3 0 3 2 3 0 1 1 3 0 2 2 3 0 2 1 0 3 3 0 2 3 2 1 2 3 1 1 2 1 1 1 0 0 2 1 2 0 1 3 1 1 1 2 2 3 0 0 1 0 1 1 1 0 1 2 0 1 1 1 1 0 1 2 0 0 0 2 2 1 0 2 2 0 1 1 0 0 2 1 1 0 0 1 0 2 0 0 0 1 1 2 2 1 2 1 1 2 1 2 1 0 0 2 1 0 1 0 0 1 2 2 1 1 1 1 2 0 0 0 0 3 0 2 1 1 0 1 1 0 0 0 2 1 1 1 0 1 2 0 0 2 2 0 2 3 1 3 1 1 1 1 1 1 3 1 0 2 1 0 0 1 2 0 3 0 0 0 0 0 3 0 1 3 1 0 2 0 0 1 2 1 2 1 1 1 0 2 3 1 0 0 2 3 2 1 1 0 0 0 2 1 0 3 1 3 3 1 2 1 1 0 3 3 0 2 3 2 3 3 1 0 2 0 2 3 1 1 0 0 1 2 0 3 3 2 0 1 3 1 0 1 0 1 1 1 3 0 0 0 0 2 3 3 0 3 3 2 0 0 0 2 2 1 0 1 3 2 2 1 1 1 2 3 2 2 0 1 0 0 2 1 0 1 3 0 1 0 1 1 2 0 0 3 2 0 0 3 1 1 2 2 3 3 0 1 0 1 2 3 0 2 0 2 0 3 1 2 0 0 0 1 0 2 0 1 3 3 2 3 2 0 3 1 1 3 3 0 0 0 0 0 0 2 2 0 1 3 2 2 0 1 1 2 0 0 1 1 1 1 2 0 2 0 0 1 2 1 0 1 0 0 0 0 2 3 2 0 3 2 1 0 2 1 0 0 1 1 0 1 0 2 1 2 1 1 2 1 0 0 1 0 0 0 1 2 3 1 1 2 1 2 2 1 2 1 2 2 2 1 0 0 3 2 2 2 1 1 2 1 0 1 0 0 1 2 2 2 0 1 1 2 2 1 1 1 0 1 0 1 1 1 0 1 0 1 1 1 0 0 1 1 1 2 2 1 1 1 1 1 1 1 1 1 2 1 2 1 1 0 1 0 1 1 1 0 2 2 1 0 0 2 0 1 0 1 2 1 1 0 2 2 0 1 2 1 2 0 0 1 0 1 1 1 1 1 0 0 0 1 3 2 1 1 0 1 1 2 1 2 1 1 0 2 1 1 1 2 1 1 1 3 1 2 2 1 2 0 2 1 0 1 1 1 3 0 0 3 1 1 2 1 1 2 1 0 1 1 1 1 0 1 1 1 1 1 0 2 0 1 1 1 2 2 2 0 2 1 1 1 1 1 2 0 2 1 2 0 1 1 1 1 3 0 0 1 0 2 0 1 2 1 1 1 2 0 0 0 1 0 1 0 0 1 0 1 1 1 0 3 0 1 0 1 2 0 2 2 2 0 1 1 1 2 2 1 1 1 1 2 1 1 1 2 2 1 0 1 0 2 2 0 1 1 2 1 1 1 1 0 0 1 2 3 1 0 0 2 0 2 2 1 0 2 0 1 2 3 3 0 2 1 1 1 3 3 2 0 3 1 1 0 1 1 1 2 2 2 2 1 2 1 0 1 2 1 1 2 0 0 2 2 3 3 2 0 2 2 1 1 2 0 0 0 3 1 1 2 2 2 2 0 0 1 3 3 0 0 0 3 3 1 1 1 1 2 2 2 1 0 0 0 1 2 1 1 2 0 1 0 0 1 0 0 1 2 2 2 2 0 1 3 0 1 2 1 1 2 2 1 1 0 1 0 1 2 0 2 1 2 0 1 1 2 2 1 1 1 2 2 1 0 2 1 0 0 2 1 2 1 1 2 0 0 1 0 1 2 0 0 1 0 1 1 1 1 1 1 1 0 1 0 2 1 1 0 3 1 1 3 1 1 2 1 1 0 1 0 0 2 1 1 0 3 1 2 0 1 1 3 0 1 0 1 0 1 1 0 1 1 0 1 1 2 2 1 2 1 0 1 1 2 0 1 1 2 0 1 1 1 2 1 0 3 0 0 0 1 0 0 1 2 1 1 0 1 1 1 1 1 0 1 0 1 0 1 2 2 1 1 1 1 1 0 1 0 2 1 1 0 2 1 0 1 0 0 1 1 1 2 1 1 1 1 1 1 2 0 1 1 1 0 2 1 0 1 0 0 1 2 1 1 1 2 2 0 1 1 0 0 1 1 0 1 2 0 1 0 0 0 2 1 1 1 1 1 0 2 1 1 2 0 1 2 1 1 0 1 1 0 1 1 0 1 1 0 1 0 1 1 1 1 0 0 1 0 0 1 2 0 2 2 1 2 0 1 2 0 1 2 2 0 0 1 0 1 0 2 1 1 3 0 2 0 0 2 1 1 0 0 1 1 0 0 2 0 1 1 2 2 0 0 2 0 3 0 0 1 2 1 0 2 1 1 2 3 0 2 2 3 1 3 1 2 2 1 2 1 0 0 2 0 3 0 1 1 0 1 1 1 3 2 2 3 1 1 0 1 0 0 1 1 0 1 0 0 0 1 0 0 2 1 3 2 1 2 0 2 1 1 2 0 0 2 0 2 2 1 2 2 3 0 1 2 0 0 1 0 1 2 1 1 0 0 1 1 1 0 0 0 0 2 1 1 0 0 1 2 1 2 2 1 1 0 0 0 0 1 2 1 3 1 0 1 0 0 2 2 2 1 0 0 1 2 0 0 0 1 1 2 1 1 1 0 2 1 1 2 1 0 1 0 1 1 2 1 0 1 2 2 1 2 1 0 0 1 1 0 0 0 1 0 1 1 1 0 1 1 1 0 2 0 1 2 1 0 0 1 0 0 2 1 1 0 1 0 1 1 2 1 0 0 0 1 2 0 1 1 0 2 0 1 0 0 1 2 1 2 1 0 1 2 1 2 2 2 1 0 1 0 1 2 1 1 1 1 1 1 0 0 1 1 1 2 2 2 1 2 0 2 2 2 0 0 1 1 1 1 2 1 1 2 0 1 1 0 0 1 0 0 1 1 0 0 3 0 2 0 1 1 0 0 0 1 0 0 1 1 1 3 1 0 0 0 2 3 0 1 1 1 0 1 0 1 1 1 0 0 1 1 1 1 0 0 0 0 1 1 2 1 1 0 1 2 1 0 1 1 1 0 1 1 2 1 0 0 1 1 0 1 0 0 0 1 2 0 1 2 1 0 2 2 1 2 2 1 1 2 1 1 1 1 2 1 0 1 0 1 0 1 0 2 0 3 2 1 2 1 0 1 2 2 0 1 0 1 0 0 0 1 3 3 0 1 2 0 3 1 2 0 2 0 2 0 0 0 0 0 0 1 0 1 1 3 1 1 0 1 2 2 1 2 1 2 0 1 1 0 1 1 1 2 2 0 1 0 3 0 1 1 0 1 2 2 1 2 1 0 0 1 0 0 0 1 3 2 0 3 0 2 2 0 0 0 1 0 3 2 0 1 0 1 0 1 1 3 3 2 2 1 2 2 1 2 1 2 0 1 2 1 2 0 1 1 2 2 1 0 0 0 0 0 3 1 1 1 0 1 2 2 0 3 2 2 0 1 2 0 3 0 3 0 1 0 0 0 0 2 0 3 1 2 1 2 0 2 1 2 2 2 1 0 1 2 1 1 0 0 3 0 1 2 3 0 1 1 1 0 0 3 0 2 1 3 3 0 1 1 2 1 2 2 2 1 1 2 1 2 1 3 2 2 1 0 2 2 1 3 0 1 2 1 1 3 1 0 1 2 1 0 0 0 2 2 3 2 2 0 1 0 0 1 0 2 0 1 1 1 1 1 1 1 0 0 0 1 0 1 1 1 0 1 0 1 1 1 1 1 1 1 1 1 1 2 1 2 0 1 1 1 1 1 1 1 1 0 1 0 1 1 2 0 1 2 1 1 1 1 2 1 1 0 0 0 1 1 1 2 2 0 0 0 1 2 0 0 1 2 2 2 0 2 1 2 1 0 0 2 1 0 0 1 2 1 1 1 0 1 1 2 1 0 1 1 1 1 1 1 2 2 1 0 1 1 0 1 1 1 1 0 2 1 0 1 0 1 1 0 1 1 0 1 0 0 0 1 1 1 0 2 1 0 1 2 1 1 2 1 2 0 1 1 0 2 2 1 1 1 1 2 0 1 0 1 1 1 2 1 0 2 0 0 1 2 2 1 1 2 1 1 1 0 2 2 1 1 0 2 2 2 1 2 0 0 0 3 3 0 0 0 1 0 1 0 2 2 0 0 3 3 1 2 1 2 2 2 0 1 0 2 1 1 2 0 1 0 0 0 1 2 1 1 0 0 1 0 0 1 1 1 0 0 2 1 1 0 1 1 0 2 1 0 0 0 0 3 0 0 2 2 2 0 0 0 2 1 1 1 1 0 0 2 2 1 1 1 3 0 1 2 0 1 1 2 1 0 0 1 3 1 1 3 2 1 3 0 1 2 1 2 1 1 2 2 2 1 2 2 0 0 0 1 0 0 1 1 1 2 0 1 1 1 0 1 1 2 0 0 0 0 3 0 3 2 2 2 2 2 2 2 2 2 0 0 2 3 2 2 2 3 2 1 2 2 2 2 3 2 3 2 2 0 0 1 1 2 3 1 3 1 2 2 2 3 1 1 2 1 1 2 0 1 1 2 1 0 0 2 0 2 1 1 1 1 2 2 2 1 1 0 1 2 2 0 2 1 0 1 2 0 2 2 0 3 0 0 2 2 1 2 1 1 1 1 1 2 0 1 1 1 1 2 2 1 1 1 1 1 0 0 1 2 0 2 0 0 0 0 1 1 0 0 1 1 0 1 1 0 0 1 1 1 1 1 2 2 1 2 0 1 1 2 0 1 0 1 0 1 2 2 2 1 3 3 1 1 1 1 0 2 1 0 2 1 1 0 1 0 1 1 2 1 0 1 0 1 1 1 2 0 2 0 0 1 1 0 1 0 0 2 1 3 1 1 2 2 1 1 1 2 0 0 2 1 1 0 2 2 0 0 2 0 3 2 1 1 2 1 3 1 1 0 1 1 1 1 0 0 0 0 1 1 1 1 0 1 1 2 2 1 1 0 1 0 0 2 2 1 0 1 1 2 1 2 1 1 1 1 0 1 1 1 0 2 1 1 1 1 2 2 1 1 1 0 1 1 3 1 0 1 2 1 1 2 2 1 1 1 1 3 2 1 0 0 0 1 1 2 2 1 2 0 1 0 3 2 1 2 1 2 0 0 2 1 2 2 1 2 0 1 1 0 2 0 3 2 0 2 2 0 1 3 3 1 1 1 1 0 1 2 0 1 3 1 2 2 2 1 0 1 1 0 1 1 0 3 0 2 2 2 2 0 2 3 0 0 0 0 0 3 1 2 2 0 1 1 1 0 3 0 0 0 2 1 1 1 2 1 1 0 1 0 3 2 0 0 0 1 1 1 3 0 2 2 0 0 2 0 0 3 1 3 2 1 1 1 1 2 1 1 2 2 1 0 2 1 2 2 2 1 1 0 1 0 1 1 1 1 2 0 1 1 3 0 0 0 2 2 2 0 0 1 2 0 1 3 1 0 0 1 1 3 1 2 1 0 1 1 1 0 0 1 1 2 2 1 3 2 1 2 0 1 0 2 2 2 1 2 1 0 0 1 1 2 0 2 1 0 0 1 2 0 0 2 2 0 1 1 0 0 0 1 1 1 3 1 0 1 0 0 1 1 1 1 0 1 1 1 0 1 1 0 0 0 1 1 2 3 0 2 1 1 2 1 0 1 0 0 1 1 1 1 1 0 1 1 1 2 1 1 0 1 1 0 1 1 1 1 1 1 1 0 1 1 1 2 1 0 0 2 2 1 0 2 1 0 0 1 0 2 0 0 0 0 1 1 0 1 2 1 1 1 0 1 2 2 1 0 1 1 0 1 0 1 0 1 0 1 0 0 1 0 2 2 2 1 0 0 0 1 0 1 1 2 1 1 0 1 0 0 0 0 1 0 2 2 1 1 0 0 2 2 1 0 0 3 1 1 1 0 1 0 0 0 2 1 2 1 1 0 1 1 0 1 1 0 1 1 1 0 2 0 1 0 0 0 1 1 1 2 1 0 2 2 2 1 1 0 2 0 0 2 2 1 2 0 2 2 1 1 1 0 0 1 0 1 2 2 2 2 1 2 1 0 1 2 0 1 0 0 0 1 1 2 2 1 1 0 1 2 0 2 0 0 1 3 1 1 1 0 1 0 1 0 0 2 0 0 1 1 1 2 1 1 0 1 0 1 0 2 2 2 2 3 3 1 1 0 0 1 2 2 1 1 0 1 1 1 2 0 1 2 1 0 2 3 0 0 1 0 1 1 0 1 0 0 0 0 0 0 0 3 0 0 2 2 0 2 2 2 2 0 0 0 1 2 1 0 2 2 3 1 2 2 0 0 1 2 1 0 0 0 1 0 0 1 2 0 0 0 0 0 1 0 0 0 2 2 2 0 1 0 0 1 1 1 0 2 0 
1 0 1 1 2 1 0 0 1 0 2 1 0 3 0 1 2 2 2 2 2 0 1 0 0 2 2 0 0 2 0 1 1 0 3 1 0 2 0 2 3 2 0 2 2 0 0 1 2 0 2 0 0 2 1 1 2 2 1 0 3 3 2 0 1 3 0 2 2 0 1 1 0 0 0 1 0 2 2 2 3 2 2 2 1 1 1 1 3 0 0 2 0 0 0 1 0 0 1 0 1 3 0 0 2 2 1 2 1 2 0 2 2 1 0 1 0 2 2 2 0 0 2 3 0 2 2 2 0 1 2 2 2 1 3 3 2 1 2 1 2 3 2 1 0 0 2 3 3 0 3 3 0 0 1 1 1 0 1 1 2 2 1 2 1 1 0 1 1 0 0 1 1 2 0 0 1 1 2 2 1 0 2 1 1 0 0 3 1 0 0 0 1 0 1 3 1 2 0 0 2 1 2 0 0 1 0 2 0 0 2 0 1 0 0 0 0 0 2 2 2 2 0 1 2 0 1 1 1 1 2 0 0 0 0 0 0 0 0 2 0 1 2 0 0 1 0 2 0 1 1 0 0 0 2 1 2 1 2 1 0 2 2 1 0 2 1 0 2 0 0 2 1 0 2 2 0 1 1 1 1 2 0 0 1 0 2 0 1 0 1 3 1 1 1 1 0 0 2 1 2 0 1 0 0 2 2 2 2 0 1 0 2 1 1 2 1 1 0 1 0 2 2 2 0 3 2 1 1 0 2 2 1 3 0 0 1 1 0 0 1 2 0 0 0 0 1 1 1 2 2 2 1 1 1 0 0 0 1 2 0 0 0 1 2 0 2 1 2 2 0 2 2 1 2 2 1 2 0 1 0 2 2 2 2 1 1 1 1 1 1 2 2 1 0 1 1 1 3 2 2 2 2 2 0 1 1 0 0 0 0 2 0 1 0 1 2 2 2 0 1 2 0 0 0 1 0 1 1 1 1 2 0 2 1 3 0 2 2 0 2 1 0 0 0 0 2 1 1 1 1 0 1 0 0 2 0 1 1 2 3 2 0 0 2 1 2 0 0 2 2 1 0 1 0 0 2 1 3 3 0 0 2 0 0 2 0 1 0 3 2 0 1 0 1 3 3 0 1 0 3 2 1 0 0 0 1 1 3 0 2 1 1 1 1 2 2 3 3 0 2 1 1 1 0 0 0 2 2 1 2 1 1 0 3 0 2 2 1 1 0 1 0 1 2 1 1 2 2 0 0 1 0 0 2 0 0 0 2 1 1 1 2 2 2 0 1 2 1 0 3 1 0 0 0 1 1 0 2 0 0 2 1 0 3 0 1 1 0 0 1 0 0 0 1 2 1 1 1 0 1 1 0 1 0 0 0 2 1 1 3 2 2 0 0 2 0 2 2 0 0 0 2 1 1 1 0 1 0 1 2 1 2 0 0 3 0 1 2 1 0 0 1 2 0 2 1 1 0 2 2 0 1 0 0 0 1 2 1 0 1 3 2 1 2 0 0 2 0 0 0 2 3 0 1 0 1 3 2 0 1 2 1 1 1 1 1 1 1 1 0 2 3 0 1 2 0 1 0 0 1 2 2 0 0 1 1 0 1 1 2 1 2 0 0 2 0 0 2 2 0 2 0 2 2 0 0 0 0 1 1 0 0 2 0 1 1 0 0 0 1 1 2 2 2 2 1 0 0 0 0 1 1 2 1 2 3 1 2 1 1 1 3 1 2 3 2 1 1 1 1 0 0 2 1 0 0 2 0 1 0 2 0 1 0 2 1 0 1 1 0 2 2 0 1 2 2 2 2 1 1 0 2 0 1 1 1 1 2 2 1 0 0 1 0 0 2 1 0 1 2 2 2 3 2 1 1 2 0 1 2 0 2 2 2 0 2 2 0 2 1 2 1 2 0 1 2 2 0 0 2 0 2 1 1 0 1 0 1 0 0 2 2 0 1 0 0 1 0 0 0 0 0 3 0 2 0 0 0 1 2 1 3 0 1 0 0 2 1 0 1 0 0 0 3 0 0 3 1 0 1 1 0 2 2 3 2 0 2 0 1 1 0 1 0 1 2 0 0 0 1 2 0 1 1 3 1 2 0 0 2 1 3 1 2 1 1 1 3 3 0 1 0 3 0 1 0 1 0 1 2 2 2 2 2 2 2 0 1 2 2 2 3 2 1 0 0 2 0 0 0 1 2 0 1 1 3 3 0 0 2 3 1 1 1 0 2 3 0 2 3 1 1 0 0 0 0 3 2 3 0 0 1 1 3 1 1 1 3 2 2 0 3 0 2 0 0 0 1 0 2 0 0 0 0 0 1 0 0 0 1 2 1 0 0 0 0 0 2 0 0 1 3 0 1 1 0 0 2 0 1 1 3 0 2 1 1 1 0 0 0 2 3 1 1 0 0 0 1 0 1 1 1 1 0 0 0 1 2 0 0 0 2 2 2 1 2 1 1 0 0 0 1 2 0 1 0 1 2 2 1 1 2 2 1 2 3 1 1 1 0 2 0 2 2 0 0 0 1 0 1 0 0 0 2 0 1 2 1 0 1 3 1 3 2 1 0 1 3 0 0 0 0 1 0 1 0 0 1 1 3 2 2 2 0 1 0 0 0 0 0 1 2 2 2 2 2 0 1 2 2 2 0 0 1 2 1 1 0 0 1 0 1 0 0 1 2 0 0 0 2 0 0 2 1 1 1 0 0 1 2 2 2 2 1 1 0 0 0 0 0 1 2 2 0 0 2 2 2 2 1 1 2 1 1 2 2 0 0 0 1 1 1 0 0 0 0 2 1 1 2 2 0 0 0 0 2 2 0 0 0 2 2 1 1 3 3 1 1 2 0 2 2 0 0 1 3 0 0 2 0 1 0 2 1 2 0 2 3 0 0 0 3 3 1 0 1 1 2 3 3 3 0 0 0 0 0 0 0 0 0 0 2 2 3 3 0 3 1 0 1 1 1 2 0 0 1 1 0 0 0 3 1 1 1 0 0 0 0 0 0 0 0 1 1 1 3 2 0 1 1 0 0 0 2 1 3 0 1 3 3 1 1 2 0 0 0 3 1 0 0 0 1 0 0 1 0 0 3 2 0 2 2 2 3 2 3 2 0 0 1 0 3 0 1 0 2 0 0 0 0 1 1 1 3 2 2 1 0 0 1 2 1 2 0 2 2 0 0 1 2 0 0 3 0 3 2 2 2 0 2 0 0 0 2 0 0 0 1 1 0 0 2 0 2 0 0 1 0 1 1 2 1 2 0 2 2 2 1 0 0 0 2 1 2 2 0 1 2 0 1 1 0 0 1 0 1 0 2 0 0 0 1 0 1 1 2 1 1 0 2 0 0 2 0 2 1 1 0 0 2 0 2 1 0 0 2 0 1 3 1 0 0 2 0 3 3 1 0 0 1 0 1 1 0 1 1 1 1 0 1 0 2 3 1 1 1 1 0 1 0 0 0 2 1 0 1 0 2 2 2 1 2 0 0 1 2 1 1 0 2 1 0 0 0 1 1 1 0 1 1 1 0 3 2 0 1 0 0 0 1 1 0 1 2 2 1 2 1 1 1 0 0 1 2 1 1 1 1 1 1 2 2 1 2 0 2 0 2 2 0 2 1 2 2 2 2 1 1 0 1 0 0 2 2 1 2 2 1 0 2 2 2 1 1 1 0 1 0 0 0 0 1 3 2 1 0 0 0 0 2 2 0 0 2 1 2 2 2 2 2 0 1 2 2 1 0 1 0 2 0 0 2 2 2 2 1 0 1 0 0 1 1 1 0 0 1 2 1 2 1 2 0 0 2 2 2 2 1 3 0 1 0 0 1 0 1 1 0 2 0 0 2 1 1 0 2 0 0 1 0 0 0 2 2 0 1 0 0 2 2 1 2 1 2 0 2 2 1 0 2 1 0 1 1 0 0 1 3 0 1 2 2 0 0 0 1 0 0 0 1 0 0 0 2 1 2 3 2 0 0 1 2 2 1 2 1 0 2 2 1 0 2 2 0 1 0 0 0 0 2 2 2 2 2 0 0 1 0 1 2 0 0 2 2 2 2 2 1 2 2 0 0 0 1 0 1 2 0 2 1 2 0 0 0 0 3 3 0 1 2 0 0 2 2 2 0 0 0 0 1 1 0 1 0 1 0 0 0 0 0 0 0 0 1 2 0 0 1 0 1 1 1 1 0 0 1 0 0 0 1 1 1 0 0 0 2 1 1 0 0 0 0 3 1 0 0 0 1 2 0 0 1 0 2 0 0 1 0 1 1 1 2 1 1 1 2 0 0 1 1 1 1 2 1 1 1 1 0 0 1 0 0 1 0 0 1 2 1 0 1 2 0 1 0 0 1 0 1 0 0 1 0 0 2 0 0 0 2 2 1 1 0 2 0 1 2 0 2 2 1 1 1 0 0 2 2 1 2 0 0 0 2 2 2 0 2 0 0 2 1 2 2 1 1 1 0 2 0 0 2 0 0 0 2 0 1 2 0 0 2 2 0 2 1 1 2 1 2 1 2 1 0 0 1 0 2 3 0 1 1 1 1 1 1 2 1 1 1 0 2 2 2 3 2 0 2 1 1 1 1 1 1 1 2 1 2 2 0 2 0 1 1 1 2 0 0 1 2 0 2 1 0 0 1 2 0 2 0 0 1 2 2 1 0 2 2 1 0 2 0 1 3 2 0 0 0 2 2 2 1 3 1 1 0 0 1 2 0 0 0 1 2 1 1 2 0 2 0 3 2 2 1 2 0 0 0 1 1 1 1 0 1 0 1 1 2 1 1 1 3 1 3 2 0 0 0 1 0 3 1 1 1 0 2 1 1 1 1 3 0 1 1 1 3 1 1 0 0 0 2 3 0 0 2 1 2 2 2 1 0 0 0 0 0 1 2 0 3 0 0 1 1 3 0 0 1 3 1 1 0 2 2 0 3 1 0 1 0 0 0 0 2 1 0 1 0 0 3 0 3 3 1 0 0 2 2 2 1 0 1 1 2 0 2 1 0 1 0 3 2 0 3 0 0 0 2 1 1 2 2 1 0 0 1 0 0 1 2 2 2 1 1 0 0 1 1 0 1 2 2 0 1 2 1 0 0 1 3 1 0 0 0 1 0 1 1 2 1 1 0 2 1 1 0 2 2 3 0 0 0 0 0 0 0 0 1 0 0 0 0 1 1 1 0 0 2 1 0 1 1 0 2 2 0 0 2 1 0 1 0 2 0 0 2 1 0 2 0 2 0 0 1 0 0 0 0 2 1 0 1 1 1 0 0 0 0 1 1 2 1 0 2 1 1 2 0 1 2 2 0 1 0 0 2 0 0 1 1 1 0 0 1 2 0 1 1 0 0 0 0 1 2 2 2 2 2 1 0 0 0 2 2 1 1 1 1 0 1 1 2 1 2 2 0 2 2 1 0 2 0 1 1 1 1 1 1 2 1 0 0 0 1 2 0 0 1 2 2 1 2 2 2 2 2 0 0 0 0 2 2 2 0 0 1 1 3 1 0 2 2 1 2 2 2 0 2 0 0 2 2 0 3 1 1 1 0 0 0 2 2 0 0 1 0 0 3 1 1 1 0 0 0 0 0 0 0 2 2 0 2 0 0 0 0 0 0 1 0 0 0 0 1 0 2 1 1 3 2 0 0 1 0 0 1 3 2 2 1 0 3 2 3 2 1 0 3 0 2 0 0 0 0 2 3 3 0 2 0 1 3 2 1 1 1 1 1 0 0 0 0 2 1 1 3 1 2 1 3 2 3 2 0 1 3 0 2 1 1 1 1 0 0 0 2 2 0 2 2 2 1 0 2 0 0 0 1 1 0 1 1 0 2 3 2 0 2 2 0 1 0 1 3 1 1 0 0 1 0 3 3 0 0 1 1 1 2 2 1 2 0 2 2 0 0 1 0 0 2 2 1 2 2 2 1 1 1 0 1 1 1 0 2 1 2 0 2 0 3 0 1 1 0 0 2 1 0 0 0 2 2 0 2 2 2 1 1 2 1 0 3 0 0 0 0 2 1 2 1 2 1 1 1 1 1 0 2 2 2 1 1 0 2 2 3 1 2 0 3 0 0 2 1 2 0 2 0 2 2 2 1 2 2 0 1 0 1 0 1 2 1 1 1 0 1 0 2 0 0 0 0 3 2 1 1 1 1 0 1 2 0 0 0 1 1 0 1 0 0 1 0 2 0 0 1 0 0 1 1 0 1 2 2 1 0 2 0 2 0 2 0 0 1 2 1 0 2 2 2 2 0 1 1 0 0 1 0 0 1 2 1 1 2 1 0 0 2 2 2 2 0 1 1 2 2 0 2 2 0 2 1 1 0 2 1 2 2 1 1 0 2 3 0 2 1 1 0 0 2 1 2 2 2 2 2 0 2 2 0 2 2 0 1 2 0 2 2 2 1 2 2 2 3 2 1 3 0 0 0 0 0 0 1 2 2 1 0 1 0 0 0 0 1 0 1 1 1 2 0 2 2 1 2 3 0 3 0 0 0 0 2 3 3 0 2 1 3 3 0 1 0 2 1 1 0 0 1 0 1 2 0 1 2 0 2 0 2 1 1 1 1 0 2 0 2 0 2 1 0 1 1 1 1 1 1 0 0 2 3 3 2 0 1 1 2 0 0 2 3 1 1 0 0 0 1 1 0 0 1 1 3 2 0 2 1 0 0 3 2 2 2 3 0 0 0 1 0 1 1 2 2 3 0 0 2 3 2 1 2 1 0 0 0 0 2 0 0 0 3 0 2 3 2 1 0 0 0 3 1 2 2 1 0 0 3 0 0 0 0 0 0 0 0 2 0 0 1 3 1 1 0 2 2 1 1 1 0 0 0 0 0 3 2 1 0 0 2 2 1 2 2 2 2 2 2 2 1 0 0 1 0 2 2 0 0 0 0 2 0 2 1 1 0 2 0 3 3 1 0 1 2 0 0 2 1 1 1 1 1 2 2 1 0 2 2 2 1 0 2 1 0 0 3 0 1 1 1 1 1 0 0 1 0 1 0 0 0 1 2 2 1 0 0 3 2 0 0 1 1 0 2 1 1 1 2 2 0 0 2 2 2 0 0 0 1 1 1 0 1 1 2 2 1 1 2 1 0 1 0 1 0 0 1 0 0 0 0 0 0 0 0 0 0 0 0 2 2 2 2 1 1 0 1 1 0 0 1 0 1 2 0 1 0 1 0 1 1 1 1 2 0 0 0 0 2 0 1 0 2 2 2 0 1 0 2 0 0 1 0 3 2 1 1 2 1 1 1 1 1 2 2 2 1 1 0 1 1 1 0 0 1 2 1 1 0 1 1 2 0 0 2 2 2 0 1 0 2 2 0 1 0 0 2 2 2 1 2 1 2 2 2 1 1 1 1 2 0 0 1 2 0 1 0 1 2 0 1 2 0 0 2 0 0 3 2 2 2 0 1 1 0 0 2 2 1 0 1 1 1 2 1 0 1 2 1 0 1 1 0 1 0 1 3 1 0 0 0 2 1 3 0 0 0 0 0 0 1 1 1 1 2 0 0 0 2 1 0 1 2 0 2 1 1 1 2 1 2 2 1 2 2 0 0 0 1 0 1 2 0 3 1 2 2 0 0 1 3 1 0 0 2 1 0 0 1 0 1 0 1 1 2 1 2 2 1 1 0 0 1 0 0 0 0 2 2 2 1 2 0 0 0 0 0 0 0 0 0 0 0 2 1 2 0 0 2 2 0 0 1 1 1 0 1 1 1 0 2 0 0 1 0 1 2 0 0 1 0 2 1 1 0 1 2 1 2 0 0 0 1 1 0 1 0 0 0 0 1 1 1 1 0 0 0 2 1 2 0 1 0 0 2 2 1 1 2 0 2 0 0 0 1 0 1 1 0 0 2 0 1 1 0 1 2 0 0 2 1 1 1 0 2 1 2 0 2 2 2 0 0 0 0 0 0 1 0 0 0 1 1 1 0 2 2 1 1 1 0 1 0 0 0 0 0 2 1 1 2 1 1 0 1 1 1 0 0 0 2 1 2 0 0 0 2 1 0 0 2 2 0 2 2 0 0 0 1 0 2 2 0 0 1 1 0 3 2 1 1 0 0 2 0 0 0 0 1 1 0 2 2 2 2 2 1 1 1 0 0 1 1 1 1 1 0 2 2 0 1 1 0 0 2 0 0 0 2 2 0 0 2 1 0 0 1 0 1 2 1 1 0 1 1 0 2 2 1 2 1 1 0 1 1 1 1 1 1 1 1 2 2 2 2 1 2 0 0 2 2 1 0 2 2 2 0 2 2 3 0 2 2 0 0 0 2 2 1 1 2 2 2 2 2 3 1 1 1 0 1 2 1 2 0 0 0 0 1 0 1 1 0 1 0 2 0 0 3 1 0 1 1 0 1 1 2 1 0 0 1 0 0 1 2 2 1 0 2 1 0 0 1 0 0 1 0 2 0 0 2 0 2 0 0 1 3 0 2 2 1 3 0 2 1 1 2 3 0 0 2 1 0 1 0 0 0 2 2 3 0 1 2 2 1 0 3 0 1 0 2 2 2 0 3 3 0 1 0 2 1 1 2 0 0 0 0 0 1 3 3 2 1 2 2 1 0 3 2 3 0 1 1 0 3 2 0 0 1 0 3 1 2 0 0 0 0 0 0 1 3 2 2 2 0 0 0 2 1 0 0 1 1 0 2 0 1 0 2 2 0 2 1 1 0 0 0 2 1 0 0 1 1 0 1 2 2 1 0 2 1 0 1 2 2 3 1 0 0 2 1 0 0 1 3 1 1 2 2 0 0 1 2 0 1 1 1 0 1 0 1 1 1 0 0 0 1 0 1 2 0 0 3 0 2 0 0 3 2 2 1 0 1 1 3 2 1 1 1 2 2 2 0 0 0 1 0 2 1 0 1 0 0 1 1 1 3 2 0 0 0 2 0 0 0 1 2 2 2 3 1 0 1 1 1 2 2 0 2 1 2 0 0 2 2 0 0 0 1 0 2 1 1 2 1 2 0 2 0 0 1 0 3 0 0 0 0 0 0 1 2 2 0 0 1 2 2 0 0 1 2 1 1 1 2 2 1 3 0 2 0 0 1 3 1 0 1 1 0 0 3 1 1 2 1 0 2 1 1 1 1 0 0 3 1 0 1 3 2 1 2 2 1 2 1 0 0 1 0 0 1 1 2 1 2 1 1 1 2 2 1 1 2 2 2 2 1 0 0 2 2 2 0 1 2 1 2 0 1 0 0 1 2 2 2 0 2 1 2 2 1 0 0 0 1 0 1 1 0 0 1 0 1 1 3 0 0 1 0 0 3 0 0 0 1 0 2 2 1 1 3 2 1 2 3 0 1 0 0 0 0 3 0 0 2 1 0 3 2 0 1 0 0 3 1 0 1 2 2 3 2 2 0 2 3 0 0 0 1 1 1 3 1 3 0 3 2 3 2 0 1 0 2 1 2 0 3 1 0 0 2 1 0 1 2 2 1 1 1 1 3 2 0 2 0 1 0 0 0 1 0 3 0 0 0 1 0 2 0 1 0 1 0 0 1 0 0 0 0 2 1 2 0 0 2 0 0 0 2 2 2 2 0 2 0 0 0 1 0 2 0 1 1 2 0 0 1 1 1 1 0 0 0 0 1 0 1 1 1 1 2 2 0 0 0 3 0 1 0 0 1 0 0 0 1 2 0 1 0 0 2 2 0 2 1 3 0 1 2 1 1 2 0 1 0 0 2 0 1 1 2 2 1 0 1 0 2 2 0 2 1 2 0 2 0 0 0 1 1 0 0 2 0 0 0 1 2 2 1 0 1 0 1 2 2 2 0 2 1 1 0 1 3 1 0 3 0 1 0 1 1 1 2 2 2 2 0 0 1 0 1 2 1 2 2 0 0 2 2 2 0 1 1 1 2 1 1 2 0 0 0 1 2 1 1 2 2 2 0 0 1 1 0 0 0 0 0 0 1 1 1 1 2 2 2 1 0 0 0 2 2 1 2 2 0 1 1 1 2 0 0 2 2 2 2 2 0 1 0 1 1 2 1 1 2 2 2 2 0 1 0 1 1 0 2 1 2 1 2 2 1 2 0 1 0 1 2 2 0 2 0 0 0 2 1 2 1 1 2 1 0 2 0 1 2 0 0 1 1 2 0 0 1 1 0 3 1 1 0 2 3 0 0 0 1 1 1 1 1 2 0 0 0 0 0 0 1 1 1 0 0 1 2 0 0 1 0 0 2 0 0 0 0 2 0 0 0 0 1 0 2 2 1 2 3 0 0 1 2 0 0 0 2 0 0 2 2 2 0 0 1 2 0 0 1 0 0 1 2 3 1 0 1 1 1 1 2 0 0 1 1 0 0 0 2 0 1 2 1 1 0 2 0 1 1 1 2 1 2 0 2 0 0 0 1 2 2 2 2 2 1 1 1 2 0 2 2 1 0 2 2 0 1 0 1 1 2 1 1 1 2 2 0 1 0 0 0 0 1 0 1 2 0 1 0 0 1 0 1 0 1 1 0 0 2 2 0 2 0 1 2 0 1 1 1 1 0 2 1 0 1 2 0 1 0 2 0 1 0 0 0 1 0 0 1 1 0 1 3 0 2 0 2 2 0 3 0 2 0 0 1 1 0 0 2 1 1 0 1 2 1 0 2 0 2 0 0 2 2 1 0 2 0 1 0 2 2 0 0 2 0 3 0 0 3 2 2 0 2 1 1 2 3 1 3 2 1 2 1 1 2 2 1 2 2 0 0 2 1 1 0 1 1 0 1 2 3 1 2 2 3 2 1 3 1 1 1 1 2 1 0 0 1 0 0 0 0 2 0 0 2 2 2 1 2 2 2 2 1 0 1 0 2 2 1 2 1 0 0 2 2 0 0 0 0 1 1 2 1 0 1 2 3 1 0 0 0 0 2 2 1 0 1 1 2 0 0 2 1 0 0 0 1 0 3 2 3 0 0 0 1 1 3 3 3 3 1 0 0 0 1 0 0 0 2 1 2 1 2 3 0 0 1 1 3 1 0 1 0 1 1 2 0 0 0 2 2 0 2 1 0 0 1 0 0 0 0 0 0 1 1 1 0 0 0 0 1 2 0 1 1 2 0 0 1 1 1 2 0 2 0 1 0 0 2 2 0 0 0 0 2 2 0 1 0 0 2 0 2 2 0 1 2 2 2 1 0 0 0 0 2 2 2 2 0 0 0 1 2 2 2 1 0 0 0 0 0 0 1 1 0 2 0 0 2 1 2 2 2 2 0 1 1 1 1 3 2 2 2 0 2 2 0 0 0 0 0 1 1 1 0 1 0 2 0 1 0 1 0 0 1 1 0 0 1 1 0 1 0 0 0 2 0 0 1 1 0 0 1 0 1 1 2 1 0 1 2 1 1 0 0 0 0 1 1 1 1 1 0 1 2 2 0 0 1 1 0 0 0 1 1 0 0 0 1 0 1 0 0 0 1 3 0 1 0 1 1 2 3 2 2 2 1 1 2 1 2 2 1 2 3 0 1 1 1 1 1 0 0 3 3 2 0 1 1 0 1 1 1 0 0 0 1 1 1 1 1 1 1 0 1 2 0 1 1 1 0 2 1 2 0 0 0 0 0 1 1 1 1 1 1 2 1 1 1 2 1 1 1 2 2 0 2 0 0 1 2 1 2 2 1 2 0 0 0 1 2 0 0 2 1 2 1 0 0 0 1 0 0 0 1 0 2 0 0 0 2 2 0 0 0 0 0 0 2 0 1 0 1 0 1 1 1 0 1 1 2 2 2 1 2 1 2 0 2 2 1 2 1 1 1 2 2 2 0 1 3 0 0 1 2 2 1 0 0 1 2 0 2 2 2 0 2 2 0 0 1 3 0 1 0 0 1 0 1 0 0 1 1 0 2 0 1 0 2 2 2 1 1 2 2 2 1 0 0 0 0 2 2 1 0 0 1 2 1 1 0 0 2 0 1 1 0 1 1 2 1 2 2 2 0 0 1 1 1 2 2 2 2 1 0 2 2 1 3 3 2 2 2 1 0 0 0 2 2 1 1 2 1 2 2 3 2 3 0 1 1 0 3 0 2 0 1 1 1 2 1 0 2 0 0 0 1 0 3 1 1 0 1 0 3 3 0 1 1 1 1 2 1 3 2 1 2 0 1 3 0 1 0 2 2 0 0 2 1 1 1 2 0 3 2 1 2 1 1 2 1 0 0 0 1 3 3 2 2 2 0 0 0 0 2 0 0 0 2 2 2 0 2 1 2 0 0 0 2 0 0 0 0 2 2 1 2 0 0 1 1 2 0 1 1 0 2 1 1 3 2 1 0 0 2 0 2 0 1 2 0 2 1 1 3 1 1 0 0 3 0 0 2 0 0 0 1 0 0 0 2 2 0 2 2 0 1 0 2 2 0 1 2 1 2 2 0 0 0 1 3 0 0 0 1 1 1 2 1 0 2 0 0 2 2 2 1 2 1 1 0 0 0 1 1 0 1 0 2 2 0 1 3 0 1 0 3 3 0 0 0 1 0 2 0 2 2 0 0 0 3 0 2 0 2 3 1 0 1 1 1 1 0 3 0 0 0 0 0 1 1 2 1 0 0 1 0 0 1 2 2 0 3 1 0 1 0 0 0 2 2 1 1 0 0 0 0 0 0 2 3 1 0 0 0 1 1 1 2 1 1 1 2 2 1 1 1 0 0 0 1 0 2 0 2 1 0 0 0 1 1 1 0 2 1 0 0 2 2 0 2 1 2 0 2 2 1 1 1 0 1 0 0 0 0 2 1 1 2 0 1 1 0 0 1 1 0 0 0 0 0 0 0 0 2 2 2 2 2 2 2 1 2 0 1 2 2 2 2 2 1 2 2 2 2 2 2 2 2 2 2 2 0 0 1 1 2 2 0 1 1 2 2 2 1 1 1 2 2 2 2 0 3 1 3 3 0 0 2 0 2 2 2 1 2 2 2 2 1 3 1 1 1 2 1 2 0 2 2 2 1 2 2 1 0 3 0 2 2 1 2 2 1 3 3 3 3 0 1 0 1 1 3 2 1 1 0 1 1 0 0 0 1 1 1 0 0 0 0 0 3 0 0 0 3 0 1 0 0 0 0 1 1 0 3 3 2 2 2 0 3 1 2 1 0 0 1 0 1 2 2 2 0 3 2 1 1 1 1 0 2 1 1 1 1 0 0 1 1 1 0 1 0 1 0 1 1 1 1 2 0 1 0 0 0 2 0 2 1 0 2 1 0 3 1 2 2 1 2 2 2 0 1 0 1 1 0 2 1 0 0 0 0 1 2 2 1 2 0 3 1 1 0 2 1 2 1 1 0 0 0 0 2 0 1 0 1 3 2 2 1 1 0 2 0 0 2 3 0 0 2 0 3 1 2 2 1 1 1 0 1 0 0 0 2 1 0 1 3 2 2 1 1 1 0 2 1 3 2 0 1 2 1 1 2 3 0 0 0 2 3 2 1 0 0 0 1 1 2 2 1 2 1 1 0 3 2 1 2 2 2 0 0 2 1 2 2 1 2 0 1 1 0 2 0 3 2 0 2 2 0 2 3 0 2 1 2 2 0 0 2 0 0 0 1 2 1 2 2 0 0 2 0 2 2 0 2 1 2 2 2 2 0 2 0 0 0 1 0 0 0 1 2 2 0 2 1 1 0 0 0 0 0 2 1 2 1 2 0 1 0 1 0 0 2 0 0 0 0 0 1 0 0 2 2 0 0 2 0 0 0 1 2 2 1 1 1 1 2 3 1 2 2 1 0 2 2 2 2 2 1 1 1 2 0 2 1 1 2 2 0 1 1 1 1 0 0 2 2 2 0 0 2 2 0 1 0 1 0 0 2 1 2 1 2 2 0 2 1 0 1 1 1 1 3 2 2 1 2 2 2 1 1 0 2 2 2 0 2 1 0 0 1 3 2 0 3 0 0 0 0 1 0 0 2 2 0 1 2 0 0 0 0 1 2 0 1 0 2 0 1 0 3 0 2 0 2 0 1 1 1 1 0 0 0 0 1 3 3 0 2 1 1 2 3 0 1 0 0 1 1 2 0 1 0 1 1 1 2 1 1 0 1 1 0 1 3 1 1 1 1 1 1 1 1 0 2 1 0 0 2 1 2 0 0 2 1 0 1 0 2 0 1 0 0 0 1 0 1 1 0 0 1 0 3 2 2 0 0 1 0 3 1 0 3 3 1 0 1 1 0 1 1 2 2 3 2 0 3 0 1 1 0 2 2 2 3 3 1 0 0 3 1 0 0 2 1 1 2 0 0 1 3 1 1 0 2 2 2 0 1 1 0 0 1 2 2 1 1 1 0 1 1 0 0 1 0 1 1 1 0 2 0 1 0 0 1 1 2 0 2 2 0 2 2 1 2 2 0 2 0 0 3 2 1 2 3 2 1 2 1 2 0 0 1 0 1 2 2 2 2 3 2 1 0 1 2 0 1 0 0 0 1 1 2 2 1 2 1 1 1 0 3 0 0 1 0 2 2 2 0 0 0 2 0 0 2 0 1 1 1 1 0 0 3 0 0 0 0 3 2 2 2 1 2 0 2 0 1 0 0 2 1 1 1 0 2 1 1 2 0 2 2 2 1 2 2 0 0 2 0 1 3 0 1 0 0 0 3 0 0 0 0 0 0 2 2 0 2 2 2 2 1 1 1 1 2 1 0 2 2 1 1 2 2 3 0 1 1 3 1 1 1 2 0 1 1 2 0 0 0 0 0 1 0 0 0 2 2 2 0 1 0 0 0 1 2 2 2 0 
1 0 1 1 2 1 0 0 1 0 2 1 0 1 1 0 2 2 2 2 2 0 1 0 0 1 2 0 0 2 0 0 1 0 0 1 0 2 0 2 2 2 0 2 2 0 0 0 1 0 1 1 0 2 1 1 2 3 0 0 1 3 2 1 1 0 0 2 2 0 0 0 0 0 0 0 0 1 2 1 3 2 2 2 0 0 1 0 3 0 0 2 0 1 0 1 0 1 1 3 2 3 0 0 2 2 3 2 1 1 0 2 3 1 0 1 0 1 2 2 0 0 2 3 0 2 1 2 0 1 2 2 2 3 3 0 2 1 2 1 2 0 2 1 0 3 1 3 3 0 3 3 1 0 1 1 0 0 1 1 2 2 1 2 1 2 0 3 3 0 0 1 2 1 1 0 1 2 2 2 0 0 1 0 1 1 0 3 1 1 0 3 2 0 1 3 0 2 0 0 2 2 2 3 0 1 0 0 2 0 2 1 2 0 0 0 0 0 2 2 2 2 0 1 2 0 1 1 1 2 1 0 0 3 0 0 0 0 0 2 0 0 2 0 0 1 0 2 3 1 2 3 1 0 2 1 2 1 1 1 0 1 2 2 0 2 1 0 1 3 0 1 1 0 1 2 0 1 1 1 1 1 0 0 2 0 2 0 1 0 1 3 2 2 1 1 0 1 1 1 2 0 1 1 0 2 2 2 2 3 1 3 2 2 3 2 0 1 0 1 1 2 2 2 0 0 2 1 1 0 1 2 0 0 2 1 1 1 0 1 0 1 0 0 0 0 1 1 1 2 2 2 1 1 1 3 0 0 0 2 0 0 1 0 2 3 1 0 2 2 0 1 1 1 1 2 1 2 0 1 0 2 2 2 2 0 1 1 2 1 1 2 1 1 0 1 0 0 2 2 2 1 1 2 0 1 0 0 0 0 1 2 0 1 1 1 2 2 2 1 1 2 1 0 1 1 0 1 0 1 1 2 0 2 1 1 0 3 2 0 1 0 0 0 0 0 1 1 0 1 1 0 1 0 0 1 1 1 1 2 0 2 0 1 2 2 2 0 0 2 2 1 0 1 0 3 2 1 3 3 0 1 2 0 0 2 0 1 0 3 2 3 1 0 2 3 3 1 1 0 3 2 3 0 0 3 3 0 2 0 2 1 2 1 1 1 2 3 0 0 2 1 1 3 0 0 1 2 2 1 2 0 1 0 0 0 2 2 1 1 2 1 3 1 1 1 1 2 2 0 0 1 0 1 2 0 0 0 1 1 1 1 2 2 2 0 2 2 1 0 0 0 0 0 0 1 2 0 2 1 1 2 1 0 1 1 1 1 1 0 1 0 0 0 1 2 1 1 1 0 1 1 0 1 0 0 0 2 1 0 0 2 2 0 0 2 0 1 2 0 0 3 1 1 1 3 1 2 0 2 1 1 2 0 0 3 0 0 2 1 0 0 1 2 0 2 1 1 0 3 2 0 0 0 0 0 2 2 1 0 0 3 2 2 2 1 0 2 1 0 0 2 3 0 1 0 1 0 2 0 1 2 1 1 1 1 1 2 1 1 0 2 2 0 1 2 0 1 0 0 1 2 2 1 1 1 2 0 1 1 1 1 2 0 0 2 1 0 2 2 0 2 0 2 0 0 0 1 0 2 1 0 0 2 0 2 2 0 3 0 1 1 2 1 2 1 0 0 1 0 0 1 1 2 1 2 0 1 2 1 1 0 2 1 2 1 2 2 1 1 1 0 0 2 1 2 0 2 0 1 0 2 0 1 0 2 1 0 1 2 0 2 2 1 2 2 2 2 1 1 1 0 2 0 1 1 1 2 2 2 1 0 0 2 0 0 2 1 0 1 2 1 2 0 2 1 1 2 0 0 2 0 2 2 2 0 2 1 0 2 1 2 1 1 1 1 2 2 0 0 2 0 2 1 1 0 1 0 1 1 0 2 2 0 1 0 0 1 0 0 0 0 0 3 1 2 0 0 0 1 2 1 0 0 1 0 0 1 1 1 0 0 0 0 1 1 0 2 2 0 1 1 1 2 2 1 2 0 1 1 1 1 0 0 0 2 2 1 0 0 2 1 0 1 1 3 1 2 0 0 2 1 3 1 2 2 1 1 1 3 0 0 3 3 1 1 1 2 0 1 2 2 2 2 2 2 2 0 1 2 2 2 3 2 1 0 0 2 0 0 0 2 2 0 2 2 2 0 1 0 2 3 1 1 1 0 2 0 1 2 3 1 2 1 0 1 1 3 2 0 0 0 1 1 3 1 1 1 3 2 0 0 3 0 1 0 0 0 1 0 2 0 0 0 0 0 1 0 1 0 1 2 0 0 0 0 1 0 2 0 0 1 0 0 1 1 0 0 2 0 1 2 3 0 2 1 2 1 0 0 1 2 3 2 1 0 0 0 1 0 1 2 2 1 0 1 0 1 2 0 0 0 2 2 2 1 2 1 1 0 1 0 2 2 0 1 1 0 2 2 1 1 2 2 1 2 0 2 1 1 0 2 0 1 2 1 0 0 1 0 1 0 0 0 2 1 2 2 1 0 1 0 1 0 2 1 2 1 1 1 2 0 3 1 1 1 0 0 0 2 3 2 2 2 0 1 0 0 0 0 0 1 2 2 1 1 1 0 1 2 2 1 0 0 1 1 1 1 1 0 1 0 2 3 0 2 2 0 0 0 2 0 0 2 2 0 1 3 1 0 2 1 2 2 1 1 0 0 1 0 0 1 2 1 1 1 2 2 2 2 0 2 2 0 1 2 2 0 0 1 2 2 1 0 0 0 0 2 1 1 2 2 0 0 0 0 2 2 0 3 0 2 2 1 0 3 1 1 2 2 0 2 2 0 0 2 3 0 3 2 0 2 0 2 1 2 0 2 3 0 1 1 1 0 1 0 1 1 2 3 3 3 0 0 2 0 0 0 0 0 0 0 2 2 1 1 0 0 0 1 2 2 1 2 1 0 1 1 0 1 0 0 1 1 2 0 1 1 0 0 1 1 0 1 2 1 0 2 0 1 1 0 0 0 2 1 3 0 1 2 1 1 1 1 0 0 1 2 1 0 1 0 2 1 0 1 0 3 3 2 0 2 2 2 2 2 3 1 1 0 0 0 0 1 1 1 2 0 1 0 0 1 1 0 3 2 2 2 3 0 1 2 0 2 0 2 2 0 0 1 3 0 0 3 0 3 1 2 1 0 2 0 0 0 2 1 0 0 1 0 0 0 2 1 2 1 1 1 0 1 1 2 1 2 0 2 2 2 1 3 0 0 2 1 2 2 1 1 2 0 1 1 0 0 1 1 1 0 2 0 1 1 1 0 2 1 2 1 1 0 2 1 1 1 0 2 1 1 0 1 2 0 1 1 0 0 2 3 1 3 1 0 0 1 0 0 2 1 0 0 1 0 2 1 0 0 1 1 0 0 1 1 1 1 1 2 1 1 0 1 0 0 0 2 1 1 1 0 2 2 2 1 2 0 1 1 1 1 1 0 2 1 0 0 0 2 2 1 0 0 1 1 0 2 2 0 1 1 0 0 1 1 0 0 1 1 1 1 1 1 1 0 0 1 2 2 2 2 2 1 1 2 1 1 1 0 1 0 2 2 0 2 1 2 2 2 1 0 0 1 1 1 0 2 1 1 3 2 2 0 2 2 2 0 0 1 0 1 0 0 0 0 1 0 2 1 0 0 0 0 1 2 0 0 2 1 2 2 2 2 2 0 0 2 2 1 3 1 1 2 0 0 2 2 2 2 1 0 2 1 0 1 1 1 1 0 1 2 0 1 1 2 0 0 1 2 2 2 1 0 1 1 0 0 1 3 1 1 0 2 0 0 2 1 1 1 2 0 0 1 0 1 3 2 0 1 0 0 3 2 2 0 2 1 2 1 2 2 1 1 1 1 0 1 0 0 0 0 3 0 1 2 2 0 0 1 1 0 0 0 2 0 0 0 2 1 2 1 2 0 0 1 2 2 1 2 2 1 2 2 1 1 2 2 0 0 0 0 0 1 2 1 2 2 2 1 1 1 0 1 2 1 1 2 2 2 2 2 1 2 2 0 1 1 1 1 2 2 0 2 1 0 0 0 0 0 1 2 0 0 1 0 0 2 2 2 1 0 0 0 1 2 0 1 1 1 0 0 1 0 0 1 0 0 1 2 1 0 1 0 1 2 1 1 1 1 1 0 0 1 1 1 0 0 3 0 2 0 0 0 0 0 3 3 1 0 0 0 1 2 0 0 1 0 2 0 0 1 0 1 0 2 2 1 1 0 2 0 0 1 1 0 1 2 1 1 1 1 0 0 1 0 0 1 1 0 1 2 1 0 1 2 0 3 0 0 2 0 1 1 0 1 0 2 2 1 0 0 2 2 3 1 0 2 0 0 2 0 2 2 1 1 1 0 0 2 2 0 2 1 0 0 2 2 2 0 2 0 1 2 1 2 2 1 2 1 0 2 0 0 3 2 1 0 2 1 1 1 0 0 2 1 1 2 0 1 1 1 2 1 2 1 0 0 1 0 2 3 0 0 0 0 1 1 2 2 1 1 2 0 2 2 2 2 2 0 2 0 1 1 0 1 1 1 1 2 2 2 1 2 3 1 1 1 3 0 0 1 2 0 2 1 0 1 1 2 0 2 0 0 2 2 2 1 0 2 2 1 0 2 0 1 3 2 1 0 0 2 2 2 1 2 1 1 0 0 2 2 0 0 0 1 1 1 1 2 0 3 1 0 2 1 3 2 0 3 0 1 1 1 1 0 1 0 1 1 2 2 1 1 3 1 1 2 0 0 0 2 0 0 0 2 1 1 2 2 2 1 2 1 0 1 1 2 3 1 1 0 0 0 2 1 0 0 2 1 2 2 2 1 0 0 0 0 0 1 2 1 0 0 0 1 1 0 0 0 1 3 1 1 0 2 2 0 1 1 1 1 0 1 0 0 2 2 0 2 1 0 3 1 0 2 1 0 0 2 2 2 1 0 1 1 2 0 2 0 0 1 3 3 2 1 0 0 0 0 2 0 1 1 2 1 0 0 2 0 0 1 2 2 2 2 0 3 1 2 2 3 1 2 2 0 2 2 0 3 0 1 3 1 0 0 0 1 0 2 2 2 1 1 1 2 1 1 0 1 2 3 0 0 0 3 3 0 1 0 1 0 1 0 0 1 1 2 0 0 2 2 3 1 1 1 2 2 0 0 2 1 0 1 0 2 0 0 2 1 0 2 0 2 0 0 1 0 0 1 1 2 1 1 1 2 1 0 1 1 1 1 1 2 2 2 2 2 0 2 0 1 2 2 1 1 1 0 2 0 0 0 1 2 0 0 2 3 2 2 1 1 0 0 0 2 2 2 2 3 2 1 0 0 0 2 2 1 1 1 0 0 1 2 2 0 2 2 0 2 2 2 0 1 0 1 1 2 1 1 1 2 1 0 1 0 2 2 0 0 1 2 2 2 2 2 2 2 2 0 0 0 0 2 2 2 0 0 2 1 3 1 1 2 2 1 2 2 2 0 2 0 0 2 2 1 0 1 1 1 1 0 1 2 2 0 0 1 0 0 3 1 1 1 0 0 0 0 0 0 0 2 2 0 2 0 1 0 0 0 1 1 0 0 0 0 1 0 2 2 1 3 2 0 1 1 0 0 2 0 2 2 2 0 0 2 0 2 1 0 3 1 2 0 0 1 0 2 2 3 1 2 1 2 3 2 2 1 1 2 2 0 0 0 1 2 2 0 1 2 2 1 0 2 3 2 1 0 3 3 2 1 1 1 2 0 1 0 2 1 0 2 2 2 1 0 2 0 0 3 3 0 0 0 0 0 2 3 2 3 2 2 0 1 0 2 3 1 2 0 3 1 1 1 3 0 0 1 1 2 2 2 2 2 0 2 2 0 0 1 1 0 2 2 1 2 2 2 1 2 2 0 1 1 1 0 2 1 2 1 2 1 1 0 1 2 0 0 2 1 1 0 0 2 2 1 2 2 2 1 1 2 1 0 2 0 0 0 0 2 1 2 1 2 1 1 2 1 1 0 2 2 2 1 1 0 2 2 3 2 2 0 3 3 3 2 1 2 0 2 0 2 1 2 0 1 2 0 2 0 1 0 1 2 0 2 1 0 1 0 2 0 0 0 0 0 2 1 1 0 1 0 1 1 0 0 0 1 1 0 1 0 1 1 0 2 0 0 1 0 0 1 1 1 2 2 2 2 0 2 1 1 0 2 0 0 1 2 1 0 2 2 2 2 0 1 1 0 1 1 0 0 1 2 1 2 2 1 0 0 2 2 2 2 0 1 1 2 2 1 2 2 0 2 1 2 1 2 1 1 2 1 1 0 2 1 1 2 1 1 0 0 2 1 2 2 2 2 2 0 2 2 0 2 2 1 1 2 0 2 2 1 1 2 2 1 0 2 1 0 0 1 0 0 0 0 1 2 2 2 0 1 0 0 0 0 1 0 1 1 2 2 0 2 2 1 2 3 0 3 0 0 1 0 2 2 2 1 1 1 3 3 1 0 1 2 1 1 0 0 1 0 1 2 1 2 2 0 2 0 2 0 1 2 1 0 2 1 2 0 2 1 0 1 1 1 2 1 2 0 0 2 2 2 2 0 1 1 2 0 1 2 3 1 1 0 1 0 1 1 0 1 1 1 0 3 0 1 1 1 3 3 2 2 2 3 0 0 0 1 0 1 1 2 2 1 0 0 2 0 2 0 2 0 0 0 0 0 2 1 1 0 0 0 2 3 2 1 1 0 0 0 0 2 2 1 0 0 0 0 0 0 1 1 0 0 0 2 0 0 1 2 1 1 0 2 2 1 2 1 1 0 0 1 0 3 2 0 0 0 2 2 3 2 2 2 2 2 2 2 3 0 0 1 0 2 2 1 0 1 0 2 0 1 0 1 1 2 1 1 0 1 1 0 2 0 1 2 1 0 1 2 1 2 1 1 1 2 2 2 0 0 2 1 2 0 0 1 1 1 1 2 1 0 1 1 0 1 0 0 0 1 2 2 2 0 1 3 2 0 0 1 0 0 2 0 1 1 2 2 0 1 1 2 2 1 3 0 1 1 2 1 0 2 2 2 1 1 1 0 0 1 0 1 0 0 2 1 0 1 0 0 0 1 0 0 0 0 0 2 2 2 2 1 1 0 3 1 1 1 0 0 1 2 0 1 1 1 0 1 1 1 0 2 0 0 0 3 2 0 1 1 2 1 2 3 3 0 1 0 0 0 0 0 2 0 1 1 1 0 0 0 1 2 2 2 1 1 1 1 1 1 0 0 1 2 1 0 0 1 0 1 0 0 2 2 2 0 1 0 2 2 0 1 0 0 2 2 1 2 2 1 2 2 2 1 1 1 1 1 0 0 1 1 0 2 0 2 2 1 2 2 0 3 3 0 0 0 2 2 2 0 0 1 1 0 2 2 2 0 1 1 3 2 2 0 2 1 1 1 1 2 0 0 0 1 1 1 0 0 0 2 3 3 0 0 0 1 1 0 1 1 1 1 0 0 0 0 2 0 0 2 2 0 2 2 1 1 2 1 2 2 1 2 2 0 0 0 1 0 1 2 1 1 1 2 2 0 1 1 3 1 0 0 2 1 0 0 1 1 1 0 1 1 2 1 2 2 1 1 0 0 1 0 0 0 0 2 0 1 1 2 0 0 0 0 0 1 0 0 0 0 1 2 1 1 0 0 2 2 1 0 1 1 2 3 1 1 2 1 2 0 0 2 0 2 1 0 0 1 0 1 1 0 0 1 2 1 2 0 0 0 0 1 1 2 0 0 0 0 2 1 1 0 1 1 0 2 2 2 0 2 0 0 2 2 3 3 2 0 2 0 0 0 1 0 0 0 0 0 2 1 1 1 0 1 2 0 1 2 1 1 1 0 2 1 2 0 1 1 2 0 0 0 0 0 3 0 1 0 0 1 1 2 0 2 2 1 2 1 0 2 0 1 1 0 0 2 1 1 2 1 1 0 1 1 2 0 0 0 1 1 2 0 0 0 2 0 0 0 2 2 0 2 2 1 0 0 1 0 2 2 0 0 2 1 0 1 2 1 1 1 1 2 0 0 0 0 1 1 0 1 2 2 2 2 1 1 1 0 0 1 0 1 0 1 0 2 3 0 1 0 1 0 1 1 0 0 2 1 0 0 2 3 0 0 1 0 1 1 0 2 1 2 1 0 2 2 2 2 1 2 3 1 1 0 1 0 0 0 0 2 2 2 2 1 2 0 0 1 2 2 3 2 2 2 0 2 2 1 0 2 1 0 0 0 2 2 0 2 2 2 2 2 2 2 2 1 1 3 0 2 1 2 0 3 1 1 3 0 1 1 0 1 0 1 1 1 1 1 0 1 0 0 0 1 1 1 0 1 2 0 0 1 2 2 1 0 2 2 0 1 1 0 0 2 1 1 0 0 2 0 2 0 0 1 2 1 2 2 3 3 1 2 2 2 3 2 0 0 2 1 0 2 0 0 0 2 2 3 3 2 1 2 0 3 2 0 3 0 2 2 2 0 0 0 0 2 0 2 0 1 1 0 0 3 0 0 1 0 3 2 0 2 2 1 1 0 2 1 1 1 1 0 0 2 1 0 1 0 0 0 1 0 0 0 0 0 0 1 3 1 2 2 0 0 0 2 0 0 1 1 0 0 2 0 0 0 2 2 0 2 0 0 0 0 0 2 1 0 3 1 3 0 1 2 1 1 0 3 2 0 2 2 1 3 0 1 0 2 2 2 0 1 0 2 1 2 1 0 0 2 2 1 3 3 1 0 1 0 0 1 1 0 0 0 3 0 1 2 0 0 3 0 2 0 0 0 2 2 1 0 1 1 1 2 1 0 1 2 3 2 0 1 0 1 0 2 1 1 1 0 0 0 1 1 0 2 0 0 0 2 0 0 0 1 2 2 2 3 1 0 1 1 0 2 2 0 2 1 2 1 0 1 2 0 0 0 0 1 2 0 1 2 2 2 1 2 0 0 1 1 2 3 0 0 0 0 1 0 2 2 0 0 0 2 1 0 0 2 2 1 1 0 2 2 1 1 0 2 0 0 1 2 1 0 1 1 0 0 2 2 1 1 1 0 2 2 1 1 1 0 0 2 2 0 3 0 2 1 2 1 1 1 1 0 0 1 0 0 1 1 2 1 1 1 3 0 2 2 1 1 2 2 2 2 1 0 0 1 2 2 2 1 2 2 2 0 2 0 0 0 2 2 2 1 2 0 2 2 2 1 0 0 0 0 1 1 0 0 1 0 1 1 0 0 0 0 0 3 3 0 0 0 1 0 1 2 1 1 3 2 1 2 0 1 3 0 0 0 1 0 0 0 2 1 1 3 2 0 1 0 0 3 1 0 1 1 2 0 2 2 0 2 3 0 2 1 3 2 1 2 2 3 0 3 2 3 2 3 1 0 2 0 1 1 2 1 1 0 2 2 1 1 2 2 1 2 2 1 3 2 2 2 0 2 0 0 0 2 0 3 0 0 0 2 0 2 3 1 0 1 0 0 1 0 0 0 0 2 1 2 1 0 2 0 3 3 2 2 2 2 0 2 1 1 0 2 1 2 1 0 2 1 0 0 1 1 2 2 0 0 1 0 1 0 1 1 1 1 2 2 0 0 0 3 0 2 0 0 1 0 0 1 1 2 3 1 1 0 2 2 0 2 1 3 0 1 2 0 1 1 0 1 0 1 2 1 1 1 2 3 3 0 1 0 2 2 0 2 2 2 0 2 0 1 0 2 2 3 0 2 1 0 1 2 2 2 1 0 1 0 1 2 2 2 0 2 1 1 0 1 3 3 0 3 3 1 1 1 1 1 1 2 2 2 1 0 1 0 1 2 1 2 2 1 0 2 2 1 2 1 2 2 2 1 1 2 0 0 1 1 2 1 2 2 2 2 0 0 1 0 0 0 0 0 0 0 1 1 1 1 2 2 2 1 0 0 0 1 2 1 2 2 0 1 0 1 1 2 0 2 2 2 2 2 0 1 1 1 1 2 1 2 2 1 2 1 0 1 0 1 1 0 2 1 2 1 2 2 2 2 1 1 1 2 2 2 0 2 0 0 0 2 1 2 1 1 1 0 0 2 0 1 1 0 0 0 1 2 0 0 1 0 0 3 1 1 0 2 3 3 0 0 0 1 1 1 1 2 0 0 0 0 0 1 1 2 1 0 3 0 2 0 0 1 0 0 1 1 1 1 0 1 0 0 3 0 1 3 2 2 1 2 3 0 0 1 2 0 0 0 2 0 3 0 2 2 0 0 0 2 0 0 1 0 0 0 2 3 2 0 1 1 2 1 0 0 0 1 1 1 3 3 2 0 1 2 1 1 0 2 0 2 1 1 1 0 3 0 2 0 0 1 1 1 2 2 2 2 1 1 2 2 0 2 2 2 0 2 2 0 1 0 0 1 2 1 2 1 2 2 0 1 0 0 0 0 1 0 1 2 0 2 0 1 0 0 1 1 1 1 0 0 2 1 1 2 0 0 2 3 1 1 1 1 0 2 1 0 1 2 0 1 0 2 1 0 1 0 1 2 0 0 2 3 0 3 3 3 2 0 2 2 0 3 0 2 0 0 1 1 0 0 1 1 2 3 1 2 1 0 2 3 2 0 0 2 1 1 0 2 0 2 0 2 2 0 0 2 0 3 0 0 1 1 2 0 2 1 2 2 3 0 2 2 1 1 2 1 2 3 1 2 2 0 0 2 1 1 1 1 1 0 1 2 2 1 2 2 3 2 0 3 2 1 1 2 2 1 1 0 1 0 1 0 1 2 0 0 2 2 2 1 2 2 2 1 1 0 1 0 1 2 3 2 1 1 0 1 1 1 1 2 0 1 1 2 1 0 1 2 3 3 0 0 0 0 2 2 1 0 1 0 1 0 0 2 1 1 0 0 1 0 0 2 0 0 0 0 1 0 3 3 3 3 1 0 1 0 1 0 0 1 1 1 2 0 1 3 0 1 1 1 0 1 0 2 0 1 1 2 0 3 0 2 2 1 2 2 0 0 1 1 0 0 0 1 0 1 1 2 1 1 0 1 2 2 1 2 1 2 0 0 1 1 1 2 1 2 0 2 0 0 2 2 1 0 0 0 1 2 0 1 1 0 3 0 2 1 1 1 2 2 2 1 0 1 1 0 2 2 2 2 0 3 0 1 2 3 2 1 0 1 3 0 0 0 1 2 1 2 1 0 2 3 1 2 2 3 1 2 1 3 1 3 2 2 2 0 1 2 1 0 0 0 0 1 2 3 0 1 0 2 0 1 1 1 0 0 1 2 1 0 1 1 0 2 1 0 1 2 1 0 1 2 1 0 2 0 1 1 2 0 1 1 2 2 1 0 0 0 0 1 1 1 1 1 0 2 2 2 1 0 0 1 0 0 1 1 1 0 0 0 2 0 1 0 0 0 1 3 0 1 0 1 3 1 3 2 1 2 1 1 1 1 1 1 1 1 0 0 1 2 1 1 1 0 0 3 0 2 0 1 1 0 1 1 0 1 0 0 1 1 1 0 1 0 0 0 1 2 0 0 1 1 0 2 1 2 0 0 0 0 1 0 1 1 1 1 1 2 2 1 1 1 1 1 0 1 2 0 2 0 1 1 2 1 2 2 1 2 0 0 0 2 2 0 0 2 1 2 1 0 1 0 2 0 0 0 2 0 2 0 0 0 2 2 0 0 0 1 0 1 2 0 0 0 2 1 1 1 1 0 0 1 2 2 2 1 2 1 1 0 1 2 1 2 1 1 0 2 2 2 0 0 0 0 2 1 2 2 1 1 0 1 2 0 1 2 3 1 1 2 1 3 1 0 0 1 0 0 0 0 1 0 0 1 1 3 1 0 1 0 2 2 1 1 0 1 2 2 1 0 0 0 0 2 1 0 0 0 1 2 1 1 1 0 2 0 1 1 0 2 1 2 1 2 2 2 1 1 2 1 1 2 1 2 2 1 0 2 2 1 1 1 2 2 1 1 1 1 0 1 2 1 1 1 0 2 2 0 2 3 0 1 1 0 3 0 2 1 1 1 1 2 1 1 1 1 0 0 1 0 2 2 1 0 1 0 3 3 3 1 1 0 1 1 1 2 1 1 2 0 1 3 0 1 0 2 2 0 0 2 1 1 1 2 0 3 2 2 1 1 3 3 0 0 0 0 0 3 0 0 2 2 0 1 0 0 2 0 0 3 2 2 2 0 2 1 2 0 0 0 1 0 0 0 0 2 2 1 2 0 1 1 2 2 0 1 1 1 2 1 1 3 2 1 0 0 2 0 2 1 2 2 0 2 2 1 0 2 1 1 0 0 0 0 2 0 0 0 1 1 0 0 2 2 0 2 2 0 1 3 2 2 1 2 2 1 2 2 0 0 0 2 3 0 0 0 1 0 1 2 1 0 2 0 0 2 2 1 2 1 1 1 0 0 0 2 1 0 1 0 2 2 0 1 3 0 1 0 3 3 0 0 0 2 0 2 0 2 2 1 0 0 0 0 2 1 2 2 1 0 1 1 1 1 3 3 0 0 0 0 0 1 3 2 1 0 1 1 0 0 1 2 2 0 3 2 1 1 0 0 0 2 2 1 1 1 1 0 3 0 0 2 2 1 1 0 0 2 2 1 1 1 1 1 2 2 1 1 2 3 0 0 1 0 2 1 2 2 1 0 1 3 1 1 3 2 1 3 0 2 2 0 2 1 2 1 2 2 1 2 2 1 1 0 1 0 0 2 1 1 2 0 1 1 0 0 1 0 0 0 0 1 0 3 0 0 1 2 2 2 2 2 2 1 2 0 1 2 2 2 2 2 0 2 1 2 2 2 2 2 2 3 2 2 0 1 0 1 3 2 1 1 1 0 2 0 1 1 0 3 2 2 3 1 0 2 3 3 0 0 1 0 1 2 2 2 2 2 2 2 1 1 1 0 1 2 1 2 3 2 2 2 2 2 2 1 0 3 0 2 2 1 1 2 1 3 3 3 3 3 1 0 1 2 1 2 1 1 3 1 1 3 0 0 1 2 1 0 0 1 1 1 0 1 0 3 3 0 1 1 0 0 1 1 1 1 3 1 2 1 2 0 3 1 2 1 0 0 0 0 1 2 2 2 0 3 2 1 2 1 2 0 1 1 1 2 1 0 0 1 1 1 0 2 1 1 0 0 1 1 1 2 0 1 0 1 1 2 0 2 1 0 2 0 3 3 1 2 2 1 2 2 2 1 2 3 2 2 0 2 3 0 0 3 0 1 1 1 1 2 0 3 1 1 0 2 1 2 2 2 0 0 0 3 2 0 1 0 1 3 1 1 1 0 0 2 0 0 2 3 1 0 2 1 0 1 2 2 2 2 1 0 1 0 0 0 2 1 1 1 3 2 2 1 1 1 0 2 1 3 2 0 2 2 2 1 2 3 1 1 3 2 3 1 1 0 0 0 1 1 2 1 1 2 1 1 1 3 2 1 2 2 1 0 0 2 0 2 2 1 1 0 1 1 0 2 0 3 2 0 2 2 1 2 3 3 2 1 2 2 0 3 2 0 3 0 1 2 0 2 2 0 0 2 0 2 2 0 3 1 2 2 2 2 0 2 0 0 0 0 0 0 0 0 2 2 0 1 1 0 0 3 0 0 0 2 1 2 1 2 1 1 0 1 0 0 2 0 0 0 0 0 1 0 0 2 2 0 0 2 0 0 0 1 1 2 1 1 1 1 2 0 0 2 2 1 0 2 2 2 2 2 2 1 2 0 0 2 2 1 1 1 0 1 2 2 0 1 0 1 2 2 0 0 2 2 0 1 1 2 0 0 2 1 2 1 2 1 0 1 1 0 2 1 1 2 3 2 2 1 2 2 2 1 2 0 2 2 2 2 2 1 0 0 1 0 2 0 3 1 0 0 3 1 0 0 2 2 0 0 2 0 0 0 1 1 2 3 1 0 2 0 1 0 3 0 2 0 2 3 2 2 1 1 0 0 0 0 1 3 3 0 2 1 1 2 3 0 2 0 0 1 1 2 0 1 0 1 2 1 2 1 1 0 0 0 1 1 3 1 1 1 1 1 1 0 0 1 2 1 0 0 2 3 2 1 0 2 1 0 2 0 2 0 1 0 0 0 1 1 0 0 0 3 1 3 3 2 2 3 0 1 0 3 1 1 3 0 1 0 1 0 0 1 2 2 2 3 2 0 0 0 2 0 3 2 2 2 2 1 1 0 0 0 1 0 0 2 1 1 2 0 1 1 3 1 1 1 2 2 2 0 1 1 0 0 1 2 2 3 1 1 0 2 1 0 1 1 0 1 0 1 0 2 1 1 0 0 1 1 2 1 2 2 0 2 2 1 2 2 0 2 0 0 3 2 2 2 0 2 1 2 1 2 0 0 1 0 2 2 2 2 2 2 2 1 0 1 2 0 2 1 0 0 0 1 1 2 1 2 1 2 2 0 2 0 0 1 3 2 2 1 3 1 0 2 1 0 2 0 1 1 1 1 1 3 3 0 0 0 1 3 2 2 2 1 1 0 2 0 1 0 0 2 3 2 1 0 2 1 2 2 0 2 2 2 1 2 1 0 0 2 0 1 0 0 1 1 1 0 0 1 0 1 0 0 0 2 3 0 2 2 2 2 1 1 0 0 1 1 0 2 2 2 1 2 2 3 0 1 2 1 0 1 0 2 1 2 1 2 0 0 0 0 0 1 0 0 0 1 2 2 0 1 1 0 0 0 2 2 1 0 
1 1 1 2 2 1 0 1 0 0 2 1 0 2 2 0 1 2 1 1 2 0 1 0 1 2 1 0 0 1 0 0 1 0 1 1 1 2 1 2 1 2 1 2 1 1 0 1 2 0 1 1 1 2 0 3 2 2 0 1 1 2 2 1 1 2 0 2 2 1 1 3 0 0 0 0 0 1 2 1 2 2 3 2 1 1 1 1 2 1 0 1 0 3 0 1 1 1 3 2 2 2 0 0 1 1 2 2 1 1 0 1 2 3 0 1 0 1 2 2 0 1 2 1 0 2 2 2 0 1 2 2 1 3 2 2 2 1 0 1 1 1 2 1 1 0 2 3 2 0 1 1 2 0 1 2 0 1 1 1 2 1 1 2 2 2 0 2 3 0 0 0 2 1 1 0 1 2 2 1 0 1 1 1 1 1 2 3 2 1 0 3 2 1 1 3 2 2 1 0 2 1 3 3 1 1 1 1 0 0 2 1 1 1 1 1 1 1 2 2 1 2 0 3 3 0 3 1 1 1 1 0 0 2 0 1 1 1 0 2 1 0 2 1 0 3 0 2 2 1 1 3 1 0 2 2 2 2 2 1 1 1 2 2 0 2 2 0 2 1 0 1 3 0 1 2 0 1 2 1 1 1 0 0 3 3 2 0 1 1 1 3 2 1 1 3 0 1 1 1 2 1 1 1 3 1 2 2 2 3 3 3 2 1 2 1 1 1 3 1 1 2 2 2 0 3 2 0 1 1 2 2 2 2 1 0 1 1 1 1 3 3 0 0 0 0 1 1 3 2 2 2 2 2 1 1 0 1 1 2 0 0 1 1 2 1 2 1 2 3 0 1 1 1 2 3 1 2 0 1 1 2 3 2 2 0 1 1 2 1 1 2 1 1 1 1 2 1 2 2 2 1 3 1 0 1 1 0 0 1 1 2 1 1 1 1 2 2 2 1 1 2 1 0 1 1 1 1 1 1 1 2 0 2 1 1 0 2 2 0 1 1 0 0 0 0 1 1 0 1 1 3 1 1 0 1 0 1 1 2 0 2 2 1 1 2 1 0 1 2 1 3 0 1 1 1 2 1 1 1 0 1 1 1 0 1 0 1 0 1 1 1 1 0 3 1 0 1 1 1 1 1 1 1 0 0 0 0 3 1 2 1 2 0 0 1 1 1 1 0 2 1 1 3 0 0 1 1 1 1 1 1 2 0 1 0 2 2 1 1 0 1 1 1 2 2 1 2 2 0 1 0 1 1 2 1 0 0 1 1 1 1 3 2 1 1 2 2 1 0 0 1 0 0 1 1 2 0 2 1 1 2 2 0 3 1 0 1 2 0 2 1 1 1 2 1 0 1 0 0 2 1 1 0 0 2 0 1 1 1 3 1 2 0 3 2 0 1 2 3 0 1 2 1 1 3 2 2 0 2 1 0 1 0 1 3 1 1 1 2 1 0 2 1 2 1 2 3 0 3 2 2 0 0 0 0 1 2 1 1 1 2 2 1 2 1 1 2 0 3 0 1 2 3 2 1 1 1 3 0 1 2 2 1 1 3 1 2 0 1 0 2 2 1 0 2 3 1 0 3 0 2 2 0 1 1 1 0 0 1 2 1 3 0 0 2 1 0 2 2 0 2 0 2 1 1 0 1 0 3 1 0 0 1 1 1 3 0 3 0 0 0 2 2 1 3 0 1 1 0 1 1 1 1 1 2 1 3 2 1 2 1 3 1 1 3 2 2 2 2 2 1 1 2 1 1 0 2 3 2 0 2 0 2 3 3 1 3 1 1 0 2 3 1 2 3 2 2 2 1 1 0 1 3 1 2 0 3 2 2 1 1 1 1 0 1 2 1 0 1 2 3 2 3 2 2 1 2 0 1 2 1 3 2 2 0 1 2 0 2 1 2 1 1 0 3 1 1 0 0 2 1 2 1 1 3 1 1 0 1 1 2 1 0 1 0 0 1 0 0 0 1 1 1 1 3 0 3 0 0 1 1 1 1 0 0 1 1 1 1 0 0 0 0 0 1 1 2 1 3 1 1 1 2 1 1 2 0 2 1 2 1 0 0 0 2 2 0 0 1 1 0 1 1 1 1 1 2 0 1 2 1 0 1 1 1 1 1 3 1 1 1 1 1 1 1 1 0 1 1 2 1 1 2 2 2 3 0 1 2 3 2 1 1 1 2 0 2 0 0 0 1 2 0 2 3 2 0 1 1 2 1 1 1 1 0 1 1 1 1 3 1 2 1 0 1 2 3 3 3 0 0 0 1 1 2 3 2 2 1 3 0 3 0 2 0 0 0 1 0 3 0 0 0 0 0 0 0 1 0 0 2 1 0 0 0 0 0 2 0 0 1 1 0 0 1 0 0 1 0 1 1 1 0 2 0 1 2 0 0 1 2 3 2 0 1 0 0 1 0 1 1 1 2 0 1 0 1 1 0 0 0 2 1 1 1 3 1 1 0 1 0 1 2 0 1 0 1 2 3 2 1 1 1 3 2 1 1 2 3 0 2 0 1 2 1 0 0 2 0 3 0 3 0 1 1 2 2 1 0 2 2 1 1 1 1 2 3 1 1 1 3 3 1 1 2 0 0 0 1 2 3 2 2 0 1 0 0 0 2 1 2 2 1 3 2 1 1 1 1 2 2 1 1 1 1 3 2 1 0 1 0 3 3 0 1 3 1 3 0 3 1 0 1 3 1 2 2 0 1 2 1 1 2 1 1 0 2 1 1 0 1 1 0 1 1 2 2 1 2 1 1 0 0 1 3 1 1 0 1 1 1 1 1 0 0 0 1 1 1 2 2 1 0 0 1 2 2 0 1 1 1 1 1 2 1 1 1 1 1 1 1 1 0 1 1 0 0 1 3 0 1 0 1 0 1 1 2 1 0 1 3 1 0 1 1 1 1 2 2 1 1 1 0 0 0 0 0 0 0 1 1 1 2 0 3 0 0 1 0 1 1 2 2 0 1 1 1 0 1 1 0 1 0 1 0 1 0 0 0 1 0 0 0 1 0 1 2 0 1 1 0 0 0 1 1 3 1 0 1 1 1 1 1 1 1 1 2 1 0 1 1 1 1 0 1 0 1 1 2 1 1 2 1 3 2 1 3 0 0 1 1 1 1 2 1 1 1 1 0 0 2 0 1 3 2 1 2 0 1 1 2 1 1 1 2 1 1 0 0 2 0 0 2 0 2 1 1 1 1 2 0 1 3 1 1 0 3 2 3 3 3 3 0 2 1 1 1 0 1 0 1 1 1 3 2 1 1 1 3 3 0 2 0 2 1 1 1 2 0 1 3 3 0 1 1 1 0 3 0 1 1 1 0 1 2 2 1 1 0 2 1 2 2 0 2 1 1 1 1 3 0 2 1 0 1 2 2 0 0 1 0 3 2 1 1 2 1 0 0 1 0 1 1 0 0 1 1 1 0 1 0 1 1 1 1 2 1 0 2 0 0 0 2 1 1 1 0 2 2 2 0 2 0 1 1 1 1 1 0 2 1 0 3 0 2 1 2 1 1 1 2 0 3 2 0 1 1 0 0 0 1 0 1 1 1 1 1 0 1 1 0 0 0 2 1 2 2 1 2 1 1 1 1 2 0 1 1 2 2 1 2 1 2 2 2 1 0 1 1 1 1 0 2 2 1 3 2 2 0 2 2 1 0 3 2 0 1 0 3 1 0 1 3 2 1 0 0 1 1 2 2 1 0 1 1 1 1 2 2 2 1 1 2 2 2 1 0 1 2 0 0 2 2 2 2 1 0 1 1 0 0 1 2 1 0 3 2 0 1 1 2 1 0 1 2 1 2 1 3 1 1 0 0 1 1 1 0 0 2 0 0 2 2 1 1 1 0 0 1 0 0 2 2 3 1 0 0 3 2 2 0 2 1 2 1 2 2 0 0 1 2 1 2 0 0 0 1 1 0 1 0 2 0 1 1 1 0 0 0 2 0 0 1 2 2 2 2 2 0 0 1 2 2 1 1 2 1 2 1 0 0 1 2 0 0 0 0 0 1 2 2 2 2 2 1 0 1 3 2 2 1 0 2 2 3 3 2 1 2 3 1 0 1 1 1 2 3 0 2 3 3 0 0 0 1 3 2 1 1 1 0 0 2 2 2 1 1 0 1 3 2 2 1 1 2 0 0 3 1 1 1 0 1 1 2 2 0 3 0 1 3 1 0 3 1 2 0 0 0 1 1 1 0 0 3 2 1 2 0 0 0 3 2 2 0 0 0 1 3 0 0 1 3 2 0 0 1 2 1 1 2 2 1 2 0 2 1 0 1 2 0 1 2 3 3 3 0 0 0 1 0 1 2 1 0 1 2 2 3 0 2 1 3 3 3 1 1 2 3 3 1 0 3 2 0 0 0 2 2 3 1 3 2 3 0 1 0 2 2 2 2 1 1 1 2 2 0 2 1 0 1 2 2 2 3 1 0 1 2 1 2 2 1 2 1 0 2 1 0 2 2 3 0 1 1 1 2 0 0 2 1 0 2 1 1 1 2 2 1 2 3 0 3 1 1 2 3 0 1 3 0 2 0 1 2 1 1 2 0 2 2 2 3 2 0 2 1 1 2 1 2 1 1 0 3 1 2 0 1 3 1 3 1 2 0 1 1 1 3 1 1 0 1 1 1 1 2 0 0 2 1 2 2 0 0 0 1 0 1 1 1 3 1 0 3 1 2 2 2 1 2 1 1 0 1 1 2 0 1 0 1 2 1 1 1 0 2 0 0 2 2 2 3 0 1 0 3 0 1 3 0 1 0 1 0 1 3 3 1 1 2 1 2 1 1 0 2 1 1 0 1 0 1 2 3 3 1 2 2 0 3 1 2 1 2 0 0 0 0 2 2 0 0 2 1 2 2 2 1 0 0 0 0 0 1 2 1 1 3 0 1 2 1 0 0 1 3 1 1 0 2 2 0 1 1 1 0 0 1 0 0 2 1 0 2 1 0 1 1 0 2 2 0 1 1 3 2 1 0 0 1 2 0 2 1 0 1 0 1 2 1 3 1 1 0 2 0 0 1 2 1 1 0 2 0 0 2 3 1 2 1 0 0 0 1 2 1 1 2 0 3 3 3 0 1 1 2 3 3 0 0 0 1 0 0 1 2 1 1 0 2 3 1 0 1 3 2 1 0 0 3 3 1 3 0 2 0 1 0 1 1 1 2 0 0 1 3 3 1 3 1 2 2 1 1 2 0 3 2 0 2 0 1 2 1 3 2 0 2 1 0 2 0 1 3 1 2 1 2 2 2 1 1 1 1 1 1 1 2 1 3 2 1 0 2 1 2 2 2 1 1 1 0 2 1 0 3 1 3 0 0 1 3 1 1 2 1 1 0 0 2 1 2 1 1 2 1 0 0 0 2 1 1 0 1 0 0 1 2 2 1 2 2 0 2 1 2 0 1 0 1 1 3 1 1 2 2 1 0 3 3 3 2 1 1 1 2 2 1 1 2 2 2 2 0 0 1 0 2 3 1 0 1 0 1 1 1 1 1 1 0 1 1 2 0 2 0 0 2 3 1 1 1 2 0 1 0 1 2 2 0 1 0 0 1 1 1 1 1 0 0 0 0 0 0 0 2 1 1 3 0 1 1 1 0 1 1 0 0 0 0 1 0 2 1 0 1 1 1 0 2 0 0 2 0 2 1 1 0 1 2 1 2 1 0 1 0 2 0 0 2 1 2 2 1 1 2 1 1 0 2 2 1 0 1 1 0 0 1 0 2 1 1 1 2 2 1 1 2 1 2 1 1 1 0 3 1 1 1 2 0 1 0 2 1 0 1 3 2 1 0 2 0 0 1 1 0 3 2 1 0 2 1 2 1 2 1 0 1 0 1 1 1 2 1 2 1 1 2 1 1 0 1 2 2 2 1 0 2 0 2 2 1 1 1 3 1 2 2 1 2 1 2 1 2 1 0 1 1 0 0 2 0 1 3 2 1 1 0 1 3 0 1 1 2 1 0 3 2 2 1 3 2 3 2 0 2 0 1 2 0 0 0 0 2 1 2 1 2 2 1 0 1 1 0 2 2 2 1 1 2 2 3 1 2 2 0 3 3 3 2 1 2 0 2 0 2 1 2 1 1 2 0 0 0 1 3 2 2 0 2 1 0 2 1 2 0 1 0 0 0 1 1 1 1 0 0 0 3 0 1 0 0 1 3 0 1 0 1 0 1 0 1 0 0 3 3 1 1 3 1 1 2 0 2 1 2 1 1 1 0 1 2 1 0 2 3 3 2 0 0 1 1 3 3 0 0 1 2 1 1 3 1 0 0 3 3 2 3 3 2 3 1 2 1 2 1 0 2 3 1 0 2 1 0 2 1 1 0 1 1 3 2 0 1 1 0 1 0 2 2 1 1 1 1 1 2 1 2 2 1 1 2 0 2 2 1 1 2 2 1 0 2 0 1 0 3 0 0 0 1 1 1 2 3 1 1 0 0 0 0 1 1 1 2 2 2 1 2 1 0 2 1 0 3 1 0 1 1 1 1 1 1 3 1 1 1 1 0 1 2 1 0 0 0 1 0 1 2 0 1 1 0 2 0 2 0 1 1 1 0 2 1 2 0 2 0 0 1 1 1 2 1 2 0 1 2 2 2 2 1 1 1 1 0 0 2 1 0 0 0 3 0 1 1 1 1 1 1 1 1 0 1 0 1 0 1 2 2 1 1 1 0 0 1 0 2 1 2 1 3 0 1 1 1 2 0 1 0 0 0 0 1 3 1 0 0 1 0 2 1 1 1 0 0 0 0 1 1 1 0 0 0 1 1 0 1 2 3 0 0 0 2 1 1 1 1 2 0 0 2 2 1 1 1 1 0 0 1 0 1 2 0 0 0 1 3 1 2 1 2 2 2 1 1 1 0 0 0 1 2 2 1 0 1 1 1 0 2 3 1 1 1 0 1 3 2 0 0 2 1 1 2 1 0 2 1 2 1 1 1 1 2 1 2 0 0 1 0 3 0 1 3 1 1 1 2 0 0 3 1 3 1 0 1 0 0 2 1 1 1 3 2 1 0 0 1 3 2 2 0 1 3 2 3 0 3 1 2 2 1 3 0 0 0 2 1 3 2 2 1 1 3 1 3 1 1 3 2 0 3 2 1 2 1 1 1 1 1 3 0 0 0 0 2 3 2 3 1 1 0 1 1 1 0 0 0 2 1 1 0 0 2 3 1 3 1 0 1 0 0 1 0 3 0 1 1 0 1 2 0 0 3 1 0 0 0 3 3 1 3 1 0 1 1 1 3 2 2 2 1 0 1 1 1 0 1 0 1 1 2 1 1 0 1 1 3 1 0 2 2 3 0 1 0 2 2 1 2 0 0 2 2 1 1 1 0 2 2 2 1 1 1 1 3 0 0 1 2 1 1 2 3 1 1 1 1 1 3 2 1 0 3 3 2 2 0 1 1 0 0 2 3 1 0 1 1 1 2 2 0 1 1 0 3 3 2 2 1 1 2 3 2 0 1 0 2 2 3 1 0 0 1 1 0 2 1 1 0 3 0 0 1 2 0 2 1 2 0 1 2 0 1 3 1 1 2 1 2 2 0 0 0 1 1 3 1 1 3 3 2 3 0 1 1 3 1 0 0 2 0 0 0 2 0 1 0 1 1 1 3 3 2 2 3 0 1 1 0 0 0 0 1 2 2 2 2 0 1 0 3 2 1 0 0 0 0 0 1 1 2 0 1 1 2 0 0 1 3 2 3 0 2 1 2 2 0 1 1 1 1 1 1 0 2 0 2 1 1 0 1 2 1 2 0 0 0 0 1 1 1 0 0 1 0 2 2 1 1 1 1 1 2 3 2 0 2 0 0 2 2 2 3 2 0 2 0 1 0 1 0 0 0 0 0 1 1 3 1 3 0 2 0 0 2 1 0 2 0 2 1 3 3 1 1 2 0 0 0 0 0 0 1 1 0 1 0 1 3 0 1 1 0 2 1 1 2 0 1 1 1 1 2 1 1 1 1 1 0 1 2 1 1 0 3 1 1 2 0 0 3 2 0 0 1 2 2 0 2 2 0 1 0 3 3 1 2 3 1 1 1 1 3 2 1 2 1 1 3 0 0 0 3 1 1 3 2 2 2 2 2 2 1 1 0 3 1 0 1 3 2 0 2 3 0 2 0 1 0 1 1 0 0 1 1 0 0 2 2 1 1 0 0 1 2 0 1 2 2 1 0 2 2 2 2 1 3 2 1 1 3 2 0 1 1 2 2 2 2 2 1 2 1 0 1 1 1 3 1 1 2 0 2 1 1 0 2 1 0 3 3 1 2 2 2 2 2 1 2 3 1 1 1 3 1 0 2 1 2 0 3 1 1 3 0 1 1 0 1 3 1 3 1 1 1 0 1 2 1 1 0 3 1 0 0 1 0 0 0 2 2 0 0 2 2 0 1 1 0 0 1 3 1 0 0 1 0 2 0 0 0 3 3 2 2 1 0 0 1 2 1 2 2 0 0 2 1 0 2 0 0 0 2 2 0 0 0 1 2 0 1 0 0 1 0 2 1 1 0 0 1 0 1 0 1 1 1 1 0 1 2 0 0 1 1 3 2 0 2 3 0 1 1 1 3 1 1 1 0 2 2 0 0 1 2 1 3 0 3 0 3 0 0 0 1 0 1 1 2 1 0 1 3 3 1 1 3 0 0 2 3 1 0 1 2 0 1 1 0 0 0 0 3 3 0 3 0 3 3 1 1 1 1 1 3 2 0 2 3 1 1 0 0 0 2 0 2 3 0 3 1 1 1 1 0 3 2 2 1 3 3 1 0 1 0 0 0 1 3 0 0 3 3 1 3 3 1 3 1 2 0 0 0 2 2 1 1 1 2 3 1 0 1 3 2 3 2 1 0 0 0 0 1 0 1 0 0 0 3 1 1 1 2 3 0 3 2 0 0 0 0 2 2 2 3 1 1 1 0 1 2 2 0 2 1 2 1 0 2 2 0 0 0 0 1 3 3 1 2 2 2 3 3 0 1 1 3 2 3 0 1 0 1 1 0 1 2 0 1 3 2 1 0 0 2 1 0 0 3 2 2 1 1 0 2 0 0 1 2 1 0 3 1 0 0 0 2 3 2 1 3 2 2 3 3 1 1 0 1 1 0 3 0 2 1 2 1 2 1 2 0 1 0 0 0 1 0 2 3 1 1 2 1 2 2 1 1 1 2 2 2 1 1 0 3 2 2 2 3 1 2 1 0 2 3 0 1 2 2 2 1 1 1 2 2 1 1 0 0 3 1 1 1 0 0 3 1 2 1 1 0 0 1 3 1 1 1 1 1 1 0 1 1 1 3 1 2 1 2 1 1 1 1 0 1 1 1 1 1 1 1 1 1 2 0 1 0 0 2 1 1 0 2 2 0 2 1 0 1 1 0 0 1 3 1 1 1 1 0 1 1 1 0 2 3 1 0 1 1 1 1 2 1 1 0 2 1 1 1 2 1 1 2 1 1 3 2 1 2 0 3 1 0 3 0 1 2 0 0 0 2 1 3 1 1 3 0 0 0 1 1 0 0 1 2 1 2 1 0 2 1 1 3 2 2 3 3 0 2 0 1 1 2 1 2 0 1 1 1 0 1 1 1 0 3 0 0 1 0 2 0 3 1 1 1 1 1 0 1 0 3 1 2 0 0 1 0 1 1 1 1 3 0 0 0 1 2 0 2 3 0 0 1 1 0 0 1 1 0 1 0 2 0 1 1 2 2 1 0 0 1 1 1 1 0 2 2 1 1 1 1 0 0 2 3 1 2 1 0 1 1 2 1 1 0 3 0 1 2 2 3 0 2 0 0 0 0 3 2 0 3 1 1 3 1 1 1 2 2 2 2 0 1 1 0 1 2 1 1 1 1 0 2 2 2 3 3 1 1 2 0 0 2 0 0 1 0 3 2 2 2 2 2 0 0 1 3 3 0 0 0 3 3 1 2 2 1 2 2 2 1 1 0 0 2 2 2 2 2 0 2 1 0 1 1 0 3 3 2 1 2 0 1 3 1 2 2 1 1 2 1 2 1 0 1 3 1 1 0 2 1 2 1 2 2 2 2 0 1 2 2 1 0 0 2 0 0 3 2 3 2 0 1 2 0 0 2 0 1 2 1 0 3 1 1 0 0 1 1 0 3 3 1 0 2 1 1 0 1 1 1 3 1 2 2 1 1 0 0 0 1 1 2 1 1 2 1 1 0 1 1 3 0 3 1 1 1 3 1 0 1 3 0 1 1 2 2 1 1 1 0 0 1 2 0 1 0 2 1 1 1 1 1 1 0 1 1 0 0 1 0 0 1 2 3 2 1 3 3 1 1 1 0 1 0 1 0 1 2 2 1 0 1 1 1 0 2 0 1 3 1 0 1 1 0 2 0 0 1 1 1 2 3 1 2 1 1 1 1 0 2 3 2 1 2 1 0 1 0 1 2 2 1 1 0 2 2 1 1 1 0 0 1 2 0 1 2 0 2 0 0 0 0 1 1 1 1 0 0 2 1 1 2 0 0 2 1 2 0 1 1 0 2 1 0 3 2 1 1 0 1 0 0 1 0 0 1 0 0 2 2 0 3 1 1 2 0 2 2 1 1 2 2 1 1 1 1 3 1 1 1 2 3 1 2 1 0 2 1 1 0 0 1 2 1 1 2 0 2 1 2 2 0 0 2 1 3 0 0 1 2 2 0 3 1 1 2 2 0 3 2 2 1 2 1 2 2 1 2 1 0 0 1 0 1 1 1 1 1 2 1 1 2 2 2 3 1 1 0 2 0 0 2 1 1 0 0 0 0 0 0 3 2 0 3 2 2 1 3 1 3 1 1 0 0 3 1 2 2 2 2 1 2 0 2 1 1 1 2 0 2 3 1 3 1 0 2 0 1 0 0 0 0 2 2 1 0 0 0 2 3 3 1 1 1 0 0 1 0 1 1 0 1 1 0 1 1 0 2 2 2 1 0 0 1 3 0 0 0 0 1 2 1 1 1 0 2 1 1 1 1 0 1 0 1 2 2 1 0 1 2 3 3 2 1 0 0 3 2 0 1 1 2 0 1 1 1 0 1 0 3 0 2 1 2 1 1 0 0 1 0 1 2 3 1 0 1 0 1 1 2 3 0 0 0 1 2 1 1 3 0 1 1 1 0 1 1 2 1 2 1 0 1 1 1 2 2 2 1 0 3 0 1 2 2 1 1 3 1 1 1 0 1 1 1 2 2 0 0 2 0 2 2 2 3 0 2 1 1 0 3 3 0 1 0 1 1 1 1 0 0 0 1 3 1 0 2 0 1 0 1 3 1 0 0 2 1 1 0 1 1 0 1 1 0 0 2 1 0 2 1 1 1 1 1 3 0 1 3 3 1 1 3 1 0 1 0 0 1 0 2 1 1 0 1 1 2 0 0 3 1 0 1 3 2 1 0 0 0 1 0 2 0 0 0 2 1 1 1 1 1 0 1 1 2 2 2 3 0 1 1 0 1 1 2 1 0 1 1 0 1 2 0 0 0 1 2 0 3 1 0 1 1 0 1 0 1 1 0 0 0 1 1 1 0 2 2 0 3 2 1 0 1 1 1 0 0 0 0 1 0 1 1 1 1 3 1 1 1 0 2 3 1 3 2 2 0 1 0 0 3 2 1 2 2 0 1 0 3 0 1 2 0 1 2 1 1 2 0 3 0 1 0 0 3 1 0 2 1 3 0 2 2 0 0 0 0 0 3 2 0 1 0 2 1 1 2 0 3 1 1 2 2 1 1 2 1 2 0 1 1 0 2 1 2 1 2 2 2 0 0 3 0 1 2 1 1 2 0 1 2 2 0 1 2 2 0 1 2 1 3 0 0 3 1 0 0 0 0 1 0 0 1 1 1 0 0 2 0 2 2 2 1 0 1 2 1 1 0 1 3 0 2 1 3 0 1 1 1 3 0 3 0 2 1 2 1 0 1 2 2 2 2 2 2 1 1 1 1 2 1 1 2 2 2 0 2 1 1 2 1 1 2 1 1 1 1 0 1 2 1 0 3 0 1 2 1 2 3 1 0 1 0 0 0 2 0 1 1 0 3 1 1 1 1 0 0 1 0 2 1 1 0 1 0 2 1 1 0 1 0 1 1 1 1 1 0 2 0 1 1 0 1 0 1 1 0 0 1 0 1 0 1 0 1 2 1 1 1 0 1 1 1 0 0 1 0 0 0 2 2 0 0 0 0 1 0 0 0 2 2 2 0 2 3 2 1 0 1 1 0 0 0 0 2 3 1 1 0 1 1 2 1 0 2 2 1 2 3 3 3 1 3 0 1 1 0 2 1 1 2 3 1 1 0 1 1 1 1 0 3 0 0 2 0 0 1 1 1 0 0 1 2 0 3 2 0 1 1 1 2 0 2 2 1 2 2 0 1 0 0 3 1 0 0 1 3 1 2 1 0 1 0 0 2 1 1 2 1 1 1 0 0 0 3 0 3 1 0 2 2 2 2 1 0 1 3 0 2 0 0 0 1 0 1 1 2 3 0 0 3 1 0 2 0 2 2 1 0 1 0 1 1 1 1 0 0 0 0 0 2 3 1 1 0 1 1 1 1 1 1 1 0 0 2 1 1 0 0 1 2 2 1 1 1 1 1 2 0 0 2 2 2 1 0 0 2 0 1 1 1 1 1 2 2 2 1 1 3 0 0 2 0 1 0 2 1 0 0 3 3 1 2 3 2 1 3 0 1 3 0 2 0 1 1 2 2 1 1 1 1 1 1 1 0 0 0 1 1 2 1 1 1 0 1 1 1 0 0 0 0 1 3 3 0 1 2 2 2 1 2 2 1 2 0 0 2 2 2 2 2 0 2 1 2 2 2 1 2 2 2 2 2 1 0 0 1 2 0 3 1 0 1 1 1 3 1 1 2 1 1 2 1 1 2 1 1 0 0 1 0 1 1 2 1 2 2 1 2 1 1 0 1 2 2 0 2 1 0 3 0 1 2 2 1 0 1 0 2 2 1 2 1 1 3 1 3 2 1 1 1 1 1 1 2 0 1 0 1 1 0 0 0 1 1 2 0 0 1 1 1 0 1 0 0 1 0 1 0 1 1 1 1 1 0 1 1 1 1 2 0 0 0 3 0 0 0 0 0 1 2 2 1 0 1 3 1 1 1 1 0 2 1 0 2 1 3 0 1 1 1 1 3 3 1 0 0 1 1 1 2 0 2 0 1 1 1 0 2 1 0 2 1 1 0 3 1 1 1 1 1 2 0 1 3 2 2 0 2 3 0 0 1 0 1 1 2 2 2 0 1 0 0 0 1 1 2 2 0 0 0 0 0 1 1 1 0 0 1 2 1 0 1 0 2 0 0 2 1 1 0 2 1 1 1 2 1 1 1 0 1 0 0 0 0 2 1 3 1 1 2 2 1 1 0 0 1 1 0 1 0 1 2 1 1 2 1 0 0 1 1 3 1 1 0 0 0 1 1 2 1 1 1 1 1 1 3 2 1 2 1 0 0 0 3 1 2 2 1 1 0 1 0 0 2 0 0 2 0 2 2 1 2 3 3 1 1 1 1 0 3 1 0 0 0 3 2 1 2 2 0 0 1 0 1 2 0 1 0 2 1 2 2 0 1 1 0 0 0 0 0 1 0 2 1 0 0 0 1 0 3 0 0 0 2 1 1 0 2 1 1 1 1 1 0 2 0 0 0 1 1 1 3 0 2 2 0 3 2 3 3 0 0 1 2 1 1 1 1 2 1 1 2 2 1 3 3 1 2 2 3 1 1 1 2 3 2 0 1 1 2 0 2 2 3 0 0 0 2 2 1 0 1 1 1 0 1 0 0 0 1 1 1 1 1 2 1 0 0 1 1 2 1 1 1 3 2 1 1 1 1 2 1 1 0 1 2 1 3 2 1 0 0 1 0 1 0 2 1 0 0 1 2 1 1 2 2 1 0 2 0 0 0 0 1 2 1 0 0 1 0 1 0 1 0 1 0 1 1 1 1 1 1 0 0 1 0 1 1 3 0 1 1 0 2 1 0 0 0 0 1 1 2 1 1 0 1 1 3 1 2 0 0 1 1 1 2 0 0 0 0 2 1 0 0 3 1 2 2 0 0 2 1 1 0 1 1 0 0 2 0 2 0 0 0 0 3 0 1 1 2 0 0 2 1 1 1 2 1 0 0 0 0 1 1 0 0 1 0 1 1 1 2 0 2 0 2 1 0 0 0 2 0 1 1 1 3 1 1 1 0 0 0 1 0 0 2 1 1 1 0 0 1 0 0 1 1 1 1 1 1 1 1 0 0 1 2 2 3 1 0 0 1 1 0 1 1 0 0 0 0 0 2 1 0 0 0 0 0 1 3 2 1 0 2 2 1 1 1 0 2 0 0 3 3 1 2 0 1 0 1 0 1 0 1 2 0 0 1 2 1 1 1 1 1 0 0 2 0 1 1 0 0 1 1 1 2 1 2 0 1 0 0 2 0 0 2 3 2 1 1 0 1 0 1 1 0 2 3 0 1 1 3 0 0 0 0 1 0 1 0 2 2 1 1 3 0 2 0 1 0 0 2 1 2 2 0 2 0 2 2 0 2 1 2 1 2 0 0 0 2 1 1 0 0 2 1 1 1 1 1 1 1 1 0 0 2 2 0 1 2 2 1 0 0 1 1 2 1 0 2 1 1 1 3 2 1 0 1 1 1 0 0 0 2 0 2 1 2 1 0 0 0 0 2 0 0 1 2 2 2 0 1 1 0 0 1 0 0 2 1 
1 1 1 1 2 1 0 1 0 0 2 2 0 1 3 0 1 2 1 1 2 0 1 0 1 1 2 0 0 1 0 3 1 0 3 1 1 2 1 2 2 2 1 2 2 1 1 0 2 0 1 1 1 2 0 1 2 3 0 1 1 3 1 1 1 1 0 2 2 1 0 2 0 0 0 0 0 1 2 2 3 2 2 1 1 0 1 1 3 0 1 1 0 1 0 0 3 1 1 2 2 3 0 0 1 1 2 2 2 1 0 2 1 2 0 1 1 1 2 2 0 3 1 3 0 2 2 2 0 1 1 1 1 3 2 3 2 1 0 1 1 2 2 1 1 0 2 1 3 0 2 2 2 0 3 2 0 1 1 2 2 1 1 2 1 1 0 2 1 0 0 0 2 2 1 0 1 3 2 1 0 1 1 1 1 1 2 3 2 1 3 2 2 2 2 3 2 3 0 1 2 1 2 3 1 1 1 2 0 0 2 2 2 1 1 1 3 3 2 2 1 2 0 0 2 0 2 2 1 0 1 0 0 2 0 1 2 1 1 2 1 0 2 1 1 2 0 2 3 1 1 2 2 0 2 2 2 1 1 2 1 1 2 2 1 2 1 1 2 3 3 1 1 0 1 2 0 2 1 1 1 1 0 0 2 1 2 0 1 1 2 3 2 1 1 2 0 1 2 1 2 1 1 1 1 1 2 2 2 3 2 3 2 2 2 1 1 1 1 1 1 2 2 2 1 3 2 0 0 1 1 1 2 2 0 0 1 2 1 1 2 2 1 0 0 0 1 1 2 2 2 2 2 1 1 3 0 1 1 2 0 0 1 1 1 3 3 0 2 2 0 2 2 1 2 2 2 2 0 1 1 2 2 2 2 0 1 1 1 1 1 2 1 1 1 1 2 2 2 2 2 0 1 1 0 1 1 0 0 0 1 1 1 0 1 1 2 2 2 1 3 2 0 0 0 1 3 0 0 1 0 2 0 2 1 3 0 3 1 0 1 0 0 0 0 0 1 0 0 1 1 3 1 3 0 1 1 1 1 2 0 2 3 1 1 2 1 0 1 2 2 2 1 3 3 3 2 2 3 3 0 1 1 3 1 1 0 1 0 3 1 3 0 0 2 3 3 3 2 1 3 1 3 1 0 0 0 0 1 1 1 1 1 1 0 0 3 3 3 1 2 3 1 2 0 0 1 1 3 0 2 0 2 0 3 0 1 2 2 1 3 1 3 2 2 2 1 2 2 0 1 0 3 1 2 1 0 0 1 2 1 1 2 2 2 0 2 2 0 0 0 0 0 0 3 2 2 0 2 1 1 2 2 1 2 0 0 1 1 0 2 0 1 3 3 1 0 1 0 0 1 1 1 0 0 3 0 1 1 0 3 1 2 0 3 1 0 1 1 3 0 3 2 0 0 3 1 2 0 2 1 1 1 1 3 3 1 1 1 3 1 0 2 1 3 2 3 3 0 3 2 2 0 1 1 0 1 2 1 1 1 3 1 1 1 0 0 2 0 3 1 1 1 3 1 1 1 1 3 0 1 2 1 0 1 3 2 2 0 2 0 2 3 0 1 2 3 2 0 2 2 2 2 0 1 0 2 0 0 1 2 1 2 0 1 2 1 0 2 1 0 2 0 2 0 1 0 1 1 3 1 0 0 1 3 1 3 0 3 0 0 1 2 1 1 3 0 1 1 1 1 1 1 2 0 2 3 3 2 2 3 1 3 1 1 2 2 2 2 3 3 1 1 1 1 0 0 2 3 3 0 2 0 2 3 3 0 3 0 1 0 1 3 1 2 2 2 2 2 2 1 2 1 3 0 1 0 2 1 2 1 1 1 2 0 1 2 1 1 1 2 2 1 1 0 2 1 2 1 0 1 1 2 2 2 0 2 2 0 1 1 2 1 1 0 1 2 2 0 0 2 3 2 1 0 1 1 3 1 1 1 2 2 0 2 0 0 1 0 1 0 0 0 3 0 3 0 0 0 0 1 0 0 0 1 0 3 1 1 1 0 0 3 0 0 1 0 2 1 0 1 1 2 2 2 3 2 0 1 3 2 0 0 3 3 2 1 0 0 3 0 3 0 1 2 3 1 2 0 3 2 0 3 1 1 1 1 2 3 3 1 1 3 3 1 0 2 1 1 0 2 1 1 2 2 2 1 0 0 2 2 2 3 2 1 3 0 0 0 0 0 2 1 1 1 2 3 0 1 0 2 3 1 1 1 0 1 3 0 1 3 1 2 1 1 1 2 3 2 3 0 0 0 1 3 2 1 2 1 2 3 0 1 0 1 0 0 0 1 1 2 0 0 0 0 0 1 0 1 0 0 2 0 0 0 0 0 0 2 0 0 1 3 0 1 0 0 0 2 0 1 2 3 0 1 0 1 2 0 0 1 2 3 2 0 3 0 1 1 0 1 2 1 2 0 1 0 1 2 0 1 0 2 2 2 1 2 1 0 3 1 0 1 2 1 1 0 3 2 2 2 1 1 1 1 2 3 1 1 3 0 2 0 1 2 1 1 0 2 0 2 0 3 0 2 2 1 2 1 0 2 3 0 3 2 0 2 3 3 3 0 3 3 0 1 1 0 0 0 1 3 2 2 2 0 1 0 0 0 3 1 2 1 2 3 1 2 3 1 1 2 1 0 0 1 1 2 2 1 0 1 0 2 3 1 0 2 1 0 0 2 1 1 1 2 1 2 3 1 1 2 1 1 2 0 0 0 1 3 0 0 1 1 0 1 1 1 2 1 1 0 0 2 0 2 2 2 1 0 1 2 1 1 1 0 0 0 1 1 2 2 2 0 1 0 0 1 1 0 0 1 1 2 0 3 3 3 0 1 1 0 1 1 0 0 2 3 0 1 2 0 1 1 1 0 1 0 2 3 0 1 1 1 0 1 1 1 1 2 2 3 3 0 0 0 0 0 0 0 0 0 0 2 2 0 3 0 0 0 2 0 0 2 1 0 0 1 1 0 1 1 1 1 0 2 0 1 0 0 0 1 0 0 0 0 0 0 2 0 1 0 0 0 0 1 1 2 1 0 3 2 1 2 1 1 1 1 2 1 0 1 1 2 1 0 1 0 3 1 2 0 1 2 1 1 2 3 1 0 1 0 0 3 1 2 1 0 1 1 0 0 2 0 0 3 1 2 2 0 1 2 2 0 1 0 2 1 3 0 1 2 0 0 3 0 3 1 1 1 0 1 0 0 0 1 1 1 0 0 1 3 0 2 1 2 3 0 1 0 1 0 1 1 1 3 1 1 2 0 3 0 1 2 0 1 1 1 1 1 0 1 1 0 0 1 0 1 0 2 0 1 1 1 0 2 2 1 1 1 0 2 1 1 2 0 2 1 1 0 1 2 3 1 1 0 0 2 3 0 0 0 0 3 2 0 0 2 1 1 0 1 0 1 1 1 0 1 3 0 1 2 0 1 1 1 1 2 0 0 2 0 0 0 1 0 1 1 3 2 2 2 1 1 0 0 1 1 0 1 0 2 1 0 0 1 1 0 2 3 0 0 1 0 2 1 0 2 3 0 0 1 3 0 0 1 1 1 1 0 1 0 0 0 0 1 1 1 2 3 1 3 2 1 1 1 0 1 1 2 2 1 2 1 2 1 2 1 0 0 1 2 1 0 2 2 2 3 1 2 0 2 1 1 1 3 2 0 1 0 1 0 0 1 3 2 0 1 0 2 2 1 2 1 0 2 0 0 2 2 2 2 0 1 0 2 2 3 1 1 1 1 1 2 2 2 2 1 0 1 3 3 0 1 2 1 3 2 2 0 1 1 2 1 0 1 2 1 2 1 3 0 0 0 1 2 3 1 0 1 2 1 1 2 1 1 0 1 0 0 1 0 1 3 1 1 2 1 0 3 2 2 0 1 1 2 1 2 2 0 1 3 3 0 2 1 1 0 1 3 0 1 0 1 0 3 1 2 0 0 0 2 0 0 3 2 1 2 3 2 0 0 1 2 1 1 1 1 1 2 1 0 0 2 2 0 1 0 0 1 1 2 1 2 1 2 1 0 1 0 2 2 1 0 1 2 3 2 1 1 1 2 1 1 1 0 1 3 1 0 2 2 1 0 3 0 1 3 3 1 2 2 0 0 2 2 2 2 3 0 1 2 2 3 1 1 2 0 0 1 1 1 2 0 1 1 1 3 0 1 1 2 3 1 0 1 1 2 0 0 1 1 0 1 1 1 1 2 3 3 1 0 0 3 3 2 0 0 0 1 3 1 1 1 0 2 0 1 1 2 1 1 2 2 1 2 0 2 1 0 1 2 0 2 2 2 3 2 1 0 0 1 0 1 2 2 0 1 2 2 0 0 2 1 3 2 3 2 1 2 3 2 1 0 2 1 0 0 0 2 2 2 1 2 1 3 0 1 0 1 2 1 1 1 0 1 2 2 0 1 1 1 1 2 2 2 3 1 0 1 1 1 2 2 1 2 1 1 2 1 0 2 1 0 0 2 1 0 2 0 3 2 1 1 2 0 0 1 2 1 1 1 2 0 3 2 1 2 3 0 0 1 3 2 2 2 2 2 0 1 1 2 2 1 3 2 1 2 0 1 2 1 1 1 1 1 2 1 1 0 2 3 2 3 1 2 0 1 1 1 3 3 1 0 1 3 2 1 2 0 0 2 2 3 2 0 0 0 1 1 1 3 2 3 1 0 0 1 2 2 2 1 3 1 2 1 3 0 2 0 0 0 1 1 2 2 1 1 2 0 1 2 2 3 2 1 3 0 2 0 1 3 0 2 1 1 1 2 2 3 1 3 2 3 2 1 0 0 1 1 0 0 0 1 1 2 3 2 1 2 3 0 2 1 2 3 2 1 0 0 0 1 3 1 0 2 1 2 2 2 0 0 0 0 0 0 1 2 3 1 3 0 1 2 3 0 0 0 3 1 1 0 2 3 0 3 1 1 1 0 2 1 1 2 2 0 2 1 0 3 1 0 2 1 0 1 1 1 1 3 0 1 1 2 0 2 0 0 2 3 3 2 1 3 3 3 0 2 0 2 1 2 1 2 0 1 0 1 2 3 1 2 1 2 3 0 1 1 2 1 2 2 3 3 3 0 3 1 2 3 3 0 0 3 1 0 1 2 2 3 3 0 2 0 1 0 1 2 3 3 1 0 3 3 1 1 0 2 1 1 1 2 1 2 2 0 0 1 1 3 0 2 2 2 2 1 1 2 1 1 1 0 3 0 1 1 1 1 2 0 2 1 1 2 0 1 1 1 2 1 1 1 2 1 1 2 1 1 3 1 2 2 3 2 1 0 2 1 1 1 1 1 1 1 3 3 0 0 1 2 3 0 0 2 2 0 1 1 1 1 3 1 0 1 2 2 2 2 1 1 3 0 2 1 0 0 0 3 0 0 2 2 0 2 2 0 2 1 2 0 1 3 0 1 3 1 1 2 2 2 3 1 0 2 2 1 1 1 2 2 3 1 2 2 2 2 0 0 3 0 2 2 1 0 1 1 0 3 1 3 2 2 3 3 1 2 0 2 0 0 2 2 0 0 2 1 1 1 0 1 2 2 0 0 0 0 1 3 2 2 1 0 0 3 0 1 0 0 2 3 0 2 0 1 0 3 0 3 1 0 0 0 0 1 0 3 3 0 3 1 0 0 1 0 1 1 3 2 2 2 0 3 2 3 2 1 0 3 0 2 1 0 0 3 2 3 3 3 2 1 2 3 2 2 1 1 1 2 0 0 3 0 2 2 1 3 2 2 1 3 2 3 2 0 3 3 0 2 1 2 1 2 0 3 0 2 1 1 1 3 2 1 0 3 0 0 3 2 0 0 2 2 0 2 3 1 0 1 1 0 1 0 0 3 1 2 3 3 1 1 3 3 3 0 2 2 2 1 1 1 2 0 2 2 0 1 2 3 1 2 2 0 2 1 2 1 1 1 0 1 1 0 0 2 1 1 0 2 0 1 0 2 2 0 0 1 1 1 0 1 2 2 1 2 2 2 2 0 2 0 1 2 0 1 0 0 0 1 2 1 1 2 0 2 1 1 0 2 2 1 2 1 2 2 2 3 2 2 0 3 3 3 1 2 1 0 1 3 2 1 2 1 1 1 0 0 0 2 3 1 2 0 2 1 0 1 1 2 0 1 0 0 0 1 1 1 1 1 3 1 0 0 1 0 0 1 3 1 1 1 1 3 1 0 1 2 0 3 1 2 1 2 1 1 1 0 2 1 1 0 1 0 1 1 2 0 0 2 2 2 2 0 0 1 1 3 2 1 0 1 2 2 1 3 2 0 0 2 2 0 2 3 1 2 1 2 1 2 1 0 2 1 1 0 1 1 0 1 3 0 0 1 3 3 2 0 0 0 0 2 0 2 1 1 2 3 1 1 2 1 1 2 1 1 2 0 1 1 1 1 2 2 3 3 2 0 3 0 1 0 0 1 0 0 1 2 2 3 3 0 0 0 0 1 0 0 2 2 2 0 1 1 0 1 3 0 3 0 0 0 3 1 3 3 0 1 2 3 3 1 0 2 2 1 0 0 0 3 0 0 1 0 1 1 0 2 0 2 0 1 1 1 0 2 1 2 0 2 1 0 0 0 1 2 0 2 0 3 2 2 2 2 0 0 1 1 0 0 2 3 1 0 0 1 0 1 1 0 0 1 0 0 3 0 1 2 1 1 3 1 2 1 3 0 0 0 0 1 2 1 1 1 3 0 0 1 1 2 0 2 1 0 0 0 3 2 1 0 0 3 0 1 3 2 1 0 0 0 0 1 1 1 0 0 0 2 0 0 3 1 3 0 0 0 2 3 0 1 1 2 0 0 2 2 1 1 1 1 0 0 2 1 3 2 0 0 0 1 1 3 2 1 1 2 2 1 1 3 0 0 1 0 2 2 0 0 1 1 2 0 1 2 1 1 1 0 1 3 2 0 1 2 0 1 1 1 0 1 2 2 2 1 1 1 2 1 2 1 0 1 0 3 0 0 3 1 1 1 2 0 0 1 3 0 0 0 1 0 0 1 1 1 1 3 1 1 0 0 2 3 3 1 0 1 1 2 2 0 2 2 2 2 2 3 0 1 1 2 0 3 2 2 2 0 0 0 3 1 1 1 1 0 3 1 0 2 1 1 1 1 1 1 1 1 0 0 2 1 2 3 1 1 0 2 1 3 0 1 1 1 2 1 1 1 1 3 0 2 1 0 1 0 0 0 0 2 0 1 1 2 1 2 1 1 1 1 0 0 0 3 3 1 1 1 0 1 1 1 1 2 1 1 1 0 1 1 1 0 1 0 1 0 1 1 1 0 1 2 2 1 0 2 1 2 1 1 0 2 2 1 1 1 0 2 2 1 1 1 0 2 2 2 0 2 1 1 2 0 0 1 2 3 2 2 3 2 1 1 1 3 3 2 1 1 3 2 2 2 0 1 1 2 0 2 3 3 0 3 1 3 2 2 0 2 1 1 2 3 2 2 1 1 3 3 2 1 1 0 2 3 3 3 0 0 1 1 0 2 2 1 2 3 0 0 1 1 1 3 2 2 0 1 1 1 1 2 0 1 2 1 1 1 0 2 0 1 1 2 1 1 3 3 2 3 0 2 2 3 1 0 2 2 1 0 1 2 0 1 0 2 1 2 3 3 2 2 2 0 0 1 0 0 0 2 2 2 1 2 2 0 1 0 3 3 1 1 0 0 1 0 1 2 2 1 1 1 2 0 0 1 3 2 3 0 2 2 2 2 0 2 1 3 1 2 2 1 1 0 1 1 2 0 3 2 1 2 0 1 0 0 1 2 1 0 0 1 0 1 3 1 2 1 3 1 2 2 2 0 2 0 1 1 2 2 3 2 0 2 0 2 1 1 1 0 0 1 1 2 2 3 1 2 0 1 0 0 2 1 0 2 0 2 1 2 1 1 1 2 0 1 1 0 0 1 1 1 0 2 1 1 2 0 2 1 2 2 1 1 1 0 1 1 2 1 2 1 1 1 2 1 0 2 2 2 3 0 3 1 1 2 0 1 3 2 1 2 3 2 2 0 2 2 1 1 1 3 3 1 2 3 1 2 1 1 3 2 0 2 2 1 2 0 0 0 2 1 1 3 2 2 2 2 2 1 0 1 0 3 1 0 1 3 2 0 2 2 1 2 0 2 0 1 1 0 0 1 2 0 1 2 2 1 2 0 0 2 1 2 0 2 1 1 0 3 2 2 2 1 3 2 1 1 3 1 0 1 1 3 2 2 2 2 1 3 1 0 1 1 3 3 1 2 0 0 2 1 1 0 2 1 0 3 3 2 2 2 1 3 2 3 1 1 1 1 1 1 3 0 2 1 2 0 3 3 3 0 0 0 1 0 1 0 1 1 1 1 1 0 1 3 3 1 1 2 1 0 0 2 0 0 2 2 2 0 0 1 2 0 3 0 0 3 3 3 1 0 1 2 1 2 0 0 0 2 3 2 1 2 3 3 1 1 2 2 2 0 0 1 1 3 1 0 0 0 1 2 1 3 3 1 2 1 3 0 0 3 0 2 1 1 0 1 3 0 1 0 2 0 1 1 0 3 3 0 0 1 1 3 2 3 2 1 1 0 0 1 0 0 3 0 0 3 2 1 3 2 2 1 3 0 1 0 0 0 3 1 1 3 2 1 2 1 0 3 2 3 3 1 2 0 0 2 3 3 0 2 1 0 1 0 1 0 0 0 2 1 1 3 0 3 0 0 1 1 1 3 3 2 0 2 2 1 3 3 0 1 1 1 3 3 0 3 2 1 1 1 0 1 3 2 1 3 3 3 0 1 0 0 0 1 1 0 0 3 3 3 3 3 3 3 3 2 0 0 0 1 2 1 1 1 2 1 2 1 3 2 2 3 2 2 0 0 0 0 1 3 1 0 0 3 3 2 0 3 2 0 1 3 2 0 0 3 0 2 2 2 3 2 1 1 0 1 2 2 0 2 0 2 1 3 2 0 0 0 0 0 1 2 0 0 2 3 2 3 3 3 1 1 2 3 3 0 1 3 1 1 0 1 2 0 3 3 2 1 0 0 2 1 0 0 3 2 2 2 3 0 1 0 0 1 2 0 0 3 1 0 0 0 2 3 1 1 3 2 1 1 3 0 1 0 1 2 0 2 0 1 1 2 1 1 2 2 0 0 0 0 0 1 1 3 3 1 1 2 0 1 2 0 1 1 1 2 2 0 1 0 0 2 2 1 2 1 2 1 1 2 0 0 1 2 2 1 1 1 0 2 2 1 1 1 0 2 1 1 0 1 0 2 1 2 2 3 0 0 1 3 3 3 3 3 3 1 1 1 1 3 2 3 1 2 2 3 1 1 3 0 3 3 3 1 3 2 0 1 3 1 0 1 0 0 1 1 3 1 0 2 2 2 3 0 2 2 0 1 0 3 2 2 3 1 0 1 3 2 0 2 2 2 0 1 3 1 1 3 2 1 0 2 2 1 3 2 0 0 2 2 1 0 2 3 2 0 2 0 0 3 1 3 3 0 0 3 2 3 2 3 2 3 2 0 1 1 3 3 1 2 2 1 2 1 3 1 1 3 3 2 3 3 2 0 2 3 3 1 2 1 2 1 3 0 1 0 3 1 3 1 3 0 0 2 0 1 0 1 2 2 0 2 1 0 1 0 3 3 2 0 3 2 0 3 1 1 1 3 1 3 0 1 2 1 2 2 3 0 1 2 0 2 1 3 0 1 1 2 0 1 1 2 1 2 0 0 3 1 2 0 1 2 2 3 1 1 2 0 2 2 3 1 2 3 0 3 1 2 1 1 0 1 0 1 1 2 3 0 2 1 1 0 3 2 1 0 3 0 0 3 1 1 1 2 2 2 2 0 1 0 0 1 2 1 1 1 1 0 2 2 3 3 3 3 1 2 0 2 1 0 0 3 3 3 3 1 2 2 2 0 0 1 3 3 0 0 0 3 3 1 1 1 1 1 2 1 1 1 0 0 1 2 2 1 2 1 2 1 0 1 0 0 1 2 2 1 2 0 0 3 1 1 2 0 1 1 1 1 3 0 0 3 1 1 0 1 1 1 1 2 1 1 2 0 3 0 1 2 1 3 1 0 3 0 2 2 1 1 1 1 0 0 1 0 1 1 1 0 0 0 1 0 0 1 1 2 3 1 1 3 2 3 3 0 3 3 0 0 1 2 2 1 0 0 0 1 1 1 2 1 0 3 3 3 0 3 1 2 0 3 1 1 1 0 1 0 1 3 0 0 3 2 2 1 1 0 3 0 0 2 0 3 3 2 0 3 1 1 1 3 0 3 1 0 0 1 0 0 3 2 3 2 1 3 2 1 1 3 0 3 0 0 0 3 3 2 3 2 1 1 1 0 2 3 1 3 0 1 1 3 0 1 0 0 1 1 1 2 2 2 2 1 1 3 1 0 1 1 2 0 2 1 0 3 0 0 1 2 0 2 0 2 1 1 0 0 0 0 3 2 0 1 1 0 1 0 0 0 3 0 3 0 1 0 0 2 2 2 1 0 0 2 3 2 0 0 1 0 1 2 0 2 2 1 1 0 1 2 0 3 0 3 1 0 0 2 3 0 0 3 3 2 0 2 2 0 3 3 2 0 1 2 0 3 1 1 3 2 3 1 2 0 1 2 3 1 1 0 1 1 0 1 2 0 2 1 1 1 0 0 2 1 3 0 0 3 1 2 0 2 0 1 2 3 0 2 2 3 2 3 1 2 1 1 2 1 0 0 1 0 3 0 1 0 0 0 1 1 3 1 1 3 1 1 3 2 1 2 2 1 0 1 0 0 0 1 0 0 2 0 3 1 1 1 0 2 1 0 1 0 0 1 0 1 1 1 1 3 3 0 2 2 1 1 0 1 0 2 1 0 1 0 1 3 2 0 0 0 0 2 2 0 0 0 0 1 1 3 3 0 2 0 0 1 0 0 0 3 3 1 0 1 3 0 1 2 1 2 0 1 1 2 1 0 1 1 1 1 0 1 0 0 3 1 0 3 1 0 1 0 0 2 2 1 1 0 2 3 3 2 1 0 0 2 3 0 2 1 2 0 1 2 1 0 1 1 1 1 2 1 1 1 1 0 0 2 0 1 2 1 1 0 1 0 0 1 2 1 0 1 3 1 2 3 2 2 0 2 0 1 0 1 0 2 2 3 1 0 3 3 0 3 2 2 2 0 2 1 1 2 3 1 1 3 0 3 1 0 1 1 1 3 2 3 0 2 3 0 2 2 3 0 2 3 1 0 3 2 2 3 0 1 2 1 0 3 0 0 2 2 1 0 2 0 3 3 1 3 1 0 0 2 1 2 1 1 2 2 2 0 0 1 2 1 0 2 1 1 1 2 1 2 1 1 0 1 1 1 2 1 0 1 1 0 1 0 2 3 1 1 1 1 2 0 3 3 1 0 0 2 2 1 0 0 0 2 0 2 0 0 0 1 3 0 0 2 1 0 1 0 2 2 1 1 0 2 1 0 2 1 1 3 0 2 1 1 1 2 0 1 0 2 1 0 1 1 0 1 1 0 1 0 1 1 0 0 0 1 1 1 0 1 1 3 3 2 2 0 2 1 1 0 0 0 0 1 1 1 1 1 1 3 2 1 0 1 2 3 1 3 1 2 1 1 0 0 2 2 1 2 2 1 2 0 3 0 1 1 0 1 2 2 1 2 0 1 0 1 0 0 1 1 2 1 1 3 0 2 2 0 0 0 1 0 3 2 0 0 0 2 1 1 3 0 3 1 1 2 2 1 1 2 1 1 0 1 1 0 1 1 3 1 2 2 2 0 3 3 0 0 2 1 1 1 0 0 1 2 0 1 2 0 0 1 2 1 1 0 1 0 1 0 0 0 0 2 1 3 1 1 0 1 0 2 0 2 2 2 0 0 1 2 1 1 1 1 3 1 2 2 3 0 2 1 1 0 1 3 1 2 1 3 3 0 1 2 2 2 2 2 2 1 1 1 1 1 1 3 1 1 2 0 2 2 1 2 1 2 2 1 1 3 0 1 1 1 1 0 1 0 1 2 3 2 3 0 0 1 0 3 0 2 1 1 1 0 3 2 1 1 1 0 1 2 0 2 1 2 0 3 1 3 3 3 0 1 0 1 3 1 1 1 0 1 0 2 3 0 0 0 1 2 0 1 1 0 1 0 2 0 3 2 1 1 1 3 3 1 3 0 0 0 3 3 3 2 2 0 0 0 0 1 0 0 3 2 2 2 0 2 1 2 0 0 1 2 0 0 0 0 2 2 1 1 0 1 1 1 2 0 1 2 3 3 1 1 3 1 1 0 3 1 0 2 1 1 2 0 1 0 0 0 0 3 3 0 3 0 0 2 0 0 1 0 3 3 0 1 1 1 2 2 0 0 3 2 1 0 2 2 1 2 2 0 1 0 1 3 1 0 0 2 0 2 2 1 0 1 0 0 2 2 3 2 1 1 1 3 1 0 2 3 3 2 0 3 3 3 1 3 0 1 0 3 3 0 0 1 0 1 2 0 1 1 0 0 3 3 1 3 3 2 3 1 0 1 1 3 1 3 3 1 1 0 0 0 2 2 1 3 0 1 1 1 1 3 2 3 0 3 1 1 1 0 0 2 2 2 2 1 3 3 1 3 0 0 2 3 1 1 0 0 2 2 1 2 2 1 1 2 2 2 1 1 3 0 0 2 0 2 1 1 1 1 0 1 3 1 2 1 2 1 3 1 1 2 3 2 1 1 2 2 2 1 1 1 1 1 1 1 0 3 1 1 1 2 1 1 1 0 1 0 0 1 0 0 0 1 3 1 3 0 1 2 2 2 2 1 1 2 1 1 2 1 2 2 3 0 1 1 2 2 2 1 2 2 2 2 2 0 0 0 1 2 2 3 0 3 1 1 1 0 0 0 1 1 2 2 1 1 2 0 2 0 0 1 0 2 2 2 2 2 2 2 2 0 3 0 1 1 1 0 2 1 1 2 2 1 2 2 1 0 3 0 2 2 1 2 2 1 2 2 3 2 1 0 0 0 3 3 2 0 1 0 0 1 0 0 3 1 0 1 0 0 1 1 0 3 3 0 0 3 0 1 1 1 1 1 1 1 0 3 3 1 1 1 0 3 0 2 0 3 0 0 1 1 2 2 1 0 3 3 2 2 2 1 0 1 0 0 2 1 3 0 1 0 1 3 2 1 1 3 0 1 1 3 2 0 2 0 1 1 1 0 2 1 0 2 1 0 3 2 2 1 1 1 1 2 0 2 3 2 2 0 1 3 0 0 3 0 0 1 1 2 2 1 3 1 0 0 1 0 2 2 1 0 0 0 3 2 0 1 0 3 3 1 3 0 1 0 2 0 0 2 3 1 0 2 2 3 2 2 2 2 3 3 1 1 3 0 0 1 1 1 1 3 2 2 1 1 1 0 1 0 3 2 0 1 2 1 0 2 3 0 1 3 2 3 2 1 0 0 0 1 1 1 1 0 2 0 1 1 3 2 1 1 1 3 0 0 2 0 2 2 1 1 0 1 0 1 2 1 3 2 0 2 2 3 2 3 1 1 1 1 1 0 2 1 0 1 1 0 1 0 2 2 0 3 1 1 1 3 0 2 0 2 2 3 2 0 1 1 0 1 0 0 0 3 0 2 2 0 0 1 1 0 0 0 0 0 1 1 1 0 2 1 0 1 1 1 1 1 0 0 0 0 1 1 3 0 1 1 0 3 1 0 2 0 1 1 1 1 1 1 1 2 3 1 2 2 1 1 2 2 2 2 3 1 1 2 1 0 2 2 0 1 2 3 2 1 3 0 0 1 1 2 1 0 1 1 2 0 1 1 1 3 0 1 1 1 0 1 1 0 0 0 0 1 0 1 1 2 1 1 3 1 1 2 1 1 0 1 2 2 2 2 1 0 0 1 1 1 0 2 0 0 0 3 2 0 0 1 1 0 1 1 0 0 0 0 2 1 3 0 0 2 3 1 0 3 0 1 0 1 3 1 3 1 1 0 0 0 3 1 3 1 0 1 0 0 2 3 0 1 0 0 1 2 2 3 1 0 1 1 3 1 1 0 0 3 0 1 1 3 0 0 3 1 0 0 0 1 2 2 0 0 0 3 3 3 3 3 3 0 0 2 0 1 0 0 0 0 3 0 0 1 1 3 3 1 3 3 3 3 3 0 0 3 3 1 1 2 1 1 0 1 1 1 1 0 2 0 2 1 0 0 0 2 0 3 2 1 3 2 0 2 0 0 0 1 0 0 2 0 0 1 0 0 1 3 3 1 1 3 1 1 1 0 1 0 0 1 1 1 3 2 1 0 1 0 0 1 0 1 0 0 0 0 1 1 0 0 0 0 0 1 3 1 1 0 1 2 2 1 1 0 2 0 0 3 2 2 1 0 1 2 2 1 1 0 0 1 0 3 1 2 3 1 3 1 1 0 1 1 0 1 1 0 0 1 1 1 2 0 2 0 1 1 0 2 0 0 2 1 2 2 1 0 1 0 1 1 0 2 0 0 0 1 2 1 3 3 0 1 1 1 0 2 2 1 1 0 1 2 0 0 0 1 2 2 2 1 0 2 0 2 2 1 2 2 2 1 2 0 0 0 2 1 0 0 0 1 1 1 1 1 1 1 1 1 1 0 2 1 0 1 2 2 1 1 1 1 1 1 1 0 2 2 2 0 2 2 1 0 0 1 1 0 1 0 2 0 2 0 2 1 0 0 0 0 2 0 0 1 0 2 2 0 0 1 0 0 0 0 0 2 0 
1 1 1 2 2 0 0 1 0 0 2 2 1 0 0 0 2 2 1 1 2 0 0 0 1 1 2 0 0 1 0 0 1 0 1 1 1 2 1 2 2 2 1 2 2 1 1 1 2 0 1 1 0 2 0 0 2 1 0 1 1 3 1 1 2 0 0 1 1 1 1 0 0 0 0 0 0 1 2 1 0 2 1 1 0 0 2 3 0 1 0 1 0 0 0 0 0 1 0 1 2 2 0 0 1 1 0 2 2 1 0 1 3 2 0 1 0 0 2 2 1 0 0 3 0 1 2 2 0 0 1 1 1 0 0 1 2 1 0 0 1 1 2 1 1 0 1 0 1 0 1 3 3 0 1 1 0 1 1 2 2 1 2 1 1 1 0 3 0 0 0 1 2 1 1 0 0 2 2 1 0 1 1 0 2 1 0 3 3 1 0 1 2 0 1 3 2 1 0 0 2 0 1 1 1 0 1 1 0 0 2 1 2 0 1 0 1 1 2 2 2 2 0 1 1 0 2 2 2 0 1 0 0 3 0 2 0 0 0 2 1 0 2 1 1 3 0 1 3 1 1 3 1 0 1 2 2 1 1 1 1 1 1 2 0 2 1 0 2 0 3 1 1 0 3 2 0 2 1 1 2 1 0 0 2 1 2 0 1 1 0 1 1 1 0 2 0 2 2 1 2 1 2 1 1 1 2 2 2 3 0 3 1 1 2 1 0 1 1 0 1 1 1 2 0 1 2 0 1 1 1 2 2 3 0 0 1 2 0 1 2 1 1 0 0 0 1 1 1 2 2 2 2 1 1 0 0 1 0 2 0 0 1 1 0 1 2 0 2 2 0 1 3 2 2 1 0 2 0 1 1 2 2 2 2 0 1 1 3 0 2 2 1 1 0 1 1 1 3 2 2 0 3 2 0 1 1 0 0 1 1 1 1 0 1 1 2 2 2 1 1 2 1 0 0 1 1 0 0 1 0 2 0 2 2 1 0 1 1 0 0 0 0 1 1 0 0 0 0 1 2 3 1 0 0 0 1 1 1 2 3 2 3 1 1 2 1 0 1 1 2 2 1 2 0 1 2 2 2 1 0 2 2 1 1 1 1 1 0 1 1 1 1 0 2 0 1 1 2 1 0 1 1 1 0 0 0 0 0 1 2 0 1 0 3 0 3 0 1 1 2 0 1 2 0 0 1 1 1 1 2 0 1 0 0 0 1 2 2 1 1 0 1 2 1 2 3 1 2 0 1 0 0 1 2 1 0 0 1 2 0 3 2 2 1 0 2 2 0 0 0 0 0 0 1 2 2 0 2 1 1 2 2 0 2 0 0 1 1 0 2 0 1 0 2 1 0 1 0 0 1 2 1 0 0 0 1 1 1 0 1 1 2 0 0 1 0 1 1 0 0 2 1 1 1 3 2 2 0 2 1 1 1 1 1 0 1 0 2 2 1 0 2 2 3 2 3 2 0 2 2 3 0 1 1 0 0 2 1 1 1 2 1 1 1 1 1 2 0 0 1 1 1 1 2 1 2 1 3 0 1 2 1 1 2 2 2 2 1 2 0 2 3 0 0 2 0 1 0 3 1 2 3 1 1 0 2 0 1 1 1 1 2 1 1 1 2 0 2 2 0 2 0 2 0 0 0 1 0 1 1 0 1 1 1 1 3 0 2 0 0 0 2 1 2 3 0 0 1 1 1 0 2 1 1 2 1 3 2 2 3 0 2 2 1 1 2 2 2 3 1 1 3 1 1 3 0 2 2 0 0 3 0 2 1 3 0 3 0 1 0 1 3 1 2 3 3 3 2 2 1 3 1 1 0 1 0 3 3 2 1 1 1 2 0 1 2 0 1 1 2 2 1 0 1 1 1 2 0 0 2 1 3 2 2 0 2 2 0 1 2 2 0 2 1 0 1 2 0 0 2 3 2 1 0 3 0 0 2 1 1 2 3 0 2 0 0 1 0 1 0 1 0 0 1 2 0 0 0 0 1 0 1 0 1 0 1 2 1 1 1 0 0 0 1 1 1 2 1 0 0 3 2 2 2 1 2 0 1 0 2 0 0 0 0 1 2 1 0 0 1 0 1 1 2 0 2 2 0 1 2 3 0 2 1 2 1 2 1 1 1 0 3 0 1 0 2 1 1 0 2 2 1 2 2 1 1 0 0 2 1 1 3 1 1 0 0 1 0 0 0 2 2 1 2 2 3 0 1 0 2 3 1 1 3 0 2 0 3 1 2 2 2 1 1 2 2 3 1 3 1 1 0 1 1 2 3 3 1 2 2 1 3 0 2 0 0 0 2 1 2 0 0 0 0 0 1 1 2 0 0 2 1 0 0 0 0 0 2 0 0 1 0 0 1 0 0 0 2 1 1 2 3 0 2 1 2 2 0 0 1 2 3 2 1 0 0 1 1 0 1 2 1 2 1 2 0 1 1 0 1 0 2 2 1 1 2 3 0 0 2 0 2 2 1 1 0 3 1 1 1 1 2 1 2 2 3 1 1 3 0 2 0 0 2 1 1 0 2 0 2 0 3 0 2 1 1 1 1 0 1 1 0 0 1 1 1 1 1 0 0 0 0 1 1 2 0 3 0 1 0 2 2 2 0 1 0 0 0 1 1 1 2 2 2 2 1 0 1 2 2 1 0 1 1 1 2 2 1 0 1 0 2 3 1 0 2 0 0 0 2 1 2 1 3 1 2 1 0 0 2 1 1 2 0 0 1 1 3 0 0 1 1 0 0 1 1 2 0 1 0 1 2 0 1 2 1 3 3 1 2 1 1 1 0 0 0 0 0 2 2 2 0 0 0 0 1 2 0 0 1 1 2 1 0 0 0 1 1 1 1 1 1 0 0 2 0 0 1 2 0 2 1 1 0 2 0 2 0 0 1 1 1 0 1 2 1 1 2 3 1 1 1 0 0 0 0 0 0 0 0 0 2 2 0 1 0 0 0 2 1 1 2 1 1 1 0 1 3 1 1 2 0 0 2 0 0 0 0 0 1 0 0 0 1 0 0 2 0 2 0 0 0 0 1 2 2 0 0 3 0 1 2 1 1 1 0 2 1 0 1 1 2 2 0 1 0 1 0 2 0 1 2 1 0 2 3 0 1 0 0 0 0 1 2 1 0 1 1 0 0 2 0 0 0 1 3 3 0 0 2 1 0 1 1 2 1 3 0 2 2 0 0 2 1 0 1 1 2 1 1 0 0 0 2 2 0 1 1 0 3 0 2 2 2 1 0 1 0 0 0 2 2 1 3 2 1 1 0 0 0 1 2 0 1 1 1 2 1 1 2 2 1 0 1 0 1 0 2 1 1 1 1 0 1 2 2 2 1 0 2 1 2 2 0 2 0 2 0 2 2 3 2 0 0 1 2 3 0 0 0 0 0 2 0 1 2 2 0 0 1 0 1 2 1 0 1 1 0 1 2 0 1 0 1 1 2 0 0 2 0 0 1 2 1 2 2 0 1 2 2 0 1 0 0 1 1 0 3 1 2 0 1 1 1 2 1 2 0 0 1 2 0 3 2 3 2 1 0 0 0 0 1 1 1 1 0 1 0 1 0 0 0 0 2 1 2 2 1 2 1 1 1 1 1 3 2 1 2 3 1 2 0 2 1 2 1 0 0 2 2 1 0 2 2 2 2 1 2 0 2 2 1 1 1 2 0 1 0 1 3 0 1 3 2 0 0 0 0 1 1 2 1 0 2 0 0 2 2 2 2 0 1 1 2 2 1 0 2 1 1 0 2 2 2 2 1 0 1 1 1 0 1 2 1 0 2 2 0 0 1 1 1 0 1 2 1 2 0 1 0 0 0 0 2 0 0 0 1 2 1 1 2 2 2 0 1 0 0 1 0 2 2 1 0 1 0 0 3 2 2 0 2 2 2 1 2 2 0 0 1 1 1 2 0 1 0 0 1 0 1 0 1 0 0 1 2 0 0 0 2 0 0 3 1 1 2 1 1 0 0 2 2 1 0 1 2 1 2 1 0 0 1 2 0 0 0 0 1 1 2 0 1 1 2 1 0 1 0 2 2 1 0 0 2 1 0 1 1 2 3 0 1 1 1 1 1 2 0 2 1 0 0 0 0 1 1 0 1 1 2 0 1 2 2 3 2 3 0 1 2 2 1 1 1 2 0 0 2 1 1 0 0 2 1 1 2 0 1 1 2 3 0 0 1 1 2 0 0 1 0 0 0 0 0 1 2 3 3 1 0 0 3 3 2 0 0 0 1 2 0 1 2 0 2 0 1 1 1 1 1 2 2 0 1 0 1 0 0 1 2 0 2 0 1 3 2 0 0 0 2 0 1 1 2 0 1 2 2 0 0 2 0 1 1 3 2 1 2 2 0 1 0 3 1 0 0 1 2 2 2 1 0 1 3 0 2 1 2 2 1 1 1 1 1 2 3 0 1 1 1 1 2 2 2 3 1 0 1 1 2 2 1 0 2 1 1 2 1 0 2 1 1 0 2 1 0 2 0 0 2 1 2 2 0 2 1 2 1 1 1 1 1 3 2 1 2 3 0 0 0 0 2 2 2 2 2 0 2 1 2 0 1 3 2 1 2 0 0 2 0 2 2 3 0 2 1 1 0 2 3 2 2 1 2 0 1 1 2 3 1 1 0 2 2 1 3 2 0 0 2 2 2 2 0 2 2 0 0 1 0 1 0 2 0 0 0 2 2 2 1 3 2 1 1 0 0 2 1 0 0 1 1 2 1 1 0 2 1 1 2 1 2 2 1 0 0 2 0 2 2 1 2 1 1 2 2 2 3 1 0 2 0 1 1 0 0 2 1 1 0 0 1 1 2 0 0 1 2 1 0 3 1 1 0 1 0 0 0 0 1 1 0 0 3 0 2 2 2 0 0 0 0 0 0 1 2 0 1 2 0 3 2 0 0 0 0 0 1 2 0 2 2 0 2 1 1 1 0 3 0 0 1 2 0 2 1 0 0 1 0 2 1 0 2 1 3 3 0 1 0 0 2 0 2 1 0 1 0 1 2 1 0 0 0 0 2 0 0 1 2 1 3 0 0 0 1 2 3 1 2 1 0 3 0 1 2 0 1 3 2 1 3 2 0 2 1 2 0 2 0 0 0 1 0 2 2 2 0 1 0 2 0 1 3 1 1 1 0 0 0 3 2 1 1 0 1 0 1 1 3 1 1 2 0 0 1 3 0 0 3 2 2 2 0 1 2 0 0 2 1 2 0 0 2 1 2 1 0 2 0 0 2 0 1 2 1 2 1 3 0 2 0 1 2 1 1 2 1 2 2 3 2 2 0 2 0 1 1 1 2 1 1 0 2 0 0 3 2 3 0 0 1 3 0 1 1 1 0 1 1 1 2 2 1 0 2 0 3 1 0 2 2 0 0 1 0 0 0 2 2 0 1 1 0 2 1 2 0 1 0 0 0 2 0 2 3 2 1 3 0 0 2 2 1 1 1 2 2 1 1 2 2 2 2 0 0 0 0 2 2 1 0 1 1 0 0 0 1 2 1 1 2 1 1 0 2 0 0 2 2 0 0 2 1 1 1 0 0 2 3 1 1 0 3 1 1 2 2 0 0 0 0 0 1 0 0 2 1 0 2 0 1 0 0 0 0 1 0 0 0 0 1 0 2 2 0 0 2 0 0 1 0 1 2 2 2 1 2 0 0 2 0 2 1 0 0 1 2 1 0 0 1 2 2 3 1 2 2 2 0 2 2 1 0 2 1 0 0 0 0 2 1 0 0 2 2 0 1 1 1 2 0 1 3 1 2 1 1 1 2 0 3 0 2 2 1 1 2 2 0 0 2 0 0 3 1 0 0 2 1 0 2 1 1 0 2 0 0 2 0 1 1 0 2 3 0 1 0 1 3 0 3 2 2 3 1 0 0 2 0 2 2 0 1 2 2 1 2 2 0 2 1 2 3 3 2 1 1 3 0 0 2 2 1 0 2 3 2 0 2 2 0 0 1 2 1 0 1 1 2 1 2 2 2 2 0 2 0 1 2 0 2 0 0 1 2 2 2 1 2 1 2 1 1 0 2 2 1 1 1 3 1 2 0 2 2 0 1 2 0 1 0 2 0 2 0 2 1 2 0 1 1 0 0 0 1 1 1 2 0 2 1 0 3 1 2 0 1 0 0 3 1 2 2 1 1 0 0 0 0 1 0 0 2 3 1 1 0 1 1 1 0 1 2 0 0 1 2 1 2 1 1 1 0 2 1 2 0 1 0 0 0 2 0 0 2 1 2 2 0 0 1 1 3 2 1 0 1 2 2 2 1 1 0 0 2 2 2 2 1 1 3 2 3 1 2 1 0 2 1 0 0 1 1 0 1 0 1 0 1 1 1 2 0 3 1 0 2 0 1 2 1 2 1 1 0 2 1 2 1 1 0 2 0 1 2 1 2 2 2 1 0 2 0 1 1 1 0 0 1 0 0 1 2 2 3 1 0 0 0 0 2 1 0 1 2 2 1 2 1 0 2 3 0 0 0 1 1 1 1 1 1 0 1 2 3 3 1 0 2 2 1 0 0 0 1 0 0 2 1 2 1 0 2 0 2 0 1 2 2 0 2 1 2 0 2 1 0 0 0 0 2 1 2 0 3 2 2 2 2 1 0 1 1 0 1 2 1 1 0 0 1 0 2 1 1 1 1 0 1 3 0 1 2 2 0 0 2 2 0 0 0 0 0 0 0 2 2 1 1 0 0 1 1 2 2 0 3 3 0 0 0 3 2 3 0 0 0 0 2 1 2 1 1 0 0 0 3 1 1 0 0 0 3 0 3 3 1 3 0 0 0 2 1 1 1 2 2 0 0 2 3 1 1 1 1 0 0 3 1 0 2 0 0 0 1 1 3 2 2 2 0 2 2 1 1 0 0 0 0 2 2 0 0 1 0 2 0 1 2 1 1 1 0 2 3 1 0 0 2 1 1 1 1 0 1 2 2 1 1 2 1 1 0 2 0 0 1 0 3 0 0 1 1 0 1 2 1 0 1 0 0 0 0 1 0 0 1 1 1 0 1 1 1 0 0 2 2 0 2 1 2 2 2 3 3 2 0 2 2 2 2 0 0 3 3 0 3 2 2 2 0 1 3 3 1 2 1 3 0 3 1 1 1 1 1 1 1 1 0 0 1 0 0 2 0 2 3 1 1 0 2 1 0 0 1 1 0 2 1 1 1 2 1 0 0 1 1 2 0 0 1 0 2 1 1 1 2 1 2 1 0 3 1 0 0 0 0 3 1 1 0 0 0 0 0 0 2 2 1 1 0 1 0 1 0 1 0 1 0 1 1 1 0 1 0 3 1 0 2 2 2 0 1 0 2 2 1 1 0 0 2 2 1 1 1 0 2 2 3 0 2 1 1 1 0 3 1 2 0 2 3 3 1 2 1 2 2 2 2 0 0 1 2 2 2 0 1 1 2 0 2 3 0 0 3 2 2 2 2 0 2 0 0 3 3 2 0 1 0 0 3 2 0 1 0 2 3 3 2 0 0 1 1 0 2 2 1 0 3 0 0 1 1 0 0 2 2 0 2 2 3 0 2 2 1 2 1 1 2 0 0 0 2 1 3 1 2 1 3 2 3 0 2 2 3 0 0 0 2 0 0 0 2 0 1 0 2 1 2 2 3 1 2 3 0 0 2 0 0 0 0 2 1 1 2 2 1 0 0 3 1 1 1 0 0 0 0 1 1 2 0 1 1 2 0 0 1 3 2 3 0 2 2 1 2 0 1 1 2 1 2 1 1 1 0 1 1 1 0 0 2 1 2 1 0 0 1 0 2 1 1 0 1 0 1 3 2 1 2 1 1 2 2 2 0 2 0 1 2 2 2 3 1 0 2 1 2 0 1 0 0 0 1 0 2 3 3 2 1 0 3 0 1 2 2 1 2 0 2 2 2 0 1 1 1 0 1 1 0 0 3 0 1 1 0 1 2 2 0 2 2 0 3 1 1 2 0 1 1 1 0 2 1 2 2 2 1 0 2 2 2 3 0 1 1 1 2 0 1 1 1 1 1 3 2 2 0 2 2 1 0 0 3 0 0 3 0 2 1 2 1 2 2 0 2 2 0 2 0 0 0 1 1 1 3 2 2 2 2 2 2 1 1 0 3 0 0 2 1 0 0 2 3 2 2 0 3 0 1 1 0 0 2 3 0 0 2 3 1 3 0 0 2 2 1 0 1 2 1 0 2 2 2 2 1 3 0 1 0 3 0 0 0 0 0 2 2 2 2 1 3 0 0 1 1 0 3 1 3 2 0 2 1 1 0 1 1 0 1 1 2 2 2 1 2 2 1 1 3 1 2 2 3 3 0 2 1 2 0 3 1 3 3 0 0 1 0 1 0 1 3 1 1 1 0 0 1 1 1 0 1 2 0 0 2 0 1 1 2 2 1 0 1 2 0 1 0 0 0 0 1 1 0 1 2 1 2 0 0 0 2 0 2 1 1 0 3 1 1 2 1 1 0 0 1 1 0 2 0 0 0 1 1 0 0 0 1 2 0 3 0 0 0 0 2 1 0 0 0 3 0 1 0 1 1 1 1 0 0 0 0 0 1 0 3 2 0 2 1 0 0 1 1 0 0 0 0 0 0 2 1 0 3 1 1 2 0 1 0 0 0 0 1 1 0 1 1 2 1 0 3 2 1 0 1 2 0 0 2 3 1 0 2 1 0 1 0 0 1 0 0 2 2 1 3 0 3 0 0 1 0 1 3 3 2 0 2 3 1 0 0 0 2 2 0 0 0 0 0 0 1 2 1 0 0 2 2 0 3 3 3 0 1 0 0 0 0 1 0 0 3 3 1 3 0 0 1 0 2 0 0 3 2 2 2 1 1 1 3 1 0 2 1 2 3 2 3 1 0 0 3 3 1 1 0 0 1 1 2 0 0 2 0 1 3 2 0 0 1 0 2 2 2 1 2 1 1 0 3 1 2 0 2 0 1 1 0 2 1 0 0 0 0 1 2 0 0 2 0 2 3 3 0 1 0 2 2 1 0 1 1 1 1 0 1 2 0 0 3 2 1 0 0 2 1 0 0 0 2 3 2 0 0 2 1 0 1 2 0 1 3 1 0 0 0 2 1 1 1 1 2 0 2 3 0 1 0 2 3 0 3 0 2 2 2 1 2 1 3 0 2 1 0 0 1 0 3 3 1 2 2 0 2 2 1 1 1 2 2 1 0 1 0 1 2 1 1 2 1 2 1 3 2 0 1 0 2 1 1 1 1 0 2 1 2 1 0 0 0 1 2 0 1 0 3 1 2 2 0 0 0 1 0 0 0 3 0 0 1 0 1 1 2 3 0 1 3 3 3 1 1 1 0 3 0 3 1 3 2 0 2 0 1 0 1 0 0 1 3 0 1 2 2 2 2 3 0 2 2 0 0 1 0 2 1 0 1 0 1 0 2 0 2 0 1 0 2 0 1 1 1 1 2 1 2 2 1 3 2 0 0 2 3 2 1 1 0 2 0 2 0 0 0 0 2 3 0 0 0 2 0 1 2 2 0 2 0 1 1 0 3 1 2 1 1 2 1 0 2 1 1 0 2 2 0 3 0 2 0 1 1 2 2 2 2 0 1 1 0 3 2 0 1 2 0 0 2 1 1 1 1 2 2 1 2 2 1 1 0 1 0 2 0 0 1 0 0 1 1 1 3 1 0 0 0 2 1 2 2 0 0 1 1 0 1 1 2 0 1 0 2 0 2 2 2 2 2 0 0 0 2 2 1 1 2 2 1 1 2 1 0 2 2 0 2 1 1 0 1 1 2 1 2 0 3 0 1 2 2 1 0 2 2 2 0 0 2 1 0 3 1 3 0 1 2 0 3 2 1 3 0 1 0 0 1 1 0 1 1 2 0 2 2 1 0 1 0 3 2 0 2 2 0 0 0 0 3 0 1 2 2 2 0 0 1 3 3 0 0 0 3 3 2 1 1 1 2 2 2 1 0 0 0 2 2 2 2 2 1 2 1 1 1 0 1 2 2 2 2 2 3 0 3 2 1 2 0 1 1 1 1 0 0 0 3 2 1 0 1 1 1 2 2 2 1 2 0 0 0 2 2 1 3 2 3 3 0 2 1 1 0 1 1 0 0 1 0 1 1 0 0 0 0 1 0 3 0 0 0 1 1 1 0 2 1 0 0 0 1 0 1 1 2 1 1 0 0 0 1 1 1 2 1 1 1 1 1 0 0 0 3 0 1 0 1 1 1 0 0 0 1 0 0 1 2 2 1 2 0 0 0 0 2 0 0 0 2 1 1 0 1 1 0 0 0 1 0 0 1 0 0 0 2 2 2 1 2 2 1 1 1 0 0 1 1 0 3 0 2 0 0 1 1 1 0 2 0 2 0 0 0 0 1 0 1 0 1 3 1 1 2 2 1 2 1 1 3 1 1 2 1 2 0 2 1 0 0 0 0 1 2 0 2 0 2 2 1 0 0 0 0 1 2 0 0 1 0 2 0 0 0 3 0 0 0 1 0 0 2 1 2 1 0 0 2 1 1 0 1 1 0 1 2 1 3 1 2 2 0 1 2 0 0 0 2 1 0 0 0 1 0 0 3 0 2 0 2 2 1 0 0 2 1 3 2 1 0 1 1 0 2 1 1 3 0 0 2 3 1 2 1 1 1 1 1 2 0 2 2 1 1 0 0 2 1 2 0 1 3 1 2 0 3 1 2 2 2 0 2 2 1 3 3 0 2 1 1 1 1 0 0 1 0 0 1 1 0 0 2 0 1 1 1 1 2 1 0 0 2 1 2 2 1 1 0 0 0 0 3 1 1 2 0 3 1 1 2 3 2 2 1 1 0 0 1 1 1 1 2 2 3 2 1 2 1 1 1 2 0 1 2 1 0 1 1 2 1 1 0 0 0 0 2 2 2 0 0 0 1 2 1 0 0 1 0 0 1 0 0 0 0 0 0 0 2 3 1 1 2 2 2 0 2 0 2 1 0 2 2 1 1 0 1 0 0 1 2 1 3 2 1 2 0 0 2 3 2 1 3 2 3 2 2 2 0 0 3 3 0 1 1 1 0 0 2 1 0 1 0 1 1 2 1 1 1 2 0 0 2 0 3 2 2 1 0 1 1 0 1 2 3 1 0 0 1 1 3 2 2 0 2 1 1 0 1 0 2 2 3 1 0 0 3 0 3 2 2 2 0 1 1 1 2 3 2 1 1 0 1 1 0 0 1 1 3 2 0 0 2 0 1 2 2 1 1 2 2 1 1 2 1 1 2 0 0 1 1 1 0 0 0 2 2 1 0 2 0 1 0 1 3 2 0 0 2 1 2 1 2 2 0 2 1 0 1 2 1 0 2 1 1 1 3 1 2 1 1 1 1 1 1 3 1 0 2 1 0 1 0 3 1 3 1 2 1 2 0 3 1 1 0 0 3 1 1 0 0 0 2 0 1 0 0 0 2 1 0 1 1 0 0 1 1 2 2 1 3 0 2 1 0 2 1 2 3 0 0 1 1 2 1 0 2 0 3 1 0 0 1 1 1 3 1 1 0 1 1 0 0 1 0 1 1 0 3 2 1 1 2 2 0 2 2 1 1 0 0 0 1 2 1 1 1 1 2 1 2 2 0 2 3 2 3 2 2 1 1 0 0 2 2 1 2 2 1 2 0 2 0 2 2 0 1 2 1 1 2 0 2 0 2 0 0 1 2 1 1 1 3 0 2 1 0 0 0 1 1 3 2 0 0 0 2 1 1 2 0 0 0 0 2 2 1 1 1 2 0 0 0 2 0 2 1 2 1 2 2 2 1 3 3 0 0 0 1 1 2 0 0 1 2 0 0 2 2 1 1 2 1 0 1 1 0 2 0 0 0 1 2 2 3 1 2 0 0 0 2 0 1 2 2 1 1 1 1 2 1 1 1 2 1 2 1 3 0 2 1 1 0 1 0 1 2 1 3 2 0 1 2 2 2 2 2 2 1 2 2 1 2 1 2 1 2 2 0 2 1 1 2 1 2 2 1 1 1 0 0 2 1 1 1 1 0 2 2 1 2 0 1 0 1 0 0 1 2 1 1 2 1 1 2 1 1 2 1 1 2 0 2 2 3 0 2 1 0 1 0 0 2 0 1 0 0 3 2 0 2 0 2 0 0 0 0 2 2 0 1 1 0 2 0 2 0 0 2 1 1 1 0 2 2 1 1 0 1 0 0 0 2 2 0 0 0 0 2 0 0 0 2 2 2 0 2 1 2 0 0 1 2 1 0 0 0 2 2 0 2 0 1 2 2 2 0 0 2 1 2 1 1 0 2 3 0 1 1 0 3 2 1 2 0 2 1 0 0 0 2 1 0 1 0 0 1 0 0 1 0 3 3 0 1 2 3 2 2 1 0 1 2 3 1 2 2 1 2 1 0 1 0 1 3 1 0 0 3 3 2 2 1 0 2 0 0 3 1 1 2 1 1 1 1 0 0 2 2 3 1 0 2 2 0 2 1 0 1 0 3 1 0 0 1 2 1 2 0 2 3 0 0 1 1 0 2 1 2 3 1 0 1 1 0 1 3 1 1 1 0 0 0 2 3 1 2 0 2 1 2 1 2 1 2 1 3 2 2 1 0 0 1 1 2 1 1 2 2 1 0 1 0 2 2 2 1 0 1 2 2 2 2 2 1 2 2 3 2 1 1 3 0 0 3 0 2 0 1 1 1 0 1 3 1 2 1 1 1 0 1 1 2 1 2 2 2 2 2 2 2 1 1 1 1 1 1 0 0 0 1 2 2 1 1 1 0 1 0 0 1 1 0 0 1 3 1 3 1 2 2 2 2 2 2 1 2 3 1 1 2 2 2 3 0 1 2 2 2 2 1 3 2 3 2 2 2 1 0 1 2 2 2 1 1 1 1 1 1 0 0 2 1 2 3 1 0 2 1 2 0 1 1 1 1 2 2 2 2 2 1 2 0 0 0 2 2 2 0 2 1 2 2 1 2 2 2 1 3 0 0 2 2 2 2 1 1 2 2 3 3 3 0 3 1 3 0 3 0 1 1 3 1 0 0 1 3 1 1 1 0 1 1 1 0 0 0 0 0 1 1 1 3 1 2 1 0 1 0 0 1 3 2 0 0 0 2 1 0 0 0 2 2 2 2 1 1 0 1 2 1 3 2 0 1 1 0 3 1 0 1 2 1 2 3 2 1 1 0 0 1 1 1 2 0 3 0 1 1 1 0 2 1 0 2 0 1 1 2 2 3 1 2 2 2 0 2 3 2 2 0 2 3 0 0 3 0 0 2 2 2 2 1 0 1 0 0 1 0 2 2 1 0 0 0 0 2 3 3 1 1 1 1 2 0 0 0 2 0 0 2 2 1 0 2 0 1 2 2 2 2 2 0 1 0 0 0 0 2 2 1 2 1 2 2 1 0 0 1 2 1 3 1 1 2 2 2 0 2 1 0 3 3 1 3 3 1 1 0 0 2 1 2 1 1 2 1 1 2 0 3 1 1 1 0 0 0 2 0 2 2 2 1 0 1 1 3 3 1 0 2 0 2 2 1 3 1 2 2 1 1 1 0 3 2 0 2 1 0 1 0 2 2 0 3 2 1 1 3 0 0 0 2 2 2 2 1 1 3 0 1 0 1 0 3 0 2 2 0 0 0 3 0 3 0 0 0 2 1 2 0 1 1 0 1 2 1 3 2 0 3 0 0 1 2 3 0 2 2 0 0 1 0 2 0 0 1 2 2 2 2 1 2 1 0 2 2 1 1 2 1 2 2 3 2 1 3 2 3 2 2 0 1 3 0 2 2 2 0 3 1 2 1 1 0 3 1 1 1 1 0 0 0 0 1 0 1 0 1 0 0 0 0 0 2 0 3 1 2 2 2 0 2 1 2 1 2 0 1 1 2 3 2 1 0 1 1 2 1 0 3 0 0 1 3 3 0 0 2 1 1 0 2 0 0 0 0 2 2 1 0 1 2 0 1 0 1 0 1 1 1 3 1 1 1 0 0 0 1 0 2 1 1 0 2 0 0 2 3 0 1 0 0 1 2 0 0 1 0 2 2 1 1 3 3 1 0 0 1 2 0 0 0 0 1 0 1 0 0 2 3 1 0 3 2 0 1 1 3 1 0 0 2 0 1 0 0 0 0 3 1 1 0 1 1 0 2 3 0 0 3 1 1 0 1 0 2 1 3 2 2 0 1 3 1 1 0 1 1 1 1 0 3 0 0 1 1 2 2 3 3 1 3 0 0 0 2 0 0 1 0 1 1 0 0 1 0 0 1 1 0 0 1 1 1 2 1 0 1 2 1 0 0 1 0 2 0 1 2 0 1 0 0 0 1 1 2 0 0 0 0 0 1 3 2 2 1 2 2 3 2 1 0 2 0 0 1 3 2 1 0 2 2 2 1 1 0 1 0 0 0 2 2 3 2 2 2 1 1 1 1 0 2 2 0 3 0 1 1 2 0 2 0 1 0 0 2 0 0 2 3 2 2 2 0 1 0 1 1 0 2 0 0 1 2 3 3 3 1 0 1 1 1 0 2 2 2 2 1 1 2 0 0 0 0 2 3 2 2 1 2 2 2 2 1 2 1 2 1 2 1 0 0 2 1 0 0 0 1 1 1 1 1 1 1 1 1 1 0 2 2 0 2 2 2 2 1 2 1 1 2 1 0 2 2 2 0 2 2 1 0 1 1 2 0 0 0 2 1 0 1 2 1 0 0 0 0 2 0 0 2 2 2 2 0 0 1 0 1 0 2 0 2 1 
2 1 1 2 2 0 0 1 0 0 2 2 2 3 1 0 2 2 1 1 2 0 0 0 1 0 2 1 0 1 0 0 1 0 3 2 1 2 1 2 3 2 0 2 2 0 1 0 2 0 1 2 0 2 0 3 2 3 0 3 1 0 1 1 2 0 0 2 0 1 1 1 0 0 0 0 0 1 2 1 3 2 2 2 0 0 2 1 0 1 1 1 0 0 0 0 1 1 0 0 2 0 0 0 2 2 0 2 2 1 0 2 1 2 0 2 0 0 2 1 1 0 1 0 0 1 1 2 0 0 1 1 2 1 0 1 2 1 0 0 1 0 2 1 1 0 1 0 1 0 3 0 0 0 0 1 0 1 1 2 2 1 1 1 1 1 0 2 1 0 0 1 2 1 1 0 1 1 2 1 0 1 1 1 1 1 0 0 2 1 0 0 2 0 2 0 2 1 0 0 2 1 1 1 1 0 1 1 0 0 2 1 1 0 1 0 0 1 2 2 1 2 0 3 1 0 2 2 1 0 2 0 0 0 0 2 0 0 0 1 1 0 1 1 1 2 0 1 1 1 0 1 1 0 1 2 1 1 1 2 1 1 2 1 1 2 1 0 2 0 0 1 0 0 1 2 0 2 1 1 1 1 0 0 2 1 2 0 1 1 2 0 1 1 1 2 0 1 2 1 1 1 1 1 0 1 2 2 2 0 1 0 1 2 0 1 1 1 1 0 1 1 1 2 0 0 2 0 0 1 1 1 2 1 0 0 1 2 0 1 1 0 1 0 0 0 1 1 1 2 2 2 1 0 1 0 1 1 0 2 0 0 1 1 1 0 1 0 2 2 0 2 2 2 2 2 0 2 1 1 1 2 2 2 2 0 1 1 1 0 2 2 1 1 0 0 1 0 3 2 2 1 1 2 0 1 1 0 0 0 2 2 1 1 2 1 2 2 2 1 3 2 1 1 0 1 1 0 0 1 0 2 0 2 2 3 0 0 1 1 2 0 1 1 1 0 0 0 0 1 2 0 1 0 1 1 1 0 1 2 1 2 0 1 1 2 2 0 2 1 2 2 1 2 0 3 2 2 2 3 0 2 2 3 3 1 1 2 0 3 2 1 1 0 2 0 3 3 2 1 1 1 0 2 0 3 3 0 3 3 1 1 2 1 0 1 1 0 0 1 2 1 1 2 0 0 1 1 1 1 2 3 1 0 3 0 1 2 2 1 2 0 1 2 1 2 0 2 2 0 1 0 0 1 2 1 0 0 1 3 0 1 2 1 2 0 2 1 0 0 1 1 0 0 0 2 2 0 2 2 2 2 2 0 2 1 0 1 1 1 2 0 1 1 2 2 0 1 0 0 1 1 1 0 0 0 1 2 1 0 0 1 2 0 0 0 0 1 1 0 0 0 1 0 0 2 1 1 0 2 1 2 1 1 0 0 1 0 2 2 2 0 2 2 1 2 2 2 0 1 2 1 1 1 1 0 1 2 1 1 0 1 1 1 2 0 1 2 0 0 1 1 3 1 1 1 2 0 2 0 1 2 2 1 2 2 2 2 1 2 0 2 0 0 0 2 0 2 0 1 1 2 1 1 2 0 2 0 1 2 2 1 2 1 1 2 2 0 1 2 0 2 0 2 1 1 0 1 0 1 0 0 1 1 0 1 0 0 1 0 0 0 2 2 2 1 0 0 1 1 1 0 1 2 1 2 3 2 2 3 3 1 2 2 1 2 2 2 2 2 1 1 1 1 1 0 0 1 1 0 0 2 0 1 1 1 0 0 1 1 1 1 3 2 2 2 3 2 2 2 1 1 1 0 0 1 1 1 1 2 2 1 1 2 0 1 2 1 1 1 2 2 1 0 1 2 2 2 1 0 1 1 1 2 2 0 2 2 0 1 2 2 1 2 1 1 2 1 0 0 2 1 2 1 1 0 1 1 2 2 1 2 2 1 2 0 0 1 0 1 0 0 0 0 1 2 0 0 0 0 1 0 1 1 2 0 3 2 1 1 1 0 0 1 1 1 1 2 1 0 1 2 1 2 2 1 2 0 2 1 2 0 0 0 0 1 2 1 1 1 0 0 1 1 2 0 2 2 0 1 2 3 3 2 1 2 0 2 0 0 1 1 1 1 1 0 2 2 1 0 2 2 2 2 2 1 2 0 0 2 2 1 0 2 1 0 0 0 0 0 1 2 2 1 2 2 2 0 2 1 2 1 0 1 1 0 2 0 1 1 1 2 2 2 1 1 2 3 2 0 1 1 1 2 1 2 2 2 3 2 2 1 1 0 2 0 0 0 2 1 2 0 0 0 0 0 1 2 2 0 1 2 1 0 0 0 0 0 2 1 0 1 3 1 2 1 0 0 2 1 2 2 3 0 2 2 2 2 1 0 1 2 0 2 1 0 0 1 1 0 1 2 1 2 1 2 0 1 2 0 1 0 2 2 2 2 2 2 0 0 2 1 1 2 1 1 0 3 2 2 2 1 1 1 1 2 0 2 1 3 0 2 0 1 2 1 1 0 2 0 2 0 0 0 2 1 1 3 1 0 2 3 0 3 1 0 1 0 0 0 0 0 0 0 1 2 0 0 1 1 1 2 2 2 0 1 0 0 0 1 1 1 1 2 3 1 2 1 1 2 2 1 0 1 2 1 2 2 1 0 1 0 2 1 1 0 2 1 0 0 2 1 2 1 2 1 2 3 0 1 2 1 2 2 0 0 1 0 1 0 0 1 1 1 0 1 2 2 2 1 0 1 2 0 1 2 2 1 1 1 2 1 2 1 0 1 1 1 0 2 2 1 0 0 0 3 3 2 0 0 1 2 2 1 3 3 1 0 1 1 1 2 1 0 3 2 3 0 1 2 0 1 1 1 0 1 1 2 0 0 1 2 2 0 3 3 1 1 2 2 0 0 1 0 0 0 0 0 0 0 0 0 2 2 3 3 0 3 0 2 1 1 2 1 0 0 1 0 0 1 1 1 0 0 2 0 0 0 0 0 2 0 0 0 0 0 0 2 0 2 0 0 0 0 1 1 3 0 0 1 3 1 2 1 1 2 0 2 1 0 1 0 1 1 0 1 0 0 0 2 0 1 1 2 1 2 0 1 0 0 0 0 0 1 2 2 1 1 1 0 0 1 3 1 3 1 2 2 3 0 2 1 0 1 1 2 2 1 0 1 1 0 0 3 3 0 1 1 2 1 1 1 0 0 1 1 1 1 0 0 0 3 3 2 2 3 0 1 1 0 0 2 2 1 0 1 1 1 0 0 0 1 2 0 3 1 1 2 1 3 2 1 1 0 1 1 1 1 2 1 1 1 2 0 2 2 2 2 2 3 3 2 3 1 0 2 1 1 0 1 2 0 1 1 0 1 2 3 0 0 0 0 0 2 0 1 1 2 0 0 1 0 1 2 2 0 1 0 0 0 2 0 1 0 1 1 2 0 0 2 0 0 1 2 1 1 2 0 2 2 2 1 1 1 0 0 1 1 1 1 2 1 1 3 1 2 1 2 0 1 0 1 0 2 1 0 2 3 0 0 1 0 1 1 1 0 0 1 0 1 1 0 0 0 2 2 2 2 2 2 1 1 1 0 1 0 1 1 2 2 1 2 1 2 2 2 1 0 0 1 2 1 0 2 2 2 0 1 2 0 2 1 1 1 0 2 0 1 0 0 1 0 1 0 1 0 0 0 0 1 2 2 1 0 2 0 1 2 2 2 2 0 1 1 2 2 3 0 1 1 1 0 2 2 2 2 1 1 2 1 1 0 1 2 1 3 2 2 0 1 2 2 1 0 1 2 1 2 0 0 0 1 0 0 2 0 1 0 1 2 1 1 2 2 0 3 1 0 0 1 0 2 0 1 0 1 0 0 0 2 2 0 1 2 2 2 2 2 0 0 1 1 0 2 0 1 0 0 0 0 1 0 1 0 0 1 2 1 0 0 2 0 0 1 1 1 2 0 2 0 0 2 2 1 0 1 1 1 2 2 0 0 2 1 0 0 0 0 1 1 2 0 1 1 1 1 0 1 0 2 2 1 0 0 2 1 1 1 0 1 1 0 2 1 1 1 0 1 0 2 2 0 0 0 0 0 0 0 1 1 1 0 1 2 2 2 1 3 0 1 2 2 0 1 1 1 0 0 2 1 0 0 0 1 1 1 0 0 0 1 2 2 0 0 1 1 2 0 0 3 1 3 0 0 0 1 2 1 0 1 0 0 2 1 2 0 0 0 1 2 0 1 1 0 2 0 0 0 1 1 1 1 1 0 2 0 1 1 0 1 2 0 2 2 1 2 2 0 0 0 0 0 1 1 2 0 1 2 2 0 0 2 0 0 1 1 2 1 1 2 0 1 0 2 1 1 0 1 2 2 0 0 1 1 0 0 2 0 2 2 1 0 0 1 1 2 2 0 1 1 1 1 2 2 2 0 1 0 1 1 1 2 1 1 2 0 1 1 1 0 2 1 0 0 2 1 0 2 0 0 2 1 1 2 1 2 2 2 1 1 1 1 1 0 1 1 2 3 0 1 0 0 2 2 2 2 2 0 2 1 2 1 1 0 2 1 2 0 0 1 1 2 2 1 1 2 1 1 1 2 1 2 1 1 1 0 1 1 1 0 1 1 0 1 2 2 1 2 0 0 1 2 2 1 0 0 2 0 1 1 0 3 3 2 0 0 0 2 2 2 2 2 1 1 1 1 0 2 1 0 0 1 2 2 2 1 0 2 1 0 2 2 2 2 1 0 1 2 1 2 2 0 0 1 0 2 1 1 2 1 3 1 0 1 1 0 0 1 2 2 0 0 1 1 1 1 2 1 1 0 0 2 2 1 0 2 0 1 0 0 1 0 1 0 1 0 2 2 2 0 0 0 1 0 0 1 2 1 0 1 0 1 1 0 0 1 1 1 1 1 1 2 2 0 2 2 1 1 0 2 1 0 1 2 0 2 0 0 3 1 0 2 1 0 2 1 1 1 1 1 0 0 2 1 1 0 0 1 3 0 2 0 0 0 0 0 2 0 1 0 2 1 2 0 1 0 1 2 2 1 2 1 1 3 3 0 1 0 2 2 2 1 2 2 0 1 1 2 1 1 0 0 0 2 0 1 2 2 1 0 0 2 0 0 0 2 2 3 1 0 0 0 2 1 1 0 2 0 1 1 0 2 1 2 0 0 1 1 1 0 2 2 2 1 0 1 2 1 0 2 1 2 0 0 1 1 1 1 0 2 1 0 2 0 1 2 2 2 0 1 1 2 1 1 2 1 1 2 1 2 2 2 2 2 0 2 1 1 1 1 2 0 1 0 2 0 0 1 2 2 0 0 1 2 0 0 1 1 1 1 1 0 2 2 1 1 2 0 1 1 0 2 1 0 0 0 0 1 1 2 1 1 1 1 0 2 1 2 0 1 0 0 0 2 0 2 2 2 2 3 0 0 0 2 2 2 1 1 2 1 2 2 2 2 2 0 0 1 0 2 2 2 0 2 1 0 0 1 0 2 1 1 2 1 1 1 2 0 0 2 2 0 0 2 1 1 1 0 1 2 1 0 0 0 1 1 3 2 2 1 0 0 0 0 1 0 0 2 1 0 2 0 1 0 0 0 2 1 0 0 0 0 1 0 2 2 2 3 2 0 1 1 0 1 1 1 2 2 2 0 0 2 3 2 1 0 3 0 2 1 0 0 3 2 3 0 1 2 2 2 3 1 2 2 1 2 2 0 0 0 1 2 2 1 3 2 2 1 3 2 1 2 1 3 3 1 2 1 3 0 1 0 3 0 2 2 1 1 2 2 0 0 2 0 0 3 2 1 0 3 0 0 2 3 1 0 1 2 0 2 0 1 3 0 3 2 0 2 1 0 0 0 0 2 2 2 1 1 2 2 0 2 2 0 1 2 2 1 2 2 0 2 2 2 1 1 1 1 1 2 0 0 2 2 1 1 2 2 2 0 2 1 0 0 1 2 1 0 2 1 2 2 2 2 2 2 0 2 1 2 2 0 2 0 0 2 2 1 2 2 2 1 2 1 3 0 2 2 1 1 1 2 2 3 3 2 2 0 1 1 0 1 1 1 0 2 3 2 1 2 1 0 1 0 1 0 2 1 1 2 0 2 1 0 1 1 2 0 2 0 0 0 1 2 2 1 2 1 0 1 1 1 1 0 2 0 1 1 1 2 1 2 0 2 2 0 0 1 2 1 2 1 2 1 0 2 1 1 1 1 1 1 0 2 0 0 2 1 2 2 0 0 1 1 2 2 1 0 1 2 2 2 2 2 0 0 1 2 1 2 1 1 2 2 3 1 2 2 0 2 3 1 0 1 1 0 1 0 1 0 1 3 0 2 0 3 1 1 2 0 1 1 2 2 1 1 0 2 1 1 1 1 0 2 0 2 1 1 1 2 2 0 0 2 0 0 1 1 0 0 1 0 0 2 2 2 1 0 0 0 0 0 2 1 0 0 2 2 1 1 1 1 1 0 0 0 0 1 1 0 3 0 1 0 1 2 1 3 1 0 2 2 1 0 1 0 1 0 1 2 1 1 1 0 2 0 2 0 1 1 2 0 2 1 2 0 2 1 0 0 0 0 1 0 2 0 0 2 2 2 2 0 0 0 2 0 1 2 3 1 0 0 0 0 1 1 1 0 1 0 1 0 1 1 2 1 1 0 2 2 1 3 1 0 1 0 0 2 2 1 1 0 0 1 1 1 2 0 2 0 0 0 0 0 2 1 0 0 0 0 2 0 2 2 1 0 0 0 0 2 2 1 0 1 1 0 0 0 0 1 1 0 0 2 3 1 1 2 2 0 0 2 2 1 1 1 1 1 0 2 1 3 2 0 0 0 1 1 0 2 1 1 1 2 2 2 0 0 0 0 0 2 2 0 0 1 0 2 1 1 1 2 1 2 0 2 0 0 0 0 2 1 2 1 1 0 2 2 2 2 1 2 1 1 1 2 0 0 1 0 1 0 0 0 1 0 0 2 1 0 1 1 0 0 1 0 1 1 2 1 1 0 0 1 1 0 1 2 1 0 2 1 2 2 2 2 0 2 0 2 2 2 1 0 1 1 2 0 1 2 2 2 0 0 0 0 1 1 1 1 0 0 0 0 2 1 1 1 1 1 1 1 1 0 1 2 0 2 2 1 1 0 2 1 1 0 1 1 1 2 1 1 1 2 0 1 0 2 1 1 0 0 0 0 2 1 1 1 2 1 2 1 1 0 1 0 0 0 0 0 1 2 2 1 1 3 1 0 2 1 2 1 0 0 1 2 0 2 0 1 0 0 2 0 0 2 2 2 1 0 2 2 2 0 1 0 2 1 0 0 1 0 2 2 1 2 2 0 2 2 1 1 2 1 1 1 0 0 1 2 0 2 1 1 2 2 1 2 1 3 2 1 0 1 2 1 1 0 1 1 2 0 2 2 1 0 1 2 1 2 2 0 0 1 0 1 0 2 0 1 0 0 0 2 0 1 0 1 1 3 0 0 0 1 1 0 2 2 1 0 0 0 0 1 1 1 0 1 2 0 2 1 1 1 1 1 1 2 1 1 1 0 3 0 1 0 2 1 2 0 1 2 2 0 2 3 3 1 0 0 2 0 0 0 2 0 1 0 2 2 2 1 2 1 2 2 0 0 2 0 0 0 0 1 0 1 2 2 1 0 0 0 0 1 1 0 0 0 0 1 0 2 0 1 1 1 0 0 1 0 1 0 0 1 2 1 1 0 0 0 3 0 2 0 1 0 0 1 0 0 0 0 2 1 1 1 0 0 0 0 2 1 1 0 1 0 1 1 1 1 1 1 1 1 1 2 0 2 0 0 1 2 1 1 1 0 2 1 1 0 1 1 0 0 1 0 2 1 0 1 1 0 2 0 0 2 2 1 2 0 2 2 2 0 1 1 1 0 1 2 0 0 3 0 1 1 0 1 1 2 0 2 1 1 2 0 1 1 0 1 1 0 0 2 1 2 1 2 1 0 1 2 2 2 0 0 1 1 0 0 1 0 1 1 0 0 2 2 1 2 2 1 0 0 0 0 1 1 0 1 1 2 1 2 2 0 2 2 0 2 0 0 0 0 1 1 0 2 2 2 2 3 1 1 1 1 3 0 0 2 0 0 0 2 1 2 2 0 0 0 1 2 0 1 2 2 1 0 2 1 1 1 0 0 1 1 1 0 3 1 3 0 2 2 2 2 1 2 0 0 0 0 0 0 0 1 1 2 2 2 2 1 2 1 0 1 1 1 2 2 1 2 0 2 2 3 0 2 1 0 1 3 2 2 2 1 2 2 1 2 2 1 2 2 1 1 0 2 1 1 0 2 1 2 1 0 1 2 3 2 0 1 2 0 0 0 0 1 3 1 2 1 1 2 0 1 1 0 1 2 2 2 0 0 1 2 0 0 0 1 3 0 1 1 0 1 2 0 2 0 1 1 2 3 1 1 2 0 2 1 0 2 3 2 0 0 1 0 0 1 1 0 1 1 2 1 0 1 1 1 1 1 0 0 3 0 2 2 1 0 0 3 0 1 0 2 1 1 1 0 3 3 0 0 0 3 3 2 3 2 1 1 0 1 1 0 1 0 1 0 3 1 1 0 2 1 3 3 1 1 0 0 0 0 1 1 0 1 2 2 1 0 0 2 1 3 1 1 0 3 2 3 3 0 2 2 1 1 0 0 1 0 0 2 2 1 0 0 2 0 0 1 1 0 1 2 2 0 2 2 2 0 0 1 1 1 0 0 0 0 0 1 2 2 1 0 0 2 2 1 2 2 2 1 2 1 0 0 1 1 0 0 0 1 3 2 0 3 1 0 2 0 0 0 2 2 2 1 1 1 0 2 0 2 1 2 1 1 0 1 0 0 1 1 1 1 0 0 1 1 2 0 0 2 0 1 0 2 1 0 3 0 2 2 2 3 1 1 2 0 1 2 2 0 2 0 2 1 3 2 1 3 0 1 0 1 2 1 1 2 1 1 0 2 0 1 2 2 1 3 0 1 0 1 1 1 1 2 0 0 1 2 1 0 0 2 2 1 0 3 2 2 1 1 0 2 1 0 1 2 0 0 2 2 0 0 0 2 1 1 1 1 2 2 2 1 1 1 0 2 2 0 2 0 1 2 2 1 1 1 3 0 1 1 0 3 1 0 0 1 1 2 2 0 2 2 1 1 2 2 2 1 0 2 0 1 1 2 1 2 1 2 1 1 2 0 1 1 1 2 1 1 1 0 2 1 2 2 0 0 1 1 2 1 1 0 2 1 2 2 0 0 0 1 0 3 3 0 0 0 1 0 1 0 2 2 1 1 2 2 2 2 0 1 0 0 2 1 1 1 2 0 2 0 1 0 1 1 0 3 1 0 1 0 1 3 2 2 0 2 0 0 0 1 0 2 2 0 2 3 1 3 2 3 2 3 1 0 2 1 1 1 3 1 1 1 2 2 1 0 2 0 0 2 2 2 1 1 1 2 0 1 0 0 0 2 2 3 0 0 3 2 1 2 0 2 1 1 0 1 1 3 1 1 1 1 1 2 1 0 2 1 3 3 2 3 0 2 0 2 0 3 1 2 2 2 2 3 0 1 0 1 1 3 1 2 3 0 2 1 1 1 0 2 2 0 2 2 1 1 1 3 0 2 0 0 2 0 3 2 1 1 3 2 2 0 1 2 1 2 2 3 0 2 1 0 3 1 1 0 2 0 2 0 1 2 2 2 2 0 0 0 2 2 1 2 2 2 0 2 1 1 0 2 2 0 1 1 2 0 3 2 2 2 2 0 1 1 1 1 2 1 0 2 1 1 0 3 3 1 0 3 3 0 0 1 2 1 1 2 2 2 0 0 0 0 1 2 1 2 1 2 0 2 2 1 0 1 0 0 2 0 1 2 0 0 0 2 2 1 1 2 2 2 0 0 1 1 1 0 0 0 0 1 1 1 1 2 2 2 2 1 1 0 0 2 2 2 2 2 1 2 1 1 1 0 1 2 2 2 2 2 0 1 1 2 1 2 0 2 2 1 2 0 0 0 0 1 1 0 1 1 1 2 2 2 1 2 0 0 0 1 1 2 1 1 0 0 0 1 2 1 0 2 1 0 0 0 0 0 1 0 0 0 1 2 1 0 0 0 1 0 2 1 1 2 3 0 0 0 0 0 3 1 2 1 1 0 0 0 1 1 3 2 1 0 3 0 1 1 0 0 3 0 1 1 1 1 1 1 1 2 1 0 0 0 2 2 1 2 3 0 0 0 2 0 0 3 2 1 0 0 1 1 0 0 0 1 0 0 2 0 0 0 2 1 2 1 1 2 1 1 0 0 0 0 0 0 1 0 2 0 0 1 2 1 0 2 3 2 0 0 1 1 1 0 1 0 1 2 1 0 1 2 1 2 1 1 1 1 1 1 0 2 0 2 1 0 1 0 0 0 2 0 1 0 2 1 1 0 0 0 0 0 1 0 1 1 0 2 0 0 0 0 0 0 0 1 0 0 2 1 2 1 0 0 2 0 1 0 0 1 0 1 2 1 1 1 1 2 0 1 2 0 0 0 2 1 0 0 2 0 0 1 0 3 2 0 2 2 1 3 0 1 0 1 2 1 0 1 0 0 2 0 1 2 1 1 2 0 2 2 1 2 1 1 1 1 0 2 2 1 1 0 0 2 1 1 0 1 0 1 2 0 2 0 1 2 3 0 3 1 1 2 0 0 1 1 0 1 0 0 0 1 0 0 1 1 0 0 0 0 0 0 1 1 3 1 1 3 2 2 2 1 1 1 0 0 1 0 0 0 1 2 0 1 1 0 2 1 2 2 1 1 0 0 0 1 1 1 2 2 1 1 1 2 2 1 1 0 1 0 0 1 0 1 0 1 3 1 0 3 0 0 2 2 1 0 0 0 1 1 0 1 1 1 0 0 2 0 0 0 0 0 0 0 2 1 3 3 3 3 2 0 2 1 2 0 1 2 2 1 1 1 1 3 1 0 1 0 0 2 1 2 0 0 2 2 0 1 1 2 2 1 1 1 0 0 1 1 0 1 2 2 0 1 1 1 0 0 0 1 0 2 2 1 0 1 0 0 2 1 1 2 1 1 0 1 1 1 1 2 1 1 1 0 1 1 3 2 2 1 2 1 2 0 1 0 2 1 2 1 0 0 0 0 2 2 2 2 0 0 1 1 2 2 1 2 3 1 1 1 0 0 1 1 0 2 0 0 2 1 3 2 1 3 1 2 1 3 1 1 1 1 1 0 1 0 1 1 1 0 0 2 2 2 0 2 0 1 0 1 3 2 0 0 2 1 2 1 2 2 1 2 0 0 2 2 1 0 2 2 1 1 2 1 2 1 0 1 1 1 1 2 0 0 2 1 0 1 0 0 1 2 1 2 1 2 0 0 0 0 0 0 2 1 1 0 0 0 2 0 1 0 0 0 2 0 1 1 1 1 0 1 1 2 1 1 0 0 1 1 0 1 1 1 0 0 0 1 1 2 1 0 0 0 0 1 0 0 1 1 1 0 0 1 0 2 1 1 1 0 0 0 0 0 0 1 1 0 2 1 0 1 1 1 0 1 0 0 1 1 1 1 1 0 0 1 2 1 0 1 0 2 0 1 2 1 1 0 0 2 2 1 2 2 1 1 0 0 0 2 2 1 1 1 1 1 2 0 1 0 1 0 0 0 2 0 1 1 0 0 2 1 0 0 0 1 1 2 2 0 0 0 2 1 1 2 0 0 1 1 2 2 1 1 1 2 0 0 1 2 1 1 1 1 1 2 1 2 1 0 0 0 0 3 2 1 2 0 0 1 2 0 1 2 2 1 1 2 1 0 1 1 0 2 0 0 0 1 2 1 0 1 2 1 0 1 2 0 1 2 2 1 2 1 1 2 2 1 1 1 1 2 2 1 0 1 1 2 1 1 1 1 2 2 1 0 0 1 2 2 1 2 2 2 1 1 1 1 1 0 1 1 2 2 0 2 2 2 2 1 2 2 1 1 1 0 0 2 1 1 1 1 0 2 2 0 2 3 1 0 2 0 3 1 2 1 1 2 1 2 2 1 2 2 0 1 2 0 2 2 2 0 2 1 3 1 2 1 1 0 0 0 0 2 1 0 2 0 2 1 0 0 0 1 2 0 1 2 0 2 0 2 0 0 2 1 1 1 0 2 2 1 1 0 1 0 0 0 2 2 1 0 0 0 2 0 0 0 2 2 2 0 2 1 1 0 0 1 2 0 0 0 0 2 2 0 2 1 1 1 1 2 0 2 2 1 2 1 1 1 1 1 0 1 1 1 2 2 1 2 0 1 0 0 3 0 2 1 1 0 0 0 2 0 0 1 0 0 1 0 1 2 2 2 2 1 0 3 2 1 1 2 2 1 2 2 0 0 0 1 3 1 0 0 2 0 2 2 1 0 2 0 0 2 1 3 2 2 2 1 0 0 0 1 1 0 2 0 2 2 0 2 1 0 1 0 0 0 0 1 1 2 1 2 0 1 1 0 0 1 0 0 2 0 2 2 1 0 0 2 0 0 0 3 1 0 0 0 0 2 2 1 2 0 2 1 1 1 2 2 2 1 3 2 2 1 0 0 0 2 2 2 1 2 2 1 0 1 0 2 2 2 2 0 1 2 2 2 2 2 2 1 2 2 2 1 1 0 0 0 2 1 2 0 1 1 1 0 1 0 1 2 1 1 0 0 1 1 2 1 2 1 2 1 2 2 2 1 1 2 2 1 2 0 0 1 1 2 2 1 1 1 0 1 0 1 1 1 0 0 1 3 1 1 1 2 2 2 1 2 1 1 2 1 2 2 2 2 2 1 0 1 1 2 2 2 3 2 1 2 2 2 1 0 0 2 2 2 2 0 0 1 1 2 2 2 1 2 1 2 2 1 2 2 1 2 0 1 1 1 1 2 2 2 2 2 1 2 0 3 1 2 1 2 0 2 1 2 2 2 2 2 1 1 0 3 0 2 2 2 2 1 1 1 2 2 2 2 0 0 1 1 0 2 0 0 1 0 1 3 0 1 1 1 1 1 0 1 2 1 0 1 0 0 0 1 2 1 1 1 2 1 0 1 3 0 1 1 2 0 0 0 2 0 0 0 1 1 2 2 2 2 1 0 2 2 2 2 2 0 1 0 0 2 2 0 1 2 0 1 0 2 1 1 1 0 1 1 1 2 0 2 0 1 1 2 0 1 1 0 2 1 1 3 2 2 1 0 2 1 2 1 2 1 2 2 0 1 3 0 0 3 0 0 2 2 2 2 1 3 1 0 0 1 0 2 2 2 0 0 0 0 2 0 2 1 0 3 2 2 0 1 0 2 0 0 2 3 2 1 2 2 3 2 2 2 2 2 2 1 1 0 0 0 2 1 1 2 3 2 2 1 0 1 0 2 1 3 2 1 2 2 1 0 1 3 0 2 3 2 3 1 1 0 0 0 2 1 1 1 1 2 1 1 3 3 2 1 1 2 3 0 0 2 1 2 2 2 1 1 2 1 1 2 1 0 2 0 2 1 1 2 3 3 2 1 1 1 1 0 2 0 1 1 0 1 1 2 2 0 3 2 1 2 1 0 1 0 2 1 2 2 0 1 1 0 2 0 1 0 1 0 2 2 0 0 1 0 1 0 0 0 0 1 2 2 1 2 2 1 1 2 1 0 2 0 0 1 1 1 2 1 0 1 2 0 0 2 0 0 0 1 1 1 2 2 2 3 2 1 1 2 2 1 1 2 2 2 2 3 2 2 2 2 0 2 3 0 1 2 0 2 1 1 0 1 3 1 1 1 0 2 2 1 1 2 1 1 0 0 2 1 3 0 1 0 0 0 0 0 2 0 1 1 3 2 2 0 2 3 2 2 1 0 2 1 2 3 2 1 0 1 2 2 2 0 3 0 1 1 3 1 1 0 2 1 3 3 1 0 0 0 0 2 2 2 0 1 1 3 2 0 0 0 2 1 1 3 1 3 3 0 0 0 3 3 2 3 3 0 1 0 0 2 1 0 2 0 1 1 3 3 3 1 3 2 1 1 1 1 0 1 3 1 1 0 0 0 0 0 0 0 1 0 0 2 0 0 0 0 1 1 1 1 1 2 1 1 2 0 1 0 0 3 0 0 1 0 0 1 3 1 2 1 3 0 2 3 1 0 0 3 1 1 3 2 2 1 2 1 1 1 2 1 0 3 1 0 0 1 2 1 1 2 1 2 3 0 1 0 0 0 2 0 0 1 0 0 1 0 0 1 0 0 2 1 0 0 3 1 1 1 1 0 1 1 1 0 1 1 0 1 0 0 0 0 1 0 0 0 1 1 2 1 0 0 0 0 2 2 2 1 1 1 2 1 2 1 0 2 0 0 3 0 2 1 0 2 1 2 1 1 0 1 0 1 0 1 1 0 1 0 1 1 0 1 1 0 1 1 0 1 1 1 1 2 0 2 1 1 0 0 1 0 1 2 2 2 2 2 0 1 1 1 1 1 2 0 0 0 1 2 0 0 0 0 0 1 1 0 0 2 2 1 0 2 2 3 0 1 0 2 3 2 1 1 2 0 2 2 1 2 1 2 2 2 3 0 0 2 1 1 1 0 1 1 1 1 1 1 1 1 3 1 1 2 1 0 1 2 2 2 2 2 1 1 1 1 0 1 1 1 0 2 2 1 0 0 1 1 1 0 0 1 1 2 0 2 1 0 0 0 0 2 0 0 2 1 2 2 0 0 2 0 0 2 1 2 2 1 
2 1 2 2 2 1 0 1 1 0 2 2 1 0 0 0 2 2 1 2 2 1 0 0 1 1 2 1 0 1 0 0 1 0 2 2 1 2 1 2 3 2 1 2 2 1 1 1 2 0 2 1 0 2 0 3 2 2 0 0 0 0 1 1 2 0 0 1 2 2 1 0 0 0 0 0 0 1 2 1 0 2 1 1 0 0 2 0 3 1 1 1 0 3 0 0 2 2 1 1 2 1 0 0 2 2 1 2 2 1 0 1 1 2 1 2 0 2 2 2 1 0 1 0 0 2 1 2 0 0 1 1 2 1 0 0 2 1 1 0 1 1 1 1 1 0 1 3 3 0 1 3 2 0 2 2 0 2 1 2 2 2 2 1 1 1 0 3 0 0 0 2 2 2 1 0 0 2 2 2 0 0 1 1 1 2 0 0 3 1 0 1 2 0 2 3 1 1 0 1 2 2 1 1 2 0 1 1 1 0 2 1 2 0 2 0 1 1 2 2 2 2 0 0 1 1 2 2 1 1 1 0 0 3 0 2 0 0 0 1 1 0 1 1 1 2 1 1 0 1 1 2 2 0 2 2 1 2 1 2 1 0 1 2 1 2 2 0 1 0 1 1 1 0 1 2 0 2 1 2 1 1 0 1 2 1 2 0 1 1 2 0 1 1 1 1 0 2 2 1 2 1 2 1 1 1 2 2 2 0 2 0 1 2 1 1 0 0 1 0 1 1 1 2 0 0 1 0 0 1 1 1 2 1 0 0 0 2 0 1 1 0 1 0 0 3 0 1 1 2 2 2 1 1 2 0 0 1 0 2 0 0 2 1 1 0 1 0 2 2 0 2 1 2 2 2 1 2 0 1 1 2 2 2 2 0 0 1 2 0 1 1 1 1 0 0 0 0 2 2 2 1 1 2 0 1 0 1 0 0 2 1 1 0 2 1 1 2 2 1 2 2 2 1 0 0 1 0 0 0 0 2 0 1 2 0 1 1 1 0 1 0 1 1 1 1 0 0 0 1 2 0 1 0 1 0 1 3 1 2 0 2 0 1 1 2 2 1 1 1 2 2 1 2 1 3 2 2 1 0 0 2 2 3 1 1 1 0 0 0 2 2 1 0 1 0 3 0 2 1 3 2 1 2 3 3 0 0 0 1 1 1 2 1 0 1 1 3 3 2 1 0 1 2 0 0 2 1 1 1 2 0 1 0 0 0 1 2 2 1 1 0 0 2 0 1 1 2 2 0 1 0 0 2 2 2 0 0 1 2 0 1 1 1 2 0 2 2 1 0 0 0 0 0 0 2 1 0 2 2 1 2 2 0 2 0 1 1 1 1 2 0 2 0 2 1 0 1 1 0 1 1 1 1 0 0 1 2 1 0 0 1 1 0 0 1 1 0 1 0 0 0 1 3 0 2 2 2 0 2 1 1 0 1 0 0 1 0 2 3 0 0 2 2 3 2 2 2 0 1 2 1 0 2 1 0 1 1 1 2 3 3 1 1 1 0 2 2 1 0 1 1 0 2 1 1 1 1 2 1 0 1 1 0 1 2 2 2 1 2 0 2 1 0 1 1 0 1 0 2 2 2 2 1 1 0 2 0 0 2 2 0 2 1 1 2 2 0 2 1 0 2 0 2 0 1 1 2 0 1 1 0 1 1 0 1 0 1 1 0 0 1 1 1 1 1 0 0 1 1 1 0 2 1 0 1 0 2 2 1 2 0 2 2 1 2 2 2 2 2 1 1 1 1 0 0 0 1 2 0 0 2 0 1 0 1 0 0 0 1 1 1 1 2 2 2 2 2 2 2 0 1 1 1 0 1 0 3 1 2 2 1 1 2 0 1 1 1 1 1 1 1 1 0 0 2 1 2 0 0 1 1 2 2 2 0 1 1 0 1 2 2 0 1 1 2 2 2 0 1 2 1 2 1 0 0 1 0 2 2 1 2 2 1 2 0 0 0 0 1 0 1 0 3 1 1 0 1 0 0 1 0 1 0 1 0 0 1 1 2 1 0 1 1 0 1 1 2 1 0 0 1 2 2 1 3 2 0 1 1 2 0 0 0 0 2 1 0 1 1 1 3 1 2 2 3 2 2 0 2 2 0 3 2 1 2 0 2 0 0 2 0 0 1 1 0 2 2 2 0 2 1 1 2 2 1 1 0 0 1 2 1 1 2 1 0 0 1 1 0 1 2 2 1 1 2 2 0 2 1 2 0 0 0 0 0 2 1 3 1 0 2 2 2 2 1 2 0 2 0 1 1 1 2 1 2 2 2 3 2 1 1 0 0 0 0 1 0 2 1 2 1 0 3 0 0 0 1 1 0 1 1 1 0 0 0 0 0 1 1 0 1 0 0 3 0 0 0 2 1 1 2 3 0 2 2 1 1 0 0 1 2 0 2 1 0 0 0 0 0 1 2 1 2 1 1 0 2 1 1 1 0 2 2 2 1 1 2 0 0 1 1 1 2 1 0 0 1 1 1 2 0 1 1 2 2 3 1 1 2 0 2 0 1 2 1 1 0 2 0 2 0 0 0 1 1 1 2 1 0 0 1 0 0 1 0 0 0 0 0 0 0 0 0 1 2 0 0 0 1 0 2 2 2 0 1 0 0 0 0 2 1 1 2 1 1 2 3 1 1 1 0 0 1 2 1 2 2 1 0 1 0 1 1 1 0 2 1 0 0 1 1 2 2 2 1 2 0 0 0 2 1 2 1 0 0 1 0 1 0 0 1 2 2 1 2 2 2 2 1 0 2 2 0 1 2 1 2 1 1 2 1 1 2 0 1 0 1 1 2 2 1 0 0 0 0 2 2 0 3 1 2 2 0 1 3 1 1 2 2 1 2 3 0 0 2 0 3 3 2 0 2 1 2 2 2 1 2 3 0 2 3 2 0 3 3 1 1 2 3 0 0 1 0 0 0 0 0 0 0 0 0 2 2 0 3 0 0 0 2 1 0 2 1 2 2 1 0 0 2 1 2 0 0 2 0 0 0 0 0 2 2 0 0 2 0 0 2 2 2 2 0 0 0 2 2 3 0 0 3 3 1 2 1 1 2 0 2 2 0 1 1 2 2 0 1 0 0 0 2 0 1 2 2 1 2 0 2 2 1 0 0 0 2 2 2 1 1 2 0 0 2 0 0 3 1 2 2 3 0 2 2 0 1 1 2 1 3 0 1 3 0 0 3 3 0 3 1 1 1 2 2 0 0 2 2 1 1 1 0 0 0 2 2 2 2 0 1 2 0 0 2 2 2 0 2 1 1 0 0 0 2 2 1 1 1 1 2 1 1 2 1 1 0 1 1 1 1 2 1 2 2 1 0 2 2 2 2 1 0 2 2 2 1 0 2 0 2 0 1 2 0 0 2 0 1 2 1 0 0 0 0 0 2 1 1 2 1 2 0 0 0 1 2 1 0 0 0 0 0 2 0 1 1 1 1 2 0 0 1 0 0 1 1 0 2 1 0 2 2 2 0 2 1 0 3 1 1 2 1 2 0 1 0 1 2 1 2 1 1 1 2 0 2 1 0 2 1 0 0 1 3 1 0 1 1 0 1 0 2 0 0 0 0 2 2 2 2 2 2 1 1 1 1 1 0 1 2 2 2 1 2 0 2 1 1 1 0 0 2 2 1 0 2 2 2 3 2 2 1 1 1 1 0 0 2 0 1 0 1 1 0 1 1 2 0 0 0 0 1 1 2 1 0 2 1 1 2 2 2 1 0 1 2 2 2 1 1 2 1 1 0 1 2 2 2 1 1 2 0 0 0 1 2 1 0 2 2 0 2 2 2 1 0 1 1 1 1 0 0 0 0 1 0 2 0 0 1 1 2 1 1 2 2 2 1 1 0 0 1 0 2 0 2 1 1 0 2 1 2 2 1 1 2 1 2 1 2 0 0 1 0 1 2 0 1 0 0 0 0 1 1 2 1 1 2 1 1 1 0 2 1 0 1 2 2 2 1 1 0 0 1 2 1 0 1 2 2 2 2 0 0 1 2 0 0 0 0 1 2 2 0 1 1 2 1 0 2 1 2 2 1 1 0 2 1 1 1 1 1 0 0 2 1 1 1 1 1 0 2 2 1 0 0 0 1 0 1 1 3 2 0 1 2 2 2 2 1 0 1 2 2 0 1 1 2 0 0 3 1 3 1 0 2 1 1 0 0 0 1 2 2 0 1 2 1 2 0 0 3 0 0 0 0 0 0 2 0 1 2 0 0 1 0 2 0 0 0 3 3 0 1 1 0 1 0 0 0 1 1 1 1 2 0 2 0 1 1 0 1 2 0 2 2 2 2 2 1 0 0 1 0 3 1 2 0 1 2 2 0 0 2 0 0 1 1 2 1 2 1 0 1 0 2 1 0 0 1 2 2 0 1 1 2 0 1 2 1 2 2 1 0 0 1 1 1 1 0 1 2 1 1 1 2 2 0 1 0 1 1 1 1 1 1 2 1 1 1 1 0 2 1 1 1 2 2 0 2 0 0 1 1 2 2 0 1 0 2 1 1 2 1 1 0 2 1 2 2 0 1 0 0 2 2 2 2 2 0 2 1 1 1 1 0 2 1 2 0 0 1 0 2 2 1 1 2 1 1 1 2 1 1 0 1 2 0 1 0 1 0 1 1 0 2 2 2 1 2 0 1 1 1 2 2 0 2 1 0 0 1 0 0 0 1 1 0 0 2 2 2 2 3 1 3 2 1 0 1 1 0 0 1 1 2 1 2 1 1 0 1 2 1 3 3 1 0 1 2 0 0 1 1 1 1 1 2 1 1 2 1 3 1 3 1 1 0 0 1 2 0 0 1 0 2 1 1 2 1 2 0 0 2 1 1 0 1 0 3 0 0 2 1 0 0 2 0 2 2 2 0 0 0 0 0 0 2 2 1 1 2 0 1 1 0 0 0 1 2 1 1 1 2 2 1 2 1 2 1 0 2 1 0 1 1 0 1 1 0 3 1 0 2 0 1 1 1 1 2 0 1 0 1 2 1 1 0 0 0 0 0 2 0 0 0 0 1 1 3 2 0 2 1 2 0 3 0 1 2 3 1 2 1 1 3 0 1 2 3 2 2 2 1 2 2 0 1 1 2 3 2 0 0 0 2 0 2 2 1 0 0 0 2 0 1 0 1 3 2 1 0 1 0 2 1 0 0 1 3 3 1 0 1 1 1 0 0 1 1 2 0 2 2 1 3 3 1 2 1 0 2 1 2 0 0 1 2 1 1 0 2 1 0 1 0 1 2 2 1 0 1 1 2 0 1 1 1 1 2 1 2 1 1 1 2 0 2 1 1 1 1 2 1 1 0 2 0 0 2 2 2 0 0 2 2 0 3 0 1 1 1 1 0 1 2 2 1 1 0 1 2 0 2 2 0 0 1 0 1 0 2 2 1 1 1 0 2 1 2 0 1 0 0 0 2 0 2 2 2 3 1 3 3 3 2 1 1 1 2 2 1 1 2 2 2 1 0 0 0 0 1 1 1 0 1 1 1 3 0 2 1 2 1 2 1 1 0 1 0 0 2 2 1 0 2 1 1 1 0 0 2 2 1 0 0 1 2 1 1 2 0 0 0 0 0 3 0 0 1 1 0 2 0 1 0 0 1 3 1 0 0 0 0 1 0 2 2 2 3 2 1 0 1 0 1 1 0 2 2 2 0 0 2 3 2 2 0 0 1 2 1 0 1 3 1 3 1 3 2 2 2 3 1 2 2 3 2 1 1 3 0 1 2 2 1 1 2 1 0 3 2 3 2 0 0 3 1 2 0 1 1 2 0 3 0 1 2 1 1 2 2 0 0 1 0 0 0 1 0 0 2 2 0 2 3 1 0 1 2 0 2 0 1 1 0 3 2 3 2 1 3 0 0 0 2 2 1 1 1 2 2 0 1 2 0 1 2 2 1 2 2 0 2 1 2 1 0 1 1 1 1 0 0 2 1 1 2 2 2 2 0 2 2 0 0 1 2 1 0 1 1 2 2 2 2 2 2 0 1 0 1 2 0 2 1 0 1 1 2 2 1 1 1 2 1 0 0 1 1 1 1 1 2 1 2 0 2 2 0 1 2 0 1 2 1 0 2 0 2 1 2 1 1 2 0 1 0 2 1 1 2 0 2 2 0 1 1 2 0 2 1 0 0 2 2 2 0 1 0 0 0 1 1 0 0 2 0 0 1 1 2 1 1 0 1 2 0 1 1 2 1 2 1 2 0 0 1 1 1 1 0 1 1 0 1 0 0 2 2 1 2 0 0 1 0 3 2 1 0 0 2 2 1 2 2 0 0 1 2 1 2 3 0 2 2 2 2 1 2 1 2 0 2 1 2 2 1 2 0 1 0 1 0 0 2 1 1 1 0 1 1 1 2 2 1 1 0 0 1 1 1 2 1 1 2 0 2 2 1 2 2 2 2 3 2 0 3 1 2 0 1 1 1 1 2 2 2 2 1 0 0 0 1 1 1 0 3 2 2 1 2 1 0 2 2 0 3 0 2 2 1 0 0 3 0 0 2 3 3 1 0 2 2 1 0 1 0 1 0 1 2 1 1 1 0 2 0 2 0 1 2 2 0 2 2 2 0 2 2 0 1 0 1 1 1 2 0 0 2 2 2 2 0 0 1 2 0 2 2 1 2 0 0 1 0 1 0 0 0 1 0 1 0 1 1 2 2 1 3 2 2 2 3 1 0 1 1 0 2 2 1 1 0 0 2 1 2 2 0 2 2 0 1 0 0 2 2 1 0 0 0 2 0 2 2 1 0 0 0 1 2 2 2 0 2 2 1 0 0 0 1 0 0 0 2 0 1 0 2 2 0 0 2 2 1 1 1 2 1 0 2 1 1 2 0 0 0 2 1 1 1 2 2 2 2 2 1 3 0 0 1 0 2 2 1 0 1 0 2 0 1 2 2 3 0 0 2 1 1 0 0 2 1 2 2 1 0 2 2 2 2 1 2 2 2 2 2 1 0 1 1 1 0 3 0 1 0 1 2 1 0 1 0 0 0 1 1 1 0 2 1 2 1 0 1 1 0 1 2 1 0 2 1 2 2 2 2 0 2 0 2 2 2 1 0 1 0 2 1 1 2 2 2 0 0 0 1 3 2 1 1 0 0 1 1 2 1 1 1 1 1 1 1 1 0 1 2 1 2 2 1 1 0 2 0 0 1 1 1 0 2 1 1 2 2 0 1 1 2 1 2 0 3 3 1 2 1 1 2 2 1 2 1 0 1 2 1 0 0 0 1 1 2 2 0 1 0 0 0 2 2 2 2 0 0 1 2 0 1 0 1 0 0 1 0 1 2 2 2 1 0 2 2 2 1 1 0 2 2 0 1 1 0 2 3 1 2 2 1 2 2 1 0 2 0 1 1 0 0 1 1 0 2 2 2 2 2 1 2 2 3 2 1 0 0 2 1 3 1 1 1 2 0 2 1 0 0 0 2 1 2 2 1 0 2 1 1 1 3 1 1 1 1 1 2 1 2 0 2 1 0 0 0 0 1 2 1 2 2 2 2 1 0 0 1 1 0 0 2 2 0 2 1 0 1 1 1 1 2 1 1 1 0 0 0 1 1 2 1 2 1 0 1 1 0 2 2 1 0 0 0 2 2 0 1 2 0 1 0 2 2 2 1 1 2 2 2 0 0 2 0 0 0 0 1 1 1 2 2 1 0 0 0 0 2 1 0 0 0 1 1 1 1 0 2 1 2 0 0 1 1 1 0 0 1 2 1 1 0 0 1 0 1 2 1 1 0 0 1 1 1 0 0 2 0 1 1 0 0 1 1 2 1 1 0 1 1 1 1 1 1 1 2 1 1 0 2 0 2 0 0 2 2 2 1 2 0 2 1 1 0 2 1 0 0 1 0 2 1 0 2 1 0 1 0 0 2 2 0 2 0 2 2 2 0 1 0 1 0 1 1 0 0 0 0 1 1 0 0 2 2 0 2 1 0 2 1 1 1 0 1 1 1 0 2 1 2 1 2 1 0 2 2 2 0 0 0 1 2 1 0 1 0 1 0 0 3 2 2 1 2 2 1 0 0 0 0 1 1 1 1 1 2 3 1 2 0 2 2 0 2 0 0 3 0 0 0 0 2 2 2 2 3 1 1 1 1 1 0 3 2 0 0 0 2 0 2 2 0 0 1 1 2 0 1 1 1 0 0 2 1 1 1 0 0 2 1 1 0 0 1 0 0 1 2 2 2 0 0 0 0 0 0 0 0 0 0 0 2 2 2 2 0 1 1 0 1 0 0 3 2 1 2 0 1 2 0 0 1 1 0 1 0 2 2 1 1 2 2 1 1 3 1 1 1 1 1 0 2 1 1 0 2 2 3 3 0 0 1 3 1 0 0 3 0 0 1 0 1 1 1 0 0 1 2 0 2 2 0 1 2 1 2 0 1 1 2 0 0 0 0 0 0 0 2 0 1 2 1 1 0 1 0 2 0 1 1 1 0 1 1 0 2 2 1 0 0 1 0 1 1 1 0 0 1 2 3 0 0 1 1 1 1 0 0 0 0 2 2 1 0 0 0 0 2 0 1 1 0 1 0 0 3 0 0 0 0 0 2 0 2 3 1 1 1 1 0 0 0 0 0 0 1 1 0 2 1 1 0 1 1 0 0 0 3 1 0 0 1 2 2 1 0 0 1 1 0 1 2 0 0 2 0 3 0 2 1 1 1 0 0 0 0 0 2 2 1 1 0 2 0 0 1 1 0 1 2 2 0 1 2 1 0 1 0 1 1 0 0 0 0 3 1 1 1 1 0 3 2 2 2 2 2 2 0 1 1 0 0 0 1 0 0 1 1 0 2 0 0 1 0 1 0 0 3 1 1 1 1 1 1 0 2 0 2 1 2 3 1 0 0 0 3 0 1 0 1 0 0 1 0 2 0 0 2 0 1 0 1 3 0 0 1 2 2 1 3 1 1 1 0 0 2 1 0 2 1 1 1 3 2 1 3 0 1 0 1 2 1 0 1 0 1 0 2 0 1 1 1 0 0 0 1 0 1 1 0 1 2 0 0 1 1 0 0 0 2 1 1 0 0 2 1 2 0 0 1 1 0 0 1 0 1 2 1 0 0 0 1 1 0 1 0 2 2 2 1 0 1 0 2 2 0 2 0 1 1 2 0 0 1 3 0 1 0 0 0 2 0 2 1 1 1 2 0 1 2 1 1 1 1 2 1 0 1 0 0 2 2 1 2 1 2 0 1 1 1 1 0 1 1 2 1 1 0 1 1 1 2 0 0 0 1 2 0 1 0 2 1 2 2 1 0 0 1 0 0 0 0 0 1 0 1 1 1 3 2 0 2 1 2 1 2 1 2 1 0 2 0 1 1 1 0 2 0 0 3 2 1 0 3 1 0 0 2 1 3 2 1 0 2 3 1 1 1 1 3 2 0 1 3 1 3 2 0 1 1 1 0 1 0 1 3 3 1 2 1 2 1 1 1 2 1 0 2 2 2 3 1 1 2 1 1 0 1 0 1 2 3 0 0 0 2 1 1 0 2 0 1 0 1 1 0 0 1 2 1 1 2 1 0 1 1 0 1 2 2 0 2 1 2 3 2 1 2 2 2 1 0 2 1 1 0 2 0 2 2 1 0 2 1 1 1 1 2 2 0 2 1 1 2 0 1 0 2 0 0 1 0 0 2 1 2 0 1 1 0 1 2 1 1 2 3 0 1 1 0 0 1 1 0 1 0 2 0 1 2 2 1 2 0 0 3 1 2 1 1 2 2 0 1 1 1 0 2 2 3 2 2 2 0 0 2 2 1 2 0 1 1 2 1 1 3 0 1 2 2 0 0 2 0 0 0 0 0 0 1 2 0 1 2 1 2 0 0 0 0 1 1 0 2 1 2 1 2 2 0 1 1 0 1 1 0 1 1 0 1 0 0 2 1 2 2 2 2 0 0 1 0 0 0 0 0 0 1 2 0 0 1 1 1 1 1 1 0 0 1 2 2 2 1 1 2 1 0 1 0 1 2 2 2 1 2 0 0 1 2 1 2 0 1 1 1 1 1 0 0 0 1 1 0 1 1 1 2 2 2 1 2 1 1 1 1 2 3 1 1 0 1 0 1 2 1 1 3 0 0 0 1 1 1 1 1 0 3 1 1 0 0 0 0 0 0 2 0 3 2 3 0 0 0 3 0 0 1 2 1 2 0 0 0 1 2 1 2 1 1 3 0 2 1 0 0 2 0 2 2 2 2 2 1 0 1 0 0 0 3 2 2 1 1 3 0 0 0 2 0 0 1 2 1 0 0 1 0 3 0 0 2 0 1 2 0 0 1 2 2 2 1 2 2 1 1 1 1 1 2 2 0 1 3 2 0 1 1 2 1 0 2 0 2 0 0 1 0 2 0 1 0 0 2 0 0 2 2 2 2 1 1 1 1 1 2 1 2 1 2 2 0 0 0 1 0 2 0 2 0 2 2 2 0 0 0 0 0 2 0 1 1 0 2 0 0 1 0 1 1 0 1 0 0 2 2 2 2 0 0 2 0 2 0 1 1 0 1 2 1 1 2 1 2 0 2 2 0 0 0 2 1 0 0 2 0 0 2 0 0 2 0 2 2 1 3 0 1 0 1 2 1 0 1 1 0 2 1 1 2 0 1 2 0 1 2 1 1 1 1 1 2 0 2 2 1 1 0 1 2 2 2 0 1 2 1 2 0 2 0 2 2 1 0 1 2 1 1 1 0 2 1 0 1 1 0 1 1 0 0 1 1 0 0 1 1 1 0 1 0 1 2 1 3 2 2 2 2 1 2 0 0 1 0 3 1 1 2 0 3 1 1 1 0 2 2 1 1 0 0 1 1 0 1 2 1 0 0 1 2 1 2 1 2 1 1 0 1 0 2 2 2 0 1 0 0 0 0 2 2 1 0 0 0 1 2 0 0 0 1 0 0 1 0 0 0 0 0 0 0 2 1 3 3 3 3 2 1 2 0 1 0 0 2 1 0 1 0 0 3 1 0 2 1 1 0 0 2 0 0 2 2 0 1 1 2 2 1 1 2 0 1 2 1 0 2 2 1 0 0 1 2 1 1 0 2 1 2 1 1 1 1 0 0 2 1 1 2 1 2 0 1 0 1 1 2 2 1 0 0 1 1 0 1 2 1 2 1 2 1 2 0 2 1 2 1 0 0 0 0 2 2 2 2 0 0 1 1 2 2 1 2 1 0 0 1 0 0 0 1 0 2 0 0 2 0 1 2 1 1 1 2 1 3 2 3 0 1 0 0 1 3 2 1 0 0 0 2 3 1 0 2 0 1 0 1 0 2 1 0 2 2 2 2 2 2 1 2 1 0 0 2 1 1 2 1 2 1 2 1 2 1 1 1 2 0 1 1 0 0 1 1 0 0 0 0 0 2 1 2 1 2 0 0 1 1 0 0 2 1 0 0 0 0 2 0 2 0 0 0 1 0 1 0 0 0 0 1 1 2 0 1 0 0 1 1 0 1 1 1 0 0 0 2 0 1 0 0 0 0 0 1 0 0 0 1 1 0 0 1 0 1 0 0 1 0 0 0 0 0 0 1 2 0 2 1 0 1 2 1 0 0 0 0 1 1 0 2 1 0 0 2 2 2 0 1 0 2 0 2 2 1 2 0 0 1 2 0 2 2 2 2 0 2 0 2 2 1 2 2 1 1 2 0 1 0 1 0 0 1 2 1 1 1 1 0 2 2 0 2 0 2 1 1 2 0 0 0 2 1 1 2 1 0 1 1 2 1 1 0 1 2 0 0 1 1 0 2 0 2 1 2 2 2 0 0 0 0 0 3 1 1 2 1 0 1 2 0 0 2 3 1 0 2 1 0 1 3 1 1 0 0 0 1 2 0 0 0 0 3 0 1 1 0 2 2 1 0 0 1 1 2 1 1 1 1 1 2 1 1 1 1 1 2 1 1 1 0 1 0 0 1 0 1 2 2 1 1 1 2 1 1 1 1 1 1 2 1 1 2 0 2 2 1 2 1 2 2 0 1 1 1 0 1 1 1 1 2 0 1 2 0 2 0 1 0 2 0 3 1 1 1 1 2 0 2 2 1 0 2 1 1 2 0 3 2 2 0 2 1 1 2 2 0 1 0 0 0 0 2 1 0 2 0 2 0 0 0 0 1 2 0 1 2 0 1 0 2 0 3 2 1 0 0 0 1 2 1 1 0 1 3 3 1 2 1 1 0 0 0 1 0 0 0 2 1 2 0 1 0 0 0 0 2 1 0 0 0 0 2 1 0 2 0 1 1 1 2 0 0 2 1 2 1 2 1 1 2 1 0 1 0 2 2 1 2 0 1 1 0 0 2 2 0 1 0 0 0 2 0 0 1 0 0 1 1 1 1 1 2 3 3 0 0 2 2 0 2 2 2 1 1 0 0 0 1 0 1 0 0 2 0 2 2 1 0 2 0 0 2 1 0 2 1 0 0 0 0 1 2 0 0 2 1 2 2 0 1 0 0 2 0 0 3 0 1 1 2 1 2 0 1 1 0 0 1 0 0 2 0 1 0 1 0 0 1 0 0 0 0 1 0 0 0 0 2 2 1 2 0 1 1 1 1 2 2 1 1 3 1 2 0 0 0 0 2 2 2 2 2 2 1 0 0 0 2 1 1 1 0 1 1 2 2 1 2 1 2 2 1 2 1 0 0 0 0 2 0 2 0 1 0 1 0 1 3 0 2 1 2 1 0 3 1 1 2 2 1 1 3 2 2 2 1 0 1 1 1 1 0 0 1 1 1 2 1 1 0 0 1 0 1 1 1 0 1 1 0 1 1 0 1 1 1 3 2 1 0 1 1 2 2 2 2 1 0 0 1 1 2 2 2 3 2 2 3 2 2 0 0 0 1 1 1 2 0 0 0 0 0 1 0 0 1 2 1 1 1 1 2 1 2 0 0 1 0 1 2 2 2 2 2 2 2 0 3 1 2 1 2 0 1 0 1 1 1 2 1 3 2 0 0 3 1 2 1 1 1 0 2 2 1 2 2 0 0 0 1 0 2 0 0 1 0 0 0 1 1 0 1 1 1 0 1 2 1 3 1 0 0 0 1 1 1 1 1 2 1 0 1 3 0 1 1 1 0 3 1 2 1 0 0 1 1 2 2 2 1 1 0 3 2 2 2 1 0 1 3 0 2 1 0 1 2 1 2 0 2 1 2 1 0 1 1 1 2 0 2 0 1 1 1 0 1 1 0 2 0 1 1 2 2 1 0 1 1 1 0 2 0 2 2 0 1 3 0 0 3 0 0 1 1 2 2 1 0 1 0 0 2 0 2 2 1 0 0 3 0 2 0 2 0 0 0 2 1 0 0 0 2 1 0 1 0 2 1 2 2 3 2 1 1 2 1 0 1 0 0 0 0 1 1 2 2 1 2 2 0 0 1 1 1 1 0 2 1 1 2 2 0 1 3 0 2 2 1 0 1 0 0 0 3 2 1 1 0 0 2 1 1 1 0 2 0 1 2 0 0 0 2 0 2 3 1 1 0 1 1 1 1 1 0 2 0 2 1 1 2 0 0 2 1 1 1 0 0 2 0 1 1 0 1 0 3 3 0 3 1 1 1 1 0 1 0 2 2 3 2 1 1 3 3 0 0 1 0 1 0 1 1 0 0 0 0 1 1 0 0 0 1 1 2 1 1 2 0 1 2 1 0 2 0 0 0 3 0 2 1 0 1 1 0 0 1 0 0 0 0 3 1 2 2 1 1 1 0 0 2 2 1 1 2 2 2 2 3 1 2 2 2 1 2 2 0 1 2 0 1 1 2 0 1 3 1 1 1 0 2 1 2 1 1 2 1 0 0 1 1 2 1 1 2 0 0 1 0 2 2 1 1 2 1 2 1 1 2 2 2 2 0 1 1 1 3 2 2 0 1 2 2 2 0 2 1 1 1 3 2 1 1 2 1 2 1 2 0 0 0 0 2 2 2 0 1 2 3 2 0 2 0 2 2 2 3 2 2 0 0 0 0 1 0 2 3 1 0 2 0 1 2 1 1 2 0 1 2 2 1 0 1 0 2 2 2 1 2 0 1 1 1 2 2 0 0 0 0 0 0 2 0 0 2 2 0 0 0 1 0 2 2 1 2 1 1 2 0 2 0 0 1 0 0 0 1 0 1 0 0 2 2 3 3 2 1 1 0 0 3 1 2 0 2 1 1 1 2 2 1 2 1 1 3 1 0 0 1 2 1 3 1 2 2 1 0 3 0 0 0 2 0 0 1 0 0 1 0 0 0 1 0 2 1 0 0 0 2 0 2 1 0 2 1 1 0 1 0 0 1 0 0 0 0 1 0 0 1 1 1 2 0 0 0 0 0 1 2 2 2 0 1 2 1 2 1 0 2 0 0 0 0 2 0 0 2 1 2 1 1 0 0 0 1 1 1 2 0 1 1 1 1 1 0 1 0 2 2 0 2 0 1 0 2 0 2 1 2 1 0 2 0 0 2 3 2 2 1 0 2 1 2 1 1 2 0 0 1 1 2 1 0 0 0 0 0 0 3 2 2 1 1 0 2 2 0 0 1 0 2 1 2 1 1 2 2 2 2 0 2 1 2 2 0 3 0 0 2 0 0 0 0 0 1 1 1 1 1 1 1 1 1 1 2 1 0 2 2 1 2 1 2 0 0 1 1 0 2 1 2 0 2 2 1 0 1 1 0 0 1 0 2 1 0 0 2 1 0 0 0 0 2 0 1 2 1 2 2 0 0 1 0 1 0 1 3 1 1 
3 3 3 3 3 3 3 3 3 3 3 3 3 3 3 3 3 3 3 3 3 3 3 3 3 3 3 3 3 3 3 3 3 3 3 3 3 3 3 3 3 3 3 3 3 3 3 3 3 3 3 3 3 3 3 3 3 3 3 3 3 3 3 3 3 3 3 3 3 3 3 3 3 3 3 3 3 3 3 3 3 3 3 3 3 3 3 3 3 3 3 3 3 3 3 3 3 3 3 3 3 3 3 3 3 3 3 3 3 3 3 3 3 3 3 3 3 3 3 3 3 3 3 3 3 3 3 3 3 3 3 3 3 3 3 3 3 3 3 3 3 3 3 3 3 3 3 3 3 3 3 3 3 3 3 3 3 3 3 3 3 3 3 3 3 3 3 3 3 3 3 3 3 3 3 3 3 3 3 3 3 3 3 3 3 3 3 3 3 3 3 3 3 3 3 3 3 3 3 3 3 3 3 3 3 3 3 3 3 3 3 3 3 3 3 3 3 3 3 3 3 3 3 3 3 3 3 3 3 3 3 3 3 3 3 3 3 3 3 3 3 3 3 3 3 3 3 3 3 3 3 3 3 3 3 3 3 3 3 3 3 3 3 3 3 3 3 3 3 3 3 3 3 3 3 3 3 3 3 3 3 3 3 3 3 3 3 3 3 3 3 3 3 3 3 3 3 3 3 3 3 3 3 3 3 3 3 3 3 3 3 3 3 3 3 3 3 3 3 3 3 3 3 3 3 3 3 3 3 3 3 3 3 3 3 3 3 3 3 3 3 3 3 3 3 3 3 3 3 3 3 3 3 3 3 3 3 3 3 3 3 3 3 3 3 3 3 3 3 3 3 3 3 3 3 3 3 3 3 3 3 3 3 3 3 3 3 3 3 3 3 3 3 3 3 3 3 3 3 3 3 3 3 3 3 3 3 3 3 3 3 3 3 3 3 3 3 3 3 3 3 3 3 3 3 3 3 3 3 3 3 3 3 3 3 3 3 3 3 3 3 3 3 3 3 3 3 3 3 3 3 3 3 3 3 3 3 3 3 3 3 3 3 3 3 3 3 3 3 3 3 3 3 3 3 3 3 3 3 3 3 3 3 3 3 3 3 3 3 3 3 3 3 3 3 3 3 3 3 3 3 3 3 3 3 3 3 3 3 3 3 3 3 3 3 3 3 3 3 3 3 3 3 3 3 3 3 3 3 3 3 3 3 3 3 3 3 3 3 3 3 3 3 3 3 3 3 3 3 3 3 3 3 3 3 3 3 3 3 3 3 3 3 3 3 3 3 3 3 3 3 3 3 3 3 3 3 3 3 3 3 3 3 3 3 3 3 3 3 3 3 3 3 3 3 3 3 3 3 3 3 3 3 3 3 3 3 3 3 3 3 3 3 3 3 3 3 3 3 3 3 3 3 3 3 3 3 3 3 3 3 3 3 3 3 3 3 3 3 3 3 3 3 3 3 3 3 3 3 3 3 3 3 3 3 3 3 3 3 3 3 3 3 3 3 3 3 3 3 3 3 3 3 3 3 3 3 3 3 3 3 3 3 3 3 3 3 3 3 3 3 3 3 3 3 3 3 3 3 3 3 3 3 3 3 3 3 3 3 3 3 3 3 3 3 3 3 3 3 3 3 3 3 3 3 3 3 3 3 3 3 3 3 3 3 3 3 3 3 3 3 3 3 3 3 3 3 3 3 3 3 3 3 3 3 3 3 3 3 3 3 3 3 3 3 3 3 3 3 3 3 3 3 3 3 3 3 3 3 3 3 3 3 3 3 3 3 3 3 3 3 3 3 3 3 3 3 3 3 3 3 3 3 3 3 3 3 3 3 3 3 3 3 3 3 3 3 3 3 3 3 3 3 3 3 3 3 3 3 3 3 3 3 3 3 3 3 3 3 3 3 3 3 3 3 3 3 3 3 3 3 3 3 3 3 3 3 3 3 3 3 3 3 3 3 3 3 3 3 3 3 3 3 3 3 3 3 3 3 3 3 3 3 3 3 3 3 3 3 3 3 3 3 3 3 3 3 3 3 3 3 3 3 3 3 3 3 3 3 3 3 3 3 3 3 3 3 3 3 3 3 3 3 3 3 3 3 3 3 3 3 3 3 3 3 3 3 3 3 3 3 3 3 3 3 3 3 3 3 3 3 3 3 3 3 3 3 3 3 3 3 3 3 3 3 3 3 3 3 3 3 3 3 3 3 3 3 3 3 3 3 3 3 3 3 3 3 3 3 3 3 3 3 3 3 3 3 3 3 3 3 3 3 3 3 3 3 3 3 3 3 3 3 3 3 3 3 3 3 3 3 3 3 3 3 3 3 3 3 3 3 3 3 3 3 3 3 3 3 3 3 3 3 3 3 3 3 3 3 3 3 3 3 3 3 3 3 3 3 3 3 3 3 3 3 3 3 3 3 3 3 3 3 3 3 3 3 3 3 3 3 3 3 3 3 3 3 3 3 3 3 3 3 3 3 3 3 3 3 3 3 3 3 3 3 3 3 3 3 3 3 3 3 3 3 3 3 3 3 3 3 3 3 3 3 3 3 3 3 3 3 3 3 3 3 3 3 3 3 3 3 3 3 3 3 3 3 3 3 3 3 3 3 3 3 3 3 3 3 3 3 3 3 3 3 3 3 3 3 3 3 3 3 3 3 3 3 3 3 3 3 3 3 3 3 3 3 3 3 3 3 3 3 3 3 3 3 3 3 3 3 3 3 3 3 3 3 3 3 3 3 3 3 3 3 3 3 3 3 3 3 3 3 3 3 3 3 3 3 3 3 3 3 3 3 3 3 3 3 3 3 3 3 3 3 3 3 3 3 3 3 3 3 3 3 3 3 3 3 3 3 3 3 3 3 3 3 3 3 3 3 3 3 3 3 3 3 3 3 3 3 3 3 3 3 3 3 3 3 3 3 3 3 3 3 3 3 3 3 3 3 3 3 3 3 3 3 3 3 3 3 3 3 3 3 3 3 3 3 3 3 3 3 3 3 3 3 3 3 3 3 3 3 3 3 3 3 3 3 3 3 3 3 3 3 3 3 3 3 3 3 3 3 3 3 3 3 3 3 3 3 3 3 3 3 3 3 3 3 3 3 3 3 3 3 3 3 3 3 3 3 3 3 3 3 3 3 3 3 3 3 3 3 3 3 3 3 3 3 3 3 3 3 3 3 3 3 3 3 3 3 3 3 3 3 3 3 3 3 3 3 3 3 3 3 3 3 3 3 3 3 3 3 3 3 3 3 3 3 3 3 3 3 3 3 3 3 3 3 3 3 3 3 3 3 3 3 3 3 3 3 3 3 3 3 3 3 3 3 3 3 3 3 3 3 3 3 3 3 3 3 3 3 3 3 3 3 3 3 3 3 3 3 3 3 3 3 3 3 3 3 3 3 3 3 3 3 3 3 3 3 3 3 3 3 3 3 3 3 3 3 3 3 3 3 3 3 3 3 3 3 3 3 3 3 3 3 3 3 3 3 3 3 3 3 3 3 3 3 3 3 3 3 3 3 3 3 3 3 3 3 3 3 3 3 3 3 3 3 3 3 3 3 3 3 3 3 3 3 3 3 3 3 3 3 3 3 3 3 3 3 3 3 3 3 3 3 3 3 3 3 3 3 3 3 3 3 3 3 3 3 3 3 3 3 3 3 3 3 3 3 3 3 3 3 3 3 3 3 3 3 3 3 3 3 3 3 3 3 3 3 3 3 3 3 3 3 3 3 3 3 3 3 3 3 3 3 3 3 3 3 3 3 3 3 3 3 3 3 3 3 3 3 3 3 3 3 3 3 3 3 3 3 3 3 3 3 3 3 3 3 3 3 3 3 3 3 3 3 3 3 3 3 3 3 3 3 3 3 3 3 3 3 3 3 3 3 3 3 3 3 3 3 3 3 3 3 3 3 3 3 3 3 3 3 3 3 3 3 3 3 3 3 3 3 3 3 3 3 3 3 3 3 3 3 3 3 3 3 3 3 3 3 3 3 3 3 3 3 3 3 3 3 3 3 3 3 3 3 3 3 3 3 3 3 3 3 3 3 3 3 3 3 3 3 3 3 3 3 3 3 3 3 3 3 3 3 3 3 3 3 3 3 3 3 3 3 3 3 3 3 3 3 3 3 3 3 3 3 3 3 3 3 3 3 3 3 3 3 3 3 3 3 3 3 3 3 3 3 3 3 3 3 3 3 3 3 3 3 3 3 3 3 3 3 3 3 3 3 3 3 3 3 3 3 3 3 3 3 3 3 3 3 3 3 3 3 3 3 3 3 3 3 3 3 3 3 3 3 3 3 3 3 3 3 3 3 3 3 3 3 3 3 3 3 3 3 3 3 3 3 3 3 3 3 3 3 3 3 3 3 3 3 3 3 3 3 3 3 3 3 3 3 3 3 3 3 3 3 3 3 3 3 3 3 3 3 3 3 3 3 3 3 3 3 3 3 3 3 3 3 3 3 3 3 3 3 3 3 3 3 3 3 3 3 3 3 3 3 3 3 3 3 3 3 3 3 3 3 3 3 3 3 3 3 3 3 3 3 3 3 3 3 3 3 3 3 3 3 3 3 3 3 3 3 3 3 3 3 3 3 3 3 3 3 3 3 3 3 3 3 3 3 3 3 3 3 3 3 3 3 3 3 3 3 3 3 3 3 3 3 3 3 3 3 3 3 3 3 3 3 3 3 3 3 3 3 3 3 3 3 3 3 3 3 3 3 3 3 3 3 3 3 3 3 3 3 3 3 3 3 3 3 3 3 3 3 3 3 3 3 3 3 3 3 3 3 3 3 3 3 3 3 3 3 3 3 3 3 3 3 3 3 3 3 3 3 3 3 3 3 3 3 3 3 3 3 3 3 3 3 3 3 3 3 3 3 3 3 3 3 3 3 3 3 3 3 3 3 3 3 3 3 3 3 3 3 3 3 3 3 3 3 3 3 3 3 3 3 3 3 3 3 3 3 3 3 3 3 3 3 3 3 3 3 3 3 3 3 3 3 3 3 3 3 3 3 3 3 3 3 3 3 3 3 3 3 3 3 3 3 3 3 3 3 3 3 3 3 3 3 3 3 3 3 3 3 3 3 3 3 3 3 3 3 3 3 3 3 3 3 3 3 3 3 3 3 3 3 3 3 3 3 3 3 3 3 3 3 3 3 3 3 3 3 3 3 3 3 3 3 3 3 3 3 3 3 3 3 3 3 3 3 3 3 3 3 3 3 3 3 3 3 3 3 3 3 3 3 3 3 3 3 3 3 3 3 3 3 3 3 3 3 3 3 3 3 3 3 3 3 3 3 3 3 3 3 3 3 3 3 3 3 3 3 3 3 3 3 3 3 3 3 3 3 3 3 3 3 3 3 3 3 3 3 3 3 3 3 3 3 3 3 3 3 3 3 3 3 3 3 3 3 3 3 3 3 3 3 3 3 3 3 3 3 3 3 3 3 3 3 3 3 3 3 3 3 3 3 3 3 3 3 3 3 3 3 3 3 3 3 3 3 3 3 3 3 3 3 3 3 3 3 3 3 3 3 3 3 3 3 3 3 3 3 3 3 3 3 3 3 3 3 3 3 3 3 3 3 3 3 3 3 3 3 3 3 3 3 3 3 3 3 3 3 3 3 3 3 3 3 3 3 3 3 3 3 3 3 3 3 3 3 3 3 3 3 3 3 3 3 3 3 3 3 3 3 3 3 3 3 3 3 3 3 3 3 3 3 3 3 3 3 3 3 3 3 3 3 3 3 3 3 3 3 3 3 3 3 3 3 3 3 3 3 3 3 3 3 3 3 3 3 3 3 3 3 3 3 3 3 3 3 3 3 3 3 3 3 3 3 3 3 3 3 3 3 3 3 3 3 3 3 3 3 3 3 3 3 3 3 3 3 3 3 3 3 3 3 3 3 3 3 3 3 3 3 3 3 3 3 3 3 3 3 3 3 3 3 3 3 3 3 3 3 3 3 3 3 3 3 3 3 3 3 3 3 3 3 3 3 3 3 3 3 3 3 3 3 3 3 3 3 3 3 3 3 3 3 3 3 3 3 3 3 3 3 3 3 3 3 3 3 3 3 3 3 3 3 3 3 3 3 3 3 3 3 3 3 3 3 3 3 3 3 3 3 3 3 3 3 3 3 3 3 3 3 3 3 3 3 3 3 3 3 3 3 3 3 3 3 3 3 3 3 3 3 3 3 3 3 3 3 3 3 3 3 3 3 3 3 3 3 3 3 3 3 3 3 3 3 3 3 3 3 3 3 3 3 3 3 3 3 3 3 3 3 3 3 3 3 3 3 3 3 3 3 3 3 3 3 3 3 3 3 3 3 3 3 3 3 3 3 3 3 3 3 3 3 3 3 3 3 3 3 3 3 3 3 3 3 3 3 3 3 3 3 3 3 3 3 3 3 3 3 3 3 3 3 3 3 3 3 3 3 3 3 3 3 3 3 3 3 3 3 3 3 3 3 3 3 3 3 3 3 3 3 3 3 3 3 3 3 3 3 3 3 3 3 3 3 3 3 3 3 3 3 3 3 3 3 3 3 3 3 3 3 3 3 3 3 3 3 3 3 3 3 3 3 3 3 3 3 3 3 3 3 3 3 3 3 3 3 3 3 3 3 3 3 3 3 3 3 3 3 3 3 3 3 3 3 3 3 3 3 3 3 3 3 3 3 3 3 3 3 3 3 3 3 3 3 3 3 3 3 3 3 3 3 3 3 3 3 3 3 3 3 3 3 3 3 3 3 3 3 3 3 3 3 3 3 3 3 3 3 3 3 3 3 3 3 3 3 3 3 3 3 3 3 3 3 3 3 3 3 3 3 3 3 3 3 3 3 3 3 3 3 3 3 3 3 3 3 3 3 3 3 3 3 3 3 3 3 3 3 3 3 3 3 3 3 3 3 3 3 3 3 3 3 3 3 3 3 3 3 3 3 3 3 3 3 3 3 3 3 3 3 3 3 3 3 3 3 3 3 3 3 3 3 3 3 3 3 3 3 3 3 3 3 3 3 3 3 3 3 3 3 3 3 3 3 3 3 3 3 3 3 3 3 3 3 3 3 3 3 3 3 3 3 3 3 3 3 3 3 3 3 3 3 3 3 3 3 3 3 3 3 3 3 3 3 3 3 3 3 3 3 3 3 3 3 3 3 3 3 3 3 3 3 3 3 3 3 3 3 3 3 3 3 3 3 3 3 3 3 3 3 3 3 3 3 3 3 3 3 3 3 3 3 3 3 3 3 3 3 3 3 3 3 3 3 3 3 3 3 3 3 3 3 3 3 3 3 3 3 3 3 3 3 3 3 3 3 3 3 3 3 3 3 3 3 3 3 3 3 3 3 3 3 3 3 3 3 3 3 3 3 3 3 3 3 3 3 3 3 3 3 3 3 3 3 3 3 3 3 3 3 3 3 3 3 3 3 3 3 3 3 3 3 3 3 3 3 3 3 3 3 3 3 3 3 3 3 3 3 3 3 3 3 3 3 3 3 3 3 3 3 3 3 3 3 3 3 3 3 3 3 3 3 3 3 3 3 3 3 3 3 3 3 3 3 3 3 3 3 3 3 3 3 3 3 3 3 3 3 3 3 3 3 3 3 3 3 3 3 3 3 3 3 3 3 3 3 3 3 3 3 3 3 3 3 3 3 3 3 3 3 3 3 3 3 3 3 3 3 3 3 3 3 3 3 3 3 3 3 3 3 3 3 3 3 3 3 3 3 3 3 3 3 3 3 3 3 3 3 3 3 3 3 3 3 3 3 3 3 3 3 3 3 3 3 3 3 3 3 3 3 3 3 3 3 3 3 3 3 3 3 3 3 3 3 3 3 3 3 3 3 3 3 3 3 3 3 3 3 3 3 3 3 3 3 3 3 3 3 3 3 3 3 3 3 3 3 3 3 3 3 3 3 3 3 3 3 3 3 3 3 3 3 3 3 3 3 3 3 3 3 3 3 3 3 3 3 3 3 3 3 3 3 3 3 3 3 3 3 3 3 3 3 3 3 3 3 3 3 3 3 3 3 3 3 3 3 3 3 3 3 3 3 3 3 3 3 3 3 3 3 3 3 3 3 3 3 3 3 3 3 3 3 3 3 3 3 3 3 3 3 3 3 3 3 3 3 3 3 3 3 3 3 3 3 3 3 3 3 3 3 3 3 3 3 3 3 3 3 3 3 3 3 3 3 3 3 3 3 3 3 3 3 3 3 3 3 3 3 3 3 3 3 3 3 3 3 3 3 3 3 3 3 3 3 3 3 3 3 3 3 3 3 3 3 3 3 3 3 3 3 3 3 3 3 3 3 3 3 3 3 3 3 3 3 3 3 3 3 3 3 3 3 3 3 3 3 3 3 3 3 3 3 3 3 3 3 3 3 3 3 3 3 3 3 3 3 3 3 3 3 3 3 3 3 3 3 3 3 3 3 3 3 3 3 3 3 3 3 3 3 3 3 3 3 3 3 3 3 3 3 3 3 3 3 3 3 3 3 3 3 3 3 3 3 3 3 3 3 3 3 3 3 3 3 3 3 3 3 3 3 3 3 3 3 3 3 3 3 3 3 3 3 3 3 3 3 3 3 3 3 3 3 3 3 3 3 3 3 3 3 3 3 3 3 3 3 3 3 3 3 3 3 3 3 3 3 3 3 3 3 3 3 3 3 3 3 3 3 3 3 3 3 3 3 3 3 3 3 3 3 3 3 3 3 3 3 3 3 3 3 3 3 3 3 3 3 3 3 3 3 3 3 3 3 3 3 3 3 3 3 3 3 3 3 3 3 3 3 3 3 3 3 3 3 3 3 3 3 3 3 3 3 3 3 3 3 3 3 3 3 3 3 3 3 3 3 3 3 3 3 3 3 3 3 3 3 3 3 3 3 3 3 3 3 3 3 3 3 3 3 3 3 3 3 3 3 3 3 3 3 3 3 3 3 3 3 3 3 3 3 3 3 3 3 3 3 3 3 3 3 3 3 3 3 3 3 3 3 3 3 3 3 3 3 3 3 3 3 3 3 3 3 3 3 3 3 3 3 3 3 3 3 3 3 3 3 3 3 3 3 3 3 3 3 3 3 3 3 3 3 3 3 3 3 3 3 3 3 3 3 3 3 3 3 3 3 3 3 3 3 3 3 3 3 3 3 3 3 3 3 3 3 3 3 3 3 3 3 3 3 3 3 3 3 3 3 3 3 3 3 3 3 3 3 3 3 3 3 3 3 3 3 3 3 3 3 3 3 3 3 3 3 3 3 3 3 3 3 3 3 3 3 3 3 3 3 3 3 3 3 3 3 3 3 3 3 3 3 3 3 3 3 3 3 3 3 3 3 3 3 3 3 3 3 3 3 3 3 3 3 3 3 3 3 3 3 3 3 3 3 3 3 3 3 3 3 3 3 3 3 3 3 3 3 3 3 3 3 3 3 3 3 3 3 3 3 3 3 3 3 3 3 3 3 3 3 3 3 3 3 3 3 3 3 3 3 3 3 3 3 3 3 3 3 3 3 3 3 3 3 3 3 3 3 3 3 3 3 3 3 3 3 3 3 3 3 3 3 3 3 3 3 3 3 3 3 3 3 3 3 3 3 3 3 3 3 3 3 3 3 3 3 3 3 3 3 3 3 3 3 3 3 3 3 3 3 3 3 3 3 3 3 3 3 3 3 3 3 3 3 3 3 3 3 3 3 3 3 3 3 3 3 3 3 3 3 3 3 3 3 3 3 3 3 3 3 3 3 3 3 3 3 3 3 3 3 3 3 3 3 3 3 3 3 3 3 3 3 3 3 3 3 3 3 3 3 3 3 3 3 3 3 3 3 3 3 3 3 3 3 3 3 3 3 3 3 3 3 3 3 3 3 3 3 3 3 3 3 3 3 3 3 3 3 3 3 3 3 3 3 3 3 3 3 3 3 3 3 3 3 3 3 3 3 3 3 3 3 3 3 3 3 3 3 3 3 3 3 3 3 3 3 3 3 3 3 3 3 3 3 3 3 3 3 3 3 3 3 3 3 3 3 3 3 3 3 3 3 3 3 3 3 3 3 3 3 3 3 3 3 3 3 3 3 3 3 3 3 3 3 3 3 3 3 3 3 3 3 3 3 3 3 3 3 3 3 3 3 3 3 3 3 3 3 3 3 3 3 3 3 3 3 3 3 3 3 3 3 3 3 3 3 3 3 3 3 3 3 3 3 3 3 3 3 3 3 3 3 3 3 3 3 3 3 3 3 3 3 3 3 3 3 3 3 3 3 3 3 3 3 3 3 3 3 3 3 3 3 3 3 3 3 3 3 3 3 3 3 3 3 3 3 3 3 3 3 3 3 3 3 3 3 3 3 3 3 3 3 3 3 3 3 3 3 3 3 3 3 3 3 3 3 3 3 3 3 3 3 3 3 3 3 3 3 3 3 3 3 3 3 3 3 3 3 3 3 3 3 3 3 3 3 3 3 3 3 3 3 3 3 3 3 3 3 3 3 3 3 3 3 3 3 3 3 3 3 3 3 3 3 3 3 3 3 3 3 3 3 3 3 3 3 3 3 3 3 3 3 3 3 3 3 3 3 3 3 3 3 3 3 3 3 3 3 3 3 3 3 3 3 3 3 3 3 3 3 3 3 3 3 3 3 3 3 3 3 3 3 3 3 3 3 3 3 3 3 3 3 3 3 3 3 3 3 3 3 3 3 3 3 3 3 3 3 3 3 3 3 3 3 3 3 3 3 3 3 3 3 3 3 3 3 3 3 3 3 3 3 3 3 3 3 3 3 3 3 3 3 3 3 3 3 3 3 3 3 3 3 3 3 3 3 3 3 3 3 3 3 3 3 3 3 3 3 3 3 3 3 3 3 3 3 3 3 3 3 3 3 3 3 3 3 3 3 3 3 3 3 3 3 3 3 3 3 3 3 3 3 3 3 3 3 3 3 3 3 3 3 3 3 3 3 3 3 3 3 3 3 3 3 3 3 3 3 3 3 3 3 3 3 3 3 3 3 3 3 3 3 3 3 3 3 3 3 3 3 3 3 3 3 3 3 3 3 3 3 3 3 3 3 3 3 3 3 3 3 3 3 3 3 3 3 3 3 3 3 3 3 3 3 3 3 3 3 3 3 3 3 3 3 3 3 3 3 3 3 3 3 3 3 3 3 3 3 3 3 3 3 3 3 3 3 3 3 3 3 3 3 3 3 3 3 3 3 3 3 3 3 3 3 3 3 3 3 3 3 3 3 3 3 3 3 3 3 3 3 3 3 3 3 3 3 3 3 3 3 3 3 3 3 3 3 3 3 3 3 3 3 3 3 3 3 3 3 3 3 3 3 3 3 3 3 3 3 3 3 3 3 3 3 3 3 3 3 3 3 3 3 3 3 3 3 3 3 3 3 3 3 3 3 3 3 3 3 3 3 3 3 3 3 3 3 3 3 3 3 3 3 3 3 3 3 3 3 3 3 3 3 3 3 3 3 3 3 3 3 3 3 3 3 3 3 3 3 3 3 3 3 3 3 3 3 3 3 3 3 3 3 3 3 3 3 3 3 3 3 3 3 3 3 3 3 3 3 3 3 3 3 3 3 3 3 3 3 3 3 3 3 3 3 3 3 3 3 3 3 3 3 3 3 3 3 3 3 3 3 3 3 3 3 3 3 3 3 3 3 3 3 3 3 3 3 3 3 3 3 3 3 3 3 3 3 3 3 3 3 3 3 3 3 3 3 3 3 3 3 3 3 3 3 3 3 3 3 3 3 3 3 3 3 3 3 3 3 3 3 3 3 3 3 3 3 3 3 3 3 3 3 3 3 3 3 3 3 3 3 3 3 3 3 3 3 3 3 3 3 3 3 3 3 3 3 3 3 3 3 3 3 3 3 3 3 3 3 3 3 3 3 3 3 3 3 3 3 3 3 3 3 3 3 3 3 3 3 3 3 3 3 3 3 3 3 3 3 3 3 3 3 3 3 3 3 3 3 3 3 3 3 3 3 3 3 3 3 3 3 3 3 3 3 3 3 3 3 3 3 3 3 3 3 3 3 3 3 3 3 3 3 3 3 3 3 3 3 3 3 3 3 3 3 3 3 3 3 3 3 3 3 3 3 3 3 3 3 3 3 3 3 3 3 3 3 3 3 3 3 3 3 3 3 3 3 3 3 3 3 3 3 3 3 3 3 3 3 3 3 3 3 3 3 3 3 3 3 3 3 3 3 3 3 3 3 3 3 3 3 3 3 3 3 3 3 3 3 3 3 3 3 3 3 3 3 3 3 3 3 3 3 3 3 3 3 3 3 3 3 3 3 3 3 3 3 3 3 3 3 3 3 3 3 3 3 3 3 3 3 3 3 3 3 3 3 3 3 3 3 3 3 3 3 3 3 3 3 3 3 3 3 3 3 3 3 3 3 3 3 3 3 3 3 3 3 3 3 3 3 3 3 3 3 3 3 3 3 3 3 3 3 3 3 3 3 3 3 3 3 3 3 3 3 3 3 3 3 3 3 3 3 3 3 3 3 3 3 3 3 3 3 3 3 3 3 3 3 3 3 3 3 3 3 3 3 3 3 3 3 3 3 3 3 3 3 3 3 3 3 3 3 3 3 3 3 3 3 3 3 3 3 3 3 3 3 3 3 3 3 3 3 3 3 3 3 3 3 3 3 3 3 3 3 3 3 3 3 3 3 3 3 3 3 3 3 3 3 3 3 3 3 3 3 3 3 3 3 3 3 3 3 3 3 3 3 3 3 3 3 3 3 3 3 3 3 3 3 3 3 3 3 3 3 3 3 3 3 3 3 3 3 3 3 3 3 3 3 3 3 3 3 3 3 3 3 3 3 3 3 3 3 3 3 3 3 3 3 3 3 3 3 3 3 3 3 3 3 3 3 3 3 3 3 3 3 3 3 3 3 3 3 3 3 3 3 3 3 3 3 3 3 3 3 3 3 3 3 3 3 3 3 3 3 3 3 3 3 3 3 3 3 3 3 3 3 3 3 3 3 3 3 3 3 3 3 3 3 3 3 3 3 3 3 3 3 3 3 3 3 3 3 3 3 3 3 3 3 3 3 3 3 3 3 3 3 3 3 3 3 3 3 3 3 3 3 3 3 3 3 3 3 3 3 3 3 3 3 3 3 3 3 3 3 3 3 3 3 3 3 3 3 3 3 3 3 3 3 3 3 3 3 3 3 3 3 3 3 3 3 3 3 3 3 3 3 3 3 3 3 3 3 3 3 3 3 3 3 3 3 3 3 3 3 3 3 3 3 3 3 3 3 3 3 3 3 3 3 3 3 3 3 3 3 3 3 3 3 3 3 3 3 3 3 3 3 3 3 3 3 3 3 3 3 3 3 3 3 3 3 3 3 3 3 3 3 3 3 3 3 3 3 3 3 3 3 3 3 3 3 3 3 3 3 3 3 3 3 3 3 3 3 3 3 3 3 3 3 3 3 3 3 3 3 3 3 3 3 3 3 3 3 3 3 3 3 3 3 3 3 3 3 3 3 3 3 3 3 3 3 3 3 3 3 3 3 3 3 3 3 3 3 3 3 3 3 3 3 3 3 3 3 3 3 3 3 3 3 3 3 3 3 3 3 3 3 3 3 3 3 3 3 3 3 3 3 3 3 3 3 3 3 3 3 3 3 3 3 3 3 3 3 3 3 3 3 3 3 3 3 3 3 3 3 3 3 3 3 3 3 3 3 3 3 3 3 3 3 3 3 3 3 3 3 3 3 3 3 3 3 3 3 3 3 3 3 3 3 3 3 3 3 3 3 3 3 3 3 3 3 3 3 3 3 3 3 3 3 3 3 3 3 3 3 3 3 3 3 3 3 3 3 3 3 3 3 3 3 3 3 3 3 3 3 3 3 3 3 3 3 3 3 3 3 3 3 3 3 3 3 3 3 3 3 3 3 3 3 3 3 3 3 3 3 3 3 3 3 3 3 3 3 3 3 3 3 3 3 3 3 3 3 3 3 3 3 3 3 3 3 3 3 3 3 3 3 3 3 3 3 3 3 3 3 3 3 3 3 3 3 3 3 3 3 3 3 3 3 3 3 3 3 3 3 3 3 3 3 3 3 3 3 3 3 3 3 3 3 3 3 3 3 3 3 3 3 3 3 3 3 3 3 3 3 3 3 3 3 3 3 3 3 3 3 3 3 3 3 3 3 3 3 3 3 3 3 3 3 3 3 3 3 3 3 3 3 3 3 3 3 3 3 3 3 3 3 3 3 3 3 3 3 3 3 3 3 3 3 3 3 3 3 3 3 3 3 3 3 3 3 3 3 3 3 3 3 3 3 3 3 3 3 3 3 3 3 3 3 3 3 3 3 3 3 3 3 3 3 3 3 3 3 3 3 3 3 3 3 3 3 3 3 3 3 3 3 3 3 3 3 3 3 3 3 3 3 3 3 3 3 3 3 3 3 3 3 3 3 3 3 3 3 3 3 3 3 3 3 3 3 3 3 3 3 3 3 3 3 3 3 3 3 3 3 3 3 3 3 3 3 3 3 3 3 3 3 3 3 3 3 3 3 3 3 3 3 3 3 3 3 3 3 3 3 3 3 3 3 3 3 3 3 3 3 3 3 3 3 3 3 3 3 3 3 3 3 3 3 3 3 3 3 3 3 3 3 3 3 3 3 3 3 3 3 3 3 3 3 3 3 3 3 3 3 3 3 3 3 3 3 3 3 3 3 3 3 3 3 3 3 3 3 3 3 3 3 3 3 3 3 3 3 3 3 3 3 3 3 3 3 3 3 3 3 3 3 3 3 3 
2 2 2 2 2 1 0 1 1 0 2 2 1 0 2 0 2 2 1 1 1 1 0 0 1 0 1 1 0 1 0 0 2 0 1 1 1 2 2 2 2 2 1 2 1 1 1 1 2 0 1 2 0 2 0 2 2 3 0 0 1 0 1 1 2 1 0 1 0 2 1 0 0 0 0 0 0 0 2 1 3 2 2 1 0 1 2 2 3 1 1 1 0 1 0 0 2 2 1 3 2 3 0 0 0 1 3 2 2 1 1 0 0 2 1 2 0 0 2 1 1 3 0 3 1 1 2 2 0 0 1 1 1 0 3 3 2 1 0 0 1 3 1 0 0 0 1 2 3 0 3 1 2 0 1 0 0 2 0 2 2 1 2 1 2 1 0 2 0 0 0 1 2 1 2 0 1 2 1 0 0 1 1 2 2 2 3 3 2 1 0 1 1 1 2 1 2 1 0 1 2 2 2 2 1 0 1 0 0 0 2 2 2 1 2 0 1 2 2 2 2 2 0 0 1 1 1 2 1 1 0 0 0 3 1 2 0 0 0 1 1 0 1 2 2 2 1 1 3 1 0 2 2 0 1 2 1 1 1 2 2 0 1 2 1 1 2 0 1 3 1 1 0 1 0 2 0 2 2 2 1 0 0 1 2 2 2 0 0 2 2 3 1 0 0 2 0 2 2 0 2 2 2 2 1 1 1 2 2 1 2 1 1 2 0 1 0 0 1 0 2 1 1 1 0 1 1 0 1 1 0 1 2 1 0 0 1 2 0 2 3 0 1 0 0 0 0 0 2 2 2 2 2 1 1 3 1 2 2 2 1 0 2 1 1 3 2 0 2 1 0 0 1 2 2 1 0 2 1 1 2 2 2 2 2 0 1 0 2 0 1 1 0 1 0 0 3 3 1 2 1 0 0 2 1 1 1 1 1 1 2 1 2 0 2 1 2 2 1 2 2 2 0 1 0 0 2 0 0 0 0 2 0 1 2 3 1 2 1 1 1 0 1 1 1 1 0 0 0 1 2 3 0 0 1 0 2 0 1 2 3 2 3 1 1 2 2 0 2 1 1 2 2 2 1 3 1 2 3 3 1 2 1 0 1 1 1 1 0 3 1 2 0 0 0 3 3 2 2 2 3 1 3 2 0 0 3 1 3 2 1 0 2 0 3 1 3 3 3 2 1 3 0 2 1 1 1 1 3 0 2 3 2 0 3 0 1 2 2 0 3 0 3 2 0 2 1 2 2 0 1 0 1 2 1 2 0 0 1 2 0 1 1 1 2 0 2 1 1 0 1 0 0 0 3 2 2 0 2 2 2 2 2 0 2 0 1 1 1 1 2 0 2 1 2 1 0 1 0 0 1 1 2 0 0 3 1 1 1 0 3 1 1 0 3 0 1 1 0 3 1 3 1 0 0 2 2 2 1 2 1 1 0 1 3 3 2 0 2 2 2 0 2 2 3 2 2 2 0 1 2 2 0 2 1 0 0 0 2 2 2 3 1 1 1 3 2 2 1 3 2 1 1 2 1 2 1 0 2 1 0 1 2 0 1 2 2 1 1 2 0 2 3 0 0 2 0 2 0 2 2 1 1 2 2 1 2 0 0 2 1 0 2 1 2 1 2 0 1 1 1 2 1 1 1 2 0 2 3 1 0 0 1 1 3 0 1 0 2 0 0 0 1 1 1 1 0 0 1 1 1 0 2 1 0 1 3 2 2 2 2 0 3 2 0 2 2 2 2 2 2 2 2 1 0 0 0 1 2 0 0 1 1 1 3 1 0 0 3 1 1 1 0 2 2 2 2 2 2 2 0 2 1 1 0 1 0 1 1 2 2 1 1 2 0 2 1 0 1 1 1 1 1 1 1 2 2 2 1 0 1 1 1 1 1 1 1 2 0 1 2 2 0 1 1 1 1 1 0 1 2 2 2 0 0 1 0 3 2 2 2 2 2 1 2 0 0 0 0 2 0 0 0 3 1 2 0 0 0 0 1 0 1 1 1 0 1 2 1 1 1 1 1 1 1 2 1 2 1 1 0 1 2 1 1 3 2 0 1 3 2 0 0 3 2 1 1 1 1 1 1 3 2 1 2 3 2 2 0 2 2 0 1 2 1 2 0 2 1 2 2 1 2 1 2 0 2 2 2 0 2 1 1 2 2 1 1 0 0 1 2 1 3 2 0 3 0 1 1 0 1 2 2 1 1 2 2 1 2 1 2 3 0 0 1 0 2 3 0 1 1 2 2 2 2 2 2 2 2 3 1 1 1 2 2 2 2 2 0 1 2 1 1 0 0 0 1 0 2 1 2 1 0 0 0 0 0 2 2 0 1 2 1 0 0 0 0 0 1 1 0 0 3 0 0 1 0 0 2 2 2 1 3 0 2 2 1 1 1 0 2 1 0 2 1 0 1 2 0 1 1 2 1 2 1 2 0 2 1 1 2 0 2 1 2 1 1 1 0 0 2 1 1 2 1 0 1 1 1 1 2 0 1 1 2 2 1 1 2 2 0 2 0 1 2 2 1 0 2 0 2 0 0 0 2 2 2 1 1 0 1 0 0 1 1 1 0 0 3 3 0 3 1 1 1 2 0 0 0 1 3 2 2 2 0 1 0 0 0 1 1 1 1 1 1 1 2 3 1 1 1 0 0 2 2 0 2 2 1 0 1 1 2 2 2 0 1 0 0 0 1 2 2 1 2 1 2 3 1 0 2 1 1 1 0 0 1 0 3 0 1 1 1 0 2 2 1 1 1 1 1 1 2 0 0 3 1 2 0 1 2 0 1 2 0 1 0 0 0 2 1 1 0 0 0 0 1 1 0 0 2 1 2 0 3 3 0 0 2 1 2 1 0 0 0 2 3 1 3 2 0 1 1 1 0 0 0 1 1 0 2 2 2 0 0 2 2 1 2 1 0 0 2 0 0 0 0 0 0 0 0 0 2 0 0 1 0 0 0 2 2 1 2 1 1 1 1 0 1 1 2 2 1 0 2 0 3 0 1 0 2 2 0 0 1 0 0 2 2 2 1 0 0 0 1 2 1 0 0 1 0 0 2 0 2 2 0 2 2 1 1 2 1 2 0 1 0 3 2 2 0 1 1 1 1 1 0 1 1 1 0 0 0 2 2 2 0 1 2 0 0 2 0 0 2 1 1 2 0 0 2 1 0 1 1 1 1 3 0 1 2 0 1 2 2 0 1 1 2 2 1 1 0 0 2 2 0 1 1 1 0 0 2 2 1 2 0 1 1 0 0 2 2 0 1 1 1 0 0 3 1 2 2 1 1 1 2 2 1 1 2 1 1 0 0 0 0 1 2 2 2 2 2 0 2 2 2 2 1 0 2 2 2 1 0 2 0 1 0 2 2 1 1 0 0 0 2 2 0 0 0 0 3 2 0 1 2 2 2 0 1 0 1 2 1 0 0 0 0 2 1 0 0 0 1 1 2 0 0 2 0 1 1 1 1 2 2 0 1 2 2 0 0 1 0 1 1 0 1 1 1 0 1 1 2 2 1 2 1 0 0 2 0 2 1 0 1 3 0 0 0 0 1 1 0 0 0 0 0 2 0 0 0 0 2 0 2 2 3 2 0 1 0 0 1 1 1 1 2 1 2 2 0 2 0 1 0 0 0 2 2 2 0 2 2 2 2 0 2 0 1 1 1 1 1 2 0 1 0 3 2 0 1 1 1 0 0 0 3 2 1 2 0 0 2 1 1 2 2 2 1 1 1 0 1 2 3 0 2 1 1 0 2 2 2 1 1 1 1 2 3 0 0 2 2 1 2 1 1 0 2 1 2 0 0 1 0 1 0 3 0 0 0 0 2 1 0 0 1 2 1 1 1 2 2 1 1 1 0 1 0 2 3 0 0 1 0 2 3 1 2 0 1 2 1 1 1 2 0 0 3 3 0 2 0 1 0 1 2 0 0 0 1 0 3 2 1 1 1 0 2 0 0 1 2 1 2 2 1 0 0 1 2 1 0 1 2 2 2 1 0 1 1 1 0 0 0 0 1 2 2 0 1 0 1 2 0 2 1 2 2 2 1 0 2 3 3 1 0 1 0 2 2 2 1 2 1 1 0 1 2 2 0 0 0 0 3 3 1 1 2 0 1 2 2 2 2 3 0 2 2 2 3 2 2 2 0 0 2 2 2 0 0 2 1 0 2 0 0 2 2 2 0 0 2 1 2 0 0 1 0 0 0 1 0 1 2 1 3 2 1 0 3 3 2 0 0 0 0 1 0 2 1 1 1 0 0 0 2 0 1 0 1 0 2 0 1 2 0 2 2 0 2 2 1 2 1 0 1 0 1 1 2 1 2 0 1 2 2 0 0 1 0 0 2 2 2 2 2 2 0 0 0 2 1 2 0 1 2 2 2 0 3 1 3 0 2 1 2 2 1 0 0 1 1 1 2 0 1 2 1 1 1 1 2 3 1 0 1 1 1 1 1 2 2 0 1 1 2 0 2 2 1 1 1 2 0 1 0 0 1 1 2 2 0 2 1 2 1 1 1 2 2 2 2 2 2 2 0 0 0 0 2 2 2 2 2 0 1 2 1 1 0 0 2 1 2 0 3 1 0 2 2 1 1 2 1 0 0 2 3 1 3 1 2 0 2 0 1 0 3 0 0 2 2 1 1 2 0 0 1 1 2 2 1 0 1 0 1 0 0 0 3 2 1 2 0 1 1 2 2 1 2 1 2 1 0 2 0 0 0 0 1 2 1 0 0 2 1 1 1 0 2 2 0 2 2 2 0 1 2 1 1 1 1 2 1 1 2 1 3 2 3 0 2 0 0 2 2 1 0 0 1 2 1 2 2 1 1 3 0 2 1 1 3 1 0 1 0 0 1 0 1 0 1 0 2 2 2 0 1 1 0 0 0 1 1 2 0 2 0 0 1 3 0 0 0 2 1 1 1 2 2 1 1 0 2 0 0 2 1 1 1 2 0 2 1 0 3 2 0 2 1 1 2 1 1 1 3 1 0 1 2 1 1 0 0 0 3 3 2 0 0 0 0 1 1 0 0 0 2 1 2 0 1 0 1 2 2 1 2 1 1 0 0 2 1 3 2 2 2 2 2 2 0 1 2 2 3 0 1 0 0 2 1 2 2 1 0 1 0 2 0 0 1 1 1 1 2 0 0 3 2 1 0 0 1 0 2 1 2 2 1 2 0 0 1 1 2 0 2 2 1 1 0 2 2 1 0 2 1 2 0 2 1 2 2 1 0 1 1 0 2 0 2 2 1 2 0 2 1 2 0 1 1 1 1 2 1 2 1 3 2 2 0 1 2 1 0 1 2 2 1 0 2 0 0 1 2 2 1 0 1 2 0 1 1 2 1 1 1 0 1 1 1 3 1 0 2 2 0 1 1 0 0 0 0 1 0 2 1 1 1 1 0 2 1 2 1 1 0 0 0 1 0 2 2 2 2 3 1 1 2 2 1 1 1 1 2 0 2 1 1 2 2 0 0 1 0 1 1 1 0 2 1 0 0 0 1 1 1 0 2 0 1 1 1 1 0 1 1 1 1 2 1 1 2 0 1 1 1 1 1 0 1 2 2 2 2 0 1 0 0 1 1 0 0 1 3 0 0 0 2 0 1 1 2 0 1 0 1 0 1 0 1 1 2 0 2 1 0 1 0 2 1 3 2 1 2 0 1 2 0 2 2 0 1 1 2 1 0 0 2 2 1 3 2 2 2 2 1 1 2 2 0 2 1 1 0 0 1 2 2 2 1 2 2 0 0 0 0 1 1 1 1 1 2 0 0 0 2 0 1 1 1 1 2 1 1 2 0 0 2 0 0 0 1 3 0 2 2 0 2 3 1 3 1 1 0 2 0 1 3 0 2 2 3 1 1 3 1 0 0 2 2 2 1 0 1 1 1 1 2 0 2 2 2 2 2 2 0 2 0 2 2 1 2 1 0 2 0 0 2 2 1 2 2 2 2 0 2 2 0 0 1 1 2 0 1 1 2 2 2 2 2 2 0 1 0 2 1 1 2 0 0 1 2 0 2 1 1 1 2 1 2 0 1 1 0 1 0 2 1 2 3 2 1 0 2 2 0 1 0 1 0 2 0 1 1 2 0 0 0 0 1 0 2 2 1 2 0 2 1 0 2 1 1 1 1 1 0 0 0 2 2 0 1 3 0 3 1 2 0 0 2 0 0 2 0 2 2 1 0 1 1 0 0 1 2 1 2 0 1 0 0 1 1 1 1 0 1 1 0 2 0 1 2 1 1 2 0 0 1 2 3 2 1 0 0 2 2 1 0 2 0 0 1 2 1 2 3 0 0 2 2 2 1 0 1 2 2 1 1 0 2 0 1 0 1 0 0 0 0 2 1 1 1 2 2 0 0 1 1 1 2 1 0 2 1 1 1 2 0 1 0 1 2 0 1 2 2 1 1 2 0 0 1 1 1 1 1 1 0 1 2 2 2 0 0 0 1 1 2 1 0 0 2 1 1 1 0 0 1 1 0 0 0 2 1 3 0 1 1 0 0 2 3 3 1 0 2 2 1 0 1 0 1 0 0 2 1 1 1 0 2 0 2 0 2 2 2 0 2 2 2 0 1 2 0 0 0 0 1 1 2 1 0 2 2 2 2 0 0 2 2 0 1 2 0 2 0 0 1 0 2 0 1 0 1 0 2 0 1 1 2 2 1 1 1 2 1 0 1 0 1 0 1 2 2 1 1 1 1 1 1 2 1 0 2 1 0 1 1 0 2 2 0 0 1 0 2 1 1 2 2 0 0 0 0 1 1 0 0 2 2 1 0 0 2 1 1 0 0 2 0 1 0 2 2 0 0 2 1 2 1 1 2 1 0 2 1 1 2 0 0 0 1 3 0 2 1 1 1 2 2 1 0 1 0 0 1 2 2 0 0 2 1 2 1 1 2 2 2 2 0 2 0 1 1 0 2 1 2 1 1 0 1 2 2 1 0 2 1 1 1 2 0 0 1 0 1 0 1 2 0 0 0 2 2 0 0 0 0 0 1 0 1 0 2 1 1 0 0 2 1 0 1 2 2 2 1 0 2 2 2 2 0 2 0 2 2 2 2 0 0 1 2 1 3 2 2 2 0 0 0 1 2 2 1 1 0 0 1 0 2 1 1 1 1 1 1 1 1 0 1 2 3 1 3 1 1 0 2 0 3 1 1 1 0 2 2 1 2 2 2 0 1 2 2 1 0 1 2 0 2 1 1 2 2 1 2 2 0 0 2 1 1 0 0 0 1 2 0 0 0 0 0 3 2 1 1 0 0 0 2 2 0 2 0 1 0 0 1 0 1 2 1 2 1 0 2 1 1 1 0 0 2 1 0 1 1 0 1 2 0 2 1 0 2 2 1 0 2 0 0 0 0 0 0 2 0 2 2 2 1 2 0 1 2 2 2 1 0 3 1 1 1 1 1 0 2 0 1 3 1 0 3 2 2 2 2 0 2 0 0 3 0 3 1 2 1 3 2 2 1 2 0 1 2 3 1 0 0 2 2 1 2 2 1 1 3 0 0 1 0 0 1 2 2 0 2 1 1 1 1 2 1 1 1 1 1 0 0 0 1 1 2 0 2 3 3 1 0 0 2 2 3 3 0 0 0 2 0 1 2 0 1 1 2 2 2 2 3 1 3 2 0 0 2 0 0 0 0 1 2 1 1 2 1 1 0 0 2 2 2 0 0 0 1 1 1 1 0 2 1 1 0 0 1 0 1 3 0 1 1 2 1 0 0 1 2 0 2 2 1 0 1 0 1 2 0 1 2 1 1 1 0 0 1 0 2 1 1 1 2 0 1 1 2 3 2 2 2 1 2 2 0 2 0 0 2 2 2 2 3 0 1 1 2 0 2 3 0 0 2 0 1 2 3 2 2 0 1 0 0 2 2 0 2 0 1 2 2 0 0 0 0 1 1 2 0 0 0 0 2 1 3 0 2 2 0 1 1 2 2 0 1 1 0 2 2 2 1 2 2 2 1 2 0 0 2 2 1 3 0 0 1 2 1 0 1 1 1 0 0 0 2 2 1 2 2 2 0 0 3 0 1 2 3 2 1 2 2 3 2 0 2 2 0 2 0 0 0 3 0 0 3 2 2 2 2 2 2 2 2 1 3 0 0 2 1 1 1 2 3 2 2 1 3 1 0 2 0 1 1 1 0 1 2 2 1 2 0 0 2 2 2 0 0 1 1 0 3 2 2 2 1 3 3 0 3 3 3 1 1 1 3 1 2 2 0 0 1 1 0 0 1 3 2 0 1 2 0 1 1 3 0 1 0 0 0 0 1 1 2 1 3 2 1 1 3 1 2 1 1 1 0 3 1 1 0 2 2 3 1 3 1 2 3 2 0 1 3 0 0 0 1 0 1 1 1 0 0 2 1 2 1 0 1 2 1 2 0 0 1 2 0 3 0 0 3 1 1 2 1 2 0 2 1 0 1 0 2 3 1 1 2 3 2 1 1 2 0 1 1 0 1 0 1 1 0 0 2 1 1 3 3 3 1 1 3 2 0 0 3 0 2 1 1 1 3 0 3 2 0 1 1 0 1 0 3 3 0 3 0 0 1 1 3 2 1 1 1 1 1 3 3 3 0 0 3 1 2 3 3 2 2 3 1 2 0 0 0 3 1 0 3 0 2 2 2 0 3 2 1 3 2 2 0 0 2 0 0 0 1 1 1 1 0 0 1 0 0 1 1 1 3 0 2 0 0 0 1 0 2 3 2 1 1 1 1 3 3 0 2 1 0 3 3 0 0 2 2 2 1 0 3 2 1 2 2 2 2 1 0 1 0 0 0 2 0 0 0 3 2 2 0 0 2 3 2 0 0 3 1 1 1 2 0 1 1 1 0 2 0 2 3 1 0 1 0 0 3 1 1 2 0 0 1 1 2 0 3 1 0 1 0 1 1 0 0 0 2 2 1 1 1 1 1 0 0 1 1 0 2 0 1 1 0 2 0 1 0 1 0 1 2 0 0 1 3 1 0 2 0 2 2 2 3 2 0 1 3 1 1 1 2 2 0 3 2 2 0 0 0 2 1 0 0 0 1 0 2 3 0 1 1 1 1 1 0 1 2 2 0 0 3 1 1 1 1 2 1 2 2 3 0 2 0 2 2 0 2 3 1 1 1 0 0 0 2 0 1 1 0 0 2 0 2 3 1 2 2 0 1 1 0 1 2 2 1 1 0 1 0 3 1 1 1 2 1 2 0 1 2 1 1 2 1 1 1 1 1 0 1 1 1 1 0 0 1 2 2 3 2 0 2 2 2 2 3 0 0 0 0 3 1 0 1 1 0 0 0 0 2 2 0 1 1 2 2 2 0 2 1 1 2 1 2 1 1 0 2 1 0 1 1 0 0 1 1 0 1 2 2 1 2 2 0 2 2 1 0 2 0 2 2 0 1 0 2 0 2 0 1 2 2 0 1 3 0 2 3 0 2 1 2 2 2 3 2 1 0 2 2 2 1 1 0 2 1 2 0 1 1 2 1 3 0 1 1 2 1 1 3 2 3 1 0 2 2 3 1 2 2 1 0 2 2 0 2 2 3 1 1 2 3 2 1 0 1 2 2 2 2 2 0 0 1 0 1 2 2 1 2 2 1 0 1 1 1 1 0 2 2 0 2 1 1 2 0 3 3 2 0 0 0 0 3 2 0 1 1 1 1 0 0 2 1 1 1 3 0 1 1 1 0 1 2 0 2 0 2 0 2 2 2 1 2 0 0 0 2 2 1 1 2 2 1 2 2 1 1 2 1 1 2 0 2 0 3 2 2 1 2 0 3 1 2 0 1 0 0 1 2 2 0 0 3 3 0 1 0 0 0 0 2 0 0 2 1 2 0 1 0 0 0 0 0 1 0 2 1 1 1 0 3 0 0 0 1 0 1 2 0 1 0 3 2 3 0 2 2 2 0 0 1 3 3 0 0 0 3 3 1 0 1 1 1 1 1 1 2 0 0 2 2 2 2 1 2 2 1 0 1 0 1 1 2 2 1 1 1 1 1 2 2 2 0 1 1 0 1 1 0 0 0 1 0 0 1 1 1 2 2 1 1 2 1 0 2 1 2 1 1 1 0 1 0 1 2 1 1 1 0 0 0 3 1 0 1 1 0 0 1 2 1 0 0 0 0 1 2 0 0 1 0 0 0 3 3 0 0 0 2 0 2 0 0 0 2 2 1 2 1 1 0 1 1 1 1 0 1 0 1 2 2 2 2 0 1 2 1 0 0 1 2 1 1 1 0 0 0 0 2 0 0 0 1 1 0 0 1 0 3 1 0 0 0 1 2 0 0 0 1 1 2 1 3 2 1 0 0 1 1 1 1 0 1 1 1 0 0 1 2 0 0 2 1 2 3 0 1 0 1 0 1 0 0 2 0 0 2 2 2 2 1 1 1 1 2 1 0 2 1 2 1 0 0 0 1 0 1 0 2 0 2 1 2 0 0 0 0 3 2 0 0 1 0 2 0 0 0 0 0 1 0 0 0 0 1 1 2 1 0 0 2 3 0 0 1 1 0 1 2 1 1 1 1 2 0 1 2 0 3 1 2 1 0 0 2 3 1 3 1 1 2 0 2 2 1 1 1 0 1 2 2 2 1 2 0 0 2 3 1 2 1 2 2 0 1 2 1 1 0 2 2 2 0 2 2 1 1 0 1 1 2 3 0 2 3 1 2 0 2 1 2 2 2 0 1 2 3 2 0 0 1 0 1 1 0 1 1 1 0 3 1 1 0 1 2 0 0 3 0 0 2 1 0 3 2 2 2 2 1 2 0 0 0 0 2 1 1 2 0 2 0 0 1 0 1 2 0 1 0 0 0 1 0 1 2 2 1 3 2 1 1 2 2 1 1 3 3 0 0 2 1 2 3 2 0 0 0 0 2 2 1 0 0 0 0 2 0 1 0 2 0 0 2 0 0 0 0 0 0 0 2 2 1 1 2 2 2 0 2 3 2 1 0 2 2 0 1 1 1 0 1 1 2 1 1 2 2 2 0 0 1 1 2 2 1 2 2 2 1 2 0 1 2 3 0 2 2 1 0 0 1 1 1 0 0 2 0 1 2 1 1 1 0 0 2 0 0 2 2 1 0 0 1 2 0 2 2 1 1 3 1 1 0 2 2 1 1 1 1 0 2 0 1 1 1 0 0 0 3 1 2 2 2 2 0 0 2 2 1 1 1 2 3 0 3 1 0 0 0 1 2 2 1 0 2 0 1 1 0 2 1 2 2 1 1 2 1 2 3 0 1 1 1 1 3 0 0 2 2 1 0 2 0 1 0 1 3 2 1 0 2 2 2 2 2 2 0 2 1 0 0 1 2 1 2 2 2 1 2 1 2 3 0 0 2 0 0 3 0 0 1 2 0 0 1 0 3 2 2 2 0 2 1 1 0 0 0 0 3 1 1 0 0 0 2 1 2 0 0 0 0 2 1 1 1 0 0 0 1 2 2 1 3 0 1 1 0 2 2 1 1 0 3 2 1 2 2 0 0 1 3 1 0 0 0 2 0 0 1 1 0 2 0 0 0 0 0 1 0 0 3 1 2 3 1 2 0 1 2 1 2 0 0 0 2 2 3 2 0 0 3 1 2 1 1 2 3 2 3 2 1 2 1 1 0 2 2 0 2 2 2 2 0 2 0 2 2 1 2 2 2 1 2 0 2 0 1 0 1 3 2 1 1 2 3 0 2 1 0 0 0 1 1 2 2 0 0 1 2 2 1 2 0 3 0 3 2 2 0 0 1 2 2 0 0 1 0 1 2 2 2 1 1 2 1 0 2 0 0 2 1 1 2 2 1 1 2 3 3 2 3 1 0 2 2 1 1 1 1 2 0 0 0 1 2 2 3 0 1 3 3 0 2 0 1 1 0 0 1 0 0 2 1 2 2 3 2 2 0 3 0 2 1 1 3 1 2 1 2 1 2 3 0 1 2 2 1 1 1 1 1 1 1 0 1 0 2 1 1 2 0 2 1 2 1 1 2 2 0 0 2 0 0 1 1 3 0 0 0 2 1 2 1 3 1 0 2 0 3 1 1 1 0 2 0 2 2 1 1 2 0 2 2 0 2 2 2 0 3 2 3 3 2 0 1 0 0 0 0 2 1 0 2 0 2 3 0 0 0 1 2 0 2 1 0 2 0 1 0 3 2 1 0 0 0 2 2 1 1 0 1 3 3 3 2 1 1 0 0 0 1 0 0 3 2 1 2 0 2 0 1 0 0 2 2 0 0 0 0 1 1 1 2 0 1 1 1 2 0 2 2 2 2 0 2 2 2 1 1 1 1 0 2 2 1 1 0 1 1 0 1 0 2 3 1 2 0 0 2 0 0 1 0 0 1 1 1 1 2 2 2 2 1 0 2 1 0 2 1 2 1 2 0 1 0 0 2 2 0 1 2 0 2 2 1 0 1 0 0 2 1 2 2 0 2 0 0 0 1 1 2 2 1 1 2 2 1 2 3 0 2 1 2 2 0 1 2 2 1 1 0 1 1 0 0 1 3 0 2 0 1 2 1 0 0 2 1 0 3 3 1 1 0 0 0 1 2 0 2 0 1 1 2 2 2 1 1 1 2 2 2 0 1 0 1 1 1 2 2 2 2 2 3 1 0 2 2 2 2 0 1 2 2 2 2 2 1 2 1 1 2 1 0 2 0 0 2 1 0 3 1 1 2 0 2 3 1 2 1 1 1 3 2 1 2 0 2 1 1 1 2 1 2 1 0 2 2 2 2 1 3 1 1 2 2 2 0 0 1 1 0 0 2 1 0 2 1 1 1 3 0 1 2 1 1 1 1 0 0 1 2 1 1 1 1 1 0 0 1 2 1 2 1 2 1 2 2 2 1 0 0 1 1 1 2 0 0 0 0 0 2 0 0 1 1 2 1 1 1 2 1 1 0 0 1 0 1 1 2 1 1 2 0 1 0 1 0 2 1 2 1 2 0 1 1 0 2 1 1 2 0 0 0 1 2 2 1 0 0 1 2 2 2 2 0 0 0 0 0 1 0 0 1 0 0 0 1 1 0 0 0 1 0 1 2 1 0 2 0 0 0 1 2 2 2 1 2 0 0 1 2 3 1 1 2 1 3 0 2 1 0 0 0 1 1 2 2 1 1 3 2 2 2 2 1 0 1 1 0 2 2 0 1 2 2 1 0 2 2 2 1 0 2 2 2 2 0 2 0 2 2 1 0 1 2 0 2 1 1 0 2 1 1 0 1 1 1 2 2 3 2 2 0 1 1 0 0 1 0 0 1 0 2 1 2 3 0 0 0 1 0 2 2 1 0 0 0 0 2 3 1 1 3 3 1 1 0 0 1 2 0 1 1 3 1 1 2 2 3 2 1 2 2 2 0 2 0 0 0 0 0 1 2 2 2 2 2 0 0 1 1 1 1 3 0 1 1 2 1 0 1 3 2 2 2 1 2 0 0 0 0 0 2 0 1 0 0 2 1 0 2 3 2 0 1 1 1 0 0 2 0 2 1 2 1 0 2 1 1 1 1 3 2 0 0 0 2 2 1 3 1 1 1 1 1 3 0 0 2 2 0 1 0 2 2 0 3 1 1 0 1 0 0 0 2 1 2 2 1 1 2 0 1 0 1 0 2 0 2 1 0 0 0 1 1 1 0 0 0 1 2 2 0 1 2 0 2 1 1 0 1 0 0 1 1 3 2 3 0 1 1 0 0 1 0 0 0 3 0 1 2 2 2 0 1 0 0 2 1 0 1 2 1 1 1 1 1 2 2 2 1 2 2 0 1 2 0 1 1 2 0 0 1 1 1 1 0 0 1 1 1 2 1 0 0 0 1 0 1 0 1 1 0 0 0 0 1 0 0 0 2 2 1 3 1 1 1 2 2 1 1 1 1 2 1 1 0 1 2 2 0 0 2 0 1 1 1 1 1 1 1 0 2 0 1 0 1 0 1 1 2 2 0 2 2 0 1 1 3 0 2 1 1 1 1 1 0 0 0 0 1 0 2 0 1 0 1 0 0 2 0 1 2 0 1 2 2 0 0 0 0 2 2 0 1 0 0 1 0 0 2 1 0 0 0 0 1 0 1 0 0 2 2 0 0 0 1 0 1 2 1 2 2 1 2 0 1 0 0 0 3 0 0 1 0 1 2 0 2 1 1 0 2 1 1 0 0 0 1 2 1 2 2 1 0 2 1 1 2 1 0 1 0 0 0 1 2 2 0 2 1 2 2 0 1 0 0 0 1 0 0 1 0 0 1 0 0 1 3 0 2 1 0 3 1 1 1 2 1 0 2 1 1 3 2 0 0 2 0 1 0 1 2 0 0 0 1 1 2 1 0 0 0 0 1 2 2 1 1 1 2 1 2 1 0 1 0 0 3 1 2 0 0 2 2 1 1 0 0 2 0 1 3 1 1 1 1 1 1 1 1 0 1 0 1 2 0 2 0 1 0 2 0 2 0 2 1 0 1 0 1 2 2 2 2 2 0 2 1 1 2 1 1 0 0 1 1 2 1 0 0 0 1 1 2 3 2 2 1 0 2 2 2 1 0 1 1 1 1 2 2 1 2 0 2 1 1 2 1 2 2 2 1 0 0 2 0 0 0 0 0 1 1 1 1 1 1 1 3 1 1 1 1 0 1 2 1 1 2 2 0 0 1 0 0 1 1 3 0 2 1 2 0 1 1 1 0 1 0 1 1 1 1 2 2 0 0 0 0 2 0 0 2 1 2 2 0 0 2 0 0 0 0 0 1 2 
2 2 2 2 2 1 0 1 2 0 1 2 1 0 1 0 2 2 2 2 1 1 0 0 1 0 2 1 1 3 3 0 1 0 3 2 2 1 2 2 0 2 2 2 1 1 1 1 2 0 1 2 0 2 0 1 1 1 0 0 1 1 1 2 2 0 0 0 1 2 1 0 0 0 0 0 0 1 2 0 0 2 2 0 0 0 2 0 3 2 1 1 0 1 0 1 2 2 0 0 2 1 0 0 2 1 3 2 2 1 0 1 1 2 1 2 0 1 1 1 2 3 0 3 1 1 1 2 0 0 1 1 1 0 0 0 2 0 0 0 1 3 1 0 1 0 1 0 1 0 3 1 3 0 1 2 0 2 0 2 2 2 2 1 2 1 1 2 0 0 1 0 1 1 2 1 1 2 1 3 0 1 0 1 1 2 3 3 1 1 0 3 1 1 2 3 1 1 0 3 2 2 1 1 2 0 2 0 0 1 2 2 2 0 2 0 2 2 2 2 2 2 0 0 1 1 2 2 1 1 1 0 0 3 1 2 0 0 0 1 2 1 1 2 2 2 1 1 3 0 1 1 2 1 1 2 1 1 1 1 2 0 1 2 1 1 2 0 1 3 0 1 0 1 0 2 1 2 2 2 1 0 0 1 2 2 2 0 0 2 2 3 1 1 1 1 0 2 2 0 2 2 2 2 2 1 2 2 2 0 2 0 1 2 0 1 0 0 3 3 2 1 1 2 1 1 1 0 0 1 0 1 2 0 0 1 1 2 0 2 3 0 1 0 0 3 0 0 3 2 2 2 2 1 1 3 1 2 0 2 1 1 2 1 1 3 1 0 1 1 0 2 3 2 2 2 1 2 1 1 2 2 2 2 2 0 1 0 1 0 1 1 1 0 0 0 0 0 1 1 2 0 0 1 0 1 0 1 1 1 2 1 2 0 2 1 1 1 1 0 0 1 2 1 0 0 2 0 0 0 0 2 0 1 2 0 1 1 0 1 2 0 0 1 1 1 0 0 0 0 2 3 0 3 1 0 2 0 1 2 1 2 0 1 0 2 2 1 2 1 1 2 1 2 1 3 3 3 1 3 1 2 1 0 1 1 1 0 0 3 1 2 0 0 0 0 0 3 2 2 0 1 3 2 0 0 3 0 3 2 1 1 2 0 0 1 0 3 1 2 1 0 1 2 1 1 2 1 0 1 2 0 1 1 3 0 2 2 2 1 1 0 0 2 1 2 1 2 2 1 1 0 1 2 2 2 0 0 0 3 0 0 1 1 2 0 2 1 1 0 0 0 0 0 3 3 3 0 2 2 2 2 2 0 2 0 1 1 1 1 2 0 2 1 2 1 0 1 1 0 0 1 2 0 0 3 1 1 1 0 2 1 1 0 0 0 1 0 1 0 1 3 1 0 0 2 2 2 1 2 1 1 0 1 1 3 2 0 2 1 1 0 2 1 2 2 2 2 0 1 2 2 1 2 2 0 1 1 2 2 0 3 1 0 1 0 2 2 0 0 2 1 0 2 1 2 2 3 2 1 0 1 1 0 2 2 2 2 1 2 0 2 3 0 1 1 1 2 0 2 2 1 1 1 1 0 2 0 0 2 1 0 2 1 2 2 2 0 1 1 1 2 1 1 0 2 1 2 0 1 0 0 1 2 3 1 0 2 1 0 0 0 1 1 1 1 0 0 1 1 1 0 2 1 0 1 3 2 2 3 2 0 3 2 0 0 2 2 2 2 2 2 1 1 0 0 0 1 2 0 0 1 1 1 3 3 0 0 0 1 1 1 1 2 2 2 2 2 2 2 0 1 3 3 3 1 0 1 0 2 2 1 1 2 1 2 1 1 1 1 1 1 0 3 1 2 2 2 0 0 1 2 1 2 1 1 1 1 1 1 2 1 1 0 1 1 1 1 0 1 2 1 2 1 0 0 0 3 2 2 2 2 2 1 2 0 0 0 0 2 0 3 0 0 0 1 1 1 0 0 1 0 3 1 1 0 0 1 0 2 2 1 1 1 0 1 1 2 0 1 0 0 2 1 1 3 2 0 1 3 2 0 0 0 1 2 1 1 1 2 2 3 1 2 2 3 2 2 0 1 2 0 3 2 1 2 3 2 0 3 2 0 3 1 2 0 2 2 2 0 2 1 1 2 1 0 1 1 0 1 2 1 3 2 1 0 1 0 1 0 1 2 2 2 3 3 2 1 2 1 2 3 0 0 1 0 2 3 0 1 3 2 2 2 2 2 2 1 1 3 1 2 1 2 2 2 2 2 0 1 1 1 3 1 0 0 1 1 2 1 2 1 0 0 0 0 0 3 2 0 0 1 1 0 0 0 1 0 1 2 0 1 0 1 0 0 0 0 1 2 2 1 0 0 2 2 0 1 1 0 2 1 3 2 1 0 1 2 0 1 1 2 2 2 1 2 0 2 1 1 1 0 2 2 2 1 1 2 0 0 2 1 1 2 1 0 0 0 1 1 2 0 1 1 2 2 3 1 2 2 0 2 0 1 1 2 2 0 2 3 2 0 0 0 1 2 2 2 1 0 1 0 0 1 1 1 3 3 0 0 0 0 2 0 2 2 0 0 0 1 3 1 2 2 0 0 0 0 0 2 2 1 1 1 3 1 1 3 1 1 1 0 0 2 3 3 2 2 1 0 1 1 3 3 2 0 1 1 0 0 1 2 2 1 3 1 2 3 0 0 2 0 1 1 0 0 2 0 3 0 1 1 1 1 2 2 1 2 1 1 0 2 2 0 2 2 1 2 1 1 2 0 1 2 0 1 1 0 0 2 2 1 0 1 0 0 1 1 0 0 2 2 2 0 0 3 3 0 2 2 1 1 0 0 0 2 3 1 0 2 0 1 1 2 1 1 1 2 3 0 2 2 2 0 0 2 2 1 2 3 3 3 1 0 3 0 0 0 0 0 0 0 1 2 0 3 0 3 0 2 0 0 2 0 2 1 1 0 0 2 2 2 1 0 2 0 0 1 1 0 2 1 1 0 2 0 0 1 1 2 2 0 1 0 1 2 1 0 0 1 0 1 2 1 2 1 0 2 2 1 2 1 2 2 0 1 0 0 0 2 1 1 1 2 1 1 0 1 2 3 0 0 0 2 2 2 0 1 2 0 0 2 0 0 1 1 2 2 1 0 2 1 0 1 1 1 1 1 0 1 1 0 1 3 1 0 1 1 1 2 1 1 0 0 1 3 1 1 1 0 0 0 1 2 1 2 0 2 1 0 0 2 2 1 3 1 1 1 0 3 1 2 2 1 1 1 2 2 1 1 2 1 2 0 1 1 0 2 2 2 2 2 2 0 2 2 1 2 1 1 2 2 2 1 0 2 0 1 0 2 2 3 0 2 1 2 1 1 0 3 0 0 3 2 1 1 2 1 2 0 1 0 1 2 1 0 0 0 0 1 2 0 1 1 1 1 2 0 0 2 1 1 2 1 1 2 2 1 1 2 2 0 1 1 0 2 1 0 2 1 2 0 1 1 2 2 1 2 1 0 0 1 0 3 1 0 2 2 0 0 0 3 1 0 0 1 0 0 0 2 1 0 0 0 2 2 2 2 3 2 0 1 1 2 1 1 1 2 2 2 1 2 0 2 1 1 0 0 0 2 2 2 0 2 2 2 3 1 2 0 1 1 1 0 1 2 0 1 0 1 1 1 1 3 1 0 0 0 0 2 1 2 1 1 1 1 2 2 2 2 1 1 1 1 1 2 0 0 2 1 1 0 1 2 2 1 1 1 2 2 2 0 0 2 2 0 2 1 0 2 2 1 2 0 0 1 0 1 0 3 0 0 1 1 2 1 0 1 2 2 1 2 2 2 2 0 1 1 0 1 0 2 1 1 0 0 0 1 0 1 2 0 1 2 1 2 1 2 0 1 0 0 0 2 0 2 0 0 0 0 0 1 1 1 0 2 1 1 1 0 2 1 0 0 2 2 2 0 1 0 1 0 2 1 0 1 2 2 2 1 0 1 2 1 0 0 0 0 1 2 2 0 1 1 1 1 0 2 1 2 2 2 1 0 2 0 0 1 0 1 0 1 2 2 1 2 1 1 0 1 2 0 0 0 0 0 0 0 1 0 1 0 1 2 2 2 2 3 0 1 2 1 0 2 1 2 0 0 2 1 1 0 0 2 1 0 3 1 0 1 2 1 0 1 2 2 2 0 0 1 0 0 0 1 0 1 2 3 3 2 1 0 3 3 2 0 0 0 1 0 0 2 0 3 1 0 0 0 1 0 1 0 1 0 1 0 1 2 0 1 2 0 2 2 2 2 2 1 1 0 1 1 2 1 2 0 1 2 2 0 0 1 3 3 1 2 2 2 2 2 0 1 1 2 1 0 1 1 2 1 2 0 3 1 3 0 1 1 2 2 0 0 1 1 2 2 1 0 0 2 1 1 1 1 2 3 1 0 2 1 1 1 1 1 2 1 2 1 2 0 2 1 0 1 1 2 0 2 1 0 1 1 2 1 0 2 1 2 0 1 1 2 1 1 2 2 2 3 0 0 1 0 2 2 2 2 2 0 2 2 1 1 0 3 1 1 1 0 0 1 0 2 0 1 1 2 1 1 0 2 1 1 0 0 2 0 2 0 1 3 1 1 0 2 2 1 1 1 0 1 1 1 1 2 0 2 3 1 3 0 0 3 3 2 1 1 3 1 2 2 2 2 1 1 2 1 0 2 1 0 0 0 1 3 3 1 1 1 1 1 1 1 2 2 1 1 1 2 0 1 3 1 1 2 1 2 1 1 2 1 3 2 3 1 2 0 0 2 2 2 0 0 0 2 1 0 2 1 1 3 0 2 1 1 3 2 0 1 0 0 1 0 0 1 1 0 2 2 2 0 0 1 1 0 0 1 1 1 0 2 0 0 1 0 1 0 1 3 0 1 1 2 2 1 2 1 2 1 0 2 1 1 1 1 0 2 1 0 0 2 0 2 1 1 2 1 3 1 3 0 0 1 2 1 1 0 0 0 3 3 2 0 3 0 3 1 1 0 1 0 2 0 2 0 1 0 2 2 2 1 2 1 2 3 1 1 1 3 2 2 2 2 2 2 0 3 2 2 3 1 1 0 0 2 1 1 1 1 0 0 0 2 0 0 1 1 2 3 1 0 1 0 2 1 0 0 1 0 2 2 3 2 1 2 1 0 1 0 2 0 2 2 1 1 0 2 2 2 0 2 2 1 0 1 1 2 2 1 0 2 2 0 2 1 2 2 2 1 0 2 2 2 0 1 2 1 2 2 1 2 2 2 1 2 0 2 2 0 1 1 2 2 1 0 2 0 0 2 2 2 1 0 2 2 0 1 1 2 1 2 2 1 1 2 1 3 1 0 3 2 0 1 1 0 0 0 0 1 0 2 2 0 1 1 0 2 1 2 1 1 0 0 1 3 0 2 2 1 2 1 3 1 2 2 2 2 1 2 2 0 1 1 3 2 1 0 0 0 1 1 1 1 1 2 1 3 3 0 3 1 1 1 2 1 1 1 1 1 0 1 2 1 1 2 1 1 2 0 0 1 3 2 1 0 3 2 3 1 2 0 1 0 0 1 3 3 0 1 3 3 2 0 1 0 3 1 1 0 0 0 1 0 1 0 1 3 2 3 2 1 0 1 0 1 1 3 2 1 2 0 3 2 3 2 2 0 3 1 2 1 0 1 0 1 0 1 2 2 2 2 3 1 2 2 1 2 1 1 3 0 1 2 2 1 3 2 1 0 0 2 0 1 1 0 0 1 2 0 1 0 2 0 0 0 1 1 2 1 2 2 0 3 0 0 0 0 1 0 0 2 2 0 2 3 1 0 1 2 0 2 0 2 3 0 2 0 3 2 0 3 3 3 0 2 2 1 0 0 1 1 1 1 2 0 2 2 2 2 2 2 0 2 1 2 1 0 1 1 0 2 0 0 1 1 0 0 1 2 2 0 2 2 0 0 1 2 1 0 2 1 2 2 1 2 2 0 0 1 0 2 2 1 2 0 0 1 2 1 2 1 2 1 2 1 0 0 1 1 0 1 0 2 1 2 0 2 2 3 3 2 3 1 3 1 0 2 0 2 1 2 1 1 1 0 1 0 2 2 1 2 0 2 2 0 2 1 2 1 2 3 0 0 1 2 2 0 2 0 0 1 1 2 0 0 3 3 1 2 1 2 2 1 0 2 2 0 1 0 2 1 2 0 2 0 0 1 1 1 1 0 1 1 0 1 0 1 1 2 1 2 0 0 1 1 0 2 1 0 0 1 2 1 3 2 0 0 1 1 0 2 3 0 1 1 2 2 3 1 1 2 3 1 1 1 2 1 1 0 1 0 0 3 3 2 1 0 1 1 1 0 1 1 2 1 1 1 0 1 2 1 1 3 0 1 0 1 3 0 2 2 2 3 3 2 0 3 1 3 1 1 1 1 0 2 2 2 2 3 0 0 1 1 2 1 0 1 2 2 2 2 0 0 1 3 0 3 0 2 2 0 0 0 3 0 0 2 1 1 2 0 2 2 1 0 1 0 1 0 0 1 1 1 1 0 2 1 2 0 2 2 2 1 1 2 2 0 2 2 0 0 0 0 1 1 2 1 1 1 1 2 2 0 0 1 2 0 2 2 3 2 0 0 0 0 2 1 1 3 3 1 2 0 1 0 2 2 0 0 1 2 1 3 2 0 2 0 0 2 2 1 1 3 1 1 1 2 1 0 2 1 0 1 1 3 2 2 1 0 3 0 2 0 1 2 2 0 0 0 1 1 2 1 1 2 3 1 1 0 1 1 1 0 0 2 0 1 0 2 2 0 0 2 0 2 1 0 2 1 0 2 1 1 2 1 0 0 1 1 3 1 1 1 0 2 2 1 0 1 0 1 1 2 2 1 0 1 1 2 0 0 2 2 2 1 0 2 0 1 1 0 2 1 2 2 0 0 2 2 2 1 1 2 2 1 1 2 1 0 1 0 1 0 0 3 1 0 0 2 1 0 0 0 0 0 1 1 1 0 1 1 2 1 0 2 1 0 1 2 2 3 1 1 2 2 1 3 0 2 0 2 2 2 2 0 0 1 2 1 3 2 2 1 0 0 0 3 2 2 1 1 0 0 0 1 1 1 1 1 1 1 1 1 1 0 1 1 3 2 3 1 1 0 2 0 3 1 1 1 0 2 1 1 2 2 3 1 1 2 1 1 0 1 2 1 2 1 2 2 2 1 2 2 0 0 1 1 3 0 3 3 1 2 1 0 0 3 0 3 2 1 1 1 0 0 2 2 1 2 0 1 0 0 0 0 2 2 1 2 1 1 2 2 1 1 0 0 1 1 0 0 1 0 1 2 1 2 1 1 1 2 1 0 2 0 0 0 0 0 0 1 0 2 2 2 1 2 1 1 2 1 2 2 0 3 1 1 1 1 1 0 2 0 1 0 0 0 1 2 0 1 2 1 0 0 0 3 0 2 1 1 1 0 0 2 1 2 0 2 1 1 0 0 0 1 2 1 2 2 2 2 3 0 0 1 0 0 0 2 2 1 1 0 0 0 1 1 1 1 1 1 1 1 0 0 0 0 2 0 2 3 0 1 0 0 2 2 3 0 1 0 2 1 0 1 2 0 1 1 2 2 2 1 0 1 2 2 0 0 2 0 0 0 1 1 0 1 2 2 2 0 0 3 0 2 1 0 0 0 1 0 0 1 0 2 1 2 0 0 1 0 1 0 0 1 2 1 2 0 3 1 0 0 2 0 1 0 1 1 1 0 0 0 2 0 0 1 0 0 1 0 2 1 1 1 2 1 1 0 2 1 2 2 2 1 0 2 0 2 1 0 2 1 1 2 1 1 2 1 2 0 1 1 0 0 2 0 2 1 0 2 1 0 1 1 0 2 2 0 2 0 2 2 3 0 0 0 1 1 1 2 0 0 0 0 2 1 3 0 2 2 0 1 1 0 2 0 2 1 0 2 2 1 1 2 2 2 1 2 0 0 2 3 3 0 0 0 1 2 1 1 2 3 1 0 3 0 1 1 1 2 2 2 0 0 0 0 2 1 3 1 1 2 2 3 2 0 2 2 0 2 0 0 0 0 0 0 3 2 2 2 2 2 1 1 1 1 3 0 3 2 3 0 0 2 0 2 2 0 3 1 1 2 0 1 1 1 0 1 2 1 2 3 0 1 1 1 2 0 3 1 0 0 1 2 2 2 0 0 3 0 3 3 3 1 1 0 3 1 2 2 1 0 1 0 0 1 1 0 2 2 0 2 0 1 1 1 0 1 1 0 3 0 2 3 3 1 1 2 0 1 1 1 1 0 0 1 0 3 0 1 0 2 2 2 1 0 0 1 0 2 0 1 3 0 0 0 1 1 2 2 1 1 1 2 1 2 1 0 2 2 1 1 0 1 1 2 0 1 0 1 0 0 0 2 1 2 2 2 1 0 3 0 2 0 1 1 2 3 2 1 0 2 1 0 1 0 1 0 1 1 1 0 1 1 1 1 1 0 1 1 3 1 3 0 0 0 2 1 1 1 0 3 0 2 0 1 1 0 2 1 0 1 0 1 0 3 1 1 0 2 1 1 1 1 1 0 0 0 0 0 3 1 2 0 3 2 3 3 1 2 0 0 0 1 1 0 3 1 2 2 2 0 3 1 1 0 1 2 0 0 1 0 0 0 2 1 1 1 0 0 1 0 1 2 2 1 3 1 3 0 0 0 1 0 2 2 2 1 1 2 1 3 0 0 2 1 0 0 3 0 0 0 2 1 0 0 0 2 2 2 2 2 2 1 1 1 1 0 0 2 0 0 0 2 3 2 0 0 2 3 1 0 0 1 1 1 1 3 0 1 0 1 0 2 1 2 3 1 3 1 0 0 1 1 1 3 1 0 1 1 2 0 3 1 0 1 0 1 1 0 3 0 2 2 1 1 1 1 2 0 1 2 1 0 1 1 1 2 3 2 0 1 0 1 0 2 2 1 0 1 3 1 3 2 3 2 2 1 3 1 0 1 1 1 1 1 3 2 0 3 3 1 0 0 0 2 1 0 0 0 2 0 2 3 1 1 1 1 0 1 0 1 2 2 0 0 0 1 2 2 1 3 1 2 2 1 0 1 0 2 2 0 2 0 1 1 1 0 0 2 2 0 2 0 0 0 2 0 2 0 1 2 3 0 1 1 1 1 1 1 2 1 0 2 0 0 1 3 3 2 1 2 0 1 2 3 1 1 1 1 1 1 1 0 1 1 1 2 1 3 0 2 2 0 2 0 3 2 2 2 3 0 0 0 0 3 3 1 3 3 0 1 1 1 2 3 3 1 1 1 0 2 1 3 1 1 3 1 2 3 1 0 2 0 1 3 2 1 0 1 1 1 0 3 1 1 2 3 0 2 3 1 2 1 3 3 2 3 2 3 2 3 2 0 1 2 2 1 1 3 1 2 3 1 2 2 2 2 2 0 2 0 0 2 2 2 3 1 0 2 1 1 0 1 1 2 2 3 0 1 3 2 3 1 3 2 3 1 0 2 2 3 2 2 2 1 0 2 2 3 1 3 3 3 2 3 3 2 1 1 1 1 2 2 2 2 0 0 1 0 2 3 2 3 2 3 3 0 2 1 1 1 0 2 2 0 2 1 0 2 0 3 0 2 0 0 1 0 3 2 0 1 1 1 2 0 1 2 2 1 1 3 1 1 1 1 0 1 1 0 2 1 2 0 1 2 2 1 2 1 0 0 1 2 1 2 2 2 0 2 2 1 0 2 2 3 2 1 2 0 0 2 2 1 2 0 3 2 2 0 1 1 0 1 2 2 0 0 2 3 3 3 0 0 0 1 2 0 1 1 1 2 0 0 0 1 1 1 0 2 2 2 1 1 1 0 0 0 0 0 1 0 3 3 3 1 0 3 2 0 2 2 1 1 0 0 0 3 3 0 0 0 0 2 2 0 0 1 1 1 1 0 2 0 0 2 2 2 2 1 2 2 1 1 1 0 1 1 2 2 1 2 1 0 1 2 2 2 0 1 1 0 1 3 0 0 0 2 0 0 0 2 1 2 2 1 1 1 1 0 1 1 1 1 1 2 0 1 0 1 2 1 1 2 0 0 0 1 1 0 1 1 0 0 1 1 1 0 0 0 0 3 2 0 3 2 3 0 0 0 0 0 0 0 2 0 2 0 0 0 2 2 1 2 1 1 0 0 1 1 1 0 2 0 1 2 2 2 2 1 1 2 1 0 0 3 1 2 0 1 0 0 0 0 1 0 0 1 1 1 0 0 1 0 0 1 0 2 0 1 2 0 0 0 2 1 2 2 0 2 1 1 1 1 0 2 1 1 1 0 1 0 1 1 2 1 0 2 0 1 0 0 1 0 1 1 1 0 0 2 0 0 1 2 2 2 1 1 1 1 2 1 0 2 1 2 1 1 1 0 1 1 1 0 2 0 2 1 2 0 0 0 0 3 2 0 1 1 0 2 1 0 1 1 0 3 0 0 0 0 1 1 2 1 0 0 1 0 2 0 0 1 0 1 2 1 1 2 1 2 0 1 1 0 0 1 2 0 1 0 2 0 1 1 0 3 2 1 2 1 2 0 3 1 0 2 2 2 1 1 0 0 2 3 1 1 1 2 2 0 1 2 1 2 1 2 2 2 0 2 2 1 1 1 1 1 2 2 0 2 3 1 2 0 2 0 2 2 3 0 1 2 1 1 1 0 1 1 1 1 1 1 1 1 0 3 2 1 0 1 1 0 0 1 0 0 3 2 0 1 2 2 2 2 1 1 0 0 0 0 1 1 2 1 0 3 1 1 1 0 1 2 1 1 0 0 1 1 0 1 2 2 0 3 2 2 1 2 2 1 1 0 0 0 0 2 1 2 2 2 0 0 0 0 2 2 1 0 0 0 0 3 3 0 0 1 0 0 2 0 0 0 0 0 0 0 2 1 1 3 2 3 0 1 2 0 2 1 0 2 2 1 1 0 0 0 2 3 2 1 0 2 2 2 0 0 1 1 0 2 1 2 2 2 1 2 1 1 3 3 0 2 2 1 0 0 1 1 3 0 0 2 0 2 2 1 1 0 0 0 2 1 1 3 3 1 0 1 1 3 3 2 1 1 1 3 0 1 1 2 2 1 1 1 2 1 2 0 1 0 1 1 0 3 3 0 2 1 2 2 0 0 2 1 2 3 1 2 3 0 3 1 0 0 0 0 3 2 0 0 1 0 3 1 0 2 1 1 2 0 2 1 1 3 1 0 3 3 2 1 0 1 0 2 2 1 0 2 1 0 0 1 3 2 1 0 2 2 2 3 2 2 0 2 0 0 2 1 2 1 2 2 2 2 2 1 2 2 1 1 2 0 0 0 0 0 2 2 0 0 1 0 0 2 2 2 0 2 1 0 0 0 0 0 2 1 1 0 0 0 2 1 2 0 0 0 1 0 1 0 0 0 0 0 1 1 1 1 0 0 2 1 0 1 1 1 0 0 0 1 1 2 0 0 0 1 3 1 0 0 0 1 1 0 0 2 0 2 0 0 1 1 0 0 0 0 3 0 2 3 2 2 1 1 2 1 1 0 0 0 2 2 0 2 0 0 3 1 2 1 1 2 3 2 0 2 2 2 2 3 1 2 2 0 2 2 2 2 0 2 0 2 2 1 2 1 0 1 2 0 2 0 1 0 1 1 2 3 1 2 1 1 1 2 1 1 1 2 1 2 1 0 0 1 2 2 1 2 3 0 0 0 2 1 1 0 1 2 2 0 1 1 0 1 2 2 2 1 1 2 2 0 2 0 0 2 1 1 2 1 1 0 1 0 3 2 2 2 0 2 2 3 0 1 1 1 0 0 0 1 2 1 3 0 1 0 3 1 1 1 1 1 1 0 0 0 1 2 1 1 2 3 1 2 1 3 0 1 1 2 1 1 2 1 2 0 1 3 1 1 2 2 1 1 1 1 1 1 1 0 1 0 2 1 1 2 0 2 1 2 3 0 2 3 0 1 2 1 0 1 1 1 2 1 0 1 1 1 2 3 1 0 2 0 3 1 1 1 0 2 0 2 2 1 1 2 1 2 2 0 2 2 2 0 2 2 3 2 2 0 1 0 0 0 0 1 1 0 2 1 2 3 0 0 0 1 2 0 2 2 0 2 0 1 0 3 2 1 0 0 3 3 2 2 2 0 2 3 3 3 2 1 1 1 0 0 1 0 0 3 2 1 2 0 2 1 0 0 0 2 2 1 0 0 0 1 3 1 2 1 1 1 1 0 0 2 2 2 2 2 2 0 1 0 1 1 1 0 2 2 1 2 0 1 1 0 0 1 2 0 1 0 0 0 2 0 0 2 0 0 2 1 1 1 2 2 2 1 0 0 2 1 1 2 2 2 1 1 0 0 0 1 3 2 0 1 2 3 2 2 3 0 1 0 0 2 1 1 2 1 1 1 0 0 1 2 1 1 2 1 2 2 3 1 3 0 2 1 3 3 0 1 2 2 2 2 0 1 0 1 0 2 1 0 2 0 1 0 1 0 0 2 0 0 3 3 1 1 1 0 1 2 2 1 2 0 1 0 2 2 2 1 2 1 3 2 2 0 1 0 3 2 1 2 2 2 2 2 3 0 0 2 2 2 2 0 1 1 2 2 1 2 2 2 2 1 2 1 0 3 0 0 2 1 2 3 2 1 2 0 2 3 0 2 2 1 1 3 2 2 1 2 2 0 1 0 2 2 2 1 0 2 2 1 1 1 0 2 1 2 2 2 2 1 0 2 0 0 2 2 0 1 1 1 1 2 0 1 1 1 3 2 1 0 0 2 2 1 2 1 1 3 0 1 1 2 1 1 1 2 1 0 2 2 1 0 0 3 3 3 2 3 0 0 3 1 2 0 0 1 2 2 1 1 1 2 1 2 0 0 1 1 1 2 2 2 2 2 1 1 3 3 0 2 0 2 0 1 0 2 1 1 2 1 1 2 3 0 1 1 2 1 1 1 0 2 2 1 2 2 0 0 0 1 0 1 0 0 0 0 0 0 2 2 1 0 0 1 0 2 2 1 0 2 0 0 0 1 1 1 1 1 2 0 0 2 3 3 1 0 1 0 3 0 1 2 0 0 0 2 2 2 2 1 2 3 3 2 2 2 1 0 0 2 0 2 2 0 1 2 1 2 3 2 2 2 3 1 2 2 2 2 0 2 0 2 2 1 0 1 2 1 2 1 3 3 2 2 1 0 1 1 1 1 2 3 2 2 1 1 1 0 0 0 0 0 1 1 2 1 2 3 1 0 0 1 0 2 2 1 1 0 0 0 2 3 2 1 1 3 1 3 0 0 1 2 1 1 1 3 2 1 2 2 3 2 1 3 2 2 1 2 0 3 0 0 0 1 2 2 2 2 2 0 0 1 1 1 1 3 2 1 1 2 1 0 1 1 1 2 2 1 1 1 0 0 0 0 2 0 1 0 0 2 1 0 2 3 2 0 1 1 0 0 0 2 0 2 1 2 1 1 2 1 2 1 2 3 2 0 2 0 2 2 3 3 2 1 1 1 1 0 2 0 2 2 0 1 0 2 2 0 3 1 2 1 0 0 1 1 2 1 1 2 1 1 2 0 1 0 2 0 2 0 1 1 0 0 1 0 1 1 0 3 0 1 2 1 0 1 2 0 2 2 1 3 2 0 0 1 1 0 2 3 0 1 1 0 0 1 0 0 0 0 0 1 2 2 2 1 1 0 0 2 1 0 3 2 2 1 1 3 3 2 2 2 1 2 2 0 1 2 0 2 1 2 0 0 3 1 1 0 0 2 1 1 1 1 2 1 3 0 1 1 1 1 1 1 3 0 0 0 2 1 0 0 2 1 1 1 1 1 1 2 2 1 1 1 1 2 1 2 0 1 2 2 1 0 1 0 2 1 3 2 1 1 1 1 3 0 1 0 1 1 0 2 2 2 0 2 1 0 2 1 1 0 1 2 1 0 1 0 0 0 0 0 1 0 2 0 0 0 1 0 0 1 0 1 1 0 1 2 2 0 0 1 0 2 2 1 1 1 0 1 1 0 2 2 0 0 0 0 1 0 2 0 0 2 2 0 0 0 1 1 2 2 0 2 2 1 2 0 1 0 0 1 0 0 0 0 3 1 1 1 2 2 3 0 2 1 1 0 0 0 1 2 0 2 2 1 0 2 2 1 2 1 1 1 1 0 0 2 2 2 0 1 1 1 1 0 1 0 0 1 2 0 0 1 0 0 1 0 0 0 3 0 2 2 0 1 3 2 1 2 1 0 2 1 1 3 2 0 1 1 0 1 1 0 2 0 0 0 1 1 2 0 0 0 0 0 1 2 1 1 1 1 2 3 2 1 0 2 0 0 3 0 2 0 0 2 2 1 1 0 0 2 1 2 3 1 2 1 2 1 1 1 1 0 1 0 1 2 0 2 1 1 0 1 0 2 1 2 0 0 2 0 1 2 2 2 2 1 0 2 1 2 2 1 2 0 0 1 2 1 1 0 3 0 3 1 2 3 2 2 1 1 3 3 2 3 0 1 1 1 0 2 1 1 2 2 2 2 0 2 1 2 2 2 0 0 0 2 1 0 3 1 1 1 1 1 1 1 1 2 2 2 1 1 1 0 1 2 1 1 1 2 0 0 1 0 0 1 3 2 1 2 1 2 0 1 1 0 0 1 0 1 1 0 1 2 2 0 0 0 0 2 1 1 2 1 2 2 0 0 1 0 1 0 1 3 1 2 
2 2 2 2 2 1 0 1 2 0 1 2 1 0 0 0 2 2 2 2 1 2 0 1 2 0 1 1 1 0 0 0 1 0 2 2 2 1 2 2 2 2 2 2 1 1 1 1 2 0 1 2 1 2 0 1 1 3 0 0 1 3 1 2 2 0 0 1 1 2 1 0 0 0 1 0 1 1 2 0 3 2 1 0 0 0 2 0 0 1 1 0 0 0 0 1 2 2 0 0 2 0 0 0 2 2 0 1 2 1 1 1 1 2 2 2 0 0 1 1 2 0 0 0 1 1 1 2 1 0 1 1 1 0 0 0 2 0 1 0 0 0 1 0 2 0 1 3 3 0 3 1 3 0 1 2 0 2 0 2 1 2 2 1 2 1 1 2 0 1 1 0 1 1 1 1 1 2 1 1 0 1 0 1 1 2 0 3 1 1 0 1 1 1 2 3 3 1 0 2 2 2 1 1 2 0 2 0 1 0 2 2 2 1 2 1 1 1 1 2 2 2 1 0 1 1 1 2 1 2 1 0 1 1 1 2 0 0 3 1 2 0 1 2 2 2 1 1 3 0 1 2 2 1 1 2 1 2 1 2 1 0 1 2 1 1 2 0 1 1 0 1 0 1 0 2 1 2 2 2 1 0 0 1 2 2 1 0 0 2 2 0 1 0 1 1 0 2 1 0 1 2 2 2 1 1 2 2 1 0 2 3 0 2 0 1 0 0 2 0 2 1 0 2 1 1 1 0 0 2 0 1 2 3 0 1 0 2 0 2 0 0 1 1 1 0 0 0 0 2 2 2 2 2 2 3 1 2 0 2 1 1 2 1 1 0 1 0 1 1 0 1 1 2 2 1 1 2 2 1 2 1 2 2 2 0 0 0 2 0 1 1 1 0 0 0 3 0 3 1 2 0 0 1 0 1 0 1 1 1 2 1 2 0 2 1 1 1 1 2 2 1 2 2 0 0 2 0 0 0 0 2 1 1 2 3 1 3 1 2 2 0 1 1 1 1 0 0 0 0 2 3 0 3 1 0 2 0 1 2 1 2 0 2 0 2 1 2 2 1 1 2 2 2 1 3 0 2 3 0 1 2 2 0 1 0 2 0 0 0 1 2 0 0 0 0 3 3 2 2 1 1 1 2 0 0 0 0 3 2 1 0 2 0 3 2 0 3 3 2 1 0 0 2 1 1 2 1 3 1 2 0 1 1 0 0 2 1 2 1 2 0 0 2 1 2 2 2 2 1 2 0 1 2 1 2 1 1 0 2 0 0 0 1 2 0 2 2 2 0 0 0 0 0 3 2 2 0 1 2 2 1 2 0 2 0 2 0 1 1 2 0 2 1 2 1 0 1 2 0 0 1 2 1 0 3 1 1 1 0 1 1 1 0 3 0 2 0 0 0 2 3 0 0 0 2 2 2 1 2 1 2 0 1 3 3 2 0 2 1 2 0 2 1 3 2 2 2 1 1 2 2 0 2 2 0 1 1 2 1 3 3 1 0 1 0 2 2 0 0 2 1 0 2 1 2 2 0 2 1 0 1 1 0 1 2 2 2 1 2 0 2 3 0 1 2 1 2 0 2 2 1 1 1 2 1 2 0 0 2 2 0 2 1 2 2 2 0 1 1 1 1 1 1 0 2 1 2 0 2 0 0 1 2 0 1 0 2 1 0 0 0 1 1 1 1 0 0 1 1 1 0 2 1 0 1 3 2 2 1 2 0 3 2 0 3 2 2 2 2 2 2 2 1 0 0 0 1 2 0 0 1 1 1 3 1 0 1 0 1 1 1 1 2 2 2 2 2 2 2 0 2 1 1 0 1 0 1 0 2 2 1 2 2 1 2 1 1 2 1 1 2 1 0 1 1 2 2 0 0 1 2 1 2 1 1 1 1 1 1 2 1 1 0 2 2 2 1 0 1 2 2 2 1 0 0 0 3 2 2 2 2 1 1 2 0 0 0 0 2 0 1 1 3 1 3 1 0 0 0 1 0 2 1 1 1 3 2 0 2 2 1 3 2 0 2 2 2 0 1 0 1 2 1 1 0 2 0 1 3 2 0 0 0 1 2 1 1 2 1 2 1 2 2 2 3 2 2 0 2 1 0 3 2 1 2 1 2 0 0 2 0 3 3 2 0 2 2 2 0 2 1 1 2 1 0 0 1 0 1 2 1 3 2 1 3 1 1 1 0 2 2 2 2 1 2 2 1 2 1 2 3 0 0 1 1 2 1 0 1 3 2 2 2 2 2 2 3 2 3 2 2 1 2 3 2 2 2 0 1 1 1 0 1 0 0 1 0 2 2 2 2 0 0 1 0 0 2 2 0 1 1 1 0 3 0 1 1 1 2 0 1 3 1 0 0 0 0 1 2 2 2 3 0 2 2 0 1 1 0 2 1 0 2 1 0 0 1 0 1 1 2 2 2 1 2 0 2 1 2 2 0 2 2 2 1 1 2 0 0 1 1 3 2 2 0 0 2 1 1 2 0 1 1 2 2 1 1 2 3 3 2 1 1 1 2 2 0 2 0 2 1 3 0 1 2 2 1 1 1 1 3 0 3 2 1 0 0 3 0 0 3 3 1 2 2 0 0 0 1 3 1 1 1 1 0 1 1 1 2 2 0 0 1 1 0 1 0 1 1 0 0 0 2 2 0 2 2 1 0 1 1 1 3 2 1 1 2 0 0 1 1 2 1 2 0 2 0 1 1 2 0 1 1 0 0 2 0 3 0 1 2 1 0 2 1 1 1 1 1 1 2 2 1 2 2 1 3 1 1 2 1 2 2 0 1 1 1 0 2 2 1 0 1 0 1 1 3 0 3 2 2 2 0 0 3 0 0 2 2 1 1 0 0 0 2 3 1 3 2 0 1 2 2 3 0 1 2 0 0 2 2 2 1 0 2 2 1 2 3 3 3 2 1 3 0 0 0 0 0 0 0 1 1 0 3 0 1 0 2 0 0 2 0 2 1 1 0 1 2 2 2 0 0 2 0 3 1 1 1 2 1 1 1 2 0 1 1 2 2 2 0 1 0 1 2 1 0 0 0 0 1 2 0 2 2 0 2 2 1 2 1 1 2 1 0 0 3 1 2 1 0 1 2 1 1 3 2 2 3 0 0 0 2 2 2 0 1 2 0 0 2 0 0 3 0 2 2 1 0 2 1 0 0 2 1 1 3 0 1 1 0 1 3 1 3 1 1 1 2 1 1 0 1 1 2 1 1 2 0 1 1 1 2 1 2 0 1 1 0 0 2 2 1 3 1 1 0 0 3 1 2 2 2 1 1 2 2 1 1 2 1 2 0 0 1 0 2 2 2 2 2 2 0 2 2 1 2 1 1 2 2 2 1 0 2 0 1 0 2 2 0 0 2 1 2 1 1 0 0 0 0 3 2 1 1 2 1 2 1 1 0 1 2 1 0 0 0 0 1 2 0 1 1 0 1 2 0 0 2 0 1 2 1 0 2 2 1 1 2 2 0 1 1 0 2 1 0 2 2 2 0 1 0 2 2 1 2 2 0 0 2 0 3 1 0 2 2 0 0 0 3 1 1 0 1 0 0 0 2 1 0 0 0 2 2 2 2 3 2 3 1 0 2 1 1 0 2 1 1 1 2 0 2 0 1 0 0 0 2 2 2 1 2 1 2 3 1 2 1 1 1 1 0 3 2 0 1 0 1 2 1 1 3 1 0 0 0 0 2 1 2 1 1 1 1 1 1 2 2 1 1 1 0 1 2 0 1 2 1 1 0 1 2 2 1 1 1 2 2 2 0 0 2 2 1 2 1 1 1 2 1 2 0 0 1 0 1 0 0 0 0 1 1 2 3 0 1 1 2 1 2 1 2 2 1 1 1 0 1 0 2 3 1 0 1 0 1 3 1 1 0 1 2 1 2 1 2 0 0 0 0 0 2 0 2 1 0 0 0 0 1 1 1 3 2 1 1 1 0 2 1 0 3 2 2 1 3 1 0 1 0 2 1 0 1 2 2 2 2 0 1 2 1 0 0 0 0 1 2 2 0 1 0 1 1 0 2 2 2 2 2 1 0 2 0 0 0 0 1 0 1 2 2 1 2 0 1 0 1 2 0 0 0 0 1 0 0 1 0 0 0 1 1 2 1 2 3 0 1 2 2 0 2 2 1 1 0 2 2 2 0 0 2 1 0 3 1 0 1 2 1 0 1 2 2 2 0 0 0 0 3 0 1 3 2 2 1 3 2 1 1 1 0 2 0 0 0 1 0 0 1 0 3 1 0 1 0 1 0 1 0 1 0 2 0 1 2 0 2 2 0 2 2 2 2 2 0 1 1 1 1 2 0 2 0 1 2 2 0 0 1 0 3 3 2 2 2 2 2 1 0 1 2 1 0 1 1 2 1 2 0 3 1 3 0 2 1 2 2 0 0 0 2 2 2 2 0 0 2 1 2 1 1 2 0 1 0 2 0 1 1 1 2 2 0 2 1 2 0 2 1 1 2 1 2 0 1 1 0 1 1 2 1 0 2 1 2 0 1 1 1 2 0 2 2 2 1 0 0 0 0 2 2 2 2 2 0 2 2 1 1 0 3 1 1 1 0 0 0 0 2 2 1 1 2 1 1 0 2 2 1 3 0 2 0 2 0 1 0 1 0 1 2 2 1 1 1 0 2 1 1 2 2 1 2 2 0 1 0 3 3 0 2 2 2 0 1 1 2 2 2 1 1 2 1 0 2 1 0 0 0 1 2 0 1 1 1 1 1 1 1 2 2 0 0 2 2 0 1 2 2 1 2 2 2 1 1 2 0 3 2 3 0 2 1 0 2 2 2 0 0 0 2 1 0 1 1 1 3 1 2 0 1 3 2 0 1 0 0 1 0 0 1 1 0 2 2 2 0 0 1 2 0 0 2 1 3 0 2 0 1 1 3 1 0 1 3 0 1 1 2 2 1 2 1 2 1 1 2 1 2 1 1 0 1 1 0 3 2 0 2 0 1 2 1 1 1 3 1 0 1 2 2 1 0 0 1 3 3 2 0 1 1 0 2 1 0 1 0 2 0 2 0 1 0 2 2 2 1 2 0 1 3 1 1 2 0 2 2 2 3 2 2 0 3 2 2 3 1 1 0 0 2 1 1 2 1 0 1 1 2 0 0 1 1 2 3 1 0 1 3 2 2 0 0 1 0 2 2 0 2 1 1 1 0 1 0 3 0 2 2 1 1 0 2 1 2 0 2 2 1 0 3 1 2 2 1 0 1 2 1 1 1 2 2 2 1 0 2 2 2 0 1 2 2 2 2 1 2 2 3 1 2 0 2 2 0 1 1 2 2 2 0 2 1 1 2 2 2 1 0 1 2 0 1 1 2 1 1 2 0 1 2 1 0 1 0 2 2 0 1 1 0 0 0 0 1 0 2 2 0 1 1 0 2 1 2 1 1 0 0 0 3 0 2 2 1 2 1 3 3 3 1 2 2 1 1 2 1 1 1 2 2 1 0 0 1 1 1 1 1 0 2 1 0 0 0 0 1 1 3 2 1 0 1 1 1 0 1 1 1 1 2 0 1 2 0 3 1 2 2 1 0 2 3 3 1 2 0 2 1 0 1 2 0 1 1 3 0 2 0 2 0 0 1 3 0 1 0 1 0 1 1 1 2 2 3 2 2 0 1 0 2 1 3 2 1 1 3 3 2 3 2 2 1 3 1 2 2 0 2 3 1 3 3 2 2 2 2 3 1 2 2 0 2 1 1 0 0 2 1 2 1 3 2 1 0 1 1 3 1 1 0 1 1 1 0 0 1 2 0 0 0 1 1 2 1 1 2 0 1 0 1 0 3 1 0 0 3 2 0 2 0 1 0 1 2 1 2 1 2 0 0 2 0 1 2 0 3 3 0 0 2 2 1 0 0 2 1 1 0 2 0 2 2 2 2 2 2 0 2 0 1 2 1 1 2 0 2 1 0 1 1 1 0 1 2 2 0 2 1 0 0 1 2 1 0 2 1 2 2 2 2 2 2 0 1 0 2 2 1 2 0 0 1 3 3 2 1 1 1 2 2 0 1 1 3 3 0 3 2 1 2 0 2 2 1 2 2 0 1 0 3 3 2 0 2 0 2 1 1 1 0 2 0 2 2 1 2 0 2 2 1 2 1 1 1 2 2 1 0 2 1 2 0 2 3 0 0 1 2 1 1 2 0 1 2 0 2 2 1 1 2 2 0 1 1 2 2 2 0 1 1 0 1 0 1 2 0 1 1 0 1 0 1 1 1 0 2 0 0 1 2 0 2 1 0 0 1 2 1 1 2 0 0 1 1 0 2 2 0 1 1 2 2 1 1 1 2 3 1 2 1 2 1 1 3 1 0 0 3 3 2 1 1 2 1 1 0 0 1 1 1 1 1 0 1 2 1 1 1 0 1 1 1 1 0 2 2 1 0 3 2 0 3 1 2 1 1 1 1 0 2 2 2 3 3 0 0 1 2 2 1 0 1 2 1 2 2 0 0 1 3 0 3 0 2 2 1 0 0 3 0 0 2 3 3 2 0 2 2 0 0 2 0 0 0 0 1 2 1 0 0 2 1 2 0 2 2 2 1 1 2 2 0 2 3 3 0 0 0 1 2 2 1 3 1 3 1 2 1 0 2 2 0 2 2 3 2 0 3 1 0 1 0 0 0 1 0 3 0 1 0 2 2 2 3 1 2 1 3 3 3 2 0 0 2 2 1 1 3 1 2 1 2 1 0 2 1 1 2 1 3 2 2 1 0 2 1 2 0 1 2 2 0 0 0 0 2 1 1 1 2 2 0 0 3 2 3 1 0 0 2 3 1 0 2 2 0 0 1 1 2 0 0 2 1 0 2 2 1 2 1 0 0 1 1 3 1 1 1 1 2 2 1 3 1 0 1 0 2 2 1 0 2 0 2 0 0 2 2 2 2 0 2 0 0 1 0 2 2 2 1 0 0 2 2 2 1 1 2 2 1 2 2 0 0 1 1 3 0 0 0 1 0 1 2 1 0 1 0 0 0 1 2 1 0 1 1 2 0 3 2 1 0 1 2 2 3 1 1 2 2 1 2 0 2 3 3 2 2 0 0 0 2 2 1 3 2 2 1 0 0 0 3 2 2 2 1 1 0 1 1 2 1 1 1 1 1 1 1 1 0 1 1 0 1 0 1 1 0 2 0 3 2 1 1 0 2 2 1 2 3 1 1 0 2 2 1 0 2 2 1 2 2 2 2 2 1 2 2 0 1 2 1 3 0 3 3 1 2 1 0 0 0 0 0 2 1 1 1 0 0 1 2 1 1 1 1 0 0 0 0 2 2 1 2 1 1 2 2 1 1 0 0 1 1 0 0 1 0 1 1 0 2 1 1 1 2 1 1 2 0 0 0 0 0 0 0 0 2 3 3 1 2 0 1 2 2 1 2 0 1 2 1 1 1 2 1 2 0 1 3 0 0 0 2 1 1 2 1 0 0 0 0 0 2 0 1 1 0 0 2 1 2 0 2 1 0 0 0 0 2 2 2 2 2 1 0 3 0 0 1 0 0 0 2 2 1 2 0 0 0 1 2 1 1 0 1 1 1 0 0 1 1 1 0 2 0 0 1 0 1 1 2 1 3 1 3 2 1 0 1 2 0 0 1 2 2 1 1 0 1 2 2 0 0 2 1 0 0 0 1 3 0 2 2 2 1 0 0 1 2 2 1 1 0 1 0 0 1 1 2 1 2 0 0 0 0 1 0 0 0 2 1 1 0 0 1 0 1 2 1 1 0 1 0 1 1 0 0 2 1 0 1 0 0 1 0 2 1 1 1 2 1 0 0 2 1 2 2 2 1 0 2 0 2 1 0 2 1 2 2 0 1 2 1 2 0 2 1 1 0 2 0 2 1 0 2 1 0 1 1 0 1 2 0 2 1 2 2 1 0 0 0 1 1 1 2 0 0 0 0 2 1 3 0 2 2 0 1 1 0 1 0 2 1 0 2 2 2 1 2 2 2 1 2 0 0 2 2 1 0 0 0 1 2 1 0 2 1 0 0 0 0 1 1 1 2 2 2 1 0 0 0 2 2 3 2 1 2 2 3 2 0 2 2 0 1 1 1 0 0 0 0 0 1 2 2 2 2 2 2 1 1 2 0 0 2 0 0 1 2 3 2 2 0 3 1 1 2 0 1 1 1 0 2 1 0 2 2 1 1 1 2 2 0 0 0 1 0 1 2 2 2 0 1 0 0 0 3 0 1 1 0 0 1 2 2 1 0 0 1 0 1 1 0 2 1 3 2 0 1 1 1 1 1 1 0 2 3 2 1 2 1 3 2 2 1 2 1 2 1 3 1 0 1 0 0 0 2 2 2 1 1 0 1 3 2 1 1 2 0 0 0 1 0 2 2 1 0 0 2 1 2 1 0 2 2 1 1 0 1 1 2 0 1 0 1 3 0 3 2 1 2 2 2 1 1 3 1 3 1 1 1 2 3 2 1 0 2 1 0 1 0 1 0 2 0 3 0 1 1 1 3 1 2 1 1 1 1 3 0 3 0 2 1 1 1 0 0 0 2 1 1 1 0 2 1 3 1 0 0 0 3 3 1 0 2 2 1 2 1 1 0 0 0 0 0 3 1 2 0 2 2 2 0 1 2 0 0 1 3 2 0 0 1 2 2 2 1 0 1 0 3 1 1 0 0 1 0 0 0 2 1 2 1 0 0 3 0 1 1 2 1 1 2 2 1 0 0 1 0 2 2 2 1 1 1 1 3 0 0 2 1 0 0 3 1 3 0 2 2 0 0 0 2 2 3 2 2 2 1 1 1 1 0 0 2 0 0 3 3 3 3 0 0 2 1 1 0 0 1 1 1 1 2 0 3 0 1 0 2 0 2 3 1 0 1 0 1 2 1 1 2 0 0 2 1 2 0 3 1 1 2 1 1 2 0 2 0 2 2 1 3 0 2 2 0 1 1 1 0 1 1 1 2 3 2 0 1 0 1 0 2 2 1 0 1 1 1 3 2 3 2 2 1 3 3 0 1 1 1 1 1 1 2 0 3 1 1 0 0 0 2 1 0 0 0 1 0 2 3 1 1 2 1 0 1 0 2 2 2 0 0 0 2 3 2 2 3 1 2 2 3 0 2 0 2 2 0 2 0 1 1 1 0 0 1 2 1 2 0 0 0 2 0 2 0 1 2 2 0 1 1 1 1 1 1 2 1 0 2 1 1 2 1 1 2 1 2 0 1 2 1 1 1 1 1 1 2 1 0 1 0 1 2 1 0 1 2 2 0 2 0 2 2 2 1 0 0 0 0 0 3 3 1 2 2 0 1 1 1 2 2 3 1 1 2 2 2 0 2 1 1 2 0 2 2 1 0 2 1 1 0 1 1 0 1 1 2 0 1 1 2 2 1 0 2 3 1 2 2 1 2 2 3 2 3 2 3 2 0 0 1 2 1 1 0 1 2 3 1 2 2 2 2 2 0 2 1 0 2 2 2 3 1 0 2 2 1 0 1 0 1 2 3 0 1 1 2 0 0 3 2 1 1 0 2 1 0 2 2 2 1 0 2 2 0 1 2 3 2 2 2 1 2 0 1 1 1 2 2 2 2 1 1 2 0 2 2 2 1 2 2 1 0 2 2 1 1 0 1 2 0 2 1 0 2 0 3 0 2 0 0 1 1 3 1 0 2 1 1 3 0 1 2 2 1 2 3 1 1 0 1 1 1 2 0 2 1 2 0 2 2 2 1 2 1 0 0 2 2 2 2 2 2 1 2 2 0 0 2 1 3 2 1 2 0 1 2 1 1 2 0 0 2 2 0 1 1 0 1 2 2 0 0 2 0 0 1 1 0 0 1 2 0 1 1 1 2 0 0 0 1 0 1 0 2 1 2 1 1 1 0 0 0 0 1 1 0 1 1 0 1 0 1 2 1 2 1 1 1 0 1 0 0 0 1 1 1 0 2 2 0 0 2 1 1 1 0 2 0 0 2 2 2 1 1 2 2 2 1 2 0 1 2 2 2 1 1 1 0 1 2 2 2 0 1 1 0 1 1 0 0 0 2 0 0 0 1 1 2 2 1 1 1 1 0 1 1 1 1 1 2 0 2 1 1 2 1 1 2 0 0 0 1 1 1 0 1 0 0 1 1 1 1 0 0 0 3 2 0 0 1 1 0 1 3 0 0 0 0 2 0 2 0 0 0 2 2 1 2 1 1 0 0 0 1 0 0 2 1 1 2 2 2 2 0 1 1 0 0 0 1 1 2 0 1 1 0 0 0 1 0 3 3 1 2 0 0 1 0 1 1 0 2 0 1 2 0 1 0 2 1 2 2 2 2 1 0 3 1 0 2 2 1 1 0 1 0 1 1 2 0 0 2 0 1 0 0 1 0 1 1 1 0 0 2 0 0 1 2 2 2 0 0 2 1 2 1 0 2 1 2 2 1 1 0 1 0 1 0 2 0 2 2 2 0 0 0 0 0 2 0 0 1 0 2 1 0 2 1 0 0 0 0 0 0 1 1 2 1 0 0 1 3 1 0 1 1 0 1 2 1 1 2 1 2 0 1 2 0 0 1 2 0 1 0 2 1 2 2 3 3 2 1 2 1 2 1 0 0 0 2 2 2 2 2 0 0 2 1 1 1 1 2 2 0 1 2 2 2 1 2 2 2 0 2 2 1 0 1 1 1 2 2 0 2 1 1 2 0 2 0 2 2 0 0 2 2 1 1 1 0 1 0 0 1 0 1 1 1 0 0 2 1 0 1 1 1 1 1 0 0 1 1 0 1 2 2 2 1 1 2 0 0 1 0 2 2 2 1 0 2 0 1 1 0 1 2 1 1 1 1 1 1 0 1 2 2 1 3 2 2 1 2 2 2 1 1 1 1 0 2 2 2 3 2 0 0 0 1 2 2 1 0 0 0 0 2 0 0 0 1 1 3 2 0 0 0 3 3 0 0 2 2 1 1 2 3 2 1 2 1 2 1 0 2 2 0 1 0 0 0 2 3 2 1 1 2 2 2 0 0 1 1 1 2 2 2 1 1 0 2 1 1 2 1 0 2 2 1 0 0 1 1 2 1 0 2 1 1 2 1 1 0 0 0 2 1 1 1 1 2 0 1 1 0 0 2 2 1 1 0 0 1 1 2 2 1 1 2 1 1 2 0 1 0 3 0 0 0 0 0 1 1 2 2 0 0 2 1 2 1 1 2 2 0 0 1 0 0 0 0 3 1 1 1 1 0 0 1 0 1 1 1 2 0 2 3 0 3 3 0 0 0 2 1 3 1 1 2 2 0 0 2 1 0 1 1 3 2 1 1 1 2 2 2 2 2 0 2 0 1 1 1 2 1 2 2 2 2 2 1 1 2 1 0 2 0 0 3 0 0 2 2 1 0 1 0 0 2 2 2 0 2 1 0 0 0 0 0 2 1 0 0 0 0 2 1 2 0 0 0 1 0 1 0 0 0 0 0 1 1 1 0 0 0 1 0 0 1 1 1 0 1 0 2 0 2 0 0 0 1 0 1 0 0 0 1 1 0 0 2 1 2 0 0 0 1 0 1 0 0 0 0 1 0 2 2 1 1 2 1 2 0 0 0 2 1 0 2 0 0 0 1 2 1 1 1 3 2 0 2 1 2 2 0 1 2 2 0 2 1 2 2 1 2 0 2 2 1 2 1 0 1 2 0 2 0 1 0 1 2 2 2 1 2 1 1 1 1 1 1 1 2 1 1 1 0 0 1 2 2 0 2 3 0 0 0 2 1 1 0 1 2 1 1 0 1 0 1 2 2 1 0 1 2 2 0 2 1 0 2 0 1 2 2 1 0 1 0 1 2 2 2 0 2 2 0 0 0 1 1 1 1 1 1 2 1 0 0 1 0 0 1 1 1 1 2 1 1 0 0 1 2 1 1 2 0 2 2 1 0 1 0 1 1 1 1 2 1 2 0 1 3 1 0 2 1 1 1 1 1 1 2 1 0 0 0 2 0 1 2 0 2 1 2 2 2 2 2 0 2 2 1 0 1 1 0 1 0 0 1 1 1 1 2 2 0 2 0 0 2 1 1 0 2 0 1 2 2 1 2 1 2 2 0 2 2 2 1 2 2 1 2 2 0 1 0 0 0 0 1 0 0 2 1 2 3 0 0 0 2 2 0 2 2 0 2 0 1 0 3 2 1 0 0 0 2 2 2 2 0 2 3 3 3 2 1 1 1 0 0 1 0 1 3 1 1 2 0 1 1 0 0 1 2 2 1 1 0 0 1 3 1 2 2 2 1 1 2 0 1 2 2 2 1 2 1 2 0 2 1 1 0 2 2 1 2 0 1 1 0 0 1 2 1 2 0 0 0 2 0 0 2 0 0 2 1 0 1 2 2 1 2 1 0 2 1 1 2 2 2 1 1 0 0 1 2 1 2 0 1 1 0 2 2 1 0 1 1 0 2 1 1 2 0 1 1 0 0 1 1 0 2 2 2 2 2 1 1 3 0 2 1 0 3 0 2 2 2 2 1 0 1 0 2 0 1 1 0 2 0 0 0 0 0 0 2 0 0 3 3 1 1 1 0 1 2 2 0 2 0 2 1 2 2 2 2 1 2 3 1 2 0 1 0 0 2 1 2 2 2 2 2 3 1 0 2 1 2 2 0 1 0 2 2 1 2 2 2 1 3 2 1 0 2 0 0 2 1 2 1 1 1 2 0 1 1 0 2 1 1 2 3 2 2 1 1 2 0 1 3 2 1 2 0 0 2 2 1 0 1 0 2 1 2 2 2 1 0 0 2 0 0 2 1 1 1 1 2 1 3 0 1 1 1 1 2 1 0 0 2 2 1 1 1 3 3 3 0 1 1 1 2 1 2 1 2 2 2 3 0 0 3 3 3 3 0 3 0 0 1 2 0 0 1 2 2 1 1 1 2 3 2 1 0 0 1 0 2 2 1 2 2 1 1 0 0 1 2 0 2 0 0 3 2 1 1 2 1 0 2 0 3 1 1 1 2 1 1 0 2 2 2 2 2 0 0 0 1 3 1 0 0 1 0 0 3 1 2 1 0 0 2 0 2 2 2 3 3 1 0 3 1 1 1 2 1 2 0 0 2 3 3 1 0 1 0 3 0 1 2 0 1 0 2 2 2 1 1 2 3 3 2 2 2 1 0 0 2 0 2 2 0 1 2 1 2 0 2 2 2 1 0 1 2 1 2 0 2 0 2 2 1 0 1 2 1 1 1 1 0 2 2 1 0 1 1 1 1 2 1 2 1 1 0 0 1 0 0 0 0 1 0 2 1 2 2 1 0 0 1 0 1 2 1 1 0 0 0 2 0 2 1 0 3 1 1 0 0 1 2 1 1 1 0 2 2 1 2 3 2 1 3 2 1 1 2 0 1 0 0 0 1 2 2 2 2 2 0 0 0 1 1 1 1 1 2 2 2 1 0 1 0 1 2 2 1 1 1 0 0 0 0 2 0 1 0 0 2 2 0 2 0 2 0 0 1 0 0 0 1 0 2 1 2 1 1 2 1 2 1 2 1 2 1 1 0 2 2 0 1 2 1 0 1 1 0 1 1 2 1 0 1 0 1 2 0 0 3 3 0 0 0 1 1 1 1 1 2 2 1 2 0 1 0 3 3 3 0 1 1 1 1 0 0 1 1 1 0 0 1 2 1 1 1 2 1 2 2 1 0 2 0 0 1 3 3 2 2 0 1 1 0 0 1 0 1 0 0 0 1 2 2 2 0 1 0 0 1 1 0 2 2 2 1 1 1 1 2 1 2 1 2 1 0 1 2 0 1 1 1 0 0 2 1 0 0 0 2 1 1 2 1 2 1 1 0 1 1 1 1 1 1 0 0 0 0 2 1 0 1 2 1 1 0 1 1 1 2 2 1 1 1 1 2 1 1 0 1 2 2 1 0 1 0 2 1 3 1 1 1 1 0 3 0 1 0 1 1 0 2 2 3 0 2 1 0 2 0 3 0 1 2 1 3 2 3 0 0 0 0 1 3 2 3 0 0 1 0 0 1 3 1 1 0 2 2 2 0 0 1 0 2 1 3 1 0 0 1 1 0 2 2 3 0 0 0 0 0 2 0 0 2 2 0 0 1 1 0 2 2 1 2 2 2 2 0 1 0 0 1 0 0 0 1 0 1 3 3 2 2 3 3 2 2 2 0 0 1 1 2 0 2 2 1 0 2 2 0 2 1 3 3 1 0 0 2 2 2 0 1 1 1 1 0 3 0 0 1 2 0 0 0 0 0 1 0 0 1 3 0 2 2 0 1 3 2 3 2 1 0 2 1 0 3 2 0 1 1 0 2 3 1 2 0 0 0 1 1 2 0 0 0 1 0 1 3 1 1 1 1 1 3 2 1 0 1 1 1 3 1 2 0 0 2 1 1 1 0 1 2 0 2 3 1 1 1 1 3 1 0 1 0 1 0 1 2 0 2 1 0 0 1 0 2 0 2 1 0 1 0 1 2 2 2 2 1 0 2 1 2 2 1 2 0 0 0 2 2 2 0 3 0 0 1 1 3 1 2 1 0 3 2 2 2 0 1 1 1 3 2 1 1 1 2 2 1 0 2 1 2 2 1 1 1 0 2 1 0 0 1 0 2 2 1 1 1 1 2 1 2 1 1 1 0 1 2 1 1 2 2 0 0 0 0 0 1 1 2 1 1 1 2 1 1 0 3 0 1 0 1 3 2 1 2 2 0 0 1 0 2 0 1 2 1 1 1 0 0 1 0 0 0 0 1 1 2 
2 2 2 2 2 0 0 1 1 0 1 2 1 3 3 0 2 2 2 1 1 2 1 1 2 0 1 1 1 0 0 0 2 0 3 3 2 2 2 2 2 2 2 2 1 1 1 1 2 0 1 2 1 2 0 3 1 3 0 3 1 3 1 2 2 0 0 2 0 2 2 0 0 0 1 0 1 1 2 0 3 1 3 0 0 1 2 3 3 2 2 0 0 3 0 0 2 2 3 2 2 3 0 0 0 1 3 2 2 1 1 1 1 2 2 2 1 0 1 1 1 3 0 3 2 1 1 2 1 0 0 1 1 0 3 3 2 0 0 0 0 3 1 0 1 0 1 3 2 1 3 2 3 0 1 2 1 2 0 2 2 1 2 1 2 1 1 2 0 1 1 0 2 0 2 1 2 3 1 0 0 2 0 1 2 2 3 3 2 1 0 1 1 1 2 3 2 1 0 2 2 1 1 3 2 0 3 0 0 1 2 2 2 1 2 1 2 2 1 2 2 2 1 0 0 1 1 2 1 1 1 0 1 3 1 2 1 1 3 1 2 0 1 2 2 2 2 1 3 0 0 3 2 1 1 2 1 1 1 2 2 0 1 2 1 1 2 1 1 1 2 0 3 1 0 2 0 2 2 2 1 0 1 1 2 2 1 0 0 2 2 3 1 0 0 2 0 2 1 0 1 2 2 2 3 0 2 2 1 3 2 3 0 1 0 1 0 0 3 0 1 1 0 1 2 3 1 0 0 2 0 1 2 3 1 1 1 2 0 2 0 0 1 1 1 3 0 0 3 2 2 2 2 2 2 3 1 2 3 1 1 1 2 1 1 0 2 0 1 1 0 0 1 2 2 0 0 2 2 1 1 2 2 1 2 0 1 0 1 0 1 1 1 0 1 0 3 3 3 2 1 1 0 2 1 0 0 1 1 1 2 1 2 0 2 0 1 1 1 2 0 1 1 2 1 0 3 0 0 1 0 1 1 1 2 1 1 3 0 2 2 0 1 1 1 1 0 0 0 0 2 3 0 3 3 0 2 0 1 2 3 2 3 2 0 2 1 1 2 1 1 2 2 2 1 3 1 2 3 1 1 2 0 3 1 0 1 0 1 3 1 1 1 0 0 0 0 3 2 2 3 0 3 2 0 1 0 0 1 2 1 0 2 0 3 1 1 3 3 2 0 3 0 2 0 1 2 1 1 1 2 0 2 1 3 0 2 1 2 1 3 0 1 2 1 2 0 2 2 1 2 0 3 2 1 2 0 1 0 2 0 0 3 1 2 0 2 1 1 0 1 3 0 0 0 2 2 1 1 2 2 2 2 1 2 0 1 0 1 1 2 0 2 2 2 1 0 1 0 0 1 1 2 0 0 1 1 1 1 1 3 1 1 0 0 0 2 0 0 1 2 1 0 0 0 3 3 2 1 2 1 0 0 1 3 3 2 0 2 2 2 0 3 1 3 2 2 3 1 3 1 2 0 2 3 0 0 0 2 2 3 3 0 0 1 1 2 2 0 3 2 0 0 3 1 2 2 0 3 1 0 1 2 1 2 3 2 2 1 2 0 2 3 0 0 1 1 2 1 3 2 1 1 0 2 1 2 0 0 2 1 0 3 1 2 1 2 0 1 1 1 1 1 1 0 2 0 2 3 1 0 0 1 1 3 0 3 1 2 1 0 0 1 1 1 3 0 0 1 1 1 0 3 1 0 1 1 3 2 3 3 0 3 2 0 2 2 2 2 2 2 2 2 0 0 1 0 1 2 0 0 3 1 1 3 3 0 3 1 0 2 0 1 2 2 2 2 2 2 2 0 2 0 2 0 1 0 1 0 2 2 1 2 2 1 2 1 0 2 1 1 3 1 1 1 2 2 1 1 0 1 2 1 2 1 1 1 2 1 1 2 1 1 1 2 1 1 1 0 1 2 3 2 1 0 0 0 0 2 2 2 2 2 1 2 0 0 0 0 2 0 1 1 0 1 1 1 0 0 0 0 0 3 1 1 1 1 2 0 2 2 2 2 2 0 2 2 1 0 2 0 1 2 1 1 1 2 0 1 3 2 0 0 0 1 1 1 1 2 2 2 0 2 2 2 2 2 2 0 3 1 0 1 2 1 2 0 2 1 0 2 0 3 0 2 0 2 2 2 0 2 0 1 2 1 0 0 1 0 1 1 1 0 1 1 1 1 0 1 0 1 2 2 2 1 3 2 1 0 2 2 1 0 0 1 1 2 3 0 1 3 2 2 2 2 3 2 3 0 3 2 2 0 2 3 2 2 2 0 1 2 2 3 1 0 0 1 0 2 3 2 2 0 0 1 0 0 2 2 0 0 1 2 0 0 0 0 1 1 1 0 0 3 2 0 0 0 0 1 2 2 1 3 0 2 1 0 1 1 0 2 1 3 2 0 0 1 1 0 1 1 2 1 2 1 2 1 2 0 2 3 0 2 1 1 2 3 2 0 0 2 2 1 1 2 0 0 2 0 0 2 0 1 1 2 1 1 1 2 2 0 1 1 0 1 2 2 0 2 0 2 1 0 0 1 2 2 1 1 1 1 0 0 3 0 1 0 0 3 3 1 3 3 0 2 2 0 0 0 1 0 1 1 1 1 0 1 1 1 2 2 1 1 1 3 0 1 1 1 1 3 0 0 2 2 0 2 2 1 0 0 1 3 2 2 0 1 1 0 0 1 2 2 1 2 0 2 0 0 0 2 0 1 1 0 0 3 0 1 0 1 1 1 1 2 1 1 1 0 1 1 2 2 1 1 2 3 3 0 1 2 0 2 2 1 2 1 0 0 2 1 1 0 1 0 1 1 1 0 0 2 1 2 0 3 0 0 0 1 1 2 1 0 0 0 2 3 1 1 2 0 1 2 1 0 1 1 2 3 0 2 2 3 3 0 1 2 0 2 3 1 1 2 1 0 1 0 0 0 0 0 0 1 1 0 1 0 1 1 2 0 0 1 0 2 1 1 0 1 2 2 2 0 0 2 0 3 1 1 1 2 2 3 1 1 0 1 1 2 2 1 1 0 0 1 2 1 0 0 0 0 1 2 0 2 2 0 2 2 1 2 1 1 2 1 0 3 3 1 2 1 0 1 1 0 1 1 1 1 0 0 0 0 2 2 2 0 1 2 0 0 2 0 0 3 1 0 2 1 0 2 1 0 0 2 2 0 1 0 0 1 1 2 2 1 0 1 1 1 2 1 1 0 3 1 3 1 1 2 0 0 1 1 2 1 3 0 1 1 0 0 1 2 0 3 1 1 0 0 1 1 2 1 1 1 0 2 2 0 1 2 1 2 0 0 1 0 2 2 2 2 2 2 1 2 2 1 2 1 1 2 2 3 1 0 2 0 0 0 2 2 3 0 1 1 3 1 3 0 0 0 1 1 2 1 1 2 2 2 1 1 0 1 2 1 0 0 0 0 1 2 0 0 0 0 1 2 0 0 2 1 1 2 1 1 2 2 1 1 2 2 0 0 2 1 3 1 0 2 2 1 0 1 1 2 2 1 2 2 0 0 2 0 3 1 0 2 3 1 0 0 3 1 1 0 0 0 0 0 2 0 1 0 0 2 2 2 2 1 2 3 3 0 1 1 2 1 2 2 3 2 2 0 1 0 1 0 0 0 2 2 3 0 2 2 2 3 0 2 0 1 1 0 0 0 2 1 1 0 1 2 1 1 0 1 0 0 1 0 2 1 2 1 1 2 1 1 2 2 2 1 1 2 0 1 2 3 0 2 1 2 0 1 1 1 1 1 1 1 3 3 0 0 2 2 3 2 1 1 1 2 1 2 0 0 1 0 1 0 3 1 0 1 1 2 3 0 0 2 2 2 2 1 2 2 1 0 1 0 1 0 2 2 1 0 1 0 1 3 1 1 1 1 2 1 2 1 2 0 0 1 3 1 2 1 2 1 0 3 0 0 0 1 1 1 2 1 1 1 0 2 1 0 0 1 2 2 3 1 0 1 0 2 1 0 1 2 2 2 1 0 1 1 1 1 1 0 0 2 1 2 0 0 0 1 2 0 2 2 2 2 2 2 0 2 3 3 0 0 1 3 2 2 2 1 2 3 1 0 1 2 0 0 0 0 1 3 1 1 2 3 0 2 1 1 2 2 1 0 2 2 2 2 2 2 2 1 0 2 2 2 1 1 2 1 0 3 1 0 2 2 0 0 0 2 2 2 0 0 3 0 0 0 2 1 2 2 3 3 2 1 1 3 0 2 3 1 0 1 1 0 1 0 3 1 0 1 0 2 0 2 0 1 0 2 0 1 2 0 2 2 1 2 2 2 3 2 0 1 1 1 1 2 1 2 0 0 2 1 1 0 1 1 3 3 2 2 2 2 2 1 0 1 2 1 0 1 1 1 1 3 0 3 0 3 0 2 1 2 2 0 0 0 2 2 2 1 0 0 2 1 2 0 1 2 0 0 0 2 0 2 1 0 2 2 0 2 1 3 0 2 2 3 2 1 2 1 1 1 0 1 1 2 1 0 2 1 2 0 1 1 2 2 3 2 2 1 2 1 0 1 1 2 2 2 2 2 0 2 2 1 1 0 1 1 2 1 1 0 0 0 2 0 1 0 2 0 0 1 2 3 3 3 0 2 0 3 0 0 1 0 0 1 2 3 1 2 2 1 1 2 1 1 2 1 0 2 0 1 0 1 1 0 2 2 2 0 1 1 2 2 1 2 1 2 2 0 2 2 0 0 0 0 2 0 0 1 2 1 2 1 0 3 3 0 1 2 2 0 1 2 2 1 2 3 2 1 3 3 0 3 2 3 0 2 3 0 2 2 1 0 0 3 2 1 3 2 0 2 1 1 2 0 1 0 2 0 0 0 0 0 1 1 1 1 0 2 2 2 0 0 1 1 0 0 1 1 2 0 3 1 0 1 0 1 0 0 3 0 1 1 2 2 1 2 1 2 1 1 3 2 2 1 1 0 2 1 0 3 2 0 2 1 1 2 0 0 1 3 1 0 0 2 2 1 1 0 1 3 1 2 0 3 1 1 2 1 0 0 0 2 0 2 0 3 0 2 2 2 1 2 0 2 1 1 1 1 1 2 3 2 3 2 2 0 1 2 2 3 1 1 0 0 2 1 1 1 1 0 0 0 1 0 0 1 0 1 0 1 3 1 1 3 2 0 0 1 0 1 2 0 2 2 1 1 0 0 3 2 0 3 2 1 1 0 2 1 1 0 2 2 1 0 0 1 2 2 0 0 1 2 1 1 1 2 2 2 1 0 2 2 2 0 1 2 1 1 2 1 3 2 1 1 2 0 2 2 0 0 1 2 2 2 0 2 1 0 1 2 2 1 0 1 3 1 0 0 2 1 2 1 0 1 1 1 0 0 0 1 2 0 1 1 0 0 0 0 2 0 2 1 0 1 1 0 1 1 2 2 1 0 0 1 3 0 2 2 1 2 3 1 1 2 1 2 2 0 3 2 0 1 1 3 2 1 3 0 1 1 1 1 1 0 3 1 0 1 0 3 1 1 1 2 3 0 1 1 1 0 1 1 1 1 3 0 2 2 1 0 1 2 2 2 0 3 2 3 1 2 0 2 0 0 2 2 0 1 1 3 0 2 0 2 0 3 1 1 0 1 0 1 0 1 1 1 1 0 0 2 2 1 1 1 2 1 0 2 1 1 0 0 2 1 1 2 1 3 1 1 2 1 1 2 1 0 3 3 2 2 2 0 1 2 2 0 2 0 1 0 1 1 1 2 1 3 2 1 0 0 1 3 1 2 3 1 0 0 0 0 0 2 0 3 1 1 1 2 1 1 2 0 0 3 1 0 3 0 0 1 2 2 0 2 3 1 0 1 1 3 3 1 1 1 0 2 0 0 2 0 3 3 3 0 2 2 1 0 0 1 1 2 0 3 0 3 2 3 2 2 2 0 1 0 1 1 1 1 2 0 2 0 0 1 3 3 0 1 2 2 0 2 1 0 0 0 1 2 0 2 0 2 2 1 1 2 2 0 1 0 2 2 1 2 0 0 1 2 1 2 1 2 1 3 1 0 1 1 1 0 0 0 2 1 3 3 3 1 1 2 2 0 0 0 1 0 2 3 1 0 2 0 0 0 1 1 0 2 2 2 2 0 2 2 1 2 1 1 1 2 1 1 0 1 2 2 0 2 3 0 0 1 2 0 0 0 0 0 2 0 2 2 0 1 2 1 1 3 0 2 2 2 0 1 1 0 0 0 1 2 0 1 1 0 2 0 1 1 1 1 2 0 0 1 2 0 2 1 0 0 1 2 1 1 2 0 1 3 1 2 2 3 0 1 1 2 2 1 1 2 2 1 0 2 1 2 0 1 3 2 0 0 0 1 2 1 1 2 2 1 0 0 0 1 1 3 1 0 1 2 1 1 1 0 1 1 1 1 0 2 2 3 3 1 1 0 0 2 2 1 1 1 1 0 1 3 3 1 3 0 0 1 2 2 2 0 1 3 3 2 1 0 1 1 3 1 3 1 2 1 0 0 3 3 0 0 2 1 1 2 0 2 2 0 0 3 0 1 0 0 1 1 1 1 0 2 1 2 0 2 1 2 1 1 2 2 0 1 3 1 0 0 0 0 2 3 1 3 1 1 2 2 0 0 2 1 0 1 2 3 1 0 0 2 1 1 1 2 0 1 0 1 1 2 0 2 3 3 0 1 2 0 3 3 1 2 0 3 2 2 1 1 1 1 3 1 2 1 0 1 1 1 2 1 3 2 2 2 0 3 1 3 1 0 2 1 0 0 3 0 1 1 0 1 2 1 2 1 3 3 3 1 1 0 2 0 2 0 3 3 0 0 1 3 2 0 0 3 2 1 2 2 3 2 1 0 0 0 1 3 1 1 1 1 3 1 1 3 1 1 0 0 2 2 0 1 2 0 1 0 0 2 2 2 1 0 2 0 0 3 1 1 2 2 1 0 0 3 2 2 1 1 2 2 1 1 2 0 3 1 1 3 0 3 3 0 0 1 2 2 1 0 0 0 0 2 1 1 0 2 1 1 0 1 3 1 0 1 3 2 3 1 2 2 2 1 2 0 3 1 2 2 2 0 0 0 2 2 1 1 2 2 1 0 1 0 2 2 2 2 1 1 1 0 1 2 2 1 1 1 1 1 1 2 1 2 1 0 1 3 1 2 0 2 0 1 2 1 1 0 2 2 1 2 2 2 1 0 2 2 0 1 2 2 1 2 2 0 0 2 1 2 2 0 0 1 1 1 0 0 3 1 2 0 0 0 0 0 3 2 2 1 1 1 0 2 2 1 2 1 1 0 0 1 1 2 2 3 2 1 1 2 2 1 2 1 0 1 1 1 1 1 0 1 1 0 2 1 1 1 2 1 1 2 0 0 0 0 0 0 0 3 2 2 2 1 2 0 1 3 3 1 3 0 3 1 2 1 1 2 1 2 0 1 3 3 0 3 2 3 1 2 1 3 0 0 3 3 3 2 2 1 3 3 2 1 2 0 2 3 3 3 0 0 2 2 2 2 2 1 1 3 1 0 2 1 0 1 2 2 1 2 0 0 0 1 2 1 1 1 1 1 1 1 0 1 1 2 0 2 1 3 1 1 1 1 2 3 3 1 1 1 1 0 2 2 1 0 2 2 2 2 1 3 1 3 3 0 1 2 1 1 0 1 1 1 1 2 2 2 1 0 0 3 2 2 0 0 0 1 0 1 2 1 2 0 1 0 0 1 3 1 3 0 1 2 3 1 0 0 2 3 0 2 1 2 0 2 1 1 2 0 0 2 0 0 1 0 0 1 0 2 0 2 2 2 0 1 1 2 0 2 2 2 0 1 2 0 2 1 1 2 1 2 3 0 1 2 1 2 0 2 1 1 0 0 0 2 3 3 2 2 0 1 1 0 1 2 0 2 1 1 2 2 0 0 1 0 1 1 2 0 0 0 0 2 1 3 0 2 2 0 1 1 1 2 0 2 1 1 2 2 3 1 3 2 2 1 2 0 0 2 2 0 0 0 3 1 2 1 1 2 3 0 0 1 0 1 1 1 1 1 2 1 0 3 3 2 2 0 2 1 2 3 2 1 0 2 2 0 3 1 1 1 3 0 0 3 2 2 2 2 2 2 2 2 1 3 0 0 2 1 1 1 3 3 2 2 0 0 1 1 2 0 3 1 1 0 2 1 1 2 3 0 1 1 2 2 1 1 0 1 0 0 2 2 0 0 3 3 0 0 3 0 2 2 3 0 1 2 2 1 0 3 1 1 0 3 3 3 0 1 1 0 1 1 1 1 1 1 1 3 0 0 1 2 1 1 2 1 0 3 1 2 2 1 3 0 1 0 3 0 2 2 3 0 1 0 0 0 2 1 0 3 0 3 0 1 0 1 2 2 1 0 2 2 1 0 0 2 2 1 1 0 1 1 2 0 1 0 1 3 1 1 1 1 2 1 2 1 1 1 0 2 1 1 1 1 1 3 0 1 2 1 3 1 0 1 0 0 0 1 0 3 1 1 3 1 1 1 1 2 3 1 0 0 0 2 3 0 0 1 3 0 1 0 1 1 0 1 1 0 3 0 0 0 0 2 1 0 2 3 1 1 0 0 0 3 3 0 1 1 1 2 1 1 2 3 3 0 2 0 0 1 3 0 0 1 0 1 2 2 1 3 1 1 1 1 2 0 0 1 3 1 0 2 1 2 1 1 0 2 1 1 1 2 1 3 2 3 1 0 0 0 0 2 3 2 1 2 1 1 0 3 0 2 1 0 0 3 1 1 1 2 1 3 0 0 2 2 2 3 3 2 1 1 1 0 0 0 3 0 0 3 3 0 2 0 3 3 3 1 0 1 1 1 1 1 2 0 1 1 1 0 2 3 2 3 1 3 1 0 0 1 0 1 2 0 1 2 3 2 0 0 1 0 2 3 1 2 1 1 0 2 1 1 1 0 2 2 0 1 1 0 0 1 0 1 2 3 2 0 1 1 1 1 2 2 0 0 1 3 0 0 2 0 3 2 2 2 3 0 1 3 1 0 1 1 2 0 0 3 1 0 0 3 2 1 0 0 0 1 0 3 1 2 1 2 1 0 1 0 2 2 2 1 0 1 2 0 0 2 3 1 2 2 0 1 2 0 2 2 0 2 0 1 1 0 0 1 0 3 1 2 0 0 0 2 0 0 3 1 2 2 0 1 2 1 1 1 1 1 1 0 2 1 0 1 0 1 3 0 2 0 1 2 0 2 1 1 1 1 2 1 0 1 0 1 1 0 3 1 2 2 3 2 0 2 2 2 1 0 0 1 1 0 3 3 1 2 2 0 0 0 0 3 2 1 1 1 1 3 1 0 2 2 1 2 1 2 2 1 0 2 0 1 0 1 1 0 0 1 2 0 3 1 2 2 2 1 2 2 1 3 2 1 2 1 3 1 1 2 0 1 0 0 2 2 1 0 1 1 2 3 1 2 2 2 2 2 0 2 1 0 2 2 2 3 1 0 2 2 2 0 1 3 1 2 3 0 1 1 2 1 0 3 2 0 1 0 2 2 1 3 2 2 1 0 2 2 0 1 2 3 3 1 3 3 1 0 1 0 1 2 2 2 1 1 1 1 0 2 3 2 1 2 2 3 0 2 2 1 1 3 2 2 0 1 3 3 2 0 0 0 2 0 0 1 1 3 2 0 1 3 1 3 0 0 1 2 1 3 0 1 0 1 2 0 1 1 0 2 1 1 0 2 2 2 3 2 1 0 0 1 2 2 1 2 2 1 1 3 1 0 1 1 2 2 0 2 1 3 2 1 1 2 1 0 2 1 0 1 0 0 3 2 2 1 0 1 0 0 1 0 0 0 0 2 0 1 1 0 1 0 1 0 1 0 0 0 1 0 2 1 1 1 0 3 3 3 1 1 0 1 1 0 1 0 0 2 0 1 1 1 1 1 1 0 0 0 1 1 1 3 3 3 0 0 2 1 0 1 0 2 0 0 2 2 2 1 1 2 2 2 1 1 1 1 1 2 2 1 1 2 0 1 2 2 2 0 0 1 0 1 0 0 0 1 2 0 0 0 2 1 0 2 1 2 1 1 1 2 1 1 3 3 2 1 2 0 1 2 1 1 2 1 0 0 3 1 1 1 1 0 1 1 1 1 1 0 0 3 3 2 0 0 2 3 0 1 0 0 0 3 1 2 3 2 0 0 0 2 2 2 2 1 3 0 1 1 1 1 0 3 1 3 2 2 3 2 0 1 1 3 0 0 3 1 1 1 1 0 0 0 0 1 0 1 1 1 2 3 0 1 0 1 1 3 1 1 1 2 0 1 0 1 3 2 2 3 2 0 0 1 1 1 1 2 0 1 1 1 0 3 1 2 0 0 2 1 1 0 0 1 0 0 1 1 0 1 2 0 0 2 0 1 2 0 0 3 3 2 1 3 2 0 1 1 1 0 0 1 1 1 0 2 0 2 1 3 3 0 0 0 0 2 0 0 1 0 2 1 0 1 3 0 3 0 0 0 0 0 0 2 1 0 0 1 3 0 0 0 1 0 1 1 2 1 1 1 2 0 0 2 0 3 1 3 0 1 3 2 3 2 0 2 0 2 1 1 1 3 3 0 1 0 2 2 2 2 2 1 0 2 1 1 1 1 2 2 1 1 2 2 1 1 2 2 2 0 0 2 1 0 1 2 1 2 3 0 2 0 0 1 1 2 0 2 2 2 0 3 2 3 1 1 0 0 0 1 1 0 1 1 0 0 3 2 1 0 1 2 0 1 1 0 0 3 0 0 3 2 2 2 1 1 1 0 0 0 1 3 2 2 1 0 3 0 0 1 0 1 2 0 0 0 0 3 2 0 1 2 2 1 3 2 2 1 2 2 3 2 3 3 0 3 2 2 2 3 2 0 3 0 1 2 2 2 0 0 1 0 2 0 1 0 3 1 1 2 0 0 0 0 0 0 1 2 1 2 1 2 2 2 1 2 3 2 1 0 2 1 0 1 1 0 1 2 2 2 1 1 2 2 2 0 0 0 1 1 3 1 2 3 2 1 2 1 2 3 1 0 2 2 2 0 1 2 1 2 1 3 2 1 2 2 2 2 0 1 1 2 0 1 1 2 1 0 0 2 1 0 2 3 1 1 0 1 1 2 2 2 1 1 2 1 3 2 0 1 0 0 0 1 1 3 0 1 1 2 2 0 2 3 3 3 1 1 2 2 0 2 1 0 0 0 0 3 2 2 1 1 1 3 1 0 3 1 3 2 1 2 3 3 3 0 0 3 2 0 1 1 1 1 2 2 1 0 2 1 3 1 0 3 2 1 1 2 2 2 2 2 3 1 3 3 1 0 1 2 2 2 2 2 2 2 2 2 3 0 1 2 0 0 3 0 1 2 2 1 0 1 0 0 2 2 2 0 2 0 3 3 0 0 1 3 1 1 0 0 0 2 1 2 0 0 0 0 3 1 1 3 0 0 0 1 1 1 0 3 0 1 1 1 1 2 2 3 1 3 1 1 2 3 0 1 1 1 1 1 3 0 1 1 3 1 2 1 2 0 0 0 3 0 3 3 3 0 1 3 3 2 2 1 1 3 1 2 0 0 1 2 3 0 2 0 1 3 1 2 0 1 2 3 2 3 2 2 2 1 2 1 3 1 0 2 2 2 2 1 3 0 2 1 1 3 1 2 0 2 0 2 3 1 3 2 3 2 3 1 2 3 0 1 1 1 0 1 2 1 3 1 0 0 1 2 2 0 2 3 3 1 3 2 1 0 0 0 2 3 1 0 1 0 0 2 3 3 1 1 2 2 3 3 1 1 0 0 1 2 1 1 1 1 0 3 1 2 2 0 2 2 3 1 1 1 2 1 0 0 2 2 1 3 0 1 0 3 2 2 1 1 1 1 1 0 0 3 1 1 2 2 3 2 2 1 3 1 3 0 1 0 0 2 0 1 0 3 3 1 0 2 1 2 1 1 1 0 2 1 0 1 0 3 1 1 2 1 2 1 2 2 2 2 2 0 1 2 1 1 1 1 3 1 0 0 2 1 3 1 3 2 0 2 0 3 2 1 1 0 2 0 1 2 2 1 2 1 2 2 0 2 2 0 0 2 2 0 3 2 0 1 0 0 0 0 1 0 0 1 1 2 0 0 0 0 1 1 0 2 1 0 2 0 1 0 3 2 1 0 1 0 3 2 1 2 1 2 0 3 3 3 1 2 0 0 0 1 0 1 3 1 1 2 0 2 1 1 0 1 2 1 3 1 0 0 1 1 3 3 1 2 3 3 1 0 1 2 2 2 1 2 3 1 1 1 2 0 0 2 3 3 2 1 1 1 0 0 0 2 3 2 3 0 0 1 0 0 2 0 0 2 1 0 1 2 2 0 2 0 1 2 1 1 2 1 2 1 2 0 0 1 1 1 2 0 1 2 0 2 1 0 0 1 1 0 2 1 2 2 0 1 1 1 0 1 1 0 3 1 2 1 0 3 2 0 0 2 1 3 3 0 2 2 2 2 1 0 1 0 1 0 1 3 0 2 0 0 1 0 0 0 1 0 0 3 0 1 3 1 1 1 2 2 0 2 0 1 0 2 2 2 0 1 2 3 1 2 0 3 0 0 3 1 1 2 2 2 2 1 1 0 2 2 2 2 0 1 1 1 2 1 2 2 2 1 1 3 1 0 3 1 0 0 1 1 0 0 1 2 0 1 3 0 2 2 1 1 3 2 2 1 1 2 0 1 1 2 1 2 0 1 2 2 2 0 2 3 1 1 2 2 3 1 0 1 2 0 0 2 1 1 0 1 3 1 3 0 1 2 1 0 1 1 0 0 3 2 1 1 1 1 3 3 0 1 1 1 1 0 1 1 2 2 2 0 0 0 1 1 1 2 0 0 0 0 1 1 0 0 1 1 1 1 1 1 2 0 2 1 0 0 1 1 2 2 1 1 2 0 1 0 0 1 2 0 2 0 0 0 1 1 0 2 1 0 2 0 1 1 1 1 2 1 0 0 2 2 2 2 2 0 0 0 3 0 1 0 0 1 0 0 3 1 2 2 0 0 2 0 2 2 2 0 3 1 0 3 1 0 1 2 2 2 0 0 2 3 3 3 1 1 1 0 0 1 1 1 1 0 2 2 2 1 1 1 0 1 2 3 3 2 1 1 2 0 3 2 1 2 2 1 2 0 2 2 2 1 0 1 2 2 2 0 2 0 2 2 0 0 1 2 0 1 2 0 3 2 1 0 0 1 1 1 1 1 3 2 1 1 1 1 1 0 3 0 0 1 1 2 1 2 3 1 0 0 1 0 2 2 1 1 1 0 0 2 3 2 2 3 1 1 1 0 0 1 1 1 2 1 3 2 2 2 2 0 2 1 1 2 2 1 2 1 1 1 1 3 1 2 2 3 2 2 0 0 0 2 0 1 3 1 2 1 2 1 0 1 3 3 2 3 0 1 3 0 0 0 0 2 0 1 0 0 2 1 0 2 3 2 0 1 1 0 0 0 2 0 2 1 2 1 1 1 1 2 1 2 0 2 1 1 0 2 2 3 3 1 0 0 0 2 1 1 1 1 2 0 0 0 1 2 0 0 1 2 0 3 1 3 3 2 1 1 1 3 1 3 0 1 0 3 3 3 0 1 1 1 0 0 0 1 3 1 0 0 1 2 1 0 0 2 0 2 2 1 0 1 0 1 1 1 0 2 3 0 1 1 1 0 1 0 2 3 0 1 1 2 2 2 1 1 0 0 1 1 0 2 2 1 1 1 1 1 2 1 1 1 2 1 0 0 2 1 2 1 1 0 1 2 1 0 0 1 1 0 1 2 2 3 0 1 0 1 0 1 1 1 1 0 1 0 1 2 2 1 0 1 1 1 3 1 1 1 2 2 1 1 3 1 3 1 1 1 1 2 3 1 0 2 0 2 2 3 1 1 1 1 0 2 0 1 0 2 1 0 2 2 1 0 2 1 2 2 2 3 1 2 2 1 1 1 1 0 0 0 1 1 0 2 1 1 1 1 0 0 1 0 1 1 3 2 2 2 0 3 1 1 2 1 0 1 1 0 3 1 0 3 2 0 0 0 0 1 0 2 0 3 2 2 1 0 1 1 1 1 2 1 3 2 2 2 0 1 1 0 3 0 1 0 1 1 1 3 1 2 2 1 0 3 1 1 0 0 3 2 2 1 2 2 1 0 2 2 1 1 1 1 0 1 0 3 2 1 2 1 1 1 1 2 1 1 0 0 1 1 3 0 0 0 0 1 0 1 0 3 0 2 2 3 0 0 2 1 2 2 0 2 1 0 1 0 1 1 1 0 2 1 1 2 0 0 0 2 1 2 0 0 0 0 0 0 3 1 1 1 1 2 0 2 0 1 1 1 1 0 1 2 0 0 1 3 1 0 1 1 2 1 2 2 1 1 3 1 1 1 0 2 0 0 0 1 2 0 2 3 0 0 1 0 2 0 2 0 1 1 1 1 2 3 0 2 1 1 3 1 2 2 2 1 0 0 1 3 3 3 3 3 0 0 1 2 0 1 2 1 0 3 3 2 3 1 1 3 1 1 2 2 2 2 2 2 1 0 2 1 2 2 1 3 1 0 1 1 0 0 1 0 2 1 1 1 1 1 2 3 1 1 1 1 0 1 2 1 1 1 0 0 0 1 0 1 1 1 3 1 2 1 2 1 1 0 1 0 0 0 1 2 2 1 2 2 0 0 1 0 2 0 1 2 2 1 1 0 0 2 0 1 0 0 3 1 2 
2 2 2 2 2 1 0 2 2 0 1 2 2 1 1 0 2 2 2 2 1 2 1 1 2 0 1 1 1 0 0 0 2 0 2 2 2 2 2 2 3 1 2 1 0 2 1 1 2 0 1 2 1 2 0 1 1 3 0 0 0 1 0 2 2 1 1 1 0 2 2 1 0 0 1 0 1 0 2 0 1 2 2 0 0 0 2 0 0 2 2 0 0 1 1 1 2 2 0 3 2 2 1 1 1 1 0 2 2 1 1 0 1 2 2 2 1 0 1 1 2 0 0 1 2 1 1 1 1 0 1 1 1 0 3 0 2 0 0 0 0 1 0 0 1 0 1 0 0 1 1 1 1 1 1 2 0 2 0 2 1 1 2 1 2 1 1 2 0 1 1 1 2 0 2 1 2 2 1 0 0 2 0 1 2 2 0 0 1 1 1 0 1 1 2 3 0 1 0 2 2 2 0 1 2 0 2 1 1 1 2 2 2 1 2 1 1 2 1 2 2 2 1 0 0 1 1 2 0 1 1 0 1 0 2 2 0 1 1 0 2 0 1 2 2 2 2 1 3 0 1 1 2 1 1 2 0 2 1 2 2 0 1 2 1 1 2 0 1 0 1 1 0 1 0 2 1 2 2 2 1 0 1 1 2 2 1 0 0 2 2 3 1 0 0 2 0 2 0 0 1 2 1 2 1 0 2 2 1 0 2 0 0 2 0 1 0 0 1 0 2 1 0 1 1 2 1 0 0 2 0 1 2 0 0 0 0 2 0 2 0 0 1 1 1 0 0 0 0 2 2 2 2 2 2 3 1 2 0 1 1 1 2 2 1 3 0 0 1 1 1 0 1 2 2 0 0 2 2 1 2 1 2 2 2 1 1 0 1 0 1 1 1 0 1 0 0 0 3 1 1 2 0 2 1 0 0 1 2 2 2 1 2 0 2 0 1 1 0 2 2 1 2 2 0 0 1 0 0 2 0 2 1 1 2 0 2 0 0 2 2 0 1 2 2 1 0 0 0 0 2 0 0 0 1 0 2 0 1 2 1 2 1 2 0 2 1 1 2 1 0 1 2 2 2 0 1 2 0 1 2 2 1 0 1 0 2 0 1 3 0 1 1 1 0 0 3 1 2 2 1 1 0 2 0 1 0 1 0 2 1 0 2 0 0 2 0 3 3 2 0 0 0 2 2 2 2 0 0 1 2 0 2 1 0 1 2 1 2 1 0 0 0 2 1 2 2 2 2 1 2 0 2 2 1 2 0 1 0 2 0 0 0 1 2 0 2 1 2 0 0 0 1 0 1 2 2 1 1 2 2 1 2 1 2 0 2 0 1 3 2 0 2 2 2 1 0 1 0 0 2 1 2 1 0 0 1 3 3 1 0 1 1 1 3 0 2 0 0 1 2 0 0 0 0 2 2 2 2 2 1 1 0 3 2 1 2 0 2 1 1 0 2 1 0 2 2 2 1 0 1 2 0 2 1 0 1 0 2 2 0 0 0 0 0 1 2 2 1 0 1 1 0 2 1 2 2 0 1 1 0 1 2 1 1 2 2 2 1 2 1 2 0 0 1 1 1 2 1 2 2 0 0 0 2 1 2 0 0 2 2 0 1 1 2 2 2 0 1 1 2 1 1 0 0 2 1 2 0 1 0 0 1 2 1 0 0 2 1 1 0 1 0 1 1 0 0 0 2 2 2 0 2 1 0 0 3 2 2 1 2 0 0 2 0 3 2 2 2 3 2 2 2 0 0 0 0 0 2 0 0 1 1 1 3 1 1 1 0 0 2 0 0 2 2 1 2 1 1 2 0 2 0 1 0 0 0 0 0 2 2 2 2 2 1 2 1 0 2 1 1 1 1 1 1 1 2 1 0 0 1 2 0 2 1 1 1 1 1 1 2 1 1 0 2 2 1 0 0 2 2 2 2 1 0 0 0 0 2 2 2 2 1 1 2 0 0 0 1 2 0 0 1 0 1 1 2 0 1 0 0 0 2 1 1 1 0 2 0 2 2 1 2 2 0 2 1 1 0 2 0 1 2 1 0 0 1 1 1 1 2 0 0 0 1 2 1 1 2 2 2 0 2 2 2 3 2 2 0 1 1 0 0 2 1 2 0 2 0 3 2 0 0 2 2 0 2 2 2 0 2 0 0 2 1 0 0 1 0 1 2 1 0 2 1 0 1 1 1 1 2 2 2 2 1 2 1 1 2 1 2 1 0 0 0 1 2 1 0 1 3 2 2 2 2 2 2 1 1 0 2 2 1 2 1 2 2 2 3 1 1 1 0 1 0 0 1 0 2 2 1 2 1 0 1 0 0 2 2 1 0 1 1 1 0 1 1 1 1 2 0 0 0 1 0 0 1 0 1 2 2 1 1 1 2 1 0 1 0 0 2 1 0 2 0 0 0 1 0 1 0 2 1 2 1 2 1 2 1 2 1 0 1 1 1 2 1 2 0 0 2 2 1 1 2 0 1 0 1 1 2 0 0 0 2 1 1 1 2 2 1 2 1 0 1 2 2 0 2 0 3 1 0 0 1 2 2 1 0 1 1 0 0 0 1 1 0 0 3 3 0 3 1 0 2 2 0 0 0 0 3 0 1 0 1 0 1 1 1 1 2 0 0 1 0 0 1 0 2 1 0 0 0 2 2 0 2 0 1 0 1 1 1 1 2 0 1 2 0 0 0 2 1 1 2 0 1 0 0 0 2 1 1 1 0 0 2 0 0 0 1 2 1 1 2 2 2 1 1 1 2 2 2 1 1 1 1 2 0 1 2 0 2 2 1 2 1 0 0 2 1 0 1 1 0 0 1 1 0 3 2 2 2 0 0 3 3 0 2 2 2 1 0 0 0 2 0 3 3 2 0 1 2 3 1 1 1 1 0 0 2 2 2 1 0 3 2 0 2 0 3 3 2 1 0 1 0 0 0 0 0 0 1 1 0 0 0 3 1 1 0 0 1 0 2 2 2 0 1 2 2 1 1 0 3 1 0 1 2 1 2 2 2 1 2 0 1 1 2 2 2 1 1 0 1 2 2 0 0 0 0 0 2 0 2 2 0 2 2 2 2 2 2 2 1 0 1 0 0 2 1 0 0 1 0 0 0 2 2 0 0 0 1 2 2 2 1 2 2 0 0 2 0 0 2 1 1 2 1 0 2 1 0 0 2 1 0 3 0 0 1 0 2 3 1 0 0 0 1 2 1 1 0 0 1 2 1 1 2 0 1 1 1 2 1 2 0 1 2 0 1 1 2 1 0 0 0 0 0 0 1 2 1 2 0 1 2 2 0 2 2 0 1 1 0 0 0 2 2 2 2 2 2 1 2 2 1 2 1 1 1 2 2 1 0 1 0 0 0 2 1 0 0 1 1 0 1 0 0 0 0 1 3 2 0 1 1 2 2 1 1 0 1 2 1 0 0 0 0 1 1 0 0 0 0 0 2 0 0 2 1 1 2 1 0 2 2 1 1 1 1 0 0 2 0 2 1 0 2 2 1 0 1 0 2 2 1 2 1 0 0 2 1 3 0 0 1 2 1 0 0 0 2 1 0 0 0 0 1 2 1 1 1 0 2 2 2 2 0 2 0 0 0 0 1 1 0 2 1 1 2 2 0 1 0 1 0 0 0 2 2 2 1 2 2 2 1 0 2 1 1 0 0 0 3 2 1 1 0 0 1 1 0 0 1 0 0 1 0 2 1 2 1 2 1 1 1 1 1 2 1 2 2 0 1 2 0 1 2 1 2 1 1 1 1 0 2 2 1 2 2 1 0 2 2 1 2 1 1 1 2 1 2 0 0 1 0 1 0 0 0 0 1 1 2 1 0 1 2 1 2 2 0 2 2 1 1 1 0 1 0 2 0 1 1 1 0 2 0 0 1 1 1 2 1 2 1 2 0 0 1 0 1 2 0 2 1 0 0 0 0 1 1 1 3 2 1 1 2 1 2 1 0 0 2 2 2 0 1 1 1 0 2 1 1 1 2 2 2 1 0 1 1 1 1 0 1 0 2 2 1 3 0 0 1 2 0 2 2 2 2 2 1 0 2 0 0 0 0 0 0 2 2 2 1 2 1 0 0 1 2 0 0 0 1 0 0 0 1 0 1 0 2 2 1 1 2 1 0 2 2 2 3 2 2 2 1 1 2 2 3 0 1 2 1 1 1 1 0 2 2 0 0 0 2 2 2 1 0 3 0 3 0 2 0 2 2 0 0 2 2 1 0 0 2 1 1 0 1 0 0 2 0 0 1 0 1 0 2 0 2 0 1 0 2 0 0 2 0 2 2 1 2 2 1 2 1 0 1 1 1 2 2 0 2 0 1 2 1 1 0 1 0 0 1 2 2 2 2 2 1 0 2 1 1 0 1 1 1 1 1 0 0 1 0 0 1 2 2 2 0 0 0 2 2 2 2 0 1 2 1 2 0 0 1 0 0 0 2 1 1 1 0 2 2 0 2 1 2 1 2 1 1 2 1 2 0 1 1 0 1 0 2 1 0 2 1 2 1 1 1 1 2 1 2 2 1 0 1 0 0 0 3 2 2 2 2 0 2 2 1 0 0 3 1 2 1 1 0 0 0 2 0 0 1 2 0 0 1 1 1 0 0 0 2 0 2 0 1 3 0 0 0 2 2 1 2 1 1 2 1 1 1 2 1 2 1 0 1 0 0 0 3 2 1 1 0 1 1 2 2 2 2 0 2 2 1 1 2 0 0 0 0 3 0 1 1 1 1 2 1 0 2 2 0 0 2 2 0 3 2 2 1 2 2 2 1 1 2 0 0 2 0 0 2 1 0 2 2 3 0 1 0 2 1 1 2 1 1 0 1 2 0 0 0 2 0 1 0 0 1 0 0 1 1 0 2 2 2 1 0 1 1 1 0 2 1 1 0 2 1 1 1 3 2 1 1 0 0 1 2 2 2 1 1 1 2 0 1 2 2 1 0 1 1 2 0 1 3 2 0 2 1 2 1 0 0 1 0 1 0 1 1 2 1 1 1 0 3 3 2 0 1 0 0 2 0 0 2 0 1 0 2 0 2 0 2 2 2 0 2 0 1 0 1 2 1 0 2 2 2 3 1 2 0 0 2 2 3 0 1 1 3 2 2 1 0 1 0 0 1 1 0 0 2 1 0 0 1 0 1 0 0 2 0 1 0 0 2 2 0 2 2 1 1 0 0 0 0 0 2 2 1 1 0 2 1 2 0 2 2 1 0 0 1 2 2 1 0 1 2 1 1 1 2 2 2 1 0 2 2 1 0 2 2 2 2 1 2 2 1 0 1 2 0 2 2 0 1 1 2 2 2 0 2 1 1 1 2 2 2 0 1 1 0 1 1 2 1 2 2 0 1 1 1 0 1 0 1 2 1 1 1 0 0 0 0 2 0 2 2 0 1 0 0 1 1 2 2 1 0 0 0 0 0 2 2 1 2 1 3 3 2 1 2 2 0 1 2 0 1 1 1 1 1 1 0 0 2 1 1 3 1 2 1 0 0 0 2 0 1 0 1 0 0 1 1 1 0 1 1 2 1 2 0 2 2 1 0 1 1 2 1 1 2 2 2 1 2 0 1 0 0 2 2 1 1 1 0 1 2 0 2 0 1 2 3 0 1 0 1 0 1 1 1 1 2 0 2 2 1 1 1 1 1 3 2 1 1 0 0 1 3 2 2 1 0 1 1 2 1 1 2 1 0 0 3 1 2 2 3 0 2 2 0 2 1 2 3 3 2 1 2 2 0 2 1 0 3 0 3 1 1 0 1 1 1 0 0 0 2 0 0 1 1 0 2 1 1 1 0 1 0 1 0 0 0 0 1 2 2 0 2 3 0 0 0 1 1 2 1 2 0 0 3 2 3 2 0 0 3 0 0 2 2 3 0 3 2 1 2 0 1 0 2 2 2 2 2 2 0 1 0 1 1 1 1 2 0 2 0 1 1 3 1 3 1 2 2 1 2 2 1 0 1 2 2 0 2 0 2 2 1 1 1 3 0 1 0 2 1 2 2 0 0 0 1 1 2 1 1 1 2 2 0 1 1 1 0 0 0 2 1 2 0 2 1 1 1 2 0 1 3 1 0 2 0 1 0 2 0 0 1 1 2 1 2 2 2 1 0 2 2 1 2 1 1 2 2 2 1 0 1 2 2 0 2 0 0 0 2 2 0 1 2 0 0 2 0 2 2 0 1 2 1 1 1 0 2 2 2 0 1 0 0 1 0 1 2 0 2 1 0 1 0 2 2 1 0 2 0 0 1 2 0 2 1 0 0 1 2 1 0 2 0 1 0 1 1 2 0 1 0 1 2 2 1 0 2 2 0 1 2 0 2 1 1 3 1 0 0 3 0 1 1 1 2 2 1 0 0 0 1 1 1 1 0 1 2 0 1 1 0 1 1 1 1 0 2 1 1 0 0 1 0 3 2 2 2 1 2 2 0 1 2 2 2 0 0 0 1 2 2 2 0 0 2 1 2 1 0 0 1 0 0 1 2 2 1 0 0 0 0 0 0 2 1 1 2 0 2 2 0 0 2 0 0 0 0 1 2 0 0 0 2 1 2 0 2 1 2 2 1 2 2 0 1 2 1 0 0 0 1 2 2 2 3 1 1 1 2 0 0 2 2 0 2 1 0 1 0 0 1 1 1 1 1 3 0 0 2 0 2 0 1 2 1 0 1 2 1 3 2 1 2 0 1 2 2 2 1 0 1 2 0 2 1 0 2 1 1 3 1 1 3 2 2 0 1 1 2 0 0 2 2 0 0 1 0 1 1 1 3 2 0 2 1 3 0 0 2 0 0 1 1 2 0 3 2 0 0 1 0 1 0 0 2 2 0 1 1 0 2 2 0 0 0 0 0 1 1 0 0 2 2 1 0 1 1 0 0 2 2 1 1 2 0 2 0 0 3 2 2 2 0 2 0 0 1 0 2 2 2 0 0 0 2 2 2 1 1 2 2 1 1 2 0 1 1 1 3 0 3 0 0 0 0 2 2 1 0 0 0 0 1 0 2 0 2 1 1 0 0 3 1 0 1 2 1 3 0 1 2 2 1 1 0 2 0 1 2 2 3 0 0 1 2 1 0 2 2 1 1 1 0 1 2 2 2 0 1 0 0 0 2 2 2 2 1 2 1 1 1 1 2 1 0 1 0 1 2 0 2 0 3 2 1 2 0 2 2 1 2 2 0 1 0 2 2 1 1 2 2 3 2 2 2 2 2 1 2 2 0 0 1 2 3 0 3 3 1 2 1 0 0 0 0 0 2 1 1 0 1 0 2 2 1 2 1 1 0 0 0 0 2 2 2 2 2 1 2 2 1 2 0 0 2 0 0 0 1 0 1 1 0 2 1 2 1 2 1 1 2 0 0 0 0 0 0 0 1 2 2 2 1 2 0 1 2 1 1 2 0 1 2 1 0 1 2 0 2 0 0 0 0 1 3 2 0 1 1 1 0 0 0 0 1 2 1 1 1 0 0 2 1 2 0 2 0 0 0 1 1 2 2 2 2 2 1 0 3 1 0 1 1 0 0 2 2 1 2 1 0 0 1 2 0 1 0 0 1 2 1 0 1 1 2 0 2 0 0 0 0 1 1 2 1 0 1 1 1 0 1 2 2 1 0 2 2 2 1 1 0 1 1 2 0 0 2 1 1 1 1 0 0 0 2 2 2 0 0 0 1 2 2 1 1 1 2 0 0 2 1 2 0 1 0 0 0 0 0 0 0 0 1 1 1 0 0 2 1 0 2 1 2 0 2 1 1 0 0 1 2 0 0 1 0 1 1 0 2 1 2 2 2 2 0 0 2 2 2 2 2 1 0 2 0 2 1 1 2 1 1 1 0 1 2 1 2 0 2 1 2 0 2 0 1 0 0 2 2 0 1 1 0 2 2 0 2 1 1 2 1 0 0 0 0 2 1 2 0 0 0 0 2 2 0 0 2 2 1 1 1 0 1 0 2 1 1 2 2 2 1 2 2 2 0 2 0 1 2 2 0 0 0 0 1 2 1 1 2 1 0 0 0 0 1 1 1 2 2 2 1 0 3 0 2 2 3 2 1 2 2 3 2 0 2 2 1 1 1 1 1 0 0 0 0 2 2 2 2 2 2 2 2 1 3 0 0 2 1 0 1 1 0 2 2 0 3 2 1 2 0 2 1 1 0 2 1 3 2 2 1 1 1 2 3 0 0 0 1 0 1 2 2 1 0 0 0 0 0 0 0 2 1 0 0 1 2 2 1 0 0 1 1 0 1 1 2 1 0 1 0 1 0 1 1 1 1 1 1 3 0 1 2 1 1 1 1 0 1 0 2 2 1 3 1 1 0 0 3 2 2 2 0 3 0 1 3 2 1 0 2 0 0 0 2 0 3 2 2 1 0 2 2 2 0 0 2 2 1 1 0 1 1 2 1 3 1 2 0 0 0 2 2 2 1 2 1 1 3 1 2 3 1 1 1 0 0 1 1 2 1 0 2 0 1 0 2 0 2 0 0 1 1 0 0 0 1 1 1 1 3 1 0 0 1 0 1 2 1 0 0 2 0 1 1 0 2 1 0 1 0 0 0 3 2 1 0 2 1 1 2 1 1 0 0 0 0 1 3 1 2 1 1 3 3 0 1 2 0 0 1 1 2 0 1 0 2 1 2 1 1 1 1 1 2 1 0 0 1 0 0 0 2 1 2 1 1 1 1 1 1 1 2 1 1 2 1 1 0 0 1 0 2 2 2 2 2 0 1 0 3 0 2 1 0 0 1 1 3 0 2 2 0 0 0 2 1 2 2 2 2 2 1 2 0 0 0 2 1 1 3 3 3 2 0 0 2 3 1 1 1 2 0 1 1 2 0 1 0 1 0 2 0 2 0 1 0 1 1 0 2 0 1 2 0 1 2 1 2 0 3 1 1 2 1 1 2 1 1 0 2 2 1 0 0 2 2 0 1 1 1 1 1 1 1 2 0 2 1 2 1 2 1 2 1 1 0 1 0 0 3 1 0 2 2 1 0 1 0 1 0 2 1 2 2 2 0 0 0 1 0 0 0 2 1 0 0 0 2 0 2 3 2 1 2 2 0 1 0 2 2 2 1 0 0 1 0 2 2 1 1 2 2 1 1 2 0 2 2 0 1 0 1 1 0 0 0 0 2 1 2 0 0 0 2 0 2 0 1 2 1 0 1 1 1 0 1 1 1 1 0 2 1 3 1 0 1 2 1 2 0 1 2 0 2 0 1 1 0 2 1 0 0 0 1 2 1 1 0 2 2 0 2 0 2 2 2 0 1 1 1 0 3 0 1 1 2 1 0 1 0 1 2 2 0 1 0 1 3 2 0 2 2 2 2 0 2 2 1 0 2 0 1 0 0 1 0 1 1 1 0 1 1 2 2 1 1 2 1 2 1 2 3 2 2 0 2 0 2 0 1 0 0 1 2 2 1 0 1 2 3 0 2 2 2 2 2 0 2 1 0 2 2 2 0 1 0 1 2 1 0 1 1 1 3 0 0 1 1 2 2 0 0 2 0 0 0 2 2 1 1 2 2 1 0 2 2 0 1 2 0 1 1 2 0 2 0 1 1 1 2 2 2 1 0 0 2 0 2 0 2 0 2 2 1 0 2 2 0 2 0 1 2 0 1 1 0 2 0 0 0 2 0 0 1 1 0 1 0 1 0 2 1 1 0 1 2 1 0 3 1 0 0 2 0 0 1 0 2 1 1 0 2 2 2 1 2 2 0 0 1 2 2 1 2 1 1 1 2 1 0 2 2 1 2 0 2 1 0 2 1 1 2 0 0 2 2 0 1 0 0 1 2 2 1 1 1 0 1 0 0 0 0 0 2 0 1 1 1 1 0 1 0 1 0 0 0 2 0 2 2 2 1 0 0 0 0 1 1 0 1 2 0 1 0 0 2 0 1 1 1 1 1 1 0 0 0 1 1 1 0 1 2 0 0 2 1 0 1 0 2 0 0 2 2 2 2 1 2 2 2 1 2 0 2 2 1 2 1 1 2 1 1 2 2 2 0 0 1 0 0 0 0 0 3 2 0 1 0 2 1 2 2 1 1 1 1 0 1 1 1 1 2 2 1 3 0 0 2 1 1 2 0 1 0 0 1 0 0 2 0 1 1 1 1 1 0 0 0 3 2 0 1 1 1 0 1 0 3 0 0 0 2 0 2 0 0 0 2 2 2 2 1 1 0 1 1 2 0 0 1 1 0 2 2 2 2 0 1 1 1 0 0 0 1 1 0 0 1 0 0 1 1 1 0 0 1 2 0 3 1 0 1 1 0 2 1 2 2 0 1 0 1 1 2 2 1 2 1 0 0 2 1 2 2 1 1 3 1 0 1 1 2 0 1 2 3 1 0 0 1 0 0 1 1 0 0 2 0 0 1 2 1 2 0 0 0 0 2 1 0 2 0 2 1 1 0 0 2 0 1 0 2 0 1 1 2 0 1 0 0 0 2 0 0 1 0 2 1 0 2 0 0 0 0 0 0 1 0 1 2 1 1 0 1 0 0 0 0 1 0 0 1 2 0 2 0 2 0 1 1 0 0 2 2 0 2 0 2 1 2 2 0 0 2 1 2 1 2 1 0 0 0 2 2 2 1 2 0 0 2 1 2 1 0 2 2 0 1 2 2 1 1 2 2 2 0 2 2 1 0 1 2 1 2 2 0 2 1 1 2 1 1 0 2 2 0 1 2 2 0 1 0 0 0 0 0 0 0 1 2 0 0 0 2 0 0 2 2 0 1 0 0 0 1 0 0 0 2 2 2 1 1 1 0 0 1 1 1 2 2 1 0 2 0 1 1 1 1 2 2 0 1 0 3 2 0 1 2 2 1 3 2 2 0 2 2 1 2 0 0 0 0 2 2 2 1 2 0 1 0 1 2 2 1 0 0 0 0 2 3 1 1 1 1 3 2 0 0 0 0 0 0 1 2 2 2 1 1 3 2 1 2 1 2 1 0 2 1 0 1 0 0 1 2 1 1 1 0 2 2 2 0 0 0 1 1 2 0 2 1 1 0 1 1 2 1 1 0 2 2 2 0 0 1 1 2 1 0 2 1 1 2 2 2 0 1 1 2 1 1 1 2 2 0 0 2 1 1 2 2 2 1 0 1 1 1 2 2 1 1 2 1 1 2 0 1 3 3 0 1 0 0 0 1 0 1 2 0 0 2 2 1 1 1 2 2 1 1 1 0 0 0 1 0 2 1 2 1 0 3 1 0 2 1 1 2 0 2 0 0 1 0 0 0 0 2 2 1 1 1 2 1 0 1 2 1 0 1 1 0 2 2 1 1 2 2 2 2 2 1 2 0 1 2 1 2 2 2 2 2 2 2 2 1 2 2 2 2 0 0 0 0 1 2 2 1 0 1 0 0 2 2 2 0 2 1 3 1 0 0 1 2 0 1 0 0 0 2 1 2 0 1 1 1 0 2 2 0 0 0 0 1 1 1 0 0 0 1 1 0 1 2 2 0 1 0 2 1 2 0 1 0 2 0 1 1 0 0 2 2 0 0 2 1 2 1 0 0 2 0 1 0 1 0 1 2 1 2 2 1 1 2 0 2 0 1 1 2 2 0 2 0 0 0 0 2 1 1 1 0 2 0 2 2 2 2 0 2 2 2 0 2 2 2 2 1 2 0 2 2 2 2 1 1 1 2 0 2 0 1 1 1 2 2 1 1 2 2 1 1 1 2 2 2 2 2 2 1 0 0 1 2 2 1 2 1 0 0 0 2 1 1 0 0 2 2 1 0 1 3 0 2 2 1 0 1 2 2 0 2 1 0 3 3 1 2 1 0 0 0 1 1 2 2 2 1 2 2 2 1 3 2 2 1 1 1 2 1 1 1 0 1 0 0 2 1 1 1 1 0 1 1 0 3 2 1 2 2 0 2 2 1 0 1 1 0 1 1 0 2 2 1 1 1 0 1 1 2 1 2 0 0 1 1 2 1 0 0 0 2 1 1 2 1 2 1 2 2 1 2 2 0 1 2 1 1 0 1 0 1 0 0 1 1 1 1 2 2 1 2 0 3 2 1 1 0 2 0 0 2 2 2 2 1 2 2 1 2 2 2 1 1 2 1 2 2 0 1 1 0 0 1 1 1 0 1 1 2 3 0 0 0 2 2 0 2 2 1 2 0 2 0 1 2 1 0 1 0 1 2 2 2 1 2 1 0 1 2 1 2 1 0 0 1 0 1 1 1 1 2 0 2 1 1 0 1 2 2 1 1 0 1 1 0 0 2 2 2 2 1 2 1 1 2 2 2 1 2 0 1 0 2 2 1 0 2 2 1 2 1 1 2 0 0 2 2 1 2 0 1 1 2 1 1 2 0 0 2 2 0 1 2 2 1 2 2 1 2 1 1 2 1 2 1 2 0 0 2 2 1 2 0 2 2 0 2 2 0 1 1 1 1 2 0 3 2 0 1 2 1 0 2 2 1 2 1 2 2 1 1 2 0 0 2 2 1 3 0 2 2 2 2 1 0 1 0 2 1 1 1 1 2 0 0 3 0 0 0 2 1 0 0 0 2 1 1 1 1 2 2 0 2 0 2 0 2 2 2 1 2 2 2 2 2 0 1 0 1 1 1 2 2 2 2 2 3 1 0 2 2 2 2 0 2 1 1 2 1 2 2 2 1 0 2 1 0 2 1 0 1 1 2 1 1 1 2 1 2 1 0 2 1 2 2 1 2 2 1 0 2 0 1 1 2 1 2 0 2 2 2 2 0 2 1 2 2 2 2 2 2 1 0 2 0 0 2 2 1 1 2 3 2 3 0 1 1 1 0 1 1 0 1 2 2 1 1 0 3 1 0 0 2 1 1 1 1 1 1 2 2 2 2 1 1 3 3 3 3 3 3 1 1 1 3 1 1 1 2 2 1 2 1 2 0 2 1 0 0 1 0 1 2 1 1 2 0 1 0 0 1 2 1 2 1 1 0 1 1 0 2 1 0 2 0 1 1 1 1 2 1 1 0 2 2 1 2 2 0 0 0 0 0 1 0 0 1 0 0 0 2 2 2 0 0 2 0 2 2 2 0 2 1 0 1 2 0 2 2 2 2 0 0 2 3 0 1 0 2 1 0 0 1 2 1 1 0 2 2 2 1 1 2 0 0 2 2 2 2 1 1 2 1 1 2 0 2 2 1 2 0 2 2 2 1 0 1 2 2 2 1 2 1 2 2 1 1 1 2 1 1 2 2 1 2 1 0 0 1 1 1 2 2 1 2 2 1 0 0 1 1 0 0 0 1 1 2 1 2 2 0 0 0 0 0 2 2 2 1 1 1 0 2 0 2 2 1 0 1 1 0 0 1 2 1 2 1 1 2 2 2 2 1 2 1 1 2 2 1 2 1 1 1 1 0 1 2 2 2 2 2 0 0 1 2 1 1 1 0 2 1 2 1 0 0 0 2 2 2 1 2 0 0 1 1 1 2 0 1 0 1 2 2 0 2 0 2 0 0 1 0 0 0 2 0 2 1 2 1 1 2 1 2 1 2 0 2 1 1 0 2 2 0 0 2 0 0 1 2 1 1 1 2 2 0 0 0 1 2 0 3 1 2 1 0 1 1 1 2 1 1 2 2 1 2 0 2 0 2 1 2 0 1 1 1 1 0 1 2 1 1 1 0 1 2 2 1 1 2 1 2 2 2 1 1 0 1 2 3 3 2 2 0 1 1 1 0 1 0 1 1 0 0 0 2 2 2 1 1 3 0 2 1 0 2 2 2 1 1 1 1 2 2 2 1 2 1 0 1 2 0 2 1 0 0 1 2 1 1 0 1 2 1 1 2 2 2 1 1 0 1 0 1 1 1 2 0 0 0 1 2 2 0 0 2 1 1 3 1 1 1 2 2 1 0 1 1 2 1 1 1 1 2 2 1 1 2 0 2 2 0 1 1 1 1 0 2 0 1 0 2 1 1 2 2 2 0 2 1 1 2 1 3 1 1 2 1 1 2 3 0 0 0 1 1 3 2 3 0 1 1 0 0 1 0 1 1 1 2 2 2 0 0 0 1 2 1 3 1 1 0 2 1 0 2 2 3 0 0 0 1 0 2 0 0 2 2 1 1 1 1 1 1 2 1 1 2 2 2 0 2 1 0 1 0 0 0 1 1 1 0 1 2 1 0 3 2 1 2 0 0 3 1 2 1 2 2 2 0 2 3 3 2 0 2 1 0 0 3 2 2 2 0 1 1 0 2 1 1 0 0 2 2 3 0 0 0 0 1 0 1 0 3 0 2 2 3 0 0 2 1 2 2 0 2 1 0 0 1 0 1 1 0 2 0 1 2 0 1 1 2 1 2 0 0 0 1 1 1 2 1 1 1 1 2 0 2 0 0 1 1 1 3 3 2 1 0 1 2 1 0 0 1 2 1 2 0 1 1 1 1 1 1 0 2 0 1 0 2 2 0 2 0 0 0 1 0 2 0 2 0 1 0 1 2 2 2 2 2 1 1 2 2 2 2 2 1 0 0 0 1 2 1 0 3 0 0 1 2 3 1 2 1 0 0 3 2 1 1 2 2 1 3 1 2 2 2 1 2 1 0 2 0 2 2 1 0 1 0 2 1 1 3 1 1 2 2 2 2 2 2 2 3 2 1 1 1 0 0 2 1 1 2 2 0 0 1 0 1 1 3 3 2 2 1 2 1 1 1 3 0 2 1 1 2 2 2 2 2 0 0 1 1 2 0 2 1 1 0 1 0 0 2 0 0 2 0 3 1 2 
3 3 3 3 3 3 3 3 3 3 3 3 3 3 3 3 3 3 3 3 3 3 3 3 3 3 3 3 3 3 3 3 3 3 3 3 3 3 3 3 3 3 3 3 3 3 3 3 3 3 3 3 3 3 3 3 3 3 3 3 3 3 3 3 3 3 3 3 3 3 3 3 3 3 3 3 3 3 3 3 3 3 3 3 3 3 3 3 3 3 3 3 3 3 3 3 3 3 3 3 3 3 3 3 3 3 3 3 3 3 3 3 3 3 3 3 3 3 3 3 3 3 3 3 3 3 3 3 3 3 3 3 3 3 3 3 3 3 3 3 3 3 3 3 3 3 3 3 3 3 3 3 3 3 3 3 3 3 3 3 3 3 3 3 3 3 3 3 3 3 3 3 3 3 3 3 3 3 3 3 3 3 3 3 3 3 3 3 3 3 3 3 3 3 3 3 3 3 3 3 3 3 3 3 3 3 3 3 3 3 3 3 3 3 3 3 3 3 3 3 3 3 3 3 3 3 3 3 3 3 3 3 3 3 3 3 3 3 3 3 3 3 3 3 3 3 3 3 3 3 3 3 3 3 3 3 3 3 3 3 3 3 3 3 3 3 3 3 3 3 3 3 3 3 3 3 3 3 3 3 3 3 3 3 3 3 3 3 3 3 3 3 3 3 3 3 3 3 3 3 3 3 3 3 3 3 3 3 3 3 3 3 3 3 3 3 3 3 3 3 3 3 3 3 3 3 3 3 3 3 3 3 3 3 3 3 3 3 3 3 3 3 3 3 3 3 3 3 3 3 3 3 3 3 3 3 3 3 3 3 3 3 3 3 3 3 3 3 3 3 3 3 3 3 3 3 3 3 3 3 3 3 3 3 3 3 3 3 3 3 3 3 3 3 3 3 3 3 3 3 3 3 3 3 3 3 3 3 3 3 3 3 3 3 3 3 3 3 3 3 3 3 3 3 3 3 3 3 3 3 3 3 3 3 3 3 3 3 3 3 3 3 3 3 3 3 3 3 3 3 3 3 3 3 3 3 3 3 3 3 3 3 3 3 3 3 3 3 3 3 3 3 3 3 3 3 3 3 3 3 3 3 3 3 3 3 3 3 3 3 3 3 3 3 3 3 3 3 3 3 3 3 3 3 3 3 3 3 3 3 3 3 3 3 3 3 3 3 3 3 3 3 3 3 3 3 3 3 3 3 3 3 3 3 3 3 3 3 3 3 3 3 3 3 3 3 3 3 3 3 3 3 3 3 3 3 3 3 3 3 3 3 3 3 3 3 3 3 3 3 3 3 3 3 3 3 3 3 3 3 3 3 3 3 3 3 3 3 3 3 3 3 3 3 3 3 3 3 3 3 3 3 3 3 3 3 3 3 3 3 3 3 3 3 3 3 3 3 3 3 3 3 3 3 3 3 3 3 3 3 3 3 3 3 3 3 3 3 3 3 3 3 3 3 3 3 3 3 3 3 3 3 3 3 3 3 3 3 3 3 3 3 3 3 3 3 3 3 3 3 3 3 3 3 3 3 3 3 3 3 3 3 3 3 3 3 3 3 3 3 3 3 3 3 3 3 3 3 3 3 3 3 3 3 3 3 3 3 3 3 3 3 3 3 3 3 3 3 3 3 3 3 3 3 3 3 3 3 3 3 3 3 3 3 3 3 3 3 3 3 3 3 3 3 3 3 3 3 3 3 3 3 3 3 3 3 3 3 3 3 3 3 3 3 3 3 3 3 3 3 3 3 3 3 3 3 3 3 3 3 3 3 3 3 3 3 3 3 3 3 3 3 3 3 3 3 3 3 3 3 3 3 3 3 3 3 3 3 3 3 3 3 3 3 3 3 3 3 3 3 3 3 3 3 3 3 3 3 3 3 3 3 3 3 3 3 3 3 3 3 3 3 3 3 3 3 3 3 3 3 3 3 3 3 3 3 3 3 3 3 3 3 3 3 3 3 3 3 3 3 3 3 3 3 3 3 3 3 3 3 3 3 3 3 3 3 3 3 3 3 3 3 3 3 3 3 3 3 3 3 3 3 3 3 3 3 3 3 3 3 3 3 3 3 3 3 3 3 3 3 3 3 3 3 3 3 3 3 3 3 3 3 3 3 3 3 3 3 3 3 3 3 3 3 3 3 3 3 3 3 3 3 3 3 3 3 3 3 3 3 3 3 3 3 3 3 3 3 3 3 3 3 3 3 3 3 3 3 3 3 3 3 3 3 3 3 3 3 3 3 3 3 3 3 3 3 3 3 3 3 3 3 3 3 3 3 3 3 3 3 3 3 3 3 3 3 3 3 3 3 3 3 3 3 3 3 3 3 3 3 3 3 3 3 3 3 3 3 3 3 3 3 3 3 3 3 3 3 3 3 3 3 3 3 3 3 3 3 3 3 3 3 3 3 3 3 3 3 3 3 3 3 3 3 3 3 3 3 3 3 3 3 3 3 3 3 3 3 3 3 3 3 3 3 3 3 3 3 3 3 3 3 3 3 3 3 3 3 3 3 3 3 3 3 3 3 3 3 3 3 3 3 3 3 3 3 3 3 3 3 3 3 3 3 3 3 3 3 3 3 3 3 3 3 3 3 3 3 3 3 3 3 3 3 3 3 3 3 3 3 3 3 3 3 3 3 3 3 3 3 3 3 3 3 3 3 3 3 3 3 3 3 3 3 3 3 3 3 3 3 3 3 3 3 3 3 3 3 3 3 3 3 3 3 3 3 3 3 3 3 3 3 3 3 3 3 3 3 3 3 3 3 3 3 3 3 3 3 3 3 3 3 3 3 3 3 3 3 3 3 3 3 3 3 3 3 3 3 3 3 3 3 3 3 3 3 3 3 3 3 3 3 3 3 3 3 3 3 3 3 3 3 3 3 3 3 3 3 3 3 3 3 3 3 3 3 3 3 3 3 3 3 3 3 3 3 3 3 3 3 3 3 3 3 3 3 3 3 3 3 3 3 3 3 3 3 3 3 3 3 3 3 3 3 3 3 3 3 3 3 3 3 3 3 3 3 3 3 3 3 3 3 3 3 3 3 3 3 3 3 3 3 3 3 3 3 3 3 3 3 3 3 3 3 3 3 3 3 3 3 3 3 3 3 3 3 3 3 3 3 3 3 3 3 3 3 3 3 3 3 3 3 3 3 3 3 3 3 3 3 3 3 3 3 3 3 3 3 3 3 3 3 3 3 3 3 3 3 3 3 3 3 3 3 3 3 3 3 3 3 3 3 3 3 3 3 3 3 3 3 3 3 3 3 3 3 3 3 3 3 3 3 3 3 3 3 3 3 3 3 3 3 3 3 3 3 3 3 3 3 3 3 3 3 3 3 3 3 3 3 3 3 3 3 3 3 3 3 3 3 3 3 3 3 3 3 3 3 3 3 3 3 3 3 3 3 3 3 3 3 3 3 3 3 3 3 3 3 3 3 3 3 3 3 3 3 3 3 3 3 3 3 3 3 3 3 3 3 3 3 3 3 3 3 3 3 3 3 3 3 3 3 3 3 3 3 3 3 3 3 3 3 3 3 3 3 3 3 3 3 3 3 3 3 3 3 3 3 3 3 3 3 3 3 3 3 3 3 3 3 3 3 3 3 3 3 3 3 3 3 3 3 3 3 3 3 3 3 3 3 3 3 3 3 3 3 3 3 3 3 3 3 3 3 3 3 3 3 3 3 3 3 3 3 3 3 3 3 3 3 3 3 3 3 3 3 3 3 3 3 3 3 3 3 3 3 3 3 3 3 3 3 3 3 3 3 3 3 3 3 3 3 3 3 3 3 3 3 3 3 3 3 3 3 3 3 3 3 3 3 3 3 3 3 3 3 3 3 3 3 3 3 3 3 3 3 3 3 3 3 3 3 3 3 3 3 3 3 3 3 3 3 3 3 3 3 3 3 3 3 3 3 3 3 3 3 3 3 3 3 3 3 3 3 3 3 3 3 3 3 3 3 3 3 3 3 3 3 3 3 3 3 3 3 3 3 3 3 3 3 3 3 3 3 3 3 3 3 3 3 3 3 3 3 3 3 3 3 3 3 3 3 3 3 3 3 3 3 3 3 3 3 3 3 3 3 3 3 3 3 3 3 3 3 3 3 3 3 3 3 3 3 3 3 3 3 3 3 3 3 3 3 3 3 3 3 3 3 3 3 3 3 3 3 3 3 3 3 3 3 3 3 3 3 3 3 3 3 3 3 3 3 3 3 3 3 3 3 3 3 3 3 3 3 3 3 3 3 3 3 3 3 3 3 3 3 3 3 3 3 3 3 3 3 3 3 3 3 3 3 3 3 3 3 3 3 3 3 3 3 3 3 3 3 3 3 3 3 3 3 3 3 3 3 3 3 3 3 3 3 3 3 3 3 3 3 3 3 3 3 3 3 3 3 3 3 3 3 3 3 3 3 3 3 3 3 3 3 3 3 3 3 3 3 3 3 3 3 3 3 3 3 3 3 3 3 3 3 3 3 3 3 3 3 3 3 3 3 3 3 3 3 3 3 3 3 3 3 3 3 3 3 3 3 3 3 3 3 3 3 3 3 3 3 3 3 3 3 3 3 3 3 3 3 3 3 3 3 3 3 3 3 3 3 3 3 3 3 3 3 3 3 3 3 3 3 3 3 3 3 3 3 3 3 3 3 3 3 3 3 3 3 3 3 3 3 3 3 3 3 3 3 3 3 3 3 3 3 3 3 3 3 3 3 3 3 3 3 3 3 3 3 3 3 3 3 3 3 3 3 3 3 3 3 3 3 3 3 3 3 3 3 3 3 3 3 3 3 3 3 3 3 3 3 3 3 3 3 3 3 3 3 3 3 3 3 3 3 3 3 3 3 3 3 3 3 3 3 3 3 3 3 3 3 3 3 3 3 3 3 3 3 3 3 3 3 3 3 3 3 3 3 3 3 3 3 3 3 3 3 3 3 3 3 3 3 3 3 3 3 3 3 3 3 3 3 3 3 3 3 3 3 3 3 3 3 3 3 3 3 3 3 3 3 3 3 3 3 3 3 3 3 3 3 3 3 3 3 3 3 3 3 3 3 3 3 3 3 3 3 3 3 3 3 3 3 3 3 3 3 3 3 3 3 3 3 3 3 3 3 3 3 3 3 3 3 3 3 3 3 3 3 3 3 3 3 3 3 3 3 3 3 3 3 3 3 3 3 3 3 3 3 3 3 3 3 3 3 3 3 3 3 3 3 3 3 3 3 3 3 3 3 3 3 3 3 3 3 3 3 3 3 3 3 3 3 3 3 3 3 3 3 3 3 3 3 3 3 3 3 3 3 3 3 3 3 3 3 3 3 3 3 3 3 3 3 3 3 3 3 3 3 3 3 3 3 3 3 3 3 3 3 3 3 3 3 3 3 3 3 3 3 3 3 3 3 3 3 3 3 3 3 3 3 3 3 3 3 3 3 3 3 3 3 3 3 3 3 3 3 3 3 3 3 3 3 3 3 3 3 3 3 3 3 3 3 3 3 3 3 3 3 3 3 3 3 3 3 3 3 3 3 3 3 3 3 3 3 3 3 3 3 3 3 3 3 3 3 3 3 3 3 3 3 3 3 3 3 3 3 3 3 3 3 3 3 3 3 3 3 3 3 3 3 3 3 3 3 3 3 3 3 3 3 3 3 3 3 3 3 3 3 3 3 3 3 3 3 3 3 3 3 3 3 3 3 3 3 3 3 3 3 3 3 3 3 3 3 3 3 3 3 3 3 3 3 3 3 3 3 3 3 3 3 3 3 3 3 3 3 3 3 3 3 3 3 3 3 3 3 3 3 3 3 3 3 3 3 3 3 3 3 3 3 3 3 3 3 3 3 3 3 3 3 3 3 3 3 3 3 3 3 3 3 3 3 3 3 3 3 3 3 3 3 3 3 3 3 3 3 3 3 3 3 3 3 3 3 3 3 3 3 3 3 3 3 3 3 3 3 3 3 3 3 3 3 3 3 3 3 3 3 3 3 3 3 3 3 3 3 3 3 3 3 3 3 3 3 3 3 3 3 3 3 3 3 3 3 3 3 3 3 3 3 3 3 3 3 3 3 3 3 3 3 3 3 3 3 3 3 3 3 3 3 3 3 3 3 3 3 3 3 3 3 3 3 3 3 3 3 3 3 3 3 3 3 3 3 3 3 3 3 3 3 3 3 3 3 3 3 3 3 3 3 3 3 3 3 3 3 3 3 3 3 3 3 3 3 3 3 3 3 3 3 3 3 3 3 3 3 3 3 3 3 3 3 3 3 3 3 3 3 3 3 3 3 3 3 3 3 3 3 3 3 3 3 3 3 3 3 3 3 3 3 3 3 3 3 3 3 3 3 3 3 3 3 3 3 3 3 3 3 3 3 3 3 3 3 3 3 3 3 3 3 3 3 3 3 3 3 3 3 3 3 3 3 3 3 3 3 3 3 3 3 3 3 3 3 3 3 3 3 3 3 3 3 3 3 3 3 3 3 3 3 3 3 3 3 3 3 3 3 3 3 3 3 3 3 3 3 3 3 3 3 3 3 3 3 3 3 3 3 3 3 3 3 3 3 3 3 3 3 3 3 3 3 3 3 3 3 3 3 3 3 3 3 3 3 3 3 3 3 3 3 3 3 3 3 3 3 3 3 3 3 3 3 3 3 3 3 3 3 3 3 3 3 3 3 3 3 3 3 3 3 3 3 3 3 3 3 3 3 3 3 3 3 3 3 3 3 3 3 3 3 3 3 3 3 3 3 3 3 3 3 3 3 3 3 3 3 3 3 3 3 3 3 3 3 3 3 3 3 3 3 3 3 3 3 3 3 3 3 3 3 3 3 3 3 3 3 3 3 3 3 3 3 3 3 3 3 3 3 3 3 3 3 3 3 3 3 3 3 3 3 3 3 3 3 3 3 3 3 3 3 3 3 3 3 3 3 3 3 3 3 3 3 3 3 3 3 3 3 3 3 3 3 3 3 3 3 3 3 3 3 3 3 3 3 3 3 3 3 3 3 3 3 3 3 3 3 3 3 3 3 3 3 3 3 3 3 3 3 3 3 3 3 3 3 3 3 3 3 3 3 3 3 3 3 3 3 3 3 3 3 3 3 3 3 3 3 3 3 3 3 3 3 3 3 3 3 3 3 3 3 3 3 3 3 3 3 3 3 3 3 3 3 3 3 3 3 3 3 3 3 3 3 3 3 3 3 3 3 3 3 3 3 3 3 3 3 3 3 3 3 3 3 3 3 3 3 3 3 3 3 3 3 3 3 3 3 3 3 3 3 3 3 3 3 3 3 3 3 3 3 3 3 3 3 3 3 3 3 3 3 3 3 3 3 3 3 3 3 3 3 3 3 3 3 3 3 3 3 3 3 3 3 3 3 3 3 3 3 3 3 3 3 3 3 3 3 3 3 3 3 3 3 3 3 3 3 3 3 3 3 3 3 3 3 3 3 3 3 3 3 3 3 3 3 3 3 3 3 3 3 3 3 3 3 3 3 3 3 3 3 3 3 3 3 3 3 3 3 3 3 3 3 3 3 3 3 3 3 3 3 3 3 3 3 3 3 3 3 3 3 3 3 3 3 3 3 3 3 3 3 3 3 3 3 3 3 3 3 3 3 3 3 3 3 3 3 3 3 3 3 3 3 3 3 3 3 3 3 3 3 3 3 3 3 3 3 3 3 3 3 3 3 3 3 3 3 3 3 3 3 3 3 3 3 3 3 3 3 3 3 3 3 3 3 3 3 3 3 3 3 3 3 3 3 3 3 3 3 3 3 3 3 3 3 3 3 3 3 3 3 3 3 3 3 3 3 3 3 3 3 3 3 3 3 3 3 3 3 3 3 3 3 3 3 3 3 3 3 3 3 3 3 3 3 3 3 3 3 3 3 3 3 3 3 3 3 3 3 3 3 3 3 3 3 3 3 3 3 3 3 3 3 3 3 3 3 3 3 3 3 3 3 3 3 3 3 3 3 3 3 3 3 3 3 3 3 3 3 3 3 3 3 3 3 3 3 3 3 3 3 3 3 3 3 3 3 3 3 3 3 3 3 3 3 3 3 3 3 3 3 3 3 3 3 3 3 3 3 3 3 3 3 3 3 3 3 3 3 3 3 3 3 3 3 3 3 3 3 3 3 3 3 3 3 3 3 3 3 3 3 3 3 3 3 3 3 3 3 3 3 3 3 3 3 3 3 3 3 3 3 3 3 3 3 3 3 3 3 3 3 3 3 3 3 3 3 3 3 3 3 3 3 3 3 3 3 3 3 3 3 3 3 3 3 3 3 3 3 3 3 3 3 3 3 3 3 3 3 3 3 3 3 3 3 3 3 3 3 3 3 3 3 3 3 3 3 3 3 3 3 3 3 3 3 3 3 3 3 3 3 3 3 3 3 3 3 3 3 3 3 3 3 3 3 3 3 3 3 3 3 3 3 3 3 3 3 3 3 3 3 3 3 3 3 3 3 3 3 3 3 3 3 3 3 3 3 3 3 3 3 3 3 3 3 3 3 3 3 3 3 3 3 3 3 3 3 3 3 3 3 3 3 3 3 3 3 3 3 3 3 3 3 3 3 3 3 3 3 3 3 3 3 3 3 3 3 3 3 3 3 3 3 3 3 3 3 3 3 3 3 3 3 3 3 3 3 3 3 3 3 3 3 3 3 3 3 3 3 3 3 3 3 3 3 3 3 3 3 3 3 3 3 3 3 3 3 3 3 3 3 3 3 3 3 3 3 3 3 3 3 3 3 3 3 3 3 3 3 3 3 3 3 3 3 3 3 3 3 3 3 3 3 3 3 3 3 3 3 3 3 3 3 3 3 3 3 3 3 3 3 3 3 3 3 3 3 3 3 3 3 3 3 3 3 3 3 3 3 3 3 3 3 3 3 3 3 3 3 3 3 3 3 3 3 3 3 3 3 3 3 3 3 3 3 3 3 3 3 3 3 3 3 3 3 3 3 3 3 3 3 3 3 3 3 3 3 3 3 3 3 3 3 3 3 3 3 3 3 3 3 3 3 3 3 3 3 3 3 3 3 3 3 3 3 3 3 3 3 3 3 3 3 3 3 3 3 3 3 3 3 3 3 3 3 3 3 3 3 3 3 3 3 3 3 3 3 3 3 3 3 3 3 3 3 3 3 3 3 3 3 3 3 3 3 3 3 3 3 3 3 3 3 3 3 3 3 3 3 3 3 3 3 3 3 3 3 3 3 3 3 3 3 3 3 3 3 3 3 3 3 3 3 3 3 3 3 3 3 3 3 3 3 3 3 3 3 3 3 3 3 3 3 3 3 3 3 3 3 3 3 3 3 3 3 3 3 3 3 3 3 3 3 3 3 3 3 3 3 3 3 3 3 3 3 3 3 3 3 3 3 3 3 3 3 3 3 3 3 3 3 3 3 3 3 3 3 3 3 3 3 3 3 3 3 3 3 3 3 3 3 3 3 3 3 3 3 3 3 3 3 3 3 3 3 3 3 3 3 3 3 3 3 3 3 3 3 3 3 3 3 3 3 3 3 3 3 3 3 3 3 3 3 3 3 3 3 3 3 3 3 3 3 3 3 3 3 3 3 3 3 3 3 3 3 3 3 3 3 3 3 3 3 3 3 3 3 3 3 3 3 3 3 3 3 3 3 3 3 3 3 3 3 3 3 3 3 3 3 3 3 3 3 3 3 3 3 3 3 3 3 3 3 3 3 3 3 3 3 3 3 3 3 3 3 3 3 3 3 3 3 3 3 3 3 3 3 3 3 3 3 3 3 3 3 3 3 3 3 3 3 3 3 3 3 3 3 3 3 3 3 3 3 3 3 3 3 3 3 3 3 3 3 3 3 3 3 3 3 3 3 3 3 3 3 3 3 3 3 3 3 3 3 3 3 3 3 3 3 3 3 3 3 3 3 3 3 3 3 3 3 3 3 3 3 3 3 3 3 3 3 3 3 3 3 3 3 3 3 3 3 3 3 3 3 3 3 3 3 3 3 3 3 3 3 3 3 3 3 3 3 3 3 3 3 3 3 3 3 3 3 3 3 3 3 3 3 3 3 3 3 3 3 3 3 3 3 3 3 3 3 3 3 3 3 3 3 3 3 3 3 3 3 3 3 3 3 3 3 3 3 3 3 3 3 3 3 3 3 3 3 3 3 3 3 3 3 3 3 3 3 3 3 3 3 3 3 3 3 3 3 3 3 3 3 3 3 3 3 3 3 3 3 3 3 3 3 3 3 3 3 3 3 3 3 3 3 3 3 3 3 3 3 3 3 3 3 3 3 3 3 3 3 3 3 3 3 3 3 3 3 3 3 3 3 3 3 3 3 3 3 3 3 3 3 3 3 3 3 3 3 3 3 3 3 3 3 3 3 3 3 3 3 3 3 3 3 3 3 3 3 3 3 3 3 3 3 3 3 3 3 3 3 3 3 3 3 3 3 3 3 3 3 3 3 3 3 3 3 3 3 3 3 3 3 3 3 3 3 3 3 3 3 3 3 3 3 3 3 3 3 3 3 3 3 3 3 3 3 3 3 3 3 3 3 3 3 3 3 3 3 3 3 3 3 3 3 3 3 3 3 3 3 3 3 3 3 3 3 3 3 3 3 3 3 3 3 3 3 3 3 3 3 3 3 3 3 3 3 3 3 3 3 3 3 3 3 3 3 3 3 3 3 3 3 3 3 3 3 3 3 3 3 3 3 3 3 3 3 3 3 3 3 3 3 3 3 3 3 3 3 3 3 3 3 3 3 3 3 3 3 3 3 3 3 3 3 3 3 3 3 3 3 3 3 3 3 3 3 3 3 3 3 3 3 3 3 3 3 3 3 3 3 3 3 3 3 3 3 3 3 3 3 3 3 3 3 3 3 3 3 3 3 3 3 3 3 3 3 3 3 3 3 3 3 3 3 3 3 3 3 3 3 3 3 3 3 3 3 3 3 3 3 3 3 3 3 3 3 3 3 3 3 3 3 3 3 3 3 3 3 3 3 3 3 3 3 3 3 3 3 3 3 3 3 3 3 3 3 3 3 3 3 3 3 3 3 3 3 3 3 3 3 3 3 3 3 3 3 3 3 3 3 3 3 3 3 3 3 3 3 3 3 3 3 3 3 3 3 3 3 3 3 3 3 3 3 3 3 3 3 3 3 3 3 3 3 3 3 3 3 3 3 3 3 3 3 3 3 3 3 3 3 3 3 3 3 3 3 3 3 3 3 3 3 3 3 3 3 3 3 3 3 3 3 3 3 3 3 3 3 3 3 3 3 3 3 3 3 3 3 3 3 3 3 3 3 3 3 3 3 3 3 3 3 3 3 3 3 3 3 3 3 3 3 3 3 3 3 3 3 3 3 3 3 3 3 3 3 3 3 3 3 3 3 3 3 3 3 3 3 3 3 3 3 3 3 3 3 3 3 3 3 3 3 3 3 3 3 3 3 3 3 3 3 3 3 3 3 3 3 3 3 3 3 3 3 3 3 3 3 3 3 3 3 3 3 3 3 3 3 3 3 3 3 3 3 3 3 3 3 3 3 3 3 3 3 3 3 3 3 3 3 3 3 3 3 3 3 3 3 3 3 3 3 3 3 3 3 3 3 3 3 3 3 3 3 3 3 3 3 3 3 3 3 3 3 3 3 3 3 3 3 3 3 3 3 3 3 3 3 3 3 3 3 3 3 3 3 3 3 3 3 3 3 3 3 3 3 3 3 3 3 3 3 3 3 3 3 3 3 3 3 3 3 3 3 3 3 3 3 3 3 3 3 3 3 3 3 3 3 3 3 3 3 3 3 3 3 3 3 3 3 3 3 3 3 3 3 3 3 3 3 3 3 3 3 3 3 3 3 3 3 3 3 3 3 3 3 3 3 3 3 3 3 3 3 3 3 3 3 3 3 3 3 3 3 3 3 3 3 3 3 3 3 3 3 3 3 3 3 3 3 3 3 3 3 3 3 3 3 3 3 3 3 3 3 3 3 3 3 3 3 3 3 3 3 3 3 3 3 3 3 3 3 3 3 3 3 3 3 3 3 3 3 3 3 3 3 3 3 3 3 3 3 3 3 3 3 3 3 3 3 3 3 3 3 3 3 3 3 3 3 3 3 3 3 3 3 3 3 3 3 3 3 3 3 3 3 3 3 3 3 3 3 3 3 3 3 3 3 3 3 3 3 3 3 3 3 3 3 3 3 3 3 3 3 3 3 3 3 3 3 3 3 3 3 3 3 3 3 3 3 3 3 3 3 3 3 3 3 3 3 3 3 3 3 3 3 3 3 3 3 3 3 3 3 3 3 3 3 3 3 3 3 3 3 3 3 3 3 3 3 3 3 3 3 3 3 3 3 3 3 3 3 3 3 3 3 3 3 3 3 3 3 3 3 3 3 3 3 3 3 3 3 3 3 3 3 3 3 3 3 3 3 3 3 3 3 3 3 3 3 3 3 3 3 3 3 3 3 3 3 3 3 3 3 3 3 3 3 3 3 3 3 3 3 3 3 3 3 3 3 3 3 3 3 3 3 3 3 3 3 3 3 3 3 3 3 3 3 3 3 3 3 3 3 3 3 3 3 3 3 3 3 3 3 3 3 3 3 3 3 3 3 3 3 3 3 3 3 3 3 3 3 3 3 3 3 3 3 3 3 3 3 3 3 3 3 3 3 3 3 3 3 3 3 3 3 3 3 3 3 3 3 3 3 3 3 3 3 3 3 3 3 3 3 3 3 3 3 3 3 3 3 3 3 3 3 3 3 3 3 3 3 3 3 3 3 3 3 3 3 3 3 3 3 3 3 3 3 3 3 3 3 3 3 3 3 3 3 3 3 3 3 3 3 3 3 3 3 3 3 3 3 3 3 3 3 3 3 3 3 3 3 3 3 3 3 3 3 3 3 3 3 3 3 3 3 3 3 3 3 3 3 3 3 3 3 3 3 3 3 3 3 3 3 3 3 3 3 3 3 3 3 3 3 3 3 3 3 3 3 3 3 3 3 3 3 3 3 3 3 3 3 3 3 3 3 3 3 3 3 3 3 3 3 3 3 3 3 3 3 3 3 3 3 3 3 3 3 3 3 3 3 3 3 3 3 3 3 3 3 3 3 3 3 3 3 3 3 3 3 3 3 3 3 3 3 3 3 3 3 3 3 3 3 3 3 3 3 3 3 3 3 3 3 3 3 3 3 3 3 3 3 3 3 3 3 3 3 3 3 3 3 3 3 3 3 3 3 3 3 3 3 3 3 3 3 3 3 3 3 3 3 3 3 3 3 3 3 3 3 3 3 3 3 3 3 3 3 3 3 3 3 3 3 3 3 3 3 3 3 3 3 3 3 3 3 3 3 3 3 3 3 3 3 3 3 3 3 3 3 3 3 3 3 3 3 3 3 3 3 3 3 3 3 3 3 3 3 3 3 3 3 3 3 3 3 3 3 3 3 3 3 3 3 3 3 3 3 3 3 3 3 3 3 3 3 3 3 3 3 3 3 3 3 3 3 3 3 3 3 3 3 3 3 3 3 3 3 3 3 3 3 3 3 3 3 3 3 3 3 3 3 3 3 3 3 3 3 3 3 3 3 3 3 3 3 3 3 3 3 3 3 3 3 3 3 3 3 3 3 3 3 3 3 3 3 3 3 3 3 3 3 3 3 3 3 3 3 3 3 3 3 3 3 3 3 3 3 3 3 3 3 3 3 3 3 3 3 3 3 3 3 3 3 3 3 3 3 3 3 3 3 3 3 3 3 3 3 3 3 3 3 3 3 3 3 3 3 3 3 3 3 3 3 3 3 3 3 3 3 3 3 3 3 3 3 3 3 3 3 3 3 3 3 3 3 3 3 3 3 3 3 3 3 3 3 3 3 3 3 3 3 3 3 3 3 3 3 3 3 3 3 3 3 3 3 3 3 3 3 3 3 3 3 3 3 3 3 3 3 3 3 3 3 3 3 3 3 3 3 3 3 3 3 3 3 3 3 3 3 3 3 3 3 3 3 3 3 3 3 3 3 3 3 3 3 3 3 3 3 3 3 3 3 3 3 3 3 3 3 3 3 3 3 3 3 3 3 3 3 3 3 3 3 3 3 3 3 3 3 3 3 3 3 3 3 3 3 3 3 3 3 3 3 3 3 3 3 3 3 3 3 3 3 3 3 3 3 3 3 3 3 3 3 3 3 3 3 3 3 3 3 3 3 3 3 3 3 3 3 3 3 3 3 3 3 3 3 3 3 3 3 3 3 3 3 3 3 3 3 3 3 3 3 3 3 3 3 3 3 3 3 3 3 3 3 3 3 3 3 3 3 3 3 3 3 3 3 3 3 3 3 3 3 3 3 3 3 3 3 3 3 3 3 3 3 3 3 3 3 3 3 3 3 3 3 3 3 3 3 3 3 3 3 3 3 3 3 3 3 3 3 3 3 3 3 3 3 3 3 3 3 3 3 3 3 3 3 3 3 3 3 3 3 3 3 3 3 3 3 3 3 3 3 3 3 3 3 3 3 3 3 3 3 3 3 3 3 3 3 3 3 3 3 3 3 3 3 3 3 3 3 3 3 3 3 3 3 3 3 3 3 3 3 3 3 3 3 3 3 3 3 3 3 3 3 3 3 3 3 3 3 3 3 3 3 3 3 3 3 3 3 3 3 3 3 3 3 3 3 3 3 3 3 3 3 3 3 3 3 3 3 3 3 3 3 3 3 3 3 3 3 3 3 3 3 3 3 3 3 3 3 3 3 3 3 3 3 3 3 3 3 3 3 3 3 3 3 3 3 3 3 3 3 3 3 
2 2 2 2 2 2 0 1 0 0 1 2 1 1 3 0 2 2 2 2 0 2 1 3 2 0 0 1 1 0 0 0 1 1 2 2 2 1 2 2 3 1 2 1 0 2 1 1 1 0 1 2 2 2 0 3 1 3 0 1 0 3 0 2 2 3 1 1 0 2 2 3 0 0 1 1 2 0 1 0 3 1 3 0 0 1 2 3 3 2 2 0 0 3 1 0 2 2 3 3 2 3 1 1 1 1 3 2 2 1 1 0 0 2 2 2 2 0 1 1 2 3 3 3 2 1 1 1 1 0 0 0 1 0 3 3 1 0 0 0 0 3 0 0 0 0 0 3 3 1 3 2 3 1 0 3 0 2 0 2 0 1 2 0 1 0 1 2 3 1 1 0 2 0 2 2 2 3 0 0 3 2 0 2 2 2 3 3 1 0 1 2 1 1 2 3 0 0 0 1 3 1 1 3 2 0 2 0 0 1 1 2 2 2 2 1 2 2 1 1 2 1 1 1 0 2 1 2 0 2 1 0 1 3 2 2 2 2 3 0 2 0 1 2 2 2 2 0 3 0 0 2 2 1 1 2 0 2 0 2 2 0 1 2 1 0 2 1 1 3 2 0 3 2 0 1 1 2 2 2 1 0 1 2 1 2 1 1 1 2 2 3 0 0 0 2 0 2 0 0 1 2 1 2 1 0 1 2 1 3 2 1 0 2 2 1 0 0 2 0 2 1 0 1 2 3 0 1 0 2 1 1 1 3 1 1 0 2 1 2 3 1 2 1 1 1 3 0 3 1 1 1 1 2 2 3 1 2 2 1 2 2 2 2 0 3 3 0 0 0 1 0 1 2 2 0 0 1 2 1 2 1 1 1 1 0 0 0 1 0 0 0 1 0 2 0 3 3 3 1 1 1 0 1 1 0 0 1 2 2 2 1 2 0 2 0 1 1 0 2 2 0 2 2 1 0 2 0 0 2 0 1 1 0 2 3 2 3 0 3 2 0 1 2 2 2 0 0 0 0 2 3 0 0 1 0 2 0 1 1 3 2 3 2 0 2 1 1 2 0 0 1 2 2 2 3 1 2 3 3 2 2 0 3 1 0 2 0 2 3 0 0 1 1 0 3 3 3 2 2 3 1 3 2 0 1 3 0 3 2 0 0 2 0 3 2 3 3 3 2 0 3 0 2 2 2 2 0 3 1 2 3 2 2 3 2 2 0 2 1 3 0 3 2 2 2 2 2 2 2 2 0 2 2 1 2 0 1 0 2 0 0 0 0 1 0 2 1 2 0 3 0 1 0 3 3 2 1 1 2 2 1 2 1 2 0 2 0 1 2 2 1 2 2 3 1 0 1 1 0 2 0 2 0 0 3 1 1 0 1 3 0 1 1 3 1 2 0 0 2 2 0 0 0 0 2 2 2 2 2 0 0 0 1 3 2 2 0 1 1 2 1 2 1 3 1 2 2 1 0 0 2 0 2 1 1 0 0 2 2 3 3 0 0 0 1 2 1 1 3 2 0 0 2 2 2 2 0 1 2 0 1 2 1 2 2 2 1 0 2 1 2 3 0 0 1 2 2 1 2 2 0 0 1 2 2 2 0 0 2 2 0 1 2 2 1 2 0 1 0 2 1 2 0 0 2 2 2 3 1 0 1 2 2 3 0 3 2 2 1 0 0 0 1 1 1 0 0 2 1 1 0 2 0 0 0 3 2 2 2 2 0 3 2 0 1 2 2 2 2 2 2 2 0 0 1 0 0 2 0 0 1 1 0 3 1 2 2 1 0 2 0 1 2 2 1 2 1 1 2 0 2 0 2 0 0 0 0 0 2 2 2 2 2 2 2 0 0 2 1 1 2 1 1 1 2 2 1 1 3 1 2 0 1 1 1 0 1 1 1 2 1 2 0 2 2 1 0 1 2 2 2 2 1 0 3 0 3 2 2 2 1 1 2 2 0 0 0 1 2 0 0 1 3 1 3 2 0 1 0 0 0 2 1 0 1 3 2 0 2 2 2 2 2 3 2 3 3 0 2 0 1 2 1 0 3 1 1 1 3 2 0 1 3 2 1 1 3 2 2 2 3 2 2 2 3 2 1 0 2 1 0 3 2 1 2 2 2 3 3 2 0 3 3 2 0 2 2 2 0 1 0 0 1 0 0 0 2 0 1 2 0 3 2 1 3 2 1 2 1 2 2 2 2 1 2 1 2 2 2 1 0 0 0 0 2 2 3 1 1 0 2 2 2 2 3 2 3 1 3 2 2 0 2 2 2 2 2 3 0 3 2 3 1 0 1 2 0 2 2 1 2 1 0 1 0 0 2 2 1 0 1 2 1 0 1 0 2 0 2 0 0 3 2 0 0 1 1 1 2 2 1 3 1 1 2 0 1 0 0 2 0 0 2 0 0 1 2 0 2 0 2 1 2 2 2 1 2 1 2 2 0 1 1 1 2 1 1 0 0 2 2 0 1 2 0 1 2 0 0 2 0 0 0 2 1 2 1 2 2 1 2 1 0 0 2 2 0 2 0 2 1 1 1 0 2 2 0 0 1 1 3 0 1 1 1 1 0 3 3 1 3 2 0 2 2 1 0 0 0 3 0 0 0 1 0 1 1 1 2 2 1 0 1 0 0 0 3 1 0 0 0 0 2 2 0 2 2 1 0 0 2 0 2 2 1 0 2 1 1 0 2 1 1 2 0 1 3 2 0 1 0 1 1 0 0 2 0 2 0 1 2 0 2 2 1 1 1 0 0 1 2 2 0 1 1 0 2 0 2 2 0 2 2 1 2 1 0 0 2 1 0 1 1 0 1 0 0 0 0 2 0 2 0 1 3 3 0 1 2 2 0 0 0 0 2 3 3 3 1 0 0 2 1 1 1 1 1 3 0 2 2 2 2 0 1 2 0 1 3 3 3 2 1 0 1 0 0 0 0 0 0 1 0 1 3 1 3 2 0 0 0 0 0 1 1 2 0 1 2 2 1 0 0 2 1 3 1 2 1 2 2 2 1 2 0 1 1 2 2 2 1 1 0 0 2 2 0 0 3 3 1 2 0 2 2 1 1 2 2 2 2 1 2 1 0 1 3 1 1 2 0 0 1 2 0 3 1 2 3 0 0 3 2 2 2 0 1 2 0 0 2 0 0 0 0 0 2 1 0 1 1 0 0 2 1 0 3 0 0 1 1 2 2 1 3 0 0 1 2 1 1 1 1 0 2 1 2 2 2 2 2 0 1 1 3 0 0 2 0 0 1 2 0 2 0 0 0 0 3 2 2 1 1 0 0 2 1 0 2 2 0 2 0 0 0 0 2 1 2 2 2 2 1 2 2 1 2 0 1 1 2 2 1 0 1 0 0 1 2 1 0 0 1 1 0 1 3 0 0 0 1 3 1 1 1 1 1 2 1 1 0 0 2 1 1 0 0 0 1 1 1 0 0 0 0 2 0 1 2 1 1 2 1 1 2 2 1 1 1 1 0 0 2 1 2 1 0 3 2 1 0 1 2 2 2 0 2 2 0 0 2 3 1 1 3 1 3 1 0 0 0 0 2 0 0 0 0 1 2 0 1 1 0 2 2 2 2 3 2 0 0 0 0 1 2 0 2 1 1 2 2 0 1 0 1 0 0 0 2 2 2 1 2 1 2 3 0 2 1 0 0 0 0 2 2 1 0 0 1 2 2 0 3 1 0 0 1 1 2 1 1 1 2 1 1 0 1 1 2 1 2 2 0 0 2 0 0 2 0 2 1 1 1 1 0 2 2 1 2 2 1 0 2 2 3 3 1 1 1 2 0 2 0 0 0 0 0 0 3 3 0 1 2 1 3 0 0 1 1 2 2 0 2 2 1 0 1 0 1 0 2 3 1 2 3 1 2 3 0 1 3 0 2 0 2 1 3 1 3 3 3 1 2 2 2 1 0 3 0 0 0 0 1 3 2 0 1 2 1 2 1 1 0 1 2 1 3 1 1 2 0 2 0 0 0 2 2 2 1 0 1 1 0 1 0 1 0 2 1 1 3 0 0 1 2 0 2 2 2 2 2 2 0 2 3 3 0 0 0 3 2 2 2 1 2 3 0 1 0 2 3 1 0 1 0 3 3 2 3 1 0 2 1 1 1 2 3 1 2 2 2 3 2 2 2 1 1 2 2 2 1 2 2 1 0 3 2 0 2 2 3 0 0 2 2 2 1 0 3 0 0 0 2 2 2 2 3 3 2 2 1 3 3 2 1 1 0 0 3 1 2 0 3 1 0 0 0 2 0 2 0 1 0 2 0 0 2 1 2 2 1 2 2 2 2 3 0 2 1 0 2 2 1 2 1 0 2 1 1 0 1 1 3 3 2 2 2 2 2 2 0 2 2 1 1 1 2 1 1 1 0 3 1 3 0 2 2 2 2 0 0 0 2 2 2 2 0 0 2 1 2 0 0 1 3 0 1 2 0 1 1 0 2 2 0 2 0 2 1 2 2 2 3 0 2 1 1 2 1 1 0 2 0 0 2 1 2 0 1 1 1 2 2 2 2 0 3 1 0 2 2 2 2 2 2 2 0 2 2 0 0 0 3 0 2 1 1 1 0 3 1 0 1 1 2 0 0 1 1 2 0 3 0 2 0 2 0 0 3 3 0 1 0 2 0 2 1 1 2 1 0 1 2 2 2 1 0 2 0 0 0 3 2 1 2 1 1 0 2 2 1 1 0 2 2 0 1 2 0 0 0 0 2 0 0 2 1 0 2 0 0 2 2 0 3 2 2 0 1 2 2 0 2 2 2 1 1 2 0 3 2 3 0 2 3 1 2 2 2 0 0 0 2 1 3 2 0 1 3 2 2 0 1 3 2 0 1 1 0 0 1 2 2 0 0 2 1 1 1 0 1 1 1 0 2 1 2 0 2 1 1 0 3 2 1 1 3 0 1 2 1 2 2 1 1 2 0 1 2 2 2 0 1 1 2 0 1 2 2 0 1 1 2 1 0 0 1 3 1 0 0 1 2 1 1 1 0 3 3 1 0 3 2 2 2 0 1 1 0 3 0 1 0 1 0 2 2 2 0 2 0 1 3 2 1 1 3 2 1 2 2 1 2 0 0 2 2 3 0 2 1 3 2 2 0 0 0 0 0 1 1 0 0 2 0 2 3 2 1 1 1 2 2 3 1 0 0 2 2 1 2 2 1 1 0 0 3 3 0 2 2 0 0 1 2 1 2 0 2 2 1 1 3 0 2 2 0 0 0 2 2 1 2 2 2 2 0 0 2 2 1 0 2 2 2 2 1 2 1 1 2 1 2 0 1 2 0 0 1 2 2 2 0 2 1 1 1 2 2 2 0 1 2 1 1 0 2 1 1 2 0 1 1 0 0 0 0 1 3 1 0 0 0 0 0 1 2 0 2 1 0 1 0 0 1 1 2 2 1 0 0 0 0 0 2 2 0 2 3 2 2 2 1 2 2 0 1 1 0 1 1 0 1 0 1 0 0 2 1 1 0 1 3 0 0 0 0 2 0 0 1 1 0 0 1 1 2 0 1 0 2 2 2 0 2 2 1 3 1 1 2 2 0 2 2 2 0 2 0 2 1 0 2 2 1 1 0 3 2 2 0 2 1 3 2 3 0 2 0 2 1 0 1 1 0 1 3 2 2 1 1 2 1 1 3 2 1 1 0 3 1 3 2 2 2 3 1 1 2 1 2 2 1 0 3 2 1 2 2 3 0 2 2 0 2 0 2 1 2 1 1 2 2 2 2 1 0 2 0 3 1 2 3 3 1 1 0 0 0 2 0 3 1 0 0 2 0 1 1 0 1 1 1 0 3 0 0 2 2 2 1 1 3 0 1 0 0 1 2 1 1 1 0 2 2 3 2 0 3 3 1 1 2 2 0 0 0 2 0 2 0 1 1 2 2 2 2 2 1 0 1 0 1 1 1 1 2 0 3 0 1 0 0 0 0 0 2 2 1 2 1 1 3 0 2 2 0 2 0 2 2 1 1 1 2 0 1 0 2 1 2 2 0 0 3 1 0 2 0 2 1 1 2 3 1 0 1 0 0 0 2 1 1 2 2 1 1 2 2 0 0 0 0 0 2 0 1 0 2 0 0 0 1 2 1 2 2 2 1 0 2 2 2 2 1 1 2 2 2 1 1 1 2 2 0 3 3 0 0 2 2 0 1 2 0 0 2 0 2 3 0 1 2 1 1 1 0 2 2 2 0 0 0 0 0 0 0 2 0 2 1 0 1 0 2 1 1 0 2 3 3 1 2 3 2 1 1 0 1 2 1 0 2 0 2 0 1 2 1 1 1 0 0 2 2 1 0 2 1 1 0 2 0 2 0 1 2 1 0 0 0 0 2 1 1 2 2 1 0 0 0 0 0 1 1 0 1 2 0 1 0 0 1 1 1 0 0 2 1 1 3 3 1 0 3 2 2 2 2 1 1 0 1 1 2 2 1 0 0 1 2 2 2 1 1 2 1 2 1 0 0 1 3 1 3 1 2 2 1 0 3 0 0 0 2 1 3 2 0 2 2 0 0 2 0 0 1 0 1 2 0 0 0 2 2 1 0 2 0 2 2 1 2 2 0 1 2 1 0 0 0 1 2 1 2 2 1 1 1 2 2 0 1 1 0 2 1 3 0 0 0 0 1 0 1 2 0 0 1 2 3 2 0 1 2 2 3 0 1 1 3 2 1 2 0 2 2 2 1 0 3 1 2 0 2 1 0 1 1 1 2 2 1 1 2 1 0 1 1 1 3 0 2 2 1 1 1 0 1 1 0 1 2 0 2 1 2 3 1 2 1 0 1 2 2 0 2 2 0 1 1 0 2 0 0 2 2 1 2 2 3 2 2 0 0 0 3 3 1 0 0 0 2 1 1 0 2 1 0 0 2 2 1 1 2 0 1 0 0 2 2 2 1 1 2 1 0 2 0 1 2 2 0 0 0 2 1 2 1 1 2 2 0 1 2 0 1 0 1 3 0 3 1 0 0 0 1 1 1 0 1 1 0 2 1 2 0 2 0 1 1 0 3 0 0 2 2 2 2 0 2 2 2 0 1 1 2 3 1 2 2 2 0 0 1 2 1 3 2 1 1 1 2 0 2 2 2 2 0 1 1 0 0 2 2 1 1 1 2 1 1 2 1 2 0 0 0 3 0 2 0 2 0 3 2 2 2 0 2 2 0 2 2 1 2 0 2 2 0 1 2 2 2 1 2 2 2 2 0 1 2 1 0 1 2 2 1 1 1 1 2 1 0 0 0 0 1 2 1 1 0 2 0 2 2 0 2 1 1 0 1 0 0 2 2 0 1 2 2 2 2 1 2 0 0 1 0 1 0 2 1 1 1 0 2 0 2 1 1 1 1 2 0 0 0 0 0 0 0 2 2 2 3 0 2 0 1 2 3 1 2 0 3 2 1 0 2 2 0 1 0 0 3 3 1 3 2 2 1 1 1 3 0 0 3 3 3 3 2 2 3 3 2 2 2 0 1 3 3 3 1 1 2 2 2 2 2 1 1 3 1 0 1 0 1 3 2 1 2 1 0 1 1 1 2 0 0 0 0 1 2 2 0 0 1 3 0 2 3 3 0 3 2 1 2 3 0 2 2 1 2 1 2 2 1 0 2 2 2 1 2 3 0 3 2 0 1 2 1 1 1 1 0 3 0 2 2 2 0 1 3 3 2 2 1 1 2 2 0 1 2 1 1 0 1 1 0 0 1 1 3 0 0 2 3 1 0 0 2 3 0 2 2 2 0 2 0 1 2 0 0 2 0 0 1 1 1 1 0 2 0 2 2 2 1 0 1 2 2 2 2 2 0 1 2 0 2 1 1 2 0 1 2 0 1 2 2 2 0 2 1 2 0 2 1 1 0 3 2 2 1 1 1 1 1 2 0 2 2 1 2 0 1 0 1 0 2 2 2 1 1 1 0 2 2 3 0 2 2 1 0 0 2 1 0 2 0 1 2 2 2 2 1 2 2 0 2 0 1 2 2 0 0 0 2 0 2 0 2 2 2 0 0 3 0 0 1 1 1 1 2 1 1 3 0 2 3 3 2 1 2 2 3 1 0 2 2 1 3 1 1 1 3 0 0 3 3 1 1 1 1 2 2 2 1 2 0 0 2 2 3 2 1 3 2 2 0 3 2 1 2 1 2 0 0 1 2 0 3 2 3 0 2 0 2 3 1 2 0 0 0 3 1 2 1 0 3 3 0 0 3 3 2 2 3 3 0 2 1 0 0 0 1 1 0 1 2 3 0 3 1 0 0 0 2 1 1 1 1 1 0 1 0 2 0 0 1 1 0 1 0 1 2 0 2 0 0 0 0 0 2 2 2 1 3 0 0 3 2 2 0 2 0 0 0 2 0 3 2 2 0 0 2 2 2 0 0 2 2 1 1 0 1 0 2 1 3 1 2 3 1 1 2 1 2 0 2 1 1 1 0 2 3 0 0 1 1 0 0 0 2 0 3 2 0 0 0 2 0 2 0 0 1 1 3 2 3 0 0 3 3 3 1 3 0 1 0 1 2 2 0 3 2 0 1 1 0 2 1 3 2 0 3 0 0 3 1 3 2 1 0 2 3 0 3 0 1 0 1 1 0 2 1 3 3 3 3 1 2 0 0 1 1 2 0 1 0 2 1 2 1 2 1 1 3 2 2 0 0 0 3 1 0 1 1 2 1 1 0 0 1 2 0 2 1 3 2 1 2 0 0 0 0 2 3 2 2 1 0 0 3 3 1 2 0 1 3 2 1 1 0 2 1 0 0 0 2 1 2 2 2 2 2 1 2 1 0 0 2 1 1 0 3 3 2 1 3 3 3 1 1 1 2 0 0 0 2 0 1 0 0 0 2 1 2 3 0 3 1 1 0 2 0 3 2 0 1 2 1 2 0 3 1 1 2 1 0 2 1 2 0 2 1 0 2 0 2 2 0 1 0 1 1 1 0 0 2 2 2 0 2 1 2 1 2 1 1 0 0 3 0 1 1 0 2 2 1 3 3 0 1 1 1 1 2 1 2 0 3 3 1 0 0 0 2 1 0 0 0 1 0 2 3 2 1 2 2 0 0 0 2 2 2 1 0 1 1 1 2 2 3 1 2 2 3 1 2 0 1 2 1 2 0 1 0 0 0 1 0 2 1 2 0 0 0 2 0 1 3 0 2 2 0 0 1 0 0 1 1 1 0 0 2 1 3 1 0 1 2 0 2 0 1 1 2 2 1 1 0 0 2 0 0 0 0 0 2 0 1 1 2 2 0 2 0 1 2 2 0 3 1 1 1 0 3 3 2 2 2 0 0 0 0 2 2 1 1 0 1 2 1 0 2 2 2 2 2 2 2 0 0 2 3 1 0 1 1 0 0 0 2 0 0 0 2 2 2 1 1 2 2 2 2 1 2 1 1 2 1 2 0 1 0 0 2 2 2 0 3 0 2 3 1 2 2 1 2 2 3 2 1 0 2 2 2 3 0 3 1 2 1 0 1 3 2 2 3 1 2 1 2 3 0 3 2 3 0 0 2 2 3 1 2 2 1 0 2 2 0 1 2 3 2 1 2 3 1 0 1 2 1 2 2 2 1 0 1 2 0 2 2 2 1 2 2 2 1 2 2 0 2 0 1 2 0 1 0 0 2 0 3 3 2 0 1 0 1 3 2 0 1 2 1 3 1 0 1 3 0 0 3 1 0 0 1 1 0 2 0 2 1 1 0 2 2 1 0 2 2 0 0 1 2 2 1 2 1 2 0 2 0 0 1 1 3 2 0 2 1 3 2 1 0 2 1 0 2 2 0 0 3 1 0 2 2 1 1 1 0 1 0 0 0 0 0 2 0 1 1 0 1 1 3 0 1 0 0 0 1 0 2 2 1 1 0 3 0 3 3 1 0 0 2 1 1 1 3 2 3 1 0 0 0 1 1 0 3 3 1 1 1 3 2 2 0 0 1 1 0 0 0 2 1 0 2 1 2 1 0 2 2 2 1 1 1 2 1 1 2 0 1 3 0 1 2 1 2 0 0 1 0 1 1 0 0 1 2 0 1 0 2 1 2 1 1 1 1 1 0 2 0 0 1 2 1 1 2 0 0 2 0 1 2 0 1 0 0 1 1 0 1 0 0 1 0 2 1 0 0 1 3 2 0 3 1 3 3 1 3 3 0 0 0 2 0 2 0 0 0 2 2 2 2 0 2 3 0 0 2 3 0 3 1 0 2 2 2 2 0 2 2 1 1 0 3 1 1 0 0 0 1 0 0 1 1 1 0 0 2 0 0 0 0 2 2 1 2 1 2 2 0 1 0 1 0 2 2 1 2 0 0 0 2 2 2 1 0 1 3 0 0 1 0 2 0 1 1 1 1 0 0 0 0 0 2 1 0 0 2 0 0 1 1 1 2 0 0 0 0 2 1 0 2 2 3 1 2 1 0 1 0 1 0 2 0 1 1 2 0 1 0 0 1 2 0 0 0 0 2 1 0 2 3 0 3 0 0 1 1 0 0 2 0 1 0 1 0 0 1 1 1 0 0 0 2 0 1 1 2 1 0 1 0 0 2 2 0 2 0 2 2 2 3 3 3 1 1 1 0 2 2 3 0 1 2 2 2 2 2 0 0 1 3 1 1 1 2 1 0 0 2 2 1 0 2 2 1 1 2 2 0 0 1 2 0 2 2 0 2 3 2 1 1 1 0 2 1 3 1 2 2 0 1 0 0 0 0 0 0 0 2 2 0 0 3 2 0 0 2 2 0 0 0 0 0 3 0 0 2 2 2 2 1 0 1 0 0 0 1 1 2 2 0 0 2 0 1 1 3 1 2 1 0 1 1 0 2 0 1 2 1 3 3 2 1 0 2 2 1 2 2 1 0 0 2 2 2 3 2 1 1 0 1 1 2 1 0 0 1 0 2 1 3 0 2 1 1 2 0 0 0 0 1 1 1 2 2 2 0 1 2 2 1 2 3 2 2 0 2 1 0 1 1 0 2 2 2 1 0 1 2 2 2 0 0 0 1 1 2 0 1 3 2 0 1 1 2 1 3 1 1 2 2 0 0 1 0 2 0 0 2 0 1 2 2 2 0 1 2 2 0 1 1 2 1 1 0 2 2 0 1 2 2 1 1 0 0 2 2 2 1 0 2 1 1 2 0 0 0 0 0 1 1 3 3 0 0 1 1 0 3 2 1 1 1 0 2 3 1 3 1 0 0 0 0 3 1 2 2 1 0 3 0 0 2 1 2 3 3 1 3 3 3 3 0 3 3 2 2 3 2 1 2 2 0 1 2 1 0 1 0 3 2 2 1 1 2 2 2 2 2 3 2 2 2 3 0 2 2 2 2 2 2 2 2 3 3 1 2 2 0 0 3 0 1 2 2 1 0 1 2 3 2 2 2 0 2 1 1 3 0 1 2 2 0 0 0 1 1 2 1 2 1 1 1 0 3 2 1 3 0 0 0 1 1 0 0 3 0 1 1 3 0 2 1 3 1 3 2 1 2 3 1 0 2 3 0 1 1 0 2 2 3 2 2 1 2 0 0 0 2 0 0 3 2 3 0 2 3 2 2 1 0 2 0 2 0 1 1 2 2 0 2 0 0 3 0 2 0 1 2 3 2 3 2 2 2 1 1 2 2 1 0 1 1 2 2 1 2 0 2 1 2 2 1 2 0 2 1 2 1 0 1 2 2 2 1 0 2 2 1 0 1 2 2 2 2 1 2 1 1 0 2 2 2 0 2 3 3 3 3 2 1 0 0 0 2 3 1 0 1 0 0 2 2 2 0 0 2 2 3 3 1 1 0 0 0 2 1 2 0 0 3 3 1 3 2 0 2 2 3 1 3 2 2 1 1 1 2 1 1 3 0 0 3 1 1 1 2 1 1 0 1 0 0 0 1 1 2 2 3 2 2 1 3 1 2 0 0 1 0 3 1 1 0 1 3 1 0 2 1 2 0 0 0 1 2 0 0 0 0 3 0 0 2 1 2 0 1 2 1 2 1 0 1 2 1 1 0 1 0 1 0 0 1 0 2 1 0 2 1 2 1 3 2 1 1 0 2 0 1 2 2 2 2 1 2 2 1 2 1 2 1 1 2 3 2 2 0 0 0 0 0 0 0 0 1 1 0 2 3 1 0 0 2 1 0 2 1 1 2 0 1 0 3 1 0 0 1 3 0 2 2 2 1 2 3 3 0 1 0 2 0 0 0 0 1 1 2 1 1 2 0 1 1 0 0 1 2 1 2 1 1 1 1 1 0 1 2 2 1 1 1 1 2 2 2 2 1 2 3 1 0 2 2 0 0 2 2 0 2 1 0 1 0 1 1 2 2 2 2 1 1 1 1 1 2 0 0 3 2 0 1 2 2 0 2 0 2 1 0 1 2 1 2 0 1 0 0 2 0 2 2 0 2 2 0 2 1 0 1 0 1 1 2 0 3 2 0 1 1 1 1 2 1 2 2 1 2 1 1 3 2 3 0 2 2 3 3 0 2 2 2 2 0 0 0 0 2 1 2 3 0 2 0 0 0 0 0 0 2 0 0 3 3 2 2 1 1 0 2 2 0 2 0 1 0 2 2 2 1 0 2 2 1 2 0 1 0 2 1 1 2 2 2 2 2 3 1 0 2 3 2 2 0 2 0 1 2 0 2 2 2 0 0 2 0 0 3 1 1 1 1 1 2 1 1 2 1 2 2 0 2 1 1 2 3 2 2 1 1 1 0 0 0 1 1 2 0 1 2 2 2 0 2 3 1 2 2 2 2 1 2 1 2 0 0 2 2 1 1 2 1 1 3 0 1 1 1 0 1 1 1 0 2 2 0 0 0 0 0 1 3 1 1 0 1 0 1 0 1 1 1 2 1 1 1 0 0 3 0 0 1 1 1 2 1 0 1 1 1 1 2 1 2 1 1 1 0 0 1 0 1 2 0 0 1 0 1 0 0 1 2 0 2 1 1 0 1 0 0 2 1 0 2 0 2 2 1 1 1 1 0 0 1 1 3 1 2 0 0 0 0 3 0 0 0 1 0 0 0 2 2 2 0 0 2 0 2 2 2 0 3 1 1 3 2 0 2 2 2 2 0 0 2 3 3 1 0 1 1 3 0 0 2 1 1 0 2 2 2 1 0 1 3 3 1 2 1 1 1 0 2 1 2 2 1 2 2 2 1 0 2 2 2 0 1 1 2 2 2 1 2 1 2 2 0 1 1 2 1 1 2 2 2 2 1 0 0 0 0 0 2 1 3 2 1 2 0 0 1 1 1 0 0 0 0 2 0 2 2 0 0 0 0 0 1 1 1 2 1 0 0 2 1 2 2 2 3 0 0 0 0 1 2 1 2 0 3 2 2 2 2 1 2 1 1 1 1 1 2 0 2 1 1 0 1 2 2 1 2 1 0 0 0 2 0 1 3 0 2 1 1 0 0 0 2 2 2 2 0 2 0 0 1 1 1 2 0 0 0 1 1 2 0 2 1 1 0 0 0 0 0 0 1 3 2 1 1 1 1 1 1 2 1 2 3 1 1 0 0 2 2 3 3 1 0 0 0 2 3 1 2 2 2 0 0 0 0 2 1 3 1 2 0 1 1 1 0 1 0 1 1 2 0 2 0 2 0 2 1 3 0 1 0 1 1 0 3 2 2 1 1 0 1 2 1 0 0 2 0 2 2 2 1 1 0 1 1 2 3 2 3 0 0 1 1 1 0 0 1 1 0 0 0 2 2 2 0 1 3 1 1 1 0 2 2 2 1 0 1 1 2 1 1 2 2 0 0 0 2 1 2 0 0 0 1 2 1 0 0 1 2 0 0 2 2 3 0 1 0 0 0 1 0 0 1 0 0 0 0 1 2 0 0 1 1 1 3 0 1 0 2 2 1 0 0 1 2 1 1 1 1 2 1 0 1 1 3 2 2 0 0 1 1 1 0 2 0 1 0 2 1 1 2 2 1 1 2 1 0 2 1 2 1 1 2 0 1 1 1 0 0 0 1 2 3 2 3 1 1 1 0 0 1 0 1 1 1 2 2 2 0 0 0 1 2 0 0 0 0 0 2 0 0 2 2 0 0 0 0 1 0 2 0 0 2 1 1 0 1 1 1 1 2 1 1 2 2 1 0 1 1 0 1 0 1 0 1 0 0 2 1 2 1 0 0 1 0 2 0 0 1 2 2 1 2 2 2 0 2 2 0 2 0 2 0 0 0 1 2 2 2 0 0 1 1 2 1 0 0 1 0 1 0 0 0 1 0 0 0 0 0 1 0 2 2 0 0 0 2 1 2 2 1 2 0 0 0 1 0 1 1 0 2 2 1 2 0 0 0 2 1 2 0 0 0 0 1 0 2 1 0 1 0 1 0 1 0 1 1 1 1 0 0 1 0 1 1 0 1 0 0 1 2 1 2 0 0 1 1 1 1 0 0 2 0 0 0 1 2 0 2 0 0 0 0 0 2 0 2 1 1 0 1 2 2 2 2 2 1 1 2 2 1 2 2 1 0 0 0 1 1 2 1 1 1 0 1 2 0 0 1 0 0 1 2 1 2 1 1 1 1 1 2 2 2 1 1 2 1 0 2 0 2 1 1 3 1 0 2 2 0 1 1 0 2 2 1 2 1 2 2 1 2 1 1 1 0 0 2 1 1 1 2 0 0 0 0 1 1 0 1 1 1 0 2 1 1 0 0 0 2 1 0 2 1 2 1 2 0 0 1 1 2 0 2 2 0 0 0 1 0 2 0 0 1 0 1 1 2
[truncated: 235,171 more chars]
