# Supplementary material for: Assessing the gain of biological data integration in gene networks inference
Source: BMC Genomics. 2012 Oct 26;13(Suppl 6):S7. doi: 10.1186/1471-2164-13-S6-S7 (PMC3481449; doi:10.1186/1471-2164-13-S6-S7)
Supplement: Additional file 3 — Names of oligos. Name of each oligo in USP QC dataset samples. [file 1471-2164-13-S6-S7-S3.txt]

PFE0192	E18031_6
PFE0272	E20827_3
PFE0225	E18877_1
PFE0214	E18651_4
PFE0258	E20360_1
PFE0606	E714_15
PFF1886	F7915_1
PFF0067	F11738_1
PFF0367	F20673_1
PFF1686	F66030_3
PFF1346	F54003_1
PFF0819	F36648_2
PFF0467	F23644_4
PFF1450	F57655_2
PFF0809	F36380_1
PFF0511	F25016_1
PFF1712	F67192_1
PFF0870	F39343_3
PFF1637	F64125_2
PFF0483	F23940_2
PFF0101	F13309_2
PFF1826	F71130_4
PFF0961	F42117_4
PFF1620	F63632_3
PFM0802	M5804_3
PFM0091	M1661_1
PFM0462	M3816_2
PFM0294	M29681_1
PFM0525	M42687_2
PFM0582	M45177_10
PFM0415	M36754_19
PFM0252	M26245_1
PFM0169	M21665_1
PFM0497	M40872_1
PFM0499	M40872_5
PFM0670	M49091_1
PFM0324	M31208_9
PFM0024	M11377_3
PFM0019	M11356_1
PFM0187	M22455_1
PFM0042	M12812_3
PFM0044	M12812_6
PFN0072	N128_74
PFN0081	N128_88
PFN0030	N128_103
PFN0126	N130_31
PFN0135	N130_44
PFN0150	N131_2
PFB0094	B325
PFB0096	B327
PFB0100	B343
PFB0103	B347
PFB0106	B362
PFB0128	B405
PFB0131	B415
PFB0133	B418
PFB0135	B424
PFB0137	B427
PFB0139	B431
PFB0155	B464
PFB0158	B467
PFB0163	B476
PFB0166	B484
PFB0168	B489
PFB0186	B513
PFB0188	B516
PFB0191	B521
PFB0193	B527
PFB0195	B530
PFB0198	B536
PFD0046	D13568_2
PFD0050	D14936_1
PFD0055	D15909_10
PFD0058	D15909_5
PFD0079	D16785_4
PFD0082	D16785_6
PFD0085	D16785_9
PFD0087	D17715_10
PFD0092	D17715_109
PFD0094	D17715_110
PFD0112	D17715_16
PFD0115	D17715_20
PFD0118	D17715_25
PFD0121	D17715_28
PFD0124	D17715_32
PFD0126	D17715_37
PFD0143	D17715_67
PFD0145	D17715_7
PFD0147	D17715_76
PFD0149	D17715_8
PFD0151	D17715_81
PFD0153	D17715_89
PFE0210	E18550_2
PFE0213	E18651_3
PFE0218	E18737_1
PFE0223	E1884_3
PFE0226	E18877_2
PFE0228	E18957_1
PFE0249	E19870_1
PFE0251	E20152_1
PFE0257	E20313_1
PFE0260	E20360_12
PFE0265	E20424_1
PFE0267	E20514_1
PFE0293	E22156_1
PFE0299	E22468_1
PFE0302	E22504_2
PFE0309	E2283_4
PFE0314	E22930_2
PFE0318	E23098_1
PFE0353	E24637_1
PFE0361	E248_3
PFE0363	E24971_1
PFE0367	E25193_1
PFE0373	E25749_1
PFE0375	E25972_1
PFF0292	F18577_5
PFF0307	F19110_2
PFF0309	F19190_1
PFF0313	F19243_2
PFF0316	F19409_1
PFF0345	F20077_1
PFF0351	F20166_1
PFF0355	F20234_1
PFF0357	F20284_1
PFF0360	F20385_1
PFF0362	F20385_3
PFF0380	F20989_1
PFF0388	F21429_3
PFF0396	F21560_1
PFF0401	F21821_1
PFF0404	F21902_1
PFF0407	F21981_2
PFF0440	F22946_1
PFF0446	F23145_4
PFF0452	F23274_1
PFF0458	F23526_2
PFF0461	F23551_1
PFF0463	F23564_1
PFF1088	F45524_1
PFF1100	F45683_2
PFF1105	F45820_1
PFF1110	F46067_3
PFF1112	F46181_1
PFF1114	F46183_2
PFF1142	F4688_1
PFF1151	F47145_2
PFF1154	F47255_1
PFF1156	F47255_3
PFF1158	F47327_1
PFF1160	F47350_1
PFF1184	F48253_6
PFF1186	F48363_2
PFF1188	F48395_1
PFF1190	F48424_2
PFF1193	F48446_1
PFF1195	F48446_5
PFF1220	F49665_1
PFF1222	F49677_3
PFF1225	F49959_1
PFF1237	F50551_1
PFF1239	F50598_1
PFF1927	F960_2
PFF1931	F960_7
PFF1933	F9676_1
PFI0003	I10209_1
PFI0005	I1033_3
PFI0009	I10565_1
PFI0038	I1136_2
PFI0041	I11448_2
PFI0043	I11495_1
PFI0045	I11523_4
PFI0048	I1175_1
PFI0053	I11857_2
PFI0079	I12708_1
PFI0085	I12812_3
PFI0087	I12861_2
PFI0089	I12932_1
PFI0099	I13128_2
PFI0102	I13218_1
PFI0124	I13978_1
PFI0126	I14041_1
PFI0128	I14195_1
PFI0131	I1431_1
PFI0137	I14413_3
PFI0141	I14670_1
PFJ0122	J167_5
PFJ0124	J167_7
PFJ0128	J170_18
PFJ0150	J181_2
PFJ0153	J181_9
PFJ0179	J198_2
PFJ0184	J206_1
PFJ0186	J206_6
PFJ0188	J212_1
PFJ0190	J212_4
PFJ0197	J218_1
PFJ0220	J222_7
PFJ0228	J227_3
PFJ0231	J22_1
PFJ0238	J232_6
PFJ0242	J236_1
PFJ0262	J248_1
PFJ0267	J248_5
PFJ0271	J252_2
PFJ0273	J252_4
PFJ0275	J2541_2
PFK0357	Kn3479_1
PFK0369	Kn3690_1
PFK0371	Kn3698_1
PFK0373	Kn3698_4
PFK0375	Kn3744_1
PFK0378	Kn3773_1
PFK0408	Kn4447_1
PFK0410	Kn4524_1
PFK0412	Kn459_3
PFK0415	Kn4670_1
PFK0423	Kn4895_2
PFK0431	Kn5081_1
PFK0462	Kn585_3
PFK0466	Kn588_2
PFK0469	Kn5905_4
PFK0476	Kn603_2
PFK0484	Kn656_1
PFK0486	Kn657_2
PFK0519	Kn819_1
PFK0523	Kn8362_1
PFK0526	Kn8409_1
PFK0538	Kn906_1
PFK0541	Kn918_1
PFK0549	Kn945_1
PFK1038	Ks510_8
PFK1040	Ks51_11
PFK1042	Ks51_2
PFK1044	Ks51_4
PFK1046	Ks51_6
PFK1048	Ks532_3
PFK1074	Ks56_11
PFK1076	Ks56_16
PFK1078	Ks56_18
PFK1080	Ks56_23
PFK1085	Ks56_32
PFK1110	Ks624_12
PFK1113	Ks624_4
PFK1117	Ks625_14
PFK1119	Ks625_7
PFK1122	Ks646_2
PFK1144	Ks66_16
PFK1146	Ks66_3
PFK1149	Ks66_7
PFK1151	Ks68_13
PFK1155	Ks692_6
PFM0107	M17691_2
PFM0110	M18079_3
PFM0112	M18079_5
PFM0118	M1840_2
PFM0121	M18869_1
PFM0142	M196_6
PFM0144	M196_8
PFM0148	M19895_2
PFM0152	M20060_1
PFM0154	M20186_2
PFM0156	M20989_1
PFM0179	M22143_2
PFM0182	M22193_2
PFM0184	M22193_8
PFM0193	M22678_3
PFM0196	M2305_1
PFM0218	M24561_3
PFM0224	M24933_22
PFM0227	M24933_9
PFM0229	M25032_3
PFM0231	M2511_3
PFM0234	M25344_2
PFM0693	M50721_5
PFM0695	M51089_1
PFM0698	M51323_1
PFM0702	M5172_2
PFM0705	M52114_1
PFM0710	M52423_1
PFM0728	M53642_4
PFM0732	M53850_1
PFM0734	M53930_1
PFM0742	M5455_1
PFM0744	M5455_6
PFM0765	M55888_4
PFM0772	M56059_1
PFM0780	M56462_2
PFM0785	M56710_1
PFM0817	M58847_5
PFM0820	M5894_7
PFM0824	M59170_6
PFM0828	M59497_4
PFN0330	N134_61
PFN0332	N134_67
PFN0334	N134_74
PFN0336	N134_76
PFN0338	N134_78
PFN0342	N134_83
PFN0360	N135_22
PFN0363	N135_27
PFN0365	N135_7
PFN0367	N135_9
PFN0369	N136_13
PFN0371	N136_16
PFN0390	N137_31
PFN0395	N137_4
PFN0398	N137_44
PFN0400	N137_5
PFN0420	N138_29
PFN0422	N138_30
PFN0427	N138_36
PFN0429	N138_39
PFN0431	N138_43
PFN0839	N163_7
PFN0843	N164_7
PFN0846	N165_14
PFN0848	N165_16
PFN0852	N165_8
PFN0889	N170_4
PFN0891	N171_3
PFN0923	N181_1
PFN0925	N181_11
PFN0928	N181_17
PFN0931	N181_21
PFN0933	N181_25
PFN0960	N187_5
PFN0966	N189_6
PFN0969	N197_2
PFN0979	N243_1
PFF1893	F8058_1
PFB0086	B312
PFC0108	C322
PFA0055	A14801_28
PFA0091	A18792_4
PFA0219	A8784_10
PFM0561	M44175_1
PFM0668	M48963_5
PFM0789	M57163_1
PFM0887	M8047_1
PFD0324	D37405_1
PFD0391	D42954_8
PFD0408	D47995_1
Z_2_70	Z_2_70
Z_2_90	Z_2_90
Z_3_10	Z_3_10
Z_3_50	Z_3_50
Z_3_70	Z_3_70
Z_5_30	Z_5_30
Z_5_50	Z_5_50
Z_5_70	Z_5_70
Z_5_90	Z_5_90
Z_7_50	Z_7_50
Z_7_70	Z_7_70
Z_7_90	Z_7_90
Z_8_30	Z_8_30
Z_8_50	Z_8_50
PFC0775	oPFC0775
PFF72435	oPFF72435
PFL0040	oPFL0040
PFL0041	oPFL0041
PFJ12790	oPFJ12790
PFJ12792	oPFJ12792
PFF72440	oPFF72440
PFH0004	oPFH0004
PFD66983	oPFD66983
PFBL B0089	oPFBLOB0089
PFL0045	oPFL0045
PFBL B0090	oPFBLOB0090
PFF72442	oPFF72442
PFF72443	oPFF72443
PFBL B0094	oPFBLOB0094
PFH0026	oPFH0026
PFD67003	oPFD67003
PFL0099	oPFL0099
PFJ12808	oPFJ12808
PFBL B0145	oPFBLOB0145
PFBL B0149	oPFBLOB0149
PFI17700	oPFI17700
PFI17702	oPFI17702
PFG0046	oPFG0046
PFBL B0151	oPFBLOB0151
PFG0047	oPFG0047
PFD67004	oPFD67004
PFL0107	oPFL0107
PFM60519	oPFM60519
PFI17707	oPFI17707
PFBL B0154	oPFBLOB0154
PFM60520	oPFM60520
PFBL B0158	oPFBLOB0158
PFI17709	oPFI17709
PFG0048	oPFG0048
PFM60526	oPFM60526
PFM60528	oPFM60528
PFL0111	oPFL0111
E598_1i	E598_1i
I12861_2g	I12861_2g
I12861_2i	I12861_2i
M40872_8i	M40872_8i
PFA0116	A23157_2
PFA0048	A14801_13
PFA0211	A8109_3
PFA0021	A11962_3
PFA0164	A3310_6
PFA0033	A13725_2
PFB0041	B180
PFB0043	B186
PFB0048	B197
PFB0056	B218
PFB0059	B241
PFB0069	B270
PFB0161	B471
PFB0183	B508
PFB0185	B511
PFB0199	B537
PFB0205	B549
PFB0211	B556
PFC0047	C187
PFC0049	C191
PFC0053	C199
PFC0064	C230
PFC0067	C234
PFC0074	C249
PFK0421	Kn479_3
PFK0499	Kn722_1
PFK0529	Kn862_1
PFK0159	Kn1106_2
PFK0179	Kn1255_4
PFK0266	Kn2144_2
PFK1250	Ks8_1
PFK0668	Ks13_2
PFK0833	Ks25_5
PFK0849	Ks26_17
PFK0898	Ks31_1
PFK0968	Ks42_6
PFK1224	Ks83_19
PFK1246	Ks89_2
PFK1245	Ks89_10
PFK1268	Ks97_1
PFK0567	Ks101_10
PFK0617	Ks117_4
PFK0689	Ks157_11
PFK0731	Ks186_10
PFK0746	Ks202_1
PFK0750	Ks202_4
PFK0747	Ks202_10
PFK0766	Ks212_4
PFA0029	A12706_1
PFA0034	A13725_4
PFA0036	A13725_6
PFA0038	A13725_9
PFA0041	A14195_3
PFA0043	A14263_1
PFA0063	A14801_9
PFA0065	A15774_2
PFA0067	A16096_5
PFA0076	A1700_6
PFA0109	A22053_4
PFA0112	A23157_12
PFA0114	A23157_18
PFA0117	A23157_8
PFA0123	A24704_11
PFA0154	A3310_10
PFA0156	A3310_15
PFA0159	A3310_22
PFA0162	A3310_32
PFA0165	A3310_7
PFC0079	C258
PFC0082	C269
PFC0087	C277
PFC0090	C285
PFC0107	C321
PFC0110	C332
PFC0112	C337
PFC0114	C344
PFC0116	C35
PFC0119	C354
PFC0135	C394
PFC0138	C41
PFC0140	C413
PFC0142	C417
PFC0144	C419
PFC0147	C423
PFC0161	C449
PFC0163	C453
PFC0165	C46
PFC0168	C472
PFC0171	C489
PFD0418	D49176_20
PFD0422	D49176_29
PFD0425	D49176_32
PFD0428	D49176_37
PFD0431	D49176_44
PFD0436	D49176_6
PFD0454	D51731_2
PFD0463	D53677_1
PFD0467	D53677_8
PFD0471	D54177_1
PFD0474	D54346_3
PFD0478	D56259_1
PFD0512	D6287_18
PFD0515	D6287_22
PFD0519	D6287_3
PFD0521	D6287_31
PFD0525	D6287_49
PFD0527	D6287_53
PFD0563	D65980_2
PFD0572	D6681_3
PFD0575	D66953_1
PFD0579	D7726_1
PFD0583	D8137_1
PFE0587	E6125_5
PFE0589	E6662_1
PFE0591	E679_1
PFE0593	E679_4
PFE0596	E6820_1
PFE0601	E70_3
PFE0626	E8167_12
PFE0632	E8314_4
PFE0634	E832_1
PFE0638	E84_1
PFE0645	E886_1
PFF0003	F10044_2
PFF0005	F10154_1
PFF0010	F1021_1
PFF0012	F1021_3
PFF0016	F10318_1
PFF0020	F10626_1
PFF0043	F11007_3
PFF0046	F11089_1
PFF0054	F11484_1
PFF0057	F1150_5
PFF0059	F11570_1
PFF0063	F11624_1
PFF0697	F3247_2
PFF0700	F32494_1
PFF0702	F3277_1
PFF0706	F32922_1
PFF0708	F33056_1
PFF0740	F34425_1
PFF0742	F34449_1
PFF0744	F34605_1
PFF0749	F34859_1
PFF0757	F35105_1
PFF0759	F35197_1
PFF0791	F35823_1
PFF0796	F36083_1
PFF0798	F36120_1
PFF0804	F36356_4
PFF0808	F36374_1
PFF0813	F36383_1
PFF0836	F37362_1
PFF0842	F37536_1
PFF0844	F37871_2
PFF0850	F38025_1
PFF0854	F38531_3
PFF0857	F38658_1
PFF1501	F59165_1
PFF1503	F59212_1
PFF1507	F59325_1
PFF1565	F62141_1
PFF1569	F62233_2
PFF1576	F62396_2
PFF1579	F62610_1
PFF1581	F62610_13
PFF1641	F64252_1
PFF1644	F64347_2
PFF1647	F6440_2
PFF1652	F64735_1
PFF1680	F65658_4
PFF1682	F65704_1
PFF1687	F66126_1
PFF1693	F66450_1
PFF1696	F66665_1
PFF1698	F66828_1
PFI0357	I4256_1
PFI0360	I4355_3
PFI0362	I4394_2
PFI0367	I4500_1
PFI0369	I4547_2
PFI0371	I4582_1
PFI0404	I5222_1
PFI0407	I5252_1
PFI0409	I5362_4
PFI0418	I5700_1
PFI0423	I5893_2
PFI0448	I6567_2
PFI0451	I6639_1
PFI0457	I6658_1
PFI0459	I6658_3
PFI0461	I6724_2
PFI0465	I6851_2
PFI0492	I7697_2
PFI0498	I7884_1
PFI0501	I8013_1
PFI0504	I8083_1
PFI0510	I8305_1
PFI0513	I8332_1
PFJ0455	J53_17
PFJ0457	J53_21
PFJ0463	J53_29
PFJ0468	J53_37
PFJ0472	J53_41
PFJ0495	J564_1
PFJ0497	J564_3
PFJ0500	J56_7
PFJ0527	J647_6
PFJ0531	J64_1
PFJ0533	J64_3
PFJ0536	J65_10
PFJ0538	J65_12
PFJ0540	J65_2
PFJ0567	J71_12
PFJ0573	J71_9
PFJ0576	J73_13
PFJ0578	J73_15
PFK0745	Ks1_2
PFK0752	Ks202_6
PFK0755	Ks202_9
PFK0760	Ks210_1
PFK0786	Ks225_7
PFK0793	Ks2300_1
PFK0795	Ks2345_1
PFK0799	Ks244_1
PFK0802	Ks244_3
PFK0804	Ks244_8
PFK0825	Ks25_1
PFK0827	Ks25_12
PFK0830	Ks25_19
PFK0834	Ks25_8
PFK0839	Ks266_15
PFK0841	Ks266_6
PFK0858	Ks271_1
PFK0881	Ks2_9
PFL0037	L1_72
PFL0043	L1_81
PFL0045	L1_83
PFL0068	L2_117
PFL0070	L2_12
PFL0072	L2_123
PFL0074	L2_127
PFL0077	L2_135
PFL0079	L2_139
PFL0101	L2_180
PFL0104	L2_185
PFL0109	L2_193
PFL0111	L2_195
PFL0113	L2_198
PFL0115	L2_20
PFL0135	L2_233
PFL0141	L2_248
PFL0149	L2_268
PFL0152	L2_277
PFM0408	M36520_1
PFM0410	M36520_4
PFM0413	M36754_16
PFM0419	M36754_23
PFM0422	M3675_2
PFM0440	M3766_1
PFM0446	M3777_1
PFM0448	M37794_11
PFM0450	M37794_14
PFM0472	M38757_4
PFM0476	M38913_1
PFM0478	M38913_6
PFM0481	M38941_1
PFM0484	M38941_6
PFM0510	M41547_1
PFM0512	M41763_12
PFM0516	M41776_1
PFM0524	M42658_1
PFM0531	M42966_1
PFN0076	N128_81
PFN0079	N128_86
PFN0082	N128_90
PFN0084	N128_92
PFN0086	N128_95
PFN0105	N129_41
PFN0114	N130_17
PFN0116	N130_19
PFN0134	N130_43
PFN0137	N130_46
PFN0139	N130_5
PFN0141	N130_52
PFN0145	N130_61
PFN0168	N132_106
PFN0170	N132_108
PFN0172	N132_11
PFN0175	N132_116
PFN0177	N132_119
PFN0180	N132_125
PFN0582	N145_33
PFN0598	N145_61
PFN0600	N145_9
PFN0628	N149_12
PFN0632	N149_18
PFN0634	N149_2
PFN0637	N149_30
PFN0655	N150_39
PFN0658	N150_49
PFN0660	N150_51
PFN0662	N150_53
PFN0664	N150_57
PFN0666	N150_6
PFN0680	N150_8
PFN0682	N150_82
PFN0685	N150_87
PFN0688	N150_9
PFN0694	N151_11
PFN0696	N151_18
PFN0876	N168_6
PFN0874	N168_34
PFN0894	N173_1
PFN0907	N175_2
PFN0906	N175_16
PFN0918	N177_6
PFL0005	L1_103
PFL0159	L2_30
PFL0171	L2_55
PFL0176	L2_62
PFL0064	L2_109
PFL0066	L2_114
PFL0140	L2_247
PFL0150	L2_270
PFJ0260	J246_2
PFJ0281	J269_1
PFJ0305	J27_3
PFJ0475	J53_46
PFJ0549	J697_3
PFJ0586	J753_2
PFJ0594	J82_7
PFJ0390	J40_6
PFJ0410	J43_3
PFJ0557	J6_2
PFK0041	Km302_3
PFK0298	Kn2549_3
PFK0338	Kn3092_1
PFK0404	Kn427_6
PFK0425	Kn5026_1
PFK0457	Kn5587_2
PFK0782	Ks2242_1
PFK0818	Ks2565_1
PFK0876	Ks2_11
PFK1139	Ks667_1
PFK1174	Ks75_10
PFK0629	Ks1228_7
PFK1093	Ks586_7
pla_LSU	PLSU
pla_ORF129	PORF129
pla_ORF79	PORF79
pla_rpl14	Prpl14
PFBL B0020	oPFBLOB0020
PFD66970	oPFD66970
PFN0250	oPFN0250
PFL0017	oPFL0017
PFI17637	oPFI17637
PFM60472	oPFM60472
PFI17639	oPFI17639
PFN0252	oPFN0252
PFBL B0027	oPFBLOB0027
PFC0768	oPFC0768
PFBL B0035	oPFBLOB0035
PFD66974	oPFD66974
PFL0029	oPFL0029
PFD66975	oPFD66975
PFM60473	oPFM60473
PFM60503	oPFM60503
PFL0061	oPFL0061
PFG0034	oPFG0034
PFM60505	oPFM60505
PFL0063	oPFL0063
PFJ12800	oPFJ12800
PFF72460	oPFF72460
PFK12904	oPFK12904
PFM60507	oPFM60507
PFK12905	oPFK12905
PFF72461	oPFF72461
PFN0268	oPFN0268
PFL0071	oPFL0071
PFG0037	oPFG0037
PFJ12801	oPFJ12801
PFBL B0124	oPFBLOB0124
PFI17675	oPFI17675
PFI17677	oPFI17677
PFBL B0128	oPFBLOB0128
PFG0038	oPFG0038
PFF72465	oPFF72465
PFI17678	oPFI17678
PFD66997	oPFD66997
PFBL B0176	oPFBLOB0176
PFI17723	oPFI17723
PFG0055	oPFG0055
PFF72499	oPFF72499
PFF72501	oPFF72501
PFI17727	oPFI17727
PFF72502	oPFF72502
PFA32037	oPFA32037
PFM60541	oPFM60541
PFL0145	oPFL0145
PFL0147	oPFL0147
PFF72508	oPFF72508
PFM60547	oPFM60547
PFL0150	oPFL0150
PFL0152	oPFL0152
PFL0156	oPFL0156
PFBL B0186	oPFBLOB0186
PFH0037	oPFH0037
PFF72513	oPFF72513
PFE0652	E9164_1
PFE0127	E15452_2
PFE0630	E8314_1
PFE0335	E23986_4
PFE0497	E3038_1
PFE0489	E29931_1
PFE0152	E16122_8
PFE0560	E5006_15
PFE0506	E3215_1
PFF0276	F18248_2
PFF1508	F59453_1
PFF1029	F4425_1
PFF0774	F35531_1
PFF0382	F21003_1
PFF0437	F22770_1
PFF0027	F10724_1
PFF0760	F35197_2
PFF0169	F15775_1
PFF1930	F960_5
PFF0151	F15196_1
PFF1869	F7374_2
PFF0230	F17039_3
PFM0480	M38913_8
PFM0579	M446_3
PFM0717	M5299_3
PFM0868	M724_5
PFM0875	M783_4
PFM0093	M16622_6
PFM0612	M45542_7
PFM0634	M46791_1
PFM0704	M52103_1
PFM0225	M24933_4
PFM0412	M36754_1
PFM0630	M46462_5
PFM0465	M38247_1
PFM0026	M11919_1
PFM0819	M5894_4
PFM0473	M38757_6
PFM0062	M14235_3
PFM0821	M59170_2
PFN0022	N127_5
PFN0013	N127_32
PFN0021	N127_48
PFN0027	N128_1
PFN0057	N128_56
PFB0078	B297
PFB0080	B3
PFB0083	B306
PFB0085	B310
PFB0090	B32
PFB0092	B322
PFB0109	B366
PFB0111	B370
PFB0114	B374
PFB0120	B388
PFB0122	B391
PFB0125	B397
PFB0145	B444
PFB0147	B449
PFB0149	B453
PFB0151	B456
PFB0153	B458
PFB0170	B491
PFB0172	B496
PFB0174	B498
PFB0177	B50
PFB0179	B504
PFB0181	B506
PFD0024	D12635_25
PFD0027	D12635_33
PFD0029	D12635_37
PFD0031	D12635_39
PFD0034	D12635_48
PFD0036	D12635_51
PFD0064	D16785_11
PFD0066	D16785_17
PFD0069	D16785_21
PFD0073	D16785_3
PFD0075	D16785_33
PFD0077	D16785_36
PFD0096	D17715_112
PFD0098	D17715_12
PFD0102	D17715_13
PFD0104	D17715_134
PFD0106	D17715_138
PFD0108	D17715_140
PFD0130	D17715_44
PFD0132	D17715_47
PFD0134	D17715_5
PFD0136	D17715_51
PFD0138	D17715_56
PFD0141	D17715_61
PFE0196	E18169_1
PFE0199	E18440_1
PFE0201	E18440_5
PFE0203	E18445_1
PFE0206	E18512_1
PFE0208	E18512_4
PFE0230	E19008_1
PFE0234	E19248_7
PFE0237	E19278_2
PFE0239	E19278_6
PFE0243	E19631_3
PFE0246	E19695_2
PFE0270	E20800_3
PFE0277	E21208_2
PFE0279	E21208_4
PFE0282	E21586_1
PFE0285	E21786_1
PFE0322	E23195_1
PFE0330	E23784_1
PFE0333	E23986_1
PFE0342	E24470_2
PFE0347	E24550_1
PFE0349	E24569_3
PFF0266	F17836_2
PFF0268	F17989_2
PFF0274	F18154_3
PFF0278	F18417_1
PFF0285	F18525_1
PFF0323	F19549_1
PFF0332	F19746_5
PFF0334	F19787_2
PFF0336	F19828_2
PFF0338	F19846_4
PFF0364	F20448_4
PFF0366	F20625_1
PFF0369	F20760_1
PFF0372	F20855_1
PFF0375	F20870_2
PFF0378	F20896_3
PFF0409	F22107_2
PFF0415	F22233_2
PFF0417	F2227_1
PFF0420	F22395_1
PFF0431	F22631_1
PFF0435	F22741_2
PFF1070	F45236_1
PFF1072	F4524_3
PFF1075	F45282_1
PFF1077	F45296_2
PFF1080	F45354_1
PFF1082	F4541_1
PFF1120	F46301_17
PFF1128	F46381_1
PFF1133	F46513_1
PFF1136	F46584_1
PFF1138	F46705_1
PFF1140	F46816_1
PFF1163	F47563_1
PFF1165	F47822_1
PFF1167	F47864_3
PFF1175	F48138_1
PFF1179	F48181_2
PFF1182	F48253_3
PFF1197	F48515_1
PFF1204	F48839_1
PFF1208	F49178_1
PFF1210	F4934_1
PFF1215	F49538_1
PFF1218	F49644_4
PFF1901	F8433_1
PFF1905	F8612_1
PFF1913	F8921_1
PFF1915	F8939_2
PFF1919	F9091_1
PFF1921	F9247_1
PFI0017	I10882_1
PFI0023	I11056_2
PFI0029	I11211_1
PFI0035	I11342_1
PFI0056	I12038_2
PFI0058	I12132_1
PFI0060	I12159_3
PFI0069	I12412_1
PFI0072	I12552_2
PFI0105	I13369_2
PFI0107	I13466_1
PFI0111	I13569_2
PFI0113	I13674_4
PFI0118	I13901_1
PFI0122	I13918_1
PFJ0104	J157_2
PFJ0107	J1588_1
PFJ0116	J163_7
PFJ0119	J167_13
PFJ0157	J183_4
PFJ0159	J183_6
PFJ0161	J183_8
PFJ0165	J1901_2
PFJ0168	J191_1
PFJ0170	J191_6
PFJ0207	J21_24
PFJ0209	J21_26
PFJ0212	J21_31
PFJ0218	J222_2
PFJ0247	J242_2
PFJ0250	J245_1
PFJ0252	J245_13
PFJ0254	J245_5
PFK0310	Kn2750_3
PFK0331	Kn3020_1
PFK0353	Kn3360_3
PFK0355	Kn3360_5
PFK0384	Kn386_1
PFK0387	Kn400_3
PFK0390	Kn4028_2
PFK0393	Kn4044_1
PFK0400	Kn4252_3
PFK0406	Kn434_1
PFK0434	Kn5123_1
PFK0438	Kn5186_3
PFK0449	Kn5414_1
PFK0454	Kn5561_2
PFK0456	Kn5587_1
PFK0460	Kn569_3
PFK0488	Kn67_1
PFK0491	Kn6869_1
PFK0496	Kn707_1
PFK0507	Kn768_1
PFK0510	Kn7854_1
PFK0516	Kn8017_1
PFK1023	Ks506_1
PFK1025	Ks506_6
PFK1027	Ks509_1
PFK1030	Ks509_6
PFK1033	Ks510_10
PFK1036	Ks510_3
PFK1051	Ks539_1
PFK1053	Ks545_4
PFK1057	Ks54_4
PFK1062	Ks5580_5
PFK1065	Ks565_1
PFK1067	Ks565_2
PFK1087	Ks56_4
PFK1089	Ks56_9
PFK1091	Ks586_5
PFK1096	Ks592_4
PFK1098	Ks595_2
PFK1103	Ks5_1
PFK1124	Ks646_6
PFK1126	Ks64_1
PFK1135	Ks664_1
PFK1137	Ks664_35
PFK1140	Ks667_3
PFK1142	Ks66_1
PFM0090	M16407_5
PFM0095	M16853_1
PFM0099	M17049_2
PFM0101	M17181_1
PFM0105	M17327_1
PFM0123	M18924_1
PFM0125	M18924_16
PFM0128	M18924_2
PFM0134	M19188_5
PFM0138	M19559_4
PFM0140	M196_2
PFM0160	M21368_2
PFM0162	M21439_1
PFM0165	M21508_2
PFM0167	M2157_1
PFM0171	M21780_2
PFM0202	M23550_4
PFM0209	M24104_1
PFM0211	M24315_1
PFM0214	M24561_16
PFM0216	M24561_22
PFM0675	M49210_1
PFM0678	M49439_1
PFM0682	M49680_3
PFM0685	M50030_1
PFM0689	M50253_2
PFM0691	M50721_1
PFM0715	M5299_1
PFM0718	M53027_1
PFM0720	M53181_3
PFM0722	M53240_1
PFM0746	M54626_1
PFM0749	M5464_1
PFM0761	M55746_2
PFM0763	M55888_10
PFM0787	M57062_3
PFM0800	M58024_1
PFM0807	M58361_1
PFN0316	N134_30
PFN0318	N134_34
PFN0320	N134_41
PFN0324	N134_45
PFN0326	N134_5
PFN0350	N135_1
PFN0353	N135_14
PFN0355	N135_17
PFN0357	N135_2
PFN0375	N136_7
PFN0377	N137_11
PFN0379	N137_15
PFN0383	N137_20
PFN0385	N137_22
PFN0387	N137_25
PFN0405	N137_9
PFN0410	N138_105
PFN0413	N138_15
PFN0416	N138_21
PFN0418	N138_26
PFN0821	N159_40
PFN0828	N159_7
PFN0830	N161_2
PFN0833	N162_3
PFN0859	N168_1
PFN0861	N168_12
PFN0863	N168_17
PFN0866	N168_23
PFN0873	N168_32
PFN0901	N175_10
PFN0903	N175_12
PFN0910	N175_8
PFN0912	N176_2
PFN0914	N176_4
PFN0936	N181_8
PFN0938	N182_2
PFN0947	N185_15
PFN0951	N185_4
PFN0953	N185_6
PFF1635	F64095_4
PFF1651	F64732_1
PFF1691	F66430_1
PFF1770	F69174_1
PFF1856	F72113_1
PFC0253	C664
PFC0263	C68
PFC0294	C735
PFC0298	C739
PFC0301	C741
PFL0015	L1_3
PFM0073	M15459_3
PFM0096	M16857_1
PFM0259	M26257_1
PFM0321	M31208_3
PFM0523	M42640_1
PFD0057	D15909_4
PFD0156	D17715_93
PFD0171	D21102_1
PFD0194	D23657_11
Z_1_50	Z_1_50
Z_1_70	Z_1_70
Z_1_90	Z_1_90
Z_2_50	Z_2_50
Z_3_90	Z_3_90
Z_4_50	Z_4_50
Z_4_70	Z_4_70
Z_4_90	Z_4_90
Z_6_70	Z_6_70
Z_6_90	Z_6_90
PFI17646	oPFI17646
PFN0256	oPFN0256
PFG0023	oPFG0023
PFJ12789	oPFJ12789
PFBL B0077	oPFBLOB0077
PFF72437	oPFF72437
PFBL B0079	oPFBLOB0079
PFF72438	oPFF72438
PFH0006	oPFH0006
PFM60485	oPFM60485
PFM60486	oPFM60486
PFK12896	oPFK12896
PFN0259	oPFN0259
PFL0046	oPFL0046
PFD66984	oPFD66984
PFL0047	oPFL0047
PFF72478	oPFF72478
PFL0097	oPFL0097
PFBL B0142	oPFBLOB0142
PFI17693	oPFI17693
PFI17695	oPFI17695
PFH0024	oPFH0024
PFBL B0147	oPFBLOB0147
PFF72481	oPFF72481
PFH0027	oPFH0027
PFF72482	oPFF72482
PFG0045	oPFG0045
PFF72484	oPFF72484
PFI17704	oPFI17704
PFH0030	oPFH0030
PFM60518	oPFM60518
PFL0104	oPFL0104
PFI17705	oPFI17705
PFBL B0155	oPFBLOB0155
PFM60523	oPFM60523
PFL0108	oPFL0108
F48446_9g	F48446_9g
F48446_9i	F48446_9i
Ks592_1i	Ks592_1i
PFA0039	A1411_1
PFA0101	A21885_1
PFA0019	A11546_1
PFA0144	A31870_1
PFA0009	A10325_29
PFA0012	A10325_32
PFA0030	A12797_1
PFB0005	B11
PFB0219	B57
PFB0285	B92
PFB0008	B114
PFB0034	B165
PFB0089	B319
PFB0104	B351
PFB0113	B372
PFB0116	B380
PFB0118	B383
PFB0140	B432
PFC0315	C9
PFC0207	C56
PFC0316	C96
PFC0007	C114
PFC0021	C134
PFC0034	C161
PFJ0545	J687_3
PFK0100	Km695_2
PFK0134	Km993_1
PFK0052	Km3535_1
PFK0059	Km3703_4
PFK0303	Kn267_1
PFK0297	Kn2497_2
PFK0436	Kn5150_1
PFK0536	Kn8928_1
PFK0544	Kn9335_1
PFK0875	Ks2_1
PFK0879	Ks2_14
PFK1056	Ks54_1
PFK1101	Ks59_1
PFK1165	Ks72_6
PFK1183	Ks75_9
PFK1209	Ks82_1
PFK1228	Ks83_8
PFK0643	Ks127_5
PFK0638	Ks127_16
PFK0659	Ks133_2
PFK0682	Ks152_11
PFK0686	Ks155_1
PFA0008	A10325_26
PFA0016	A10935_1
PFA0020	A11962_1
PFA0023	A12312_15
PFA0047	A14801_11
PFA0051	A14801_2
PFA0053	A14801_24
PFA0056	A14801_31
PFA0083	A18792_11
PFA0087	A18792_19
PFA0098	A20643_1
PFA0103	A21885_19
PFA0105	A21885_20
PFA0107	A21885_9
PFA0130	A2546_1
PFA0132	A26463_1
PFA0145	A31914_2
PFA0147	A31914_5
PFA0149	A31914_8
PFC0052	C198
PFC0057	C216
PFC0059	C222
PFC0062	C228
PFC0068	C237
PFC0072	C244
PFC0092	C291
PFC0094	C296
PFC0096	C299
PFC0099	C302
PFC0101	C307
PFC0123	C370
PFC0125	C374
PFC0127	C38
PFC0129	C382
PFC0131	C385
PFC0133	C387
PFC0149	C427
PFC0151	C43
PFC0153	C436
PFC0155	C441
PFC0159	C447
PFD0373	D42243_45
PFD0380	D42715_1
PFD0387	D42954_2
PFD0397	D45582_1
PFD0405	D4722_1
PFD0416	D49176_11
PFD0438	D49176_65
PFD0441	D49176_7
PFD0444	D49942_10
PFD0446	D49942_3
PFD0448	D49942_6
PFD0450	D49942_9
PFD0482	D56400_4
PFD0484	D56470_2
PFD0487	D56950_2
PFD0490	D5782_1
PFD0508	D6287_1
PFD0510	D6287_13
PFD0529	D6287_55
PFD0532	D6287_61
PFD0536	D6287_69
PFD0538	D6287_70
PFD0549	D64289_1
PFD0558	D65681_2
PFE0558	E49_1
PFE0562	E5006_5
PFE0565	E5141_1
PFE0569	E517_1
PFE0579	E5479_3
PFE0585	E598_1
PFE0608	E714_7
PFE0610	E7279_2
PFE0613	E7418_1
PFE0616	E7745_1
PFE0619	E7861_3
PFE0623	E8100_2
PFE0649	E8914_2
PFE0654	E9225_1
PFE0657	E9299_3
PFE0659	E9299_6
PFE0663	E9475_1
PFE0668	E9987_1
PFF0025	F10660_2
PFF0029	F10730_3
PFF0032	F10872_1
PFF0035	F10935_2
PFF0038	F10949_3
PFF0040	F10953_1
PFF0668	F310_1
PFF0671	F31319_2
PFF0680	F31855_1
PFF0682	F32050_1
PFF0686	F32122_1
PFF0693	F32325_1
PFF0715	F33346_1
PFF0719	F33441_1
PFF0722	F33612_1
PFF0725	F33675_1
PFF0728	F33814_1
PFF0734	F34109_1
PFF0764	F35293_1
PFF0773	F35453_1
PFF0777	F35590_1
PFF0781	F35756_2
PFF0784	F35756_5
PFF0788	F35774_1
PFF0818	F36648_1
PFF0821	F3666_3
PFF0823	F36721_3
PFF0825	F36734_1
PFF0827	F36803_1
PFF0831	F37098_2
PFF1472	F58335_1
PFF1476	F58487_1
PFF1492	F58910_1
PFF1495	F59075_2
PFF1497	F5910_2
PFF1499	F59139_2
PFF1536	F6061_1
PFF1543	F607_1
PFF1546	F61052_1
PFF1550	F61158_1
PFF1556	F61469_1
PFF1588	F6265_1
PFF1595	F62846_1
PFF1604	F63188_2
PFF1607	F63326_1
PFF1610	F63399_1
PFF1614	F63448_3
PFF1654	F64738_1
PFF1656	F64738_5
PFF1659	F64888_1
PFF1666	F65043_1
PFF1668	F65043_4
PFF1673	F65467_1
PFI0337	I3634_1
PFI0339	I3665_1
PFI0341	I3767_1
PFI0352	I4167_1
PFI0354	I4179_1
PFI0375	I4688_1
PFI0378	I4719_5
PFI0380	I4730_1
PFI0383	I4780_1
PFI0386	I4862_1
PFI0393	I4989_1
PFI0428	I601_1
PFI0430	I6032_2
PFI0434	I607_1
PFI0439	I6174_2
PFI0473	I7097_2
PFI0475	I7106_1
PFI0481	I7243_1
PFI0484	I7365_3
PFJ0441	J490_1
PFJ0443	J504_1
PFJ0445	J504_5
PFJ0448	J50_1
PFJ0450	J512_2
PFJ0452	J53_1
PFJ0477	J53_50
PFJ0479	J53_52
PFJ0483	J53_56
PFJ0485	J53_60
PFJ0488	J541_1
PFJ0490	J541_4
PFJ0511	J58_3
PFJ0515	J6186_1
PFJ0518	J634_1
PFJ0525	J647_1
PFJ0544	J687_1
PFJ0548	J697_2
PFJ0552	J69_1
PFJ0555	J6_12
PFJ0559	J6_6
PFJ0565	J71_1
PFK0726	Ks17_16
PFK0728	Ks1832_1
PFK0730	Ks186_1
PFK0733	Ks186_9
PFK0735	Ks187_4
PFK0737	Ks187_7
PFK0762	Ks210_15
PFK0765	Ks210_4
PFK0770	Ks220_7
PFK0781	Ks222_1
PFK0784	Ks225_10
PFK0806	Ks245_1
PFK0808	Ks245_4
PFK0810	Ks248_3
PFK0813	Ks249_3
PFK0819	Ks259_1
PFK0823	Ks259_6
PFK0843	Ks26_1
PFK0845	Ks26_11
PFK0847	Ks26_15
PFK0850	Ks26_2
PFK0853	Ks26_24
PFK0856	Ks26_5
PFL0017	L1_32
PFL0021	L1_42
PFL0023	L1_45
PFL0026	L1_48
PFL0028	L1_52
PFL0030	L1_56
PFL0048	L1_89
PFL0052	L1_94
PFL0055	L1_97
PFL0057	L1_99
PFL0059	L2_10
PFL0061	L2_104
PFL0082	L2_146
PFL0086	L2_15
PFL0089	L2_154
PFL0091	L2_158
PFL0098	L2_172
PFL0119	L2_203
PFL0123	L2_210
PFL0127	L2_216
PFL0129	L2_220
PFL0131	L2_226
PFL0133	L2_23
PFM0391	M35930_11
PFM0393	M35930_13
PFM0395	M35930_4
PFM0398	M35930_8
PFM0400	M35935_1
PFM0406	M364_1
PFM0424	M36950_1
PFM0426	M3696_3
PFM0431	M37116_3
PFM0433	M37145_2
PFM0435	M37197_1
PFM0452	M37794_2
PFM0454	M37794_6
PFM0457	M37914_2
PFM0459	M38113_2
PFM0461	M38127_1
PFM0464	M38218_2
PFM0486	M38941_8
PFM0489	M39036_2
PFM0494	M39668_5
PFM0503	M40983_1
PFM0505	M40983_3
PFM0508	M41041_1
PFN0066	N128_68
PFN0069	N128_71
PFN0071	N128_73
PFN0074	N128_76
PFN0092	N129_12
PFN0094	N129_14
PFN0096	N129_17
PFN0098	N129_22
PFN0100	N129_33
PFN0102	N129_38
PFN0119	N130_21
PFN0121	N130_25
PFN0124	N130_29
PFN0127	N130_35
PFN0130	N130_4
PFN0132	N130_41
PFN0149	N131_17
PFN0153	N131_27
PFN0159	N131_52
PFN0164	N132_101
PFN0564	N143_71
PFN0576	N145_12
PFN0578	N145_20
PFN0580	N145_23
PFN0603	N147_10
PFN0605	N147_13
PFN0610	N147_2
PFN0612	N147_24
PFN0615	N147_4
PFN0617	N148_1
PFN0640	N149_7
PFN0642	N150_10
PFN0645	N150_15
PFN0647	N150_19
PFN0649	N150_27
PFN0652	N150_32
PFN0668	N150_62
PFN0672	N150_68
PFN0674	N150_71
PFN0676	N150_75
PFN0678	N150_78
PFN0783	N157_18
PFN0789	N157_41
PFN0807	N159_20
PFN0836	N163_1
PFN0840	N164_1
PFN0849	N165_2
PFN0929	N181_18
PFN0946	N185_14
PFN0382	N137_2
PFL0032	L1_63
PFL0051	L1_92
PFL0093	L2_163
PFL0100	L2_176
PFL0105	L2_187
PFL0107	L2_190
PFL0118	L2_202
PFL0126	L2_215
PFJ0334	J326_1
PFJ0360	J352_5
PFJ0381	J38_18
PFJ0399	J43_10
PFJ0409	J43_23
PFJ0430	J478_10
PFJ0237	J232_2
PFJ0256	J245_7
PFJ0284	J269_5
PFJ0315	J2975_2
PFJ0365	J378_1
PFK0142	Kn10286_1
PFK0175	Kn1239_1
PFK0250	Kn2004_3
PFK0478	Kn610_1
PFK0524	Kn836_1
PFK0554	Kn962_1
PFK0571	Ks101_8
PFBL B0018	oPFBLOB0018
PFM60469	oPFM60469
PFB0683	oPFB0683
PFG0004	oPFG0004
PFL0014	oPFL0014
PFM60471	oPFM60471
PFL0019	oPFL0019
PFG0007	oPFG0007
PFI17638	oPFI17638
PFBL B0024	oPFBLOB0024
PFBL B0025	oPFBLOB0025
PFN0253	oPFN0253
PFL0021	oPFL0021
PFI17640	oPFI17640
PFK12891	oPFK12891
PFJ12782	oPFJ12782
PFL0025	oPFL0025
PFF72418	oPFF72418
PFC0772	oPFC0772
PFA32028	oPFA32028
PFI17641	oPFI17641
PFL0027	oPFL0027
PFI17664	oPFI17664
PFH0013	oPFH0013
PFD66991	oPFD66991
PFM60502	oPFM60502
PFI17667	oPFI17667
PFF72456	oPFF72456
PFI17668	oPFI17668
PFF72457	oPFF72457
PFF72459	oPFF72459
PFM60506	oPFM60506
PFL0067	oPFL0067
PFI17670	oPFI17670
PFI17672	oPFI17672
PFL0068	oPFL0068
PFL0070	oPFL0070
PFF72463	oPFF72463
PFL0074	oPFL0074
PFJ12802	oPFJ12802
PFBL B0125	oPFBLOB0125
PFN0269	oPFN0269
PFD66996	oPFD66996
PFF72496	oPFF72496
PFH0035	oPFH0035
PFL0139	oPFL0139
PFBL B0173	oPFBLOB0173
PFI17720	oPFI17720
PFG0054	oPFG0054
PFN0287	oPFN0287
PFL0140	oPFL0140
PFL0142	oPFL0142
PFL0144	oPFL0144
PFJ12815	oPFJ12815
PFI17725	oPFI17725
PFL0149	oPFL0149
PFG0057	oPFG0057
PFF72505	oPFF72505
PFM60543	oPFM60543
PFBL B0178	oPFBLOB0178
PFG0058	oPFG0058
PFBL B0180	oPFBLOB0180
PFBL B0182	oPFBLOB0182
PFBL B0184	oPFBLOB0184
PFI17729	oPFI17729
PFH0036	oPFH0036
PFA32038	oPFA32038
PFI0414	I5572_1
PFI0486	I7438_2
PFI0416	I5607_1
PFI0237	I16933_1
PFI0401	I5180_2
PFI0236	I1689_2
PFJ0542	J667_1
PFJ0005	J1011_3
PFJ0310	J2896_1
PFJ0140	J17_1
PFJ0200	J21_1
PFJ0215	J21_7
PFJ0476	J53_48
PFJ0510	J58_2
PFJ0563	J70_2
PFJ0575	J73_12
PFJ0599	J85_3
PFJ0018	J109_5
PFJ0181	J198_5
PFJ0227	J227_2
PFJ0246	J242_1
PFJ0280	J268_1
PFJ0322	J309_17
PFJ0363	J373_1
PFN0173	N132_113
PFN0184	N132_132
PFN0186	N132_136
PFN0203	N132_171
PFN0208	N132_178
PFN0211	N132_181
PFN0362	N135_24
PFN0373	N136_4
PFN0401	N137_50
PFN0423	N138_31
PFN0433	N138_45
PFN0409	N138_104
PFN0534	N143_18
PFN0540	N143_29
PFN0562	N143_66
PFN0608	N147_16
PFN0623	N148_7
PFN0714	N151_50
PFN0723	N152_1
PFN0727	N152_17
PFN0735	N153_15
PFN0750	N155_14
PFN0757	N155_25
PFB0217	B567
PFB0221	B573
PFB0223	B577
PFB0225	B583
PFB0227	B587
PFB0259	B64
PFB0262	B645
PFB0270	B664
PFB0273	B667
PFC0002	C101
PFC0006	C113
PFC0009	C116
PFC0011	C118
PFC0015	C125
PFC0035	C162
PFC0037	C164
PFC0039	C171
PFC0042	C179
PFC0044	C180
PFC0046	C184
PFD0183	D23156_27
PFD0186	D23156_40
PFD0190	D2337_1
PFD0248	D33539_109
PFD0250	D33539_15
PFD0252	D33539_17
PFD0256	D33539_23
PFD0259	D33539_28
PFD0277	D33539_63
PFD0281	D33539_69
PFD0286	D33539_85
PFD0288	D33539_87
PFD0292	D33539_97
PFD0343	D40381_1
PFD0345	D4043_2
PFD0355	D42243_17
PFD0367	D42243_37
PFD0369	D42243_39
PFE0400	E2667_1
PFE0403	E26771_1
PFE0405	E26771_4
PFE0408	E26934_1
PFE0415	E27173_1
PFE0439	E27723_18
PFE0443	E27723_9
PFE0446	E27742_6
PFE0454	E28350_1
PFE0458	E28462_2
PFE0487	E29895_1
PFE0491	E29931_3
PFE0494	E30210_1
PFE0498	E3038_3
PFE0502	E3185_4
PFE0504	E3185_6
PFE0525	E3552_1
PFE0531	E3831_2
PFE0534	E390_1
PFE0539	E4159_1
PFE0542	E4247_1
PFE0547	E4295_1
PFF0505	F24631_2
PFF0507	F246_1
PFF0509	F24843_2
PFF0515	F25114_1
PFF0554	F26408_1
PFF0556	F26422_2
PFF0558	F26666_3
PFF0560	F26774_1
PFF0563	F27064_1
PFF0568	F27351_1
PFF0597	F28584_1
PFF0599	F28782_1
PFF0601	F28897_1
PFF0611	F29309_1
PFF0617	F29473_1
PFF0622	F29632_5
PFF0646	F30537_4
PFF0652	F30663_2
PFF0656	F30728_1
PFF0659	F30796_1
PFF0661	F3084_1
PFF0665	F31008_1
PFF1271	F51945_3
PFF1274	F5206_2
PFF1276	F5206_7
PFF1278	F52084_1
PFF1290	F52397_2
PFF1292	F52444_1
PFF1323	F53383_7
PFF1327	F53446_1
PFF1329	F53449_1
PFF1335	F53749_1
PFF1338	F53871_1
PFF1343	F53897_2
PFF1370	F54899_1
PFF1379	F55001_1
PFF1381	F55001_6
PFF1388	F5510_1
PFF1391	F55150_2
PFF1406	F55492_1
PFF1434	F57034_1
PFF1437	F57064_2
PFF1447	F57388_2
PFF1456	F5774_1
PFF1458	F57777_2
PFF1464	F57982_1
PFI0170	I15363_1
PFI0172	I15423_1
PFI0174	I15461_2
PFI0180	I15544_1
PFI0185	I1568_2
PFI0189	I15719_2
PFI0204	I16009_1
PFI0212	I16172_1
PFI0215	I16356_1
PFI0220	I16487_2
PFI0224	I16629_1
PFI0228	I16684_1
PFI0262	I17505_1
PFI0266	I17587_1
PFI0268	I1781_2
PFI0273	I1897_2
PFI0275	I1904_2
PFI0286	I2458_1
PFI0317	I3248_1
PFI0323	I3340_2
PFI0325	I3340_6
PFI0329	I3489_1
PFI0332	I3519_2
PFI0334	I3555_1
PFJ0294	J26_9
PFJ0296	J2708_2
PFJ0298	J276_1
PFJ0300	J276_4
PFJ0307	J2870_1
PFJ0312	J293_4
PFJ0332	J322_6
PFJ0335	J33_1
PFJ0337	J33_11
PFJ0339	J33_15
PFJ0342	J33_2
PFJ0346	J33_27
PFJ0372	J382_13
PFJ0374	J383_1
PFJ0385	J38_7
PFJ0389	J40_2
PFJ0394	J425_3
PFJ0402	J43_15
PFJ0422	J45_11
PFJ0424	J45_5
PFJ0429	J4689_1
PFJ0432	J478_5
PFJ0434	J478_7
PFJ0438	J4848_1
PFK0575	Ks1030_1
PFK0577	Ks1030_4
PFK0580	Ks1032_5
PFK0584	Ks103_2
PFK0587	Ks106_13
PFK0589	Ks1071_3
PFK0614	Ks115_6
PFK0616	Ks117_2
PFK0620	Ks117_7
PFK0622	Ks1196_1
PFK0632	Ks125_1
PFK0634	Ks125_6
PFK0652	Ks12_6
PFK0661	Ks135_4
PFK0663	Ks1361_1
PFK0665	Ks136_4
PFK0670	Ks142_1
PFK0678	Ks1480_2
PFK0708	Ks168_5
PFK0716	Ks1717_1
PFK0720	Ks173_8
PFK0722	Ks178_4
PFK0724	Ks17_1
PFK1177	Ks75_15
PFK1179	Ks75_18
PFK1181	Ks75_5
PFK1184	Ks76_3
PFK1186	Ks76_7
PFK1188	Ks76_9
PFK1207	Ks828_1
PFK1213	Ks82_6
PFK1216	Ks838_3
PFK1219	Ks83_12
PFK1222	Ks83_17
PFK1243	Ks86_2
PFK1248	Ks89_7
PFK1254	Ks91_3
PFK1263	Ks94_5
PFK1284	Ks98_3
PFK1286	Ks98_5
PFL0001	L1_1
PFL0003	L1_101
PFL0010	L1_17
PFM0258	M26251_1
PFM0262	M26746_1
PFM0265	M26914_8
PFM0269	M27363_1
PFM0279	M28331_2
PFM0308	M30664_1
PFM0310	M30813_1
PFM0312	M30813_3
PFM0316	M31208_1
PFM0319	M31208_15
PFM0323	M31208_7
PFM0347	M33512_1
PFM0349	M33579_1
PFM0352	M33579_4
PFM0355	M33739_5
PFM0359	M34107_1
PFM0361	M34107_3
PFM0378	M35008_4
PFM0380	M35101_1
PFM0382	M35742_1
PFM0384	M35892_1
PFM0386	M35892_3
PFM0388	M3590_1
PFM0849	M6483_3
PFM0851	M6522_2
PFM0853	M6522_5
PFM0855	M6581_1
PFM0857	M6612_2
PFM0877	M7883_3
PFM0879	M7883_6
PFM0881	M789_3
PFM0883	M8032_1
PFM0886	M8032_6
PFM0889	M8199_3
PFN0011	N127_29
PFN0014	N127_33
PFN0016	N127_35
PFN0019	N127_39
PFN0023	N127_53
PFN0026	N127_7
PFN0046	N128_38
PFN0048	N128_4
PFN0052	N128_46
PFN0054	N128_5
PFN0056	N128_54
PFN0451	N138_86
PFN0453	N138_90
PFN0455	N138_92
PFN0457	N138_94
PFN0482	N140_14
PFN0486	N140_22
PFN0488	N140_3
PFN0490	N140_31
PFN0492	N140_4
PFN0494	N140_6
PFN0515	N141_48
PFN0517	N141_50
PFN0519	N141_52
PFN0521	N141_55
PFN0523	N141_60
PFN0525	N142_1
PFN0544	N143_35
PFN0546	N143_38
PFN0550	N143_45
PFN0552	N143_5
PFN0554	N143_54
PFN0557	N143_57
PFF0387	F21429_1
PFF0803	F36356_2
PFF0898	F40572_9
PFF1216	F49582_1
PFF1378	F54997_4
PFL0087	L2_150
PFL0179	L2_68
PFM0004	M10202_9
PFM0198	M23273_2
PFM0284	M2931_1
PFM0429	M37080_3
PFD0432	D49176_46
PFD0470	D53895_3
PFE0046	E1197_6
PFE0074	E1297_3
PFI0306	I2966_2
PFI0528	I8803_1
PFJ0020	J110_3
PFJ0060	J130_2
PFJ0129	J170_19
PFJ0156	J183_2
PFE0083	E13058_1
PFE0093	E13349_2
PFE0122	E15083_1
PFE0148	E16071_1
PFE0178	E17521_1
PFE0186	E17761_1
PFE0355	E24677_1
PFE0435	E27723_10
PFE0471	E2926_1
PFE0486	E29792_2
PFE0553	E4796_2
PFI0168	I15351_1
PFI0225	I1664_2
PFI0243	I17089_3
PFI0252	I17293_1
PFI0270	I1808_1
PFI0293	I2629_1
PFJ0023	J1113_1
PFJ0095	J156_1
PFJ0126	J170_1
PFJ0164	J1901_1
PFF72411	oPFF72411
PFF72413	oPFF72413
PFD66956	oPFD66956
PFC0747	oPFC0747
PFC0749	oPFC0749
PFN0245	oPFN0245
PFBL B0011	oPFBLOB0011
PFI17635	oPFI17635
PFF72414	oPFF72414
PFD66958	oPFD66958
PFD66960	oPFD66960
[truncated: 4,532 more rows]
