# Supplementary material for: Assessing the gain of biological data integration in gene networks inference
Source: BMC Genomics. 2012 Oct 26;13(Suppl 6):S7. doi: 10.1186/1471-2164-13-S6-S7 (PMC3481449; doi:10.1186/1471-2164-13-S6-S7)
Supplement: Additional file 4 — PIP network. Protein-Protein Network obtained from LaCount et al, 2005. [file 1471-2164-13-S6-S7-S4.txt]

PF14_0487	PFI0470w
MAL7P1.155	PFD0545w
PFL0290w	PFL0290w
MAL13P1.308	PF11_0225
PFI0225w	PFI0225w
PFD1045c	PF07_0126
PF13_0254	PF14_0655
PFD1140w	PFC0465c
PF14_0487	PFL0335c
PF10_0335	PF11_0313
PFA0430c	PF07_0128
PF13_0314	PF08_0060
PF13_0036	MAL8P1.139
PFC1060c	PFI1780w
PF14_0463	PFL1385c
PF10_0232	PF11_0398
PFL2390c	PF07_0128
PFB0935w	PFL0280c
PF10_0160	PFD0070c
PF10_0232	PFI1475w
PF10_0155	PF14_0673
PF10_0115	PF14_0344
PFL0155c	PF14_0324
PF10_0135	PF10_0135
PFC0760c	PF13_0315
PFD0210c	PF14_0088
PFB0640c	PFA0410w
PFC0760c	PF13_0073
PF11_0429	PFE1250w
PF11_0239	PF14_0252
PF14_0652	PFI1755c
PF11_0053	PF11_0194
PFE1605w	PFE1570c
PFE1345c	PFE1320w
PF11_0351	MAL13P1.304
PF14_0252	PFA0515w
PF11_0464	PF13_0074
PFB0540w	PF08_0034
PFI0225w	PF08_0034
PF11_0477	PFI1715w
PF08_0083	PF13_0198
PF07_0128	PF13_0137
MAL13P1.202	PF08_0129
PF13_0274	MAL7P1.170
PF08_0054	PF14_0726
PFB0340c	PFE0285c
PFL0335c	PF07_0117
PF10_0266	PFI1075w
PFE1590w	PF10_0232
PFA0330w	PFC0700c
MAL13P1.269	PFD0885c
PF11_0341	PF07_0042
MAL8P1.23	PF11_0504
MAL7P1.7	PF11_0351
PFI1475w	PF13_0036
PF13_0198	PF10_0212
PF08_0026	PF14_0678
PFE0750c	MAL8P1.96
MAL13P1.60	PF11_0259
PF08_0026	PFE0040c
MAL13P1.308	PFI1475w
PFL2215w	PF14_0352
PF07_0106	PF11_0218
PF14_0277	PF10_0357
PF10_0374	PF14_0046
PFB0310c	PFB0595w
PFA0430c	PFD0985w
PF13_0094	PF10_0242
PF08_0113	PFL1025c
PF14_0032	MAL7P1.171
PFI0250c	PFI1475w
PF10_0212	PFD0885c
PFI1105w	PFL1235c
PFC0375c	PF14_0360
PFA0410w	PF11_0086
PF14_0735	MAL13P1.295
PF14_0201	PFL0350c
PFC0270w	PF11_0175
PFL0355c	PFD0255w
PF14_0316	PF14_0170
PFL2520w	PF10_0217
PF11_0504	PFI0495w
MAL8P1.69	PFI1475w
PF11_0396	PF14_0344
MAL8P1.23	PF14_0577
PFA0410w	PF11_0098
MAL13P1.19	PF07_0026
PFB0760w	MAL8P1.104
PFE1545c	PFD0740w
PF13_0154	PF11_0260
PF07_0066	MAL8P1.111
MAL8P1.69	PFC0105w
PF11_0111	PF07_0053
PFD0495c	PF10_0232
PFB0330c	PF14_0393
PFL1745c	PF14_0223
PFA0110w	PF14_0344
PFB0115w	PFI1715w
MAL13P1.35	MAL7P1.170
PF14_0499	PF14_0607
PFL0130c	PFL0625c
PFI0355c	MAL13P1.337
PFL1125w	PFC0400w
PF10_0212	PF11_0239
PFC0455w	PF10_0342
MAL7P1.7	PFE0850w
PF10_0348	PFB0620w
MAL13P1.140	PF13_0130
MAL13P1.43	PFE1225w
PFC0105w	PF13_0290
PF14_0487	PFE1605w
PFC0930c	PFI1720w
PF14_0323	PF14_0176
PF14_0499	PF10_0115
MAL13P1.214	PF14_0257
PFD0080c	PFD0985w
PF11_0341	PF14_0029
PFI1720w	PFE0040c
PF08_0114	PFI1715w
PFI1475w	PF08_0132
PF14_0152	PF13_0036
PF07_0066	PFE1350c
MAL8P1.153	PF11_0142
PFL1395c	PFL1395c
PFE0750c	PFD0950w
MAL7P1.155	PF10_0232
PFC0865w	PFL2235w
PF11_0066	PF11_0342
MAL8P1.134	PFI1090w
PFE1335c	MAL13P1.323
PFL1385c	PFD0785c
PF08_0132	PFL0130c
PF07_0020	MAL7P1.171
PF14_0323	PF11_0194
PF11_0341	PFI1150w
PFA0410w	MAL7P1.119
MAL13P1.295	PF10_0232
PFA0430c	PF10_0047
PFA0430c	PF13_0063
PF10_0079	PFL0630w
PF10_0114	PFL0815w
PFD0545w	PF11_0086
PF10_0262	PFD0835c
PFI1475w	PFD0535w
PFI1830c	PFA0410w
PFI0240c	PFD0380c
PFC0265c	MAL8P1.113
PF14_0735	PFE0350c
PF10_0026	MAL13P1.114
PFI0975c	PF08_0003
PFB0815w	PF14_0170
MAL8P1.153	MAL8P1.23
PFC0150w	MAL13P1.269
PFC0535w	PFD0400w
PF10_0212	PF07_0086
PFL1385c	PF11_0069
PFA0285c	PF14_0704
PF10_0114	PF14_0138
MAL13P1.63	PFI0495w
MAL13P1.336	PFC0315c
PF14_0374	PF14_0315
PFD0665c	PF14_0228
PFL0625c	PFB0765w
PF10_0114	PFE0290c
PF10_0232	PF10_0131
PF14_0177	PFL0275w
PFC0370w	PF13_0145
MAL8P1.23	PFB0935w
MAL13P1.21	PFI1715w
PFD0300w	PF11_0509
PFE0785c	PF11_0142
PF14_0613	PF13_0076
PF10_0335	MAL13P1.114
PF10_0043	PFL0185c
MAL13P1.176	PFI0175w
PFI1780w	PF11_0168
PFE0750c	PFA0635c
PF11_0507	PFB0595w
PF07_0053	PF11_0371
PF10_0374	PF14_0402
PFL0815w	PF14_0372
PF14_0587	PFI1090w
PFE0485w	PFE1225w
PFA0125c	PFC0465c
PF11_0506	PF11_0189
PF11_0239	PFL0280c
PF11_0477	PF07_0126
PFI1445w	PFE0040c
PF13_0228	PFA0125c
PFE0430w	PF14_0631
MAL13P1.120	MAL13P1.202
PF10_0221	PFD0265w
MAL7P1.19	PF07_0012
MAL7P1.147	PFE1120w
PFA0620c	PFD0885c
MAL7P1.7	MAL7P1.134
PFE1050w	PFD1060w
PFD0525w	PFL0350c
PF11_0290	PF13_0244
PFL2390c	PF11_0404
PF08_0087	MAL8P1.23
PFD0765w	PFI1085w
PFL0355c	PF11_0065
PF11_0053	PFD0440w
PF07_0106	MAL13P1.202
PF13_0321	PF14_0128
PFC0390w	PF13_0348
MAL8P1.134	PF14_0277
PF11_0322	PFB0915w
PFE0385w	PF11_0342
PF08_0078	PFD1060w
PF11_0507	PF11_0127
PFB0640c	MAL8P1.64
MAL8P1.17	PFE0570w
MAL13P1.193	PF10_0266
PF14_0059	PF07_0056
PFI1680w	PFI1715w
PFC0245c	MAL7P1.12
PFE1050w	PF07_0101
PF07_0101	PFE0070w
MAL13P1.249	MAL7P1.20
PFI1720w	PF14_0678
PFE1590w	PFE1225w
PFB0760w	MAL8P1.23
PFL0530c	PF14_0028
PF10_0155	MAL13P1.308
PF13_0228	PF14_0758
PF11_0260	PF14_0032
PF14_0239	PFL1025c
PFI1200w	PFL1230w
PF10_0212	PFD0320c
PFL1925w	MAL13P1.102
PFD0400w	PFB0915w
PF14_0470	PF10_0232
PFE1345c	PF07_0077
PFI0830c	MAL13P1.206
PFE0570w	PFL1385c
PFC0270w	PF11_0161
PF11_0509	PF11_0509
PF14_0425	PFE0100w
PF08_0060	PFB0765w
PF13_0161	PFL0625c
PFE0595w	PFI1475w
PFD0080c	PF07_0104
PF07_0062	PF10_0091
PFL1745c	MAL13P1.336
PFI0225w	PFA0410w
PFE0040c	PF14_0326
PFD0735c	PF14_0032
PF11_0507	PF11_0404
PF14_0032	PF08_0129
PF11_0504	PF10_0146
PF10_0260	PF11_0341
PF08_0132	PF11_0165
PFB0815w	PFL1795c
PF11_0503	PF14_0352
MAL13P1.193	PF08_0020
PF13_0268	MAL13P1.114
PF11_0239	PF11_0142
PFC0775w	PF07_0101
PF14_0329	PF10_0212
MAL7P1.7	PF10_0361
PFI1720w	PF11_0086
PFL0575w	PF08_0048
PFI0470w	MAL7P1.170
PFE1605w	PF13_0073
PFA0330w	PF13_0332
PF10_0177	PFL2345c
PFL2430c	PF07_0029
PFC0120w	PF11_0091
PF14_0374	PF10_0038
PF11_0351	PFL1385c
PF07_0066	PF10_0143
PFL2225w	PFA0505c
PF10_0205	PFI0970c
MAL13P1.310	PFE1590w
PFC0930c	PFD0740w
PF14_0315	PF14_0678
PF08_0137	PF14_0758
PF07_0073	PF11_0142
PFE1590w	PF07_0044
PFD0535w	PFC0345w
PF14_0059	PFD0495c
PF11_0507	MAL13P1.202
PF08_0054	PF14_0197
PFI1475w	PFE0040c
PFE0750c	PF11_0175
PFE0450w	PF14_0070
PF10_0232	PFD0380c
PFB0540w	MAL8P1.111
PFB0125c	PF14_0342
PF14_0652	PF11_0246
MAL7P1.19	PF14_0678
PFL1385c	PF11_0381
PFC0960c	PF14_0594
PF11_0156	PF11_0069
PFL0315c	PF10_0026
MAL7P1.19	PF14_0463
PFD0230c	PF14_0678
PFL1110c	PF07_0087
PFB0115w	PF13_0197
PF11_0433	MAL13P1.148
PF11_0291	PFB0935w
PF10_0114	MAL13P1.337
PF10_0236	PF10_0236
PF14_0531	PF14_0325
PF13_0197	PFL1385c
PFA0515w	PFI0875w
PFE0885w	PF14_0487
PF14_0499	PF11_0504
MAL13P1.193	MAL13P1.103
PFL0130c	PFD0685c
PFC0325c	PF14_0434
PFB0935w	PFL1025c
PF11_0396	PFE0770w
MAL7P1.13	PF11_0315
PF08_0026	PF10_0075
PFE1370w	PF10_0143
PF11_0402	PF11_0165
PFI0250c	PF14_0013
PF07_0126	PFD0985w
PF13_0197	PF14_0598
PFL0635c	PF14_0463
PFI0290c	MAL7P1.129
MAL7P1.147	MAL7P1.12
PF10_0272	MAL7P1.155
MAL8P1.153	PF10_0075
MAL8P1.153	MAL8P1.104
PF11_0069	MAL13P1.191
PFI0970c	MAL7P1.119
PF11_0245	PFL0835w
PF11_0504	PFD0835c
PF10_0114	PFI0875w
PFC0105w	PFE0040c
PF07_0053	PFE0440w
PFL2390c	PFI1485c
PFB0340c	PF07_0128
MAL8P1.23	PF13_0072
PFE1105c	PFB0915w
PFE1345c	PFI1475w
PFC0345w	MAL8P1.152
PFA0130c	PFE1590w
PF10_0268	MAL8P1.111
PFC0165w	PF14_0096
PF14_0201	PF10_0213
PFI0265c	PFA0400c
PFC0120w	PFB0380c
PF14_0608	PF14_0463
PF13_0049	PFI1780w
PF10_0380	PF13_0197
PFB0370c	PF10_0359
MAL8P1.104	MAL8P1.104
PFE1335c	PFL1385c
MAL13P1.206	PF10_0143
PFL2120w	PFL1745c
PF11_0290	MAL13P1.103
PFE0770w	PFD0885c
PFL0275w	MAL8P1.104
MAL13P1.140	MAL13P1.308
PFI1075w	PFL1925w
MAL13P1.193	PFD0785c
MAL8P1.23	PFI1475w
PFL1170w	PF11_0086
PF14_0240	PFL0185c
PF10_0348	PF10_0183
PF10_0242	PF14_0434
PFL2390c	PF13_0275
PFL1745c	PF13_0049
PF13_0041	PFD0985w
PF07_0056	PFE0095c
PF07_0043	PF13_0232
PFL1395c	PFD0795w
PF08_0055	PFA0410w
MAL8P1.139	MAL8P1.139
PFB0340c	PFC0100c
PFL0355c	PFE0770w
MAL7P1.118	PF07_0029
PF11_0142	MAL13P1.206
PF14_0323	PF14_0393
PF10_0323	PFI0175w
PF11_0418	PF13_0356
MAL8P1.69	PF07_0126
PF10_0206	PFA0410w
PF13_0050	PFB0680w
PFC0370w	PF14_0184
PF11_0302	PFI0175w
PFE0185c	PFL1385c
PFA0430c	PF10_0348
MAL8P1.23	PFE1605w
PFD0545w	PF11_0509
PF08_0009	PFE0040c
MAL7P1.24	MAL7P1.13
MAL8P1.23	MAL8P1.23
PFE0185c	PFL0185c
MAL7P1.81	PFL1385c
MAL13P1.237	MAL13P1.233
PFL1110c	PF10_0115
PF08_0055	PFD0450c
PF11_0342	PF14_0487
PFE1465w	PF13_0258
PF11_0291	PF11_0351
PFL1745c	PFE0750c
PF13_0197	PF13_0270
PFL2390c	PFL1385c
PF14_0231	PFB0335c
PFA0410w	PFE1590w
PF14_0540	PFD0685c
PFL2390c	PFL1625w
PF11_0507	MAL7P1.119
PF10_0232	PF10_0232
PF08_0124	PF10_0177
PF10_0115	PF07_0029
PFE0040c	PFI0175w
PF11_0278	PFD0795w
PF07_0062	PF11_0098
PFE0990w	PF14_0443
PFE1050w	PFB0640c
PF10_0292	PFA0280w
PF13_0228	PFD1175w
PF11_0278	PFE0570w
PFE0155w	PFD1175w
PFL0075w	PF07_0026
PFA0125c	PF10_0081
PF14_0735	PF14_0649
PF11_0331	PFE0465c
PF08_0054	PFE1405c
PF08_0081	PF14_0598
PF14_0280	PFB0280w
PFA0285c	PFD0905w
PF14_0174	PFE1225w
PFD1080w	PFE1225w
PF11_0507	PFD0985w
MAL7P1.155	PFD0775c
PFI1445w	PFE0450w
PFE0430w	MAL8P1.69
PF07_0105	MAL13P1.336
PF07_0024	PFE1120w
PFC0760c	PF10_0232
PF11_0161	MAL13P1.233
PFI1830c	PF10_0346
PF10_0213	PF07_0128
PFC0245c	PFL0190w
PF07_0062	PFB0106c
PFE1590w	PF11_0302
PF10_0212	PF14_0678
PFL0815w	PF14_0315
MAL7P1.167	MAL7P1.77
MAL7P1.7	PF13_0208
PFC0805w	PF10_0345
PF08_0113	PF11_0342
MAL13P1.262	MAL7P1.170
PFD0685c	PF14_0510
PFL1930w	PFB0640c
PFC0155c	PFE0905w
PF14_0673	PF13_0215
PF11_0200	PFB0335c
PFD0080c	PFI1085w
PFC0155c	PF08_0003
PF14_0143	PFL0280c
PF10_0155	PFL1385c
PF11_0053	PFI0690c
PFE0835w	PF14_0598
PFD0320c	PF10_0115
PF07_0053	MAL7P1.155
PFL1385c	PFE0235c
PFC0760c	MAL13P1.206
PF14_0177	PF14_0598
PF11_0507	PF14_0655
MAL13P1.336	PF11_0049
PFL0565w	PF14_0746
PF13_0049	PF11_0278
PFA0285c	PFD1120c
PFE0750c	PFL1385c
PFD1140w	PF08_0048
PF10_0075	MAL13P1.336
PFL1385c	PF10_0242
PF11_0086	PF11_0086
PF13_0153	PF14_0315
PF11_0477	PF11_0111
PF10_0266	PF11_0064
PF11_0507	PF14_0614
PF13_0132	MAL13P1.269
PF07_0062	PF14_0046
PFL2120w	PFA0110w
MAL13P1.60	PFE0770w
PFL0625c	PF14_0201
PFL2430c	MAL13P1.268
PFI1075w	PF10_0073
PF10_0242	MAL8P1.69
PFB0330c	PFB0815w
PF10_0260	PF10_0146
PFA0430c	PFE1605w
PFD0100c	PFB0125c
MAL13P1.269	PF07_0044
PFL1590c	PFD0545w
PFE0660c	PFC0435w
PFI0875w	PF14_0613
MAL13P1.269	PFD0735c
PF07_0053	PF07_0128
PF10_0071	PFI1510w
PF13_0228	PF13_0109
PFE1605w	PF07_0012
MAL7P1.7	PFL1395c
PFD0100c	PF14_0495
PF14_0652	MAL13P1.308
PFL0700w	MAL8P1.69
PFA0125c	PFL0830w
PF08_0124	PFE0060w
MAL13P1.336	PFD0950w
MAL8P1.111	MAL8P1.111
PFE0500c	PF10_0232
PF11_0053	PFI1715w
PF14_0308	PFC0955w
MAL13P1.206	PF14_0059
PFL0815w	PF10_0232
PFL1385c	PFL1385c
PFE0750c	PF13_0091
PFD0665c	MAL8P1.125
PFD0295c	PF14_0700
PF08_0054	MAL7P1.76
PFC0350c	PF11_0439
PF11_0291	PFA0110w
PF10_0114	MAL8P1.69
PFD0970c	PF07_0012
PFA0430c	PF11_0482
PF13_0203	PF14_0463
PFB0125c	PF11_0404
PFE1250w	PFD0795w
PF13_0321	PF11_0111
PF14_0059	PF13_0140
PF10_0114	PFB0540w
PFI0590c	PFE1405c
PFE1050w	PF11_0246
PF11_0259	MAL13P1.336
PFE0915c	PFA0110w
PF11_0341	PFE0430w
PFC0270w	MAL8P1.111
PF13_0254	PFA0635c
PF11_0257	PF10_0047
PF11_0241	PFI0225w
PF14_0678	PFI0975c
PFI1830c	PF10_0213
PFC0325c	PFE1555c
PFL1855w	PFB0480w
PF14_0442	PF10_0232
PFI1445w	PFL1385c
PFE1345c	MAL13P1.14
MAL8P1.153	PFD0835c
PFI1445w	PF14_0102
PF14_0644	PF14_0059
PF14_0499	PF10_0025
PF11_0442	PF14_0102
PF14_0123	PF14_0123
PF07_0126	PF11_0060
PF14_0028	PFE1285w
PF13_0049	PFL0185c
PFI0470w	MAL7P1.77
MAL8P1.153	PFI1715w
PF07_0024	PF11_0111
PF08_0060	MAL13P1.337
PF10_0160	PFE0060w
PFE1590w	MAL8P1.104
MAL8P1.152	PF10_0361
PF13_0050	PFE1225w
PFA0430c	PF14_0657
PFA0430c	PF07_0126
PFE0570w	PF13_0322
PF14_0735	PF14_0613
PF11_0507	PF13_0045
PF13_0286	PF14_0463
PFI1475w	PFL0350c
PFL0445w	PF10_0115
PFC0155c	PF14_0380
PF13_0197	PFE1370w
PFD0665c	PFD0310w
MAL7P1.19	PFI0495w
PFE0905w	PFA0130c
PFL1745c	PF11_0438
PFB0870w	PFI1715w
MAL8P1.134	PFI1150w
PF08_0137	PF13_0053
PF14_0190	PF13_0036
PF08_0102	PFE1225w
PFD0985w	PF14_0029
PFC0760c	MAL13P1.310
PF07_0105	PFL0815w
PFI0495w	PF10_0232
PF13_0036	PFD0310w
PF14_0280	PFL0590c
PFD0685c	PFL0625c
PFD0685c	PF11_0193
PF14_0239	PF07_0042
PF13_0147	PF11_0200
MAL7P1.7	PF13_0165
PF11_0504	PF14_0678
PF13_0170	PF11_0504
PF10_0212	MAL13P1.206
PFA0375c	PFC0235w
PF14_0647	PFI1715w
PF11_0396	PF10_0132
PFE0845c	PF11_0175
PF07_0128	PFA0110w
PFD0685c	PF08_0109
PFC0930c	MAL8P1.111
PFA0375c	PF11_0142
PF14_0323	PFI1475w
PF14_0495	MAL7P1.19
PF11_0331	PF10_0242
PFL0290w	PF11_0049
PF11_0174	PF10_0143
PFI1445w	PF13_0332
PF08_0026	PF14_0246
PF14_0442	PF11_0351
PF11_0351	PFB0340c
MAL13P1.14	PFD0210c
PFI0180w	PFL1385c
PF11_0175	PF11_0175
PF10_0242	PF11_0342
PFL2520w	PFL1930w
PFL0835w	PF07_0086
PF10_0322	MAL13P1.202
PF10_0309	PF14_0678
PFL1385c	MAL8P1.17
PF11_0127	PF13_0198
PF11_0507	PF14_0594
PFE1590w	PFL1900w
PFD0390c	PFC0775w
MAL13P1.308	PF14_0673
MAL8P1.95	MAL8P1.95
PFI0290c	PFE1350c
PF13_0286	PF10_0262
PF10_0114	PF14_0706
PFL2215w	PFL1395c
MAL8P1.64	PF10_0372
PFC0120w	PFE0040c
MAL7P1.147	PF14_0027
PF07_0086	PFC0390w
PF08_0082	PF10_0171
PFC0105w	PFD0080c
PF14_0055	PFC1060c
PF11_0127	PFD0885c
PFI0975c	PFA0125c
PF13_0156	PFL1385c
PFL1745c	PF10_0324
PFC0245c	PF13_0161
PF14_0487	PFA0535c
PF14_0517	PF14_0486
PFL0155c	PFL0625c
PFD0080c	PF11_0351
PFC0405c	MAL13P1.202
PF11_0156	PFI1715w
PFI1640c	MAL8P1.95
PFD0080c	PF11_0111
PF14_0102	PFC0150w
PFC0105w	MAL8P1.12
MAL13P1.337	PFD0100c
PFB0380c	PF14_0228
PF14_0598	PFL0350c
PF11_0352	PF13_0106
PF10_0177	PFC0760c
PF10_0186	PFE0070w
PF10_0212	PF10_0117
PF13_0213	PF14_0434
MAL8P1.23	PF14_0191
PF10_0346	PF07_0128
PF13_0050	PFC1045c
PF10_0345	PF14_0492
PFI0225w	PFL0350c
PF11_0465	PFE0040c
PF11_0278	PF10_0183
MAL8P1.23	PFL1325c
PFL1345c	PF08_0003
PFL0135w	PFE0770w
PF11_0507	MAL7P1.21
PFL2345c	MAL8P1.69
PF14_0614	PFD0785c
PF11_0313	PF14_0633
PF10_0219	PF13_0233
PFI1720w	PF14_0425
PFI0225w	MAL8P1.104
MAL13P1.304	PFD0740w
PFD1045c	PF14_0046
PF07_0112	PFI1715w
PFL0625c	PF08_0060
PF08_0026	PFA0515w
PFL2410w	PF10_0292
PFC0390w	PF07_0086
PF11_0504	PFL1855w
PF10_0380	PF14_0650
MAL8P1.23	PFC0965w
PFE0070w	PFA0635c
MAL13P1.193	PFC0435w
PFL0130c	PFC0965w
PF11_0477	PF14_0170
PFD0230c	PFB0340c
PF10_0212	PF10_0242
PFB0540w	MAL8P1.153
PF14_0587	MAL13P1.312
PF14_0487	MAL7P1.119
PF07_0105	PF07_0053
PFB0655c	PF11_0313
PF14_0059	PF10_0232
PFB0765w	PFL2215w
PF11_0188	PFD0310w
PF10_0268	PF13_0164
PFE0195w	MAL13P1.233
PFI0225w	PF13_0197
PFE0450w	PF14_0252
PFA0620c	PF11_0351
PF14_0678	PF14_0463
MAL8P1.23	PF14_0463
PF08_0009	PF13_0266
MAL8P1.8	PF14_0586
MAL7P1.155	PF11_0508
PFI1475w	PF11_0168
PFB0340c	PF11_0165
PF13_0228	PFE1005w
PF11_0206	PFI0875w
MAL7P1.7	PFB0345c
PF07_0062	MAL8P1.144
PF07_0062	PFC0120w
PF08_0060	PF07_0086
MAL13P1.214	PFL1515c
PFL0865w	MAL13P1.184
PFC0265c	PF11_0477
PF11_0477	MAL13P1.336
PFD0265w	PF14_0259
PF14_0323	PF08_0129
PF11_0225	PFL0565w
MAL13P1.206	PF14_0678
PFC0760c	PFE0385w
PF11_0504	PF13_0094
PF10_0186	PFC0980c
PFI0250c	PF11_0242
PFL2390c	PFE1400c
PFD0545w	PFL0625c
PF07_0120	PFI1715w
PF11_0156	PF11_0218
PF11_0402	PF14_0678
MAL7P1.17	PF10_0026
PFL0210c	PF11_0327
PFB0670c	PF11_0314
PFI0225w	PFI1155w
PFI0225w	PF10_0223
PFB0340c	PFE0570w
PF13_0286	PF13_0106
PFC0265c	MAL13P1.60
PFD0320c	PFE0430w
PF10_0272	PFE1370w
PF10_0262	PFL0185c
PFL0275w	PFL0275w
PFD0900w	PFI0690c
PF10_0242	PF07_0053
MAL7P1.155	PFA0220w
PFI0160w	PFI0160w
PFD0295c	PFL1330c
PF14_0374	PF07_0080
MAL13P1.214	PF14_0344
PFI0975c	PF07_0126
PF14_0735	PF13_0031
PF14_0326	PFD0265w
PF11_0291	PFI1110w
PFD0535w	PFI1475w
PF11_0477	PFE1530c
PFL0625c	PFD0685c
PFA0430c	PF14_0649
PFA0430c	PF14_0324
PF14_0323	PF11_0091
PFE0865c	PFI1715w
PFC0105w	PF14_0442
PF11_0404	PF10_0324
PFL0185c	PFL0185c
PF07_0112	PF14_0614
PF10_0246	MAL13P1.13
PFE0750c	MAL13P1.56
PFL0700w	PF14_0618
PFL0130c	PF10_0323
PF14_0499	PF07_0128
PF14_0308	PFA0410w
PFC0285c	PFB0390w
PF08_0125	PF10_0232
PFA0195w	PFA0195w
PF14_0637	PFL1745c
PFI0250c	PF14_0437
PFE0500c	PFL0335c
PFC0370w	PF10_0212
PF13_0346	PF13_0165
PFA0430c	PFE0070w
PF10_0155	PFB0330c
PF07_0062	PFE0185c
PF13_0094	PF07_0042
PFC0370w	PFC0150w
PF13_0315	PF08_0081
PF07_0024	MAL7P1.119
MAL7P1.81	MAL7P1.77
PF07_0067	PF13_0161
PFE0040c	MAL7P1.171
PF11_0465	PF08_0120
PFI1720w	PF07_0024
PF11_0507	PF10_0038
MAL13P1.120	MAL8P1.111
PF13_0044	PF13_0044
PF08_0132	PF11_0293
PF13_0162	MAL8P1.111
MAL8P1.153	MAL13P1.275
PFL0815w	PFL1795c
PFL0275w	PFI0225w
PFB0340c	PFE0040c
PF14_0700	PFD0835c
PFL1930w	PFC0235w
PFB0640c	PF11_0329
MAL7P1.7	PF08_0132
PF14_0239	PFE1370w
PFL2390c	PF14_0088
PFL2120w	PF08_0103
PFI1150w	PF08_0034
PF14_0487	PFD0795w
PFA0125c	PF11_0278
PFC0125w	PF14_0463
PF14_0029	PFA0375c
PF07_0126	PF10_0115
PFE1335c	PFD0885c
PFD0665c	PF10_0084
PFA0430c	PF10_0025
PF14_0493	MAL13P1.336
PFL2195w	MAL7P1.155
PF11_0477	PF10_0163
PF08_0132	PF14_0334
PF10_0232	PFD0885c
PFL0355c	PF10_0232
PFD1175w	PFC0245c
PFE0750c	PF13_0315
PF14_0239	PFI1755c
PFB0935w	PFI0225w
PF11_0352	PF14_0594
PFI0370c	PFL1385c
PFI1445w	PF13_0273
PF08_0041	PF14_0577
PFE1590w	MAL8P1.153
PF11_0239	PFB0915w
PFI1445w	MAL8P1.69
PFD0100c	PFL0815w
PF14_0649	PFD0885c
PF10_0345	PF07_0086
PFA0110w	PF08_0081
MAL8P1.23	PF10_0232
PFL1745c	PF14_0678
PF14_0700	PF07_0029
PFE0995c	PFA0620c
PF08_0054	PFL0350c
PFC0170c	PF11_0086
MAL7P1.155	MAL13P1.202
PFL0350c	PFL0350c
PFL2390c	PF14_0678
PFI1830c	PFI0875w
PF10_0136	PFB0340c
PF11_0127	PFC0925w
MAL13P1.333	PFC0720w
PFL1385c	PF14_0228
PF08_0026	PF14_0487
PFI0495w	PFD0785c
PF10_0155	PF14_0598
PFC0155c	PFE0570w
PF13_0087	PFD0785c
PF11_0351	PF11_0111
PF08_0102	MAL8P1.69
PF14_0201	PF13_0036
PF07_0086	PF07_0029
PFL1385c	PF11_0241
PFI1445w	PFD0400w
PFD0390c	PF14_0614
MAL13P1.343	MAL7P1.170
PFD1140w	PFE1590w
PFL1525c	PF14_0344
PFB0260w	PFI1475w
PFL0315c	PF14_0598
PFE1345c	PFB0815w
PF14_0259	PFE0040c
MAL13P1.148	PF14_0667
PF10_0294	PF13_0198
PFI1475w	PF07_0042
PFD0970c	PFA0620c
PFA0375c	PF10_0115
PFI0240c	PF08_0034
PF14_0587	PF10_0242
PF10_0219	PFL0625c
PF11_0302	PF14_0649
PF14_0633	PF14_0344
PFI1475w	PF14_0344
PFE0885w	PFD0485w
PF14_0198	PFI0875w
PF10_0058	PFL0840c
PF14_0323	MAL8P1.17
PFB0340c	PF14_0046
PF13_0155	PFL2440w
PF07_0067	PF13_0198
PF11_0191	PFD0885c
PF11_0091	PFI0005w
MAL7P1.7	PF10_0232
PF11_0402	PFE0980c
MAL8P1.23	PF10_0266
PF08_0132	PFD0080c
PFI0225w	PF08_0113
MAL8P1.104	PFI0225w
PF10_0246	PFC0390w
MAL13P1.304	PF11_0402
MAL13P1.193	PF07_0042
PF14_0450	PF11_0342
PF08_0060	PF13_0139
PF11_0507	MAL13P1.140
PF10_0186	PF10_0063
PFE0440w	PF11_0098
PF11_0507	PFL1515c
PFL1745c	PF07_0120
PFC0120w	PF14_0678
PFB0120w	PFC0550w
PFI0975c	PFC0760c
PF11_0272	PF11_0090
PF10_0374	MAL13P1.96
PFL1385c	PFI0990c
PF07_0033	PF07_0029
PFA0330w	PF08_0108
PF13_0254	PF14_0678
MAL7P1.7	PF14_0341
PF07_0062	PFD0545w
PF11_0272	PFL0185c
MAL13P1.281	PF13_0286
PF10_0063	PF14_0517
PFC0760c	PF14_0678
PF07_0062	PF10_0077
PFB0340c	PF14_0344
PFL2410w	PFE1405c
PFB0670c	PFL0625c
PF14_0499	PFB0870w
PF14_0409	PFB0915w
PFI1475w	PFE0770w
PFL0970w	PF14_0390
PF10_0212	PFA0635c
PF13_0203	PF10_0292
PFL1245w	PFI1755c
PF14_0359	PFB0595w
MAL8P1.23	PFB0595w
MAL13P1.188	PFC0720w
PFA0410w	PF10_0138
PF13_0036	PF13_0332
MAL13P1.63	MAL8P1.23
PFE0350c	PF10_0171
PF14_0059	MAL8P1.23
PF13_0156	PF10_0212
PFL1745c	PF08_0137
PFI0225w	PFE0130c
PF11_0127	PF13_0164
PF08_0114	PFC0925w
MAL7P1.147	MAL13P1.132
PFI0975c	PF07_0056
PFE0350c	PF10_0242
PF14_0487	PF14_0027
PFL2520w	PF14_0344
PFD0230c	MAL7P1.119
MAL13P1.209	PFD0885c
PF08_0132	PFI0200c
PFD1045c	MAL7P1.129
MAL8P1.153	PF14_0679
PF14_0152	PF14_0644
MAL8P1.95	PF14_0644
PFA0410w	PF10_0075
PF10_0335	PF07_0057
PFE1340w	PF11_0504
MAL13P1.206	PF07_0105
MAL7P1.155	MAL13P1.310
MAL8P1.18	PF11_0507
PF10_0114	PFB0640c
PFI0495w	PFD0875c
PF14_0201	MAL13P1.114
PF14_0499	PF14_0143
PF08_0009	PFI0170w
PF08_0055	PF14_0344
PFI0250c	PFD0885c
PF11_0477	PF13_0036
PFL0275w	PF11_0477
PF11_0053	PF14_0228
PF11_0507	MAL7P1.170
MAL13P1.336	PF10_0348
PF13_0041	PF11_0507
PF14_0374	PF11_0049
PF10_0114	PF13_0322
MAL8P1.153	PF11_0342
PFI1830c	PFB0340c
MAL8P1.23	PFB0815w
PFC0245c	PF13_0228
PFB0680w	PF13_0161
PF13_0162	PFD0985w
PF14_0374	PF13_0197
MAL13P1.202	PFL2520w
PFB0765w	PF11_0168
PFI0975c	PF10_0296
PF14_0102	PF08_0126
PFL1205c	PF11_0218
PFC0155c	PF10_0150
PFE0750c	PFA0285c
PF14_0177	PF10_0143
PFC0155c	PFE1400c
PFI0250c	MAL8P1.127
PF10_0374	PF14_0170
PF14_0231	PF11_0069
PF11_0315	PF10_0361
PFD0100c	MAL13P1.344
MAL8P1.23	PFI0875w
MAL13P1.19	PFI0240c
PFD0390c	PF13_0228
PF10_0081	MAL7P1.172
PF10_0242	PF14_0598
PFA0125c	PFI1090w
PF08_0089	PFI1155w
PFL1385c	PF10_0361
PFD0545w	PFD1055w
PFE0130c	PF08_0034
MAL13P1.295	PFE0440w
PF13_0153	PFE1605w
MAL7P1.19	PFE0070w
PFE0915c	PFI0925w
PFD0770c	PFL0185c
MAL7P1.160	PF14_0337
PF10_0292	PF10_0232
PF14_0059	PF07_0012
PFB0540w	PFI0225w
PF13_0197	PFI0345w
PF14_0587	PF14_0194
PF11_0477	PF14_0700
PFC0155c	PF07_0104
PF14_0656	PF10_0170
PF13_0228	PFB0915w
PFL0210c	PFE1225w
PFL0130c	PF07_0029
PF11_0290	PF14_0650
PF10_0058	PF11_0142
PF11_0507	PF14_0700
PF14_0100	PFA0125c
PFC0720w	PFI1475w
MAL8P1.103	PF13_0286
MAL7P1.171	PF10_0135
PF08_0054	PF07_0023
PFE0395c	PF13_0058
PFA0285c	PF11_0220
MAL7P1.7	MAL7P1.171
MAL13P1.237	PF13_0161
PF11_0507	PFE0070w
MAL8P1.134	PF14_0678
PF14_0758	PFL0185c
PFL1385c	PF14_0352
MAL7P1.155	PF14_0334
PF11_0507	PF10_0214
PFI1720w	PFD0420c
PF14_0613	PFD0785c
PF11_0200	PFL0185c
PF14_0316	PF14_0510
PFC0170c	PF13_0281
PFD0390c	PF11_0062
PFL2390c	PF11_0260
PF11_0413	PF10_0232
PFL2010c	PF13_0207
PFC0865w	PF11_0350
PFI1445w	PFD1055w
MAL13P1.193	PF11_0347
PFE0450w	PFL0625c
PF08_0060	PF08_0034
PF08_0113	PFD0835c
PF11_0268	PFI1475w
PFD0320c	MAL8P1.141
PFI0975c	PF14_0649
PF14_0177	PF11_0242
PFL0815w	PFE0040c
PFI0875w	MAL13P1.56
PFD0545w	PF10_0038
PF10_0232	PF10_0146
PF14_0414	PFI1715w
PF14_0359	PF14_0359
PF08_0060	PFD0985w
PF14_0240	MAL7P1.170
PF11_0418	PF10_0115
PFL1395c	PFI1715w
PFL0530c	MAL13P1.120
PFL0815w	PF13_0161
PF14_0140	PF14_0140
PFD0685c	PFB0765w
PF10_0212	PF10_0322
PF11_0341	PF13_0161
PF11_0477	PFL0335c
PF11_0507	PF14_0372
MAL13P1.193	PF10_0232
PF10_0242	PF07_0066
PF11_0429	PF10_0135
PFB0870w	PFL0185c
PF10_0155	PFL0280c
PFI0225w	PF14_0673
PFD0665c	PFD0985w
PFD0080c	MAL13P1.336
PF07_0128	PF13_0072
PF10_0115	PFD0835c
PF11_0429	PFL0625c
MAL8P1.95	PFE1605w
PFB0115w	PF14_0463
PF11_0239	PFC0235w
PF08_0054	PFC0350c
PF14_0487	PF11_0194
PF11_0111	PF07_0082
PFI1720w	PF11_0347
PFA0110w	PFL0635c
PF10_0212	PF14_0120
PFL1050w	MAL8P1.111
PF11_0504	PF14_0326
PFB0340c	PFE0060w
PF14_0329	PF14_0329
PFE0040c	PF14_0315
PF13_0155	PFA0410w
PFE1465w	PFL1620w
PFB0815w	PFB0540w
PF08_0083	PF14_0463
PFC1060c	PF10_0143
PF14_0464	PFB0480w
PFI0225w	PF08_0060
PFE0570w	PF11_0055
MAL7P1.147	PF07_0047
PF13_0314	PF10_0143
PF14_0487	MAL13P1.336
MAL7P1.7	PF11_0342
PF08_0026	PFI0990c
PF10_0115	PF14_0443
PFD0295c	PF11_0055
PF13_0198	PFB0765w
PF07_0080	PF11_0504
PF11_0053	PF13_0275
PF08_0026	PFI0570w
PFL1745c	MAL7P1.16
PF14_0495	PF10_0324
PF10_0262	PF14_0055
PFE1590w	PF13_0044
MAL13P1.310	PF13_0045
PF11_0341	MAL13P1.323
PF10_0266	PFL1385c
PFB0330c	PF07_0077
MAL13P1.295	PFI1475w
PFI1445w	PF10_0086
PFD0785c	PF10_0115
PF11_0507	MAL13P1.328
PF13_0254	PF13_0286
PFE1605w	PFB0115w
PF07_0106	PF14_0443
PF13_0294	PFE0040c
MAL13P1.214	PFE1370w
PF08_0132	PF14_0598
PF10_0232	PF07_0086
MAL8P1.69	PFI1715w
PF14_0323	PFB0340c
PFA0410w	PFA0410w
PF08_0060	PFI0225w
PF07_0106	PF10_0232
PFI1475w	PF14_0252
PFI1475w	PF13_0200
PF10_0348	PF11_0260
PF10_0039	PF10_0242
MAL13P1.60	PF10_0345
PF08_0085	PFL1620w
PF14_0029	MAL13P1.203
PFC0105w	PF13_0342
PFB0680w	PFL0625c
PF07_0086	PFL2365w
PF14_0201	PFE0845c
PFD0525w	MAL8P1.69
PF13_0094	PF07_0097
PFD0080c	PFD0735c
MAL7P1.155	PF11_0111
PF07_0066	PF07_0082
PF14_0531	PFE1590w
PF13_0036	PFA0630c
PFA0130c	PF10_0143
PF07_0042	PFC0365w
PF08_0124	MAL8P1.23
PFC0270w	PF11_0168
PFC0760c	PF14_0079
PFD0100c	PFL1010c
PF10_0212	PFE0465c
PF11_0156	MAL13P1.336
PFL0130c	PFL1480w
PFE0885w	PFB0640c
PF11_0156	PF11_0193
PFL0315c	PFI1315c
PFI1075w	PF14_0124
PF13_0050	PF10_0028
MAL13P1.214	PF11_0241
PF11_0242	PFL0275w
PF11_0504	PFI1500w
PF13_0197	PF08_0008
PFL0445w	PF13_0208
PF08_0132	MAL8P1.17
PFB0340c	PF14_0758
PF14_0529	PFL0275w
MAL8P1.69	PFE0245c
PFL2390c	PF07_0107
PFL0350c	PF08_0034
PF11_0350	PF11_0507
PF10_0114	PF08_0081
PFC0370w	PFI0690c
PFL0315c	MAL13P1.202
MAL13P1.343	PF11_0257
MAL8P1.23	PF13_0228
PF13_0050	PFC0390w
PF14_0649	PF10_0242
PFD0665c	MAL13P1.103
PF10_0348	PF14_0393
PF14_0499	PF10_0232
PF07_0056	PFL0355c
PF07_0082	PF11_0111
PF14_0735	PFB0540w
PF11_0507	PFI1780w
MAL8P1.104	PF08_0034
PFA0125c	PF14_0241
PFI1075w	PF14_0631
PFC0525c	PFI0175w
PF08_0109	PF07_0042
PF14_0032	MAL13P1.233
PFD0665c	PF14_0201
PF10_0114	PFE0570w
MAL8P1.153	PFE1605w
PFC0370w	PF14_0461
PFB0760w	MAL8P1.34
PFC0435w	MAL13P1.202
PF08_0009	PFB0330c
PF10_0242	PF14_0126
PFE1590w	PFD0885c
MAL13P1.193	PFL1110c
PF11_0507	PFD0070c
PFL1745c	PF13_0053
PFE0835w	MAL8P1.69
MAL7P1.7	PFE1345c
PF11_0053	PFD1040w
PFL1395c	PF08_0034
PFL1370w	PFC0345w
PFC0245c	PF11_0392
MAL7P1.126	PFI0170w
PFL1125w	MAL7P1.170
PF10_0324	PF11_0278
PF11_0418	PF14_0231
PFE1050w	PFI1755c
PFE1465w	PF11_0225
PFE0130c	PFI0225w
PFB0380c	MAL13P1.336
PF10_0114	PF14_0746
PF13_0213	PFD0265w
PF11_0310	MAL13P1.308
PFA0125c	PF08_0034
PF11_0507	MAL7P1.77
PFE0750c	PFL0830w
PFA0430c	PF10_0345
PF07_0062	PF11_0168
PF14_0280	PF10_0262
PFL0315c	PFL1900w
PF13_0036	PFI1475w
MAL8P1.153	PFA0215w
PFI1475w	PF11_0193
PF13_0197	PF13_0115
PF11_0504	PF13_0268
PFI1830c	PF13_0286
PFE0040c	PF14_0598
MAL13P1.295	MAL8P1.113
PFI1475w	PFL0305c
PFB0540w	PF11_0111
PFD0100c	PF10_0323
PF14_0499	PF14_0487
PF11_0342	MAL8P1.154
PFI0820c	PFI0820c
PFD0080c	MAL13P1.323
PF08_0048	PF14_0391
PF14_0001	PFL1950w
PFC0155c	PF10_0119
PF10_0075	PF08_0034
PF14_0656	PFE0235c
PF11_0315	PFD0475c
PF13_0322	PFA0110w
MAL13P1.336	PF08_0034
PF11_0259	PFI1715w
PFA0285c	PFD0475c
PFL1385c	PF10_0232
PFB0125c	PFL1620w
PF11_0076	PF14_0614
PF13_0286	PFL0350c
PFI1780w	PFE0500c
MAL13P1.304	PFI0165c
PFL1915w	PF07_0056
PFA0330w	MAL13P1.233
PF11_0291	PF14_0282
PFD0735c	PFD0735c
PFL1385c	PFD0885c
PFL0190w	PF14_0474
MAL8P1.23	PFD0970c
PFI0975c	PF11_0165
MAL13P1.323	MAL13P1.323
PF11_0168	PF11_0208
PFD0295c	PF14_0443
PF08_0054	PFD0900w
PF14_0326	PF13_0157
MAL7P1.155	PFC0390w
PFE1345c	PF14_0228
PF14_0478	PF13_0233
PF07_0029	PFL1070c
PF10_0075	PF07_0042
PF08_0060	PFE1225w
PF14_0323	MAL8P1.18
PFE0500c	PFD0970c
PFE0750c	PF10_0115
PFD0400w	PF11_0268
PFL0815w	PF07_0128
PF07_0062	PFB0310c
PF11_0259	PFL0185c
MAL8P1.128	PF11_0120
PF14_0191	PF11_0307
PF10_0212	PF10_0232
PF10_0212	PFL0580w
PF11_0224	PF10_0281
PF14_0177	MAL7P1.170
PFL0530c	PFI1780w
PF07_0043	PFE0040c
PFD1140w	PF14_0678
PF08_0068	PFL0290w
PFE0570w	PFL1565c
PF14_0032	PF10_0115
PFI0265c	PF08_0081
PFC0330w	PF11_0168
PFC0120w	MAL13P1.206
PF10_0075	PF10_0075
PF13_0265	PF14_0463
PFE1465w	PFI1475w
PFA0330w	PF11_0175
MAL13P1.60	PF10_0242
MAL13P1.308	PF14_0344
PF10_0212	PFL1975c
PF13_0213	PFD0970c
PFE1345c	PF11_0161
PFE0040c	PF10_0143
PFB0340c	PF10_0232
PFL2390c	PF10_0292
PFI1720w	PF14_0487
PFB0115w	PF13_0067
PF11_0507	PFE1590w
PF10_0260	PF11_0111
PF14_0032	PF07_0029
PFI0875w	PFI0875w
PFD0230c	PF14_0409
PF14_0724	PF13_0198
PFC0005w	PF11_0381
PF14_0652	PFB0640c
PFI0975c	PFL0350c
PFE1345c	PFI0170w
PF14_0494	PF10_0025
PF08_0137	PFL1745c
PF10_0160	PFA0620c
PFI1830c	PFI1780w
PF14_0338	PFI1475w
PFL1110c	PF10_0063
PF13_0161	PF10_0264
PFD1140w	PFL1745c
PFC0760c	PF11_0524
PFB0125c	PFC0245c
PFL0315c	PF10_0138
PF07_0056	MAL7P1.170
PF11_0239	PF08_0048
PFC0760c	PFL0350c
PF08_0124	PF14_0461
PF14_0315	PFI0225w
PF10_0232	PF14_0644
PF11_0156	PFB0480w
PF11_0433	PF07_0023
PF14_0059	PF14_0463
PF10_0232	PF11_0507
PF11_0161	PF13_0310
MAL13P1.237	PFE0995c
PF10_0206	MAL13P1.122
PFE0430w	MAL13P1.308
PFB0115w	MAL13P1.336
PFE1605w	PF07_0086
PFD0210c	PFE1605w
PF11_0509	PFA0110w
PF14_0580	PFE1435c
PFI1445w	PF13_0277
PFA0110w	PFA0110w
PFA0430c	MAL13P1.269
PF07_0067	PF14_0482
PFB0935w	PFL0035c
PFL0135w	PF14_0678
PFC0155c	PFA0410w
PFI0265c	PFI1475w
PFB0340c	PFI0240c
PF14_0229	PFI1755c
PFI0875w	PFL0290w
PFE1590w	MAL7P1.19
PFC0325c	PF10_0262
PF07_0126	PF14_0425
PF11_0244	PFL1745c
PF10_0186	MAL13P1.56
PF11_0239	PF14_0637
PF14_0613	PF11_0098
PF10_0380	PF14_0510
PFC0960c	PF14_0409
PFL0635c	PFI1715w
PFD0665c	MAL13P1.336
PFA0430c	MAL8P1.104
PFE0885w	PF14_0197
PFL0355c	PFA0110w
PF14_0487	PF10_0232
PF14_0257	PFC0920w
PF11_0401	MAL13P1.308
PF14_0326	PF13_0024
MAL13P1.202	MAL13P1.202
MAL13P1.214	MAL13P1.333
PF07_0106	PF11_0086
MAL8P1.153	PF10_0232
PF11_0069	PF11_0069
PFC0370w	PF13_0322
MAL8P1.23	PF14_0201
PF11_0351	PFE0570w
PF14_0678	PFC1060c
PF11_0341	PF14_0463
PF14_0201	MAL8P1.69
PF13_0050	PFD0885c
MAL7P1.7	PF10_0244
PF14_0487	PF10_0146
PFI1200w	PF13_0162
PF07_0006	PFD0965w
PF07_0062	MAL7P1.19
PF10_0268	PF11_0168
PFL1620w	PF11_0064
PFL0130c	PFI0285w
PF13_0102	MAL8P1.153
PF08_0054	PFI0875w
PFD0475c	PF14_0594
PFC0370w	PFL2570w
PF14_0499	PF13_0078
PF11_0504	PFE0845c
PF08_0026	PF10_0041
MAL13P1.148	MAL7P1.129
PF14_0644	PFB0280w
PFB0330c	PFA0620c
PFI1475w	PFD0080c
PFE1350c	PF13_0072
MAL13P1.206	PF13_0197
PF11_0504	MAL13P1.269
PF11_0131	PF11_0091
MAL13P1.336	PFL1745c
PFL0835w	PFB0915w
PFD0225w	PF14_0344
PF10_0346	PFL1530w
PF11_0174	PF10_0262
PFC0390w	MAL13P1.133
PFD0390c	PFL0815w
PF13_0197	MAL8P1.82
PFE0750c	PF08_0126
PF14_0487	PFB0815w
PF13_0286	PF11_0115
PF14_0102	PFL0350c
PF14_0326	PF11_0065
PFE1590w	PF14_0636
MAL13P1.19	PFI1085w
PF11_0465	PF14_0678
PFC0760c	PF07_0053
PF14_0032	PFI0705w
PF14_0499	PF14_0678
MAL8P1.69	PFB0194w
PF14_0329	PFD0985w
PFD1140w	PFI0585c
PFB0340c	PF13_0010
PF08_0060	PFE0570w
PFI0975c	PF14_0726
PF07_0120	PFE0770w
PFL0315c	PFD0885c
PF14_0323	MAL13P1.114
PFI1475w	PFB0480w
PFL0155c	PFD0965w
PF11_0156	PFI1215w
PFL0835w	PF11_0053
PFC0760c	PFI1780w
PF13_0184	PFD0535w
MAL13P1.169	PFB0765w
PF10_0212	PFB0915w
MAL8P1.23	PF07_0056
PF10_0232	PF11_0191
PF13_0161	PF07_0097
PFE0430w	PFI1475w
MAL13P1.343	PF11_0098
PF13_0314	PF08_0075
PF07_0067	PF14_0463
PF07_0067	PF14_0029
PF08_0078	PFE0070w
MAL8P1.153	PFD0985w
MAL7P1.147	PF13_0198
PFL2390c	PF14_0434
PFC0170c	PF10_0135
PF10_0075	PFL2440w
PFC0325c	PFA0410w
PFL1745c	PF11_0168
PF14_0614	PF11_0069
PF08_0132	PFI1340w
MAL13P1.308	PF14_0380
PFL2345c	PFE0450w
PFI1475w	PF14_0700
PFL2410w	PF14_0344
MAL13P1.304	PF14_0131
PFL2530w	PF14_0650
MAL8P1.95	PF08_0034
PF11_0509	PF11_0193
PF13_0050	MAL7P1.119
PF10_0212	PF14_0175
PFE1545c	PFL1385c
PF11_0065	PF13_0094
PF11_0507	PFL1565c
PF07_0128	PFE0770w
PFD0080c	PF11_0127
PF14_0587	MAL7P1.167
PF14_0152	PF13_0286
PFL0135w	PF08_0034
PFC0105w	PFC0875w
PF14_0678	PF10_0039
PF11_0313	PFB0195c
PF11_0477	MAL13P1.308
PFL1345c	PF08_0002
PFC0265c	PFE1370w
PF07_0062	PFB0680w
PF14_0191	PFC0775w
PF07_0062	PF10_0272
PFE1465w	PF11_0086
PF10_0186	PF14_0201
PFL1385c	PFI1105w
PF11_0188	PFC0440c
PFE0040c	PFL1385c
PF14_0231	PFL0185c
PFE0160c	PF07_0082
PFD0265w	MAL13P1.124
MAL13P1.193	PF14_0463
PFL2390c	PF11_0508
PFI0250c	PF14_0727
PFC0320w	PFI1715w
MAL13P1.63	MAL13P1.63
PFI0225w	PF11_0241
MAL7P1.17	MAL7P1.17
PFE0885w	PF11_0443
PFE0750c	PFL1930w
PF10_0219	PF10_0075
PFC0120w	PF11_0477
PF07_0112	PFC0560c
PFL0275w	PF13_0162
PFI0225w	MAL7P1.167
PFB0340c	PFI0690c
PFE0235c	MAL7P1.102
PFE0040c	PFL1010c
PFB0765w	PFD0535w
PFL1385c	PF11_0193
PF08_0054	PFI1475w
MAL7P1.7	PFD0210c
PF10_0319	PFB0915w
PF11_0504	PF10_0232
PFB0640c	PFI1780w
PFI0180w	PF10_0138
PF10_0322	PF10_0322
PF14_0487	MAL8P1.32
MAL13P1.234	PFE1465w
PFL2390c	PFC0405c
PFD0320c	PF11_0064
PFD1060w	PF07_0100
MAL13P1.206	PFB0230c
PF14_0368	PFD0535w
PF13_0197	PF14_0359
PF07_0062	PF07_0081
MAL8P1.153	PF14_0031
PF14_0499	MAL13P1.336
PFI1150w	PF14_0070
PF10_0262	PFL0830w
PFL0815w	MAL8P1.104
PFL0185c	PFC0405c
PF11_0329	MAL8P1.139
PF11_0329	PF11_0272
PF13_0147	PF13_0147
PFE1465w	MAL7P1.129
PFA0130c	PF07_0115
PF10_0242	PF07_0029
PFC0350c	PF08_0060
PFL2215w	PF10_0075
MAL7P1.7	PFL1385c
PFB0420w	PF13_0019
PF10_0114	MAL7P1.134
PF13_0254	MAL7P1.76
PFD0535w	PF11_0278
PF11_0246	PFI0225w
PFL1925w	PFL1925w
PFD0100c	PF10_0213
PFB0120w	PFL1385c
PF08_0026	PF11_0507
PF11_0507	PFC0925w
PF14_0280	PFL1385c
PF14_0679	PF13_0076
PF11_0477	PFA0220w
PF14_0326	PFE0545c
PF14_0437	MAL13P1.120
MAL13P1.60	PFL1385c
MAL8P1.153	PFI0225w
PF13_0228	PF11_0168
PFD0100c	PF13_0203
PFI0875w	PF14_0443
PF10_0071	MAL13P1.308
PFL2430c	PF14_0461
PF11_0429	PF08_0060
PFA0110w	PFL1385c
PFC0270w	PF10_0115
PFL0625c	MAL13P1.308
PFE0450w	PFL2345c
PF13_0315	PF07_0097
PFB0340c	PF10_0244
PF13_0102	PFI1780w
PF07_0057	PF13_0036
PFI1475w	PFL0335c
PFI1475w	PFD0950w
PFC0435w	PF11_0224
MAL8P1.104	PFL0350c
PF13_0076	PF13_0076
PFL0280c	PFE1590w
PFE1605w	MAL7P1.68
PFE0915c	PF11_0504
PF10_0063	PFD0070c
PFI0975c	PFA0630c
PFB0330c	PFE1355c
PF13_0321	PF13_0321
PFE0750c	PFA0110w
PFA0430c	PFL1385c
MAL13P1.35	PFL1025c
PFI1115c	PFI1715w
MAL13P1.214	PF10_0115
PF11_0302	PF11_0302
MAL13P1.249	PFE0570w
PFI1475w	PFL1385c
PF11_0341	PFD1175w
PF11_0504	PF13_0173
PFD0665c	MAL13P1.249
PF07_0105	MAL13P1.148
PF14_0735	PF14_0315
PF11_0507	PF11_0342
PFD0665c	MAL13P1.63
PF13_0213	PF11_0464
PF14_0001	PFL1930w
PFC0370w	PFE1005w
PF11_0342	PFD0255w
PF11_0099	PFL0185c
PF11_0507	PF07_0126
MAL8P1.153	MAL8P1.153
PF08_0132	PF13_0198
PFE0500c	PFE1465w
PFL2390c	PF14_0531
PF14_0644	MAL7P1.81
PF11_0241	PFC0350c
PF13_0286	PF13_0132
PFL1930w	PFL0350c
PFI0225w	PF10_0075
PF13_0156	PF08_0034
PF11_0161	PF14_0324
PF11_0241	PF08_0034
PF14_0707	PF11_0509
MAL13P1.336	PF10_0075
PF13_0036	PFL0625c
PF13_0228	PF10_0232
PFC0965w	MAL8P1.153
PF13_0294	PF13_0147
PFD0735c	PF11_0509
PFI1475w	MAL13P1.202
PFC1045c	PFL1745c
PFD0685c	PF13_0228
PFL0390c	PF10_0115
PFE0040c	MAL13P1.120
PF14_0201	PF11_0278
PF14_0598	MAL8P1.153
PF11_0504	PFA0515w
PFL0700w	PF10_0310
PFI1445w	PF11_0049
PF11_0507	PF13_0215
PFL1745c	PFA0110w
MAL7P1.24	PFI1755c
PF10_0160	PFD0210c
PFD0100c	PFA0375c
PFI0495w	PF10_0236
PFI0975c	MAL13P1.56
PFL1600c	PF10_0213
PF14_0487	PFL1745c
MAL13P1.14	PFD0885c
PF10_0345	PF10_0345
PFE0040c	PF14_0014
PFC0155c	PFL1725w
PF14_0649	MAL7P1.170
PF10_0212	PFE1225w
MAL8P1.152	MAL7P1.119
PF10_0232	PFI1715w
PFD0970c	PFA0635c
PFB0194w	MAL8P1.69
PF10_0114	PF14_0392
PF08_0060	MAL8P1.104
PFC0930c	MAL8P1.23
PF08_0137	MAL8P1.111
MAL8P1.104	MAL7P1.171
PFI1445w	MAL8P1.95
PFE1345c	PF11_0168
PFE0595w	PFI1755c
PF11_0396	PF13_0198
PF10_0212	MAL13P1.176
PF08_0129	PF11_0111
PF08_0102	PF10_0205
PF13_0155	PFE0070w
PFI1475w	PF14_0270
PFI1445w	PFA0125c
PF14_0152	MAL13P1.59
PF14_0191	MAL8P1.17
PFC0870w	MAL13P1.323
PFL1480w	MAL13P1.202
PF08_0132	PFD0885c
MAL13P1.193	PF07_0020
PF08_0081	PFE0040c
PF14_0025	PF14_0194
PFD0390c	PFC0755c
PF11_0507	PFC0175w
PFL2365w	MAL8P1.111
PF11_0127	PF14_0223
PFD0080c	PF11_0242
PFA0375c	PFE1225w
PF11_0066	PFL1090w
PF11_0156	PF14_0463
PFE1345c	PF14_0425
PFB0340c	PFE1120w
MAL8P1.153	PF08_0034
PF07_0086	PF10_0143
MAL13P1.343	PFI1475w
PFL0315c	PFL0625c
PFI1510w	MAL13P1.323
PF14_0055	PFD0380c
PFI1475w	PFB0765w
PF11_0127	PFD0070c
PF13_0091	PFL0625c
MAL8P1.69	MAL8P1.69
MAL8P1.95	PFD0885c
PFE1590w	MAL13P1.202
PF11_0507	PF14_0463
PF10_0294	PFC0390w
MAL7P1.7	PF10_0189
PF10_0219	PFI0875w
PF08_0034	PF11_0504
PF11_0504	PF14_0510
PFC0370w	PFI1475w
PF11_0351	PF11_0351
PF14_0261	PF14_0059
PF11_0433	PFI0225w
PF13_0197	PFC0105w
MAL13P1.63	PFB0760w
PF11_0396	PFB0310c
PF14_0329	MAL13P1.336
MAL7P1.7	PF14_0527
PF14_0201	PF13_0197
PFI0290c	PFE0990w
MAL13P1.295	PFL0185c
PFL1900w	PFE1320w
PF14_0102	PF11_0218
MAL8P1.153	PFL1395c
PF07_0053	PFC0775w
PFL0135w	PFC0235w
PFB0310c	MAL7P1.170
PF14_0614	PFL1930w
MAL13P1.336	MAL13P1.336
PF14_0374	PF14_0603
PF07_0126	PF13_0042
PFC0155c	PFE0040c
PFB0115w	PF11_0347
MAL13P1.336	PF13_0076
PF11_0188	PFL1110c
PF11_0507	PFL1385c
PFA0330w	MAL13P1.61
PF08_0060	PFI0875w
PF11_0275	PF14_0231
PFB0640c	PF10_0143
PF14_0587	MAL13P1.39
MAL8P1.17	PFC0430w
PF14_0487	PF11_0246
PFE1345c	MAL8P1.146
PF10_0114	PF07_0026
PF13_0050	PFA0220w
PFI0240c	PF14_0547
PFE0350c	PFI1715w
PFD1045c	PF11_0165
PF14_0059	MAL13P1.234
PF13_0254	PFA0630c
PFD0230c	PF10_0345
PF13_0254	PFA0410w
PFI1315c	PFL0185c
PF08_0026	PFD0885c
MAL8P1.23	PFI1780w
PF11_0504	PFL0815w
PF13_0198	PFD0985w
PF11_0504	PF13_0161
PF07_0062	MAL7P1.81
PF10_0260	PF07_0123
PF13_0132	MAL13P1.323
PF08_0048	PF13_0219
PFI1475w	PFE1465w
MAL8P1.104	PF14_0334
PF11_0127	PF10_0232
PFC0155c	PF13_0228
PFE0430w	PF07_0071
PFC0760c	PF14_0170
PFL1245w	MAL8P1.69
MAL8P1.23	PFD0775c
PFL1745c	PF10_0068
PF11_0160	PF11_0302
PF11_0429	PF10_0346
PFB0670c	PF14_0614
PF14_0487	PF14_0257
PF07_0062	PFC0920w
PF11_0302	PF14_0197
PF14_0587	PF11_0069
PF10_0060	PFE1050w
PF14_0499	PF14_0152
MAL7P1.155	PF11_0201
PFL0935c	PF14_0637
PF11_0241	MAL8P1.104
PF14_0177	PFD1115c
PF14_0315	PF07_0126
PFE0130c	MAL8P1.104
PF14_0499	PFE1590w
PF10_0212	PFD0845w
PF10_0212	PF11_0507
PFC0390w	PF11_0131
PFL2520w	PFI1715w
MAL8P1.8	PF13_0072
PF13_0228	PF14_0390
PFA0110w	PFI1780w
PF11_0053	PF10_0212
PF07_0033	PF07_0128
PF10_0114	PFL1110c
PFB0340c	PF14_0442
PFD0265w	PF10_0143
MAL8P1.23	PF14_0344
PF13_0197	PF10_0232
PF11_0241	PFL0275w
MAL13P1.295	PFE1245w
PFL2430c	MAL13P1.308
PFI0225w	MAL8P1.153
PF14_0700	PFE1590w
MAL8P1.134	PFD0740w
PFE0500c	PF13_0233
PFD0965w	PF10_0232
PFL0275w	PF08_0034
PF14_0650	PFI1215w
PFA0430c	PF14_0442
PF11_0402	PFL0620c
PF11_0315	PF11_0346
PFC0370w	PF10_0039
PFB0640c	PFD0985w
PF07_0062	PF14_0541
PFA0430c	PFE0545c
PFL0135w	PFL1385c
PF13_0243	PF11_0086
PF14_0120	PFL0280c
PFI0875w	PF14_0197
PFL0625c	PF11_0401
PFE1590w	PFC0390w
PF14_0636	PF14_0636
PFA0430c	PF10_0352
PFB0760w	PF13_0268
PFD0545w	MAL13P1.269
PFC0120w	PFI1475w
PFE0450w	PF14_0558
PFL1395c	MAL13P1.302
PFA0110w	PF07_0061
PF14_0059	PF11_0329
PFL0815w	PFE0770w
MAL7P1.170	PF08_0132
PFL2215w	PFA0110w
MAL7P1.155	PF14_0088
PF07_0105	MAL7P1.171
PF10_0272	PFL0185c
PF11_0229	PF13_0173
PFE1590w	PF11_0142
PFE1250w	MAL13P1.323
PFE0675c	MAL13P1.329
PFE0570w	PFE1590w
PF08_0124	PFE0350c
PF07_0053	PF07_0126
PFE1605w	PFI1475w
PFD0295c	PFB0540w
PFL0625c	PF11_0156
PF10_0212	PF10_0183
PF14_0177	PF11_0053
PF10_0212	PFL1930w
MAL13P1.269	PF11_0351
PFC0760c	PFE1335c
PFA0285c	PF10_0075
MAL13P1.269	MAL13P1.269
PF07_0105	PF10_0084
PFB0120w	PF10_0232
MAL13P1.308	PF10_0115
PF14_0487	PFD0835c
PF13_0156	PF10_0075
PF14_0495	PF08_0008
PFC0080c	PFE1590w
MAL7P1.81	PF11_0218
PFE1050w	PF14_0690
MAL13P1.336	PFD0475c
PF14_0329	MAL13P1.113
MAL13P1.202	PFB0190c
MAL7P1.19	PFI1475w
PF13_0354	PF08_0060
PF08_0132	PF14_0228
PF10_0171	PF07_0029
PF14_0735	PF11_0165
PFB0340c	PFD0545w
MAL13P1.308	PFB0640c
MAL7P1.170	PF11_0314
PF11_0168	PFE0990w
PF13_0173	PF11_0504
PFL2060c	PF10_0345
PFL0625c	PF11_0314
PFA0330w	PFL0290w
PFL1745c	PF14_0637
PF10_0115	PF13_0165
PFI1720w	PFI1475w
PFE1605w	PFB0640c
PFL2120w	MAL7P1.170
PFI1090w	PFI1090w
PFC0270w	PF13_0021
PFD0665c	MAL8P1.29
PFD0100c	PFI1480w
PFI1445w	PF10_0292
PF14_0499	PF10_0046
PFD1175w	PF14_0487
PF11_0374	PF11_0374
PF13_0314	PF08_0081
PFA0110w	PF14_0257
PF07_0122	PF14_0463
PFI1475w	PF10_0232
PF14_0239	PF10_0079
PF14_0647	PF13_0036
PF10_0186	PFD0485w
PFC0870w	PF13_0072
PFD0665c	PFE0990w
PFL0130c	PF14_0359
MAL13P1.14	MAL7P1.119
MAL8P1.152	PFC0555c
PF07_0024	MAL8P1.153
MAL7P1.7	PF07_0088
PFC0405c	PFL0185c
PFI1445w	PF14_0201
PF08_0054	PFI1640c
PF13_0036	PFE1340w
MAL13P1.14	PF10_0232
PF10_0242	PFL1385c
MAL7P1.76	PF14_0558
PFI0975c	PF14_0569
PF13_0041	PFL0635c
