# Supplementary material for: Assessing the gain of biological data integration in gene networks inference
Source: BMC Genomics. 2012 Oct 26;13(Suppl 6):S7. doi: 10.1186/1471-2164-13-S6-S7 (PMC3481449; doi:10.1186/1471-2164-13-S6-S7)
Supplement: Additional file 5 — PIP samples. Samples of the corresponding genes in PIP network. [file 1471-2164-13-S6-S7-S5.txt]

MAL8P1.104	2	2	2	2	2	2	1	2	1	2	1	1	1	1	0	1	1	0	0	0	0	0	3	0	0	0	0	0	3	0	0	0	0	0	0	1	1	1	1	1	1	2	2	2	2	2	2	2
PF07_0097	1	2	2	1	2	2	2	2	1	2	1	2	2	1	1	2	2	1	1	1	1	1	3	1	1	1	0	1	3	0	0	0	0	0	0	0	0	0	0	0	0	1	1	1	1	2	2	2
PFE1545c	1	1	3	1	1	1	3	0	0	0	0	0	0	0	1	0	0	0	3	0	0	0	3	0	0	0	1	1	3	1	1	2	2	2	2	2	2	2	2	2	2	2	1	2	1	1	1	1
PFD0835c	3	0	1	1	1	1	1	1	1	2	1	1	2	2	2	2	2	2	2	2	2	2	3	2	2	1	2	2	3	1	1	1	0	0	0	0	0	0	0	0	0	0	1	0	0	1	1	0
MAL8P1.134	1	1	1	0	1	1	1	0	0	0	0	0	0	0	1	0	0	1	0	0	0	0	3	0	1	1	1	1	3	2	2	2	2	2	2	2	2	2	2	2	2	2	1	1	2	1	1	1
MAL7P1.167	1	1	1	1	1	1	0	0	0	0	0	0	0	0	0	0	0	0	0	0	0	1	3	1	1	1	1	1	3	1	2	2	2	2	2	2	2	2	2	2	2	2	2	2	2	1	1	1
PF11_0290	2	2	2	1	1	1	1	1	1	1	1	1	0	0	0	0	0	0	0	0	0	0	3	0	0	0	3	0	3	0	0	0	1	1	1	2	1	2	2	2	2	2	2	2	2	1	3	1
PFE1370w	1	1	2	1	2	2	1	2	2	2	1	2	2	2	2	2	2	2	2	2	2	2	3	1	2	1	1	1	3	0	0	0	0	0	0	0	0	0	0	0	0	0	1	1	0	0	0	0
PF11_0220	1	1	1	1	1	0	1	0	0	0	0	0	0	0	0	0	0	0	0	0	0	0	3	1	1	1	2	2	3	2	2	2	2	2	2	2	2	2	2	2	1	1	1	1	1	3	1	1
PFE0100w	0	1	1	2	1	2	2	1	1	2	2	1	2	2	2	1	2	2	2	2	1	2	3	1	1	1	2	1	3	1	2	1	0	0	1	0	0	0	0	0	0	1	0	0	0	1	1	1
PF13_0042	1	0	1	1	1	1	1	1	1	1	2	1	2	1	2	1	2	2	1	3	1	2	3	2	1	2	1	1	3	1	1	0	0	0	0	0	0	0	0	0	1	0	2	2	1	2	2	2
PF13_0200	0	0	0	0	0	0	0	0	0	0	0	0	0	1	0	1	1	1	1	1	2	2	3	1	2	2	2	2	3	2	2	2	2	2	2	2	2	2	1	1	1	1	1	1	1	1	1	1
PFL1515c	2	1	1	1	1	1	1	1	2	1	1	1	1	0	0	0	0	0	0	1	1	1	3	1	0	0	3	0	3	0	0	0	0	1	1	0	0	0	2	2	2	2	2	2	2	2	2	1
PF14_0380	1	1	1	1	1	1	0	0	0	0	0	0	0	0	0	0	0	0	0	0	1	1	3	1	1	1	1	2	3	2	2	2	2	2	2	2	2	2	2	2	2	2	1	1	1	1	1	1
PFE0440w	1	1	1	1	1	1	1	1	0	0	0	0	0	0	0	0	0	0	0	0	0	0	3	0	0	1	1	1	3	2	2	2	1	2	2	2	2	2	2	2	2	2	1	2	1	2	1	2
PFL2195w	2	2	2	2	1	2	1	2	1	1	1	1	1	1	1	1	1	1	0	1	0	0	3	0	0	0	0	0	3	0	0	0	0	0	0	0	0	1	1	2	2	2	2	2	2	2	2	2
PF11_0404	0	0	1	1	1	2	2	2	1	2	2	2	2	2	2	2	2	2	2	2	2	2	3	1	3	1	1	1	3	0	0	0	0	0	0	0	0	0	0	0	0	0	0	0	1	1	1	1
PF11_0275	2	2	2	2	2	2	2	2	2	2	2	2	2	1	2	2	1	1	1	1	1	1	3	1	1	1	1	1	3	0	0	0	0	0	0	0	0	0	0	0	0	0	1	1	1	1	1	1
PFI0820c	2	2	2	2	2	2	2	2	2	2	1	2	1	1	1	1	1	1	1	0	0	0	3	0	0	0	0	0	3	0	0	0	0	0	0	0	1	1	1	1	1	2	2	2	2	1	1	1
PF11_0098	0	0	0	0	0	0	0	0	0	1	0	1	1	0	0	0	0	1	1	1	1	1	3	2	1	2	2	2	3	2	2	2	2	2	2	2	2	2	1	1	1	1	0	0	0	1	0	1
PF13_0031	0	0	0	0	0	0	1	1	1	1	2	2	2	2	2	2	2	2	2	3	2	2	3	2	2	2	2	2	3	1	1	1	1	1	1	1	1	0	0	0	0	0	0	0	0	0	0	0
PF13_0275	2	2	2	2	2	2	2	2	2	2	2	2	2	2	2	2	1	1	1	1	1	1	3	0	0	0	0	0	3	0	0	0	0	0	0	0	0	0	0	0	1	1	1	1	1	1	1	1
PF10_0084	1	1	1	1	0	0	0	0	0	0	0	0	0	0	0	0	1	1	1	1	2	1	3	2	2	2	2	2	3	2	2	2	2	2	2	2	2	2	2	1	1	1	1	1	1	0	1	1
PF10_0357	2	2	2	1	2	2	1	2	1	2	1	2	2	1	1	1	1	0	0	0	1	1	3	1	1	1	0	1	3	0	0	0	0	0	0	0	0	0	0	1	2	2	1	2	1	2	2	2
PFL1590c	0	0	1	0	1	1	1	1	1	1	0	0	0	1	1	1	1	1	2	1	2	3	3	2	2	2	2	2	3	2	1	2	2	3	1	1	1	1	0	0	1	1	1	0	1	0	0	0
PF13_0219	1	2	2	2	2	2	2	2	1	2	2	2	2	2	1	2	2	1	1	1	1	1	3	1	1	1	0	0	3	0	0	0	0	0	0	0	0	0	0	0	0	0	1	1	1	1	1	1
PF11_0188	0	0	0	0	0	0	0	1	1	1	1	2	2	2	2	2	2	2	2	2	2	2	3	2	2	2	3	1	3	1	1	1	0	0	0	0	0	0	0	0	0	0	0	0	0	0	0	1
PF11_0438	1	1	2	1	1	2	2	2	2	2	2	2	2	2	2	2	2	2	2	2	1	1	3	1	1	1	1	0	3	0	0	0	1	0	0	0	0	0	0	0	0	0	0	1	0	0	0	0
MAL13P1.114	1	1	1	1	1	1	0	1	0	0	0	0	0	0	0	0	0	0	0	0	0	0	3	0	0	0	1	1	3	1	1	2	1	2	2	2	2	2	2	2	2	2	2	2	1	1	1	1
PFI1085w	1	2	2	2	2	2	2	2	2	2	2	2	2	1	1	1	2	2	1	1	1	1	3	1	1	1	1	1	3	0	1	1	0	0	0	0	0	0	0	0	0	0	0	0	1	2	1	1
PF14_0177	1	1	1	1	0	0	0	0	0	0	0	0	0	0	0	0	1	1	1	1	1	1	3	2	2	2	2	2	3	2	2	2	2	2	2	2	2	2	2	1	1	1	1	1	1	1	1	1
PFB0620w	0	0	0	1	1	1	1	2	2	2	2	2	2	2	2	2	2	2	2	2	2	2	3	2	1	1	1	1	3	1	1	0	0	0	0	0	0	0	0	0	0	0	0	0	0	1	1	1
PF14_0102	2	2	1	1	1	1	1	1	1	1	1	0	0	0	0	0	0	0	0	0	0	0	3	0	0	0	1	1	3	1	1	2	2	2	2	2	2	2	2	2	2	2	2	2	2	1	2	2
PFI0180w	1	1	1	1	0	0	0	0	0	0	0	0	0	0	0	0	0	1	1	1	2	1	3	1	2	2	2	2	3	2	2	2	2	2	2	2	2	2	2	1	1	1	1	1	1	0	0	1
PFD0775c	1	1	1	0	0	0	0	0	0	0	0	0	0	0	1	0	1	1	1	1	1	1	3	2	1	2	2	2	3	2	2	2	2	2	2	2	2	2	2	2	1	2	1	1	1	1	1	1
PFL2530w	2	2	2	2	2	2	2	2	2	2	1	1	1	1	1	1	1	1	0	0	0	0	3	0	0	0	0	0	3	0	0	0	0	0	0	1	1	1	1	1	2	2	2	2	2	1	2	2
PF11_0246	2	2	2	2	2	2	2	2	2	2	2	2	2	2	2	1	1	1	1	0	0	0	3	0	0	0	0	0	3	0	0	0	0	0	0	0	0	0	1	1	1	2	1	1	1	1	1	1
PF11_0165	1	1	0	1	0	1	1	1	1	2	1	2	2	2	2	2	2	2	2	2	2	2	3	2	1	1	1	1	3	0	0	0	0	0	0	0	0	0	0	0	0	1	1	1	1	1	1	1
PF13_0145	1	1	1	1	1	1	0	0	0	0	0	0	0	0	0	0	0	0	0	0	0	0	3	1	1	1	1	2	3	2	2	2	2	2	2	2	2	2	2	2	2	2	1	1	1	1	1	1
PF14_0100	1	1	2	2	2	2	2	2	2	2	2	2	2	2	2	2	2	2	2	2	2	2	3	1	1	1	1	0	3	0	0	0	0	0	0	0	0	0	0	0	0	0	0	1	1	1	1	1
PFB0540w	0	0	0	1	1	1	1	1	0	2	0	1	2	1	0	0	1	1	1	0	0	1	3	2	2	2	2	2	3	2	2	2	2	2	2	2	2	2	1	1	0	0	0	0	0	0	0	1
PFI1200w	2	2	2	1	1	1	1	1	1	1	0	0	1	0	0	0	0	0	0	0	0	0	3	0	0	0	0	0	3	0	0	1	0	1	1	2	2	2	2	2	2	2	2	2	2	2	2	1
PF14_0390	2	2	2	2	2	2	2	2	2	2	2	2	2	2	2	1	1	2	1	2	1	1	3	1	0	0	0	1	3	0	0	0	0	0	0	0	0	0	0	0	0	1	1	1	2	1	1	1
PFB0480w	2	2	1	2	1	1	1	0	1	1	1	0	0	0	0	0	0	0	0	3	0	0	3	0	0	0	0	0	3	0	0	1	1	1	2	2	2	2	2	2	2	2	2	2	2	1	1	1
PF08_0075	1	1	1	2	2	1	1	2	1	2	2	2	2	2	1	2	2	1	1	1	2	2	3	1	1	1	1	1	3	1	1	0	0	0	0	0	0	0	0	0	0	0	0	0	0	1	1	1
PFL0630w	1	1	1	1	1	1	0	0	0	0	0	0	0	0	0	0	0	0	0	1	1	1	3	1	1	2	2	2	3	2	2	2	2	2	2	2	2	2	2	2	2	1	1	1	2	1	1	1
PF13_0184	1	2	2	2	2	2	2	2	2	2	2	2	2	2	2	2	2	2	2	2	1	1	3	1	1	1	1	0	3	0	0	0	0	0	0	0	0	0	0	0	0	1	1	1	1	1	2	1
MAL13P1.61	1	2	2	2	2	2	2	2	2	2	2	2	2	2	2	2	1	1	1	1	1	0	3	0	0	0	0	0	3	0	0	0	0	0	0	0	0	0	0	0	1	1	1	1	1	2	2	2
PF14_0633	2	2	2	2	2	2	2	2	2	2	2	2	2	2	1	1	1	1	1	1	0	1	3	0	0	0	0	0	3	0	0	0	0	0	0	0	1	1	0	1	1	1	2	2	1	0	1	1
PFC0435w	0	1	1	1	1	0	0	0	0	0	0	0	0	0	0	0	0	0	0	0	0	0	3	1	1	1	1	2	3	2	2	2	2	2	2	2	2	2	1	2	1	1	1	0	1	0	1	1
PF11_0439	1	1	1	2	2	1	2	2	2	2	2	2	2	2	2	2	2	1	1	1	1	1	3	1	0	1	3	1	3	0	0	0	0	0	0	0	0	0	0	0	0	0	0	0	1	1	1	1
PF11_0477	2	2	1	1	1	1	1	1	0	0	0	0	0	0	0	0	0	0	0	0	0	0	3	0	1	1	1	1	3	1	1	1	1	2	2	2	2	2	2	2	2	2	2	2	2	2	2	2
PF11_0191	1	2	2	2	2	2	2	2	2	2	2	2	2	2	2	2	2	2	1	1	1	1	3	1	1	1	0	0	3	0	0	0	0	0	0	0	0	0	0	0	0	0	0	1	1	2	1	1
PFE0500c	1	1	1	0	0	0	0	0	0	0	0	0	0	0	0	1	1	1	1	1	1	2	3	2	2	2	2	2	3	2	2	2	1	1	2	2	2	2	2	2	1	2	1	1	1	1	1	1
PFA0195w	0	0	1	0	0	0	0	0	0	0	1	0	0	0	1	1	1	1	2	3	2	2	3	2	2	2	0	2	3	2	2	2	2	2	2	2	2	1	1	3	1	0	1	1	1	1	1	0
PFD0545w	3	2	2	2	2	2	2	2	2	2	2	2	2	2	2	2	2	1	1	1	1	1	3	0	0	0	0	0	3	0	0	0	0	0	0	0	0	0	1	0	1	1	1	1	1	1	1	1
MAL7P1.16	1	1	2	2	1	2	2	2	2	2	2	1	2	2	2	2	1	2	0	2	1	1	3	1	1	1	2	1	3	0	0	0	0	0	0	0	0	0	0	0	0	0	0	0	1	1	1	1
PF14_0014	0	0	0	0	0	0	0	0	0	1	1	1	2	1	2	2	2	2	2	2	2	2	3	2	2	2	2	2	3	2	2	1	1	1	1	1	1	1	0	0	0	0	0	0	0	1	1	1
PFL0350c	1	1	1	1	0	0	0	0	0	0	0	0	0	0	0	0	0	1	1	1	1	1	3	1	1	2	2	2	3	2	2	2	2	2	2	2	2	2	2	2	1	1	1	1	1	1	1	1
PFI0165c	1	1	2	2	2	2	2	2	2	2	2	2	2	2	2	2	1	2	1	1	1	1	3	1	0	0	1	1	3	0	0	1	0	0	0	0	0	0	0	0	0	1	1	1	1	2	2	2
PF14_0569	1	2	2	2	2	2	2	2	1	2	1	2	2	0	0	0	1	0	0	1	1	0	3	1	1	1	1	1	3	1	1	1	1	1	1	0	0	0	0	0	0	0	0	1	1	2	2	2
PFI1105w	0	0	0	1	1	0	1	1	2	2	1	2	2	2	2	2	2	2	2	2	2	2	3	2	2	2	2	2	3	1	1	1	1	1	0	0	0	0	0	0	0	0	0	0	0	0	0	0
PF10_0189	1	1	1	1	1	1	1	1	1	0	0	0	0	0	0	0	0	0	0	0	0	0	3	0	1	1	1	1	3	1	1	2	2	2	2	2	2	3	2	2	2	2	2	2	2	1	1	1
PF14_0499	1	1	1	2	2	1	2	2	2	2	2	2	2	2	1	2	2	2	1	1	1	1	3	1	1	1	1	1	3	1	1	0	0	0	0	0	0	0	0	0	0	0	0	0	0	1	1	1
PFE1050w	0	0	0	1	1	0	0	0	1	1	0	0	1	0	0	1	1	1	1	1	2	2	3	2	2	2	2	2	3	2	2	2	2	2	2	2	1	1	1	1	1	0	0	0	0	0	0	0
MAL13P1.209	1	1	1	2	1	2	2	2	2	2	2	2	2	2	2	2	2	2	2	2	2	1	3	1	1	1	1	1	3	1	1	0	1	0	0	0	0	0	0	0	0	0	0	0	0	1	1	1
PF14_0442	1	1	1	1	1	1	1	2	1	2	2	2	2	2	2	2	2	2	2	1	1	2	3	1	1	1	1	2	3	1	1	1	0	0	0	0	0	0	0	0	0	0	0	0	1	1	1	1
PF07_0122	1	1	2	2	2	2	2	2	2	2	2	2	2	2	2	2	2	2	2	2	1	1	3	1	1	1	1	0	3	0	0	0	0	0	0	0	0	0	0	0	0	1	1	1	1	1	1	1
MAL13P1.336	1	2	2	1	2	2	2	2	1	2	1	2	2	1	0	2	1	0	0	0	1	1	3	1	1	1	0	1	3	1	0	0	0	0	0	0	0	0	0	1	1	1	1	2	1	2	2	2
PF14_0126	0	0	0	1	1	1	0	1	1	1	1	1	2	2	2	2	2	2	2	2	2	2	3	2	2	2	3	2	3	1	1	1	0	1	0	0	0	0	0	0	0	0	0	0	1	0	0	0
PF07_0104	2	2	2	2	1	1	1	1	1	1	1	1	1	0	0	0	0	0	0	0	0	0	3	0	0	0	0	0	3	0	0	1	1	1	1	2	2	2	2	2	2	2	2	2	2	2	2	2
PF10_0264	1	1	1	1	1	2	2	2	2	2	2	2	2	2	2	2	2	2	1	2	2	1	3	1	1	1	1	1	3	1	0	0	0	0	0	0	0	0	0	0	0	0	0	0	1	1	1	1
PFC0005w	1	1	1	1	1	1	1	2	2	2	1	2	2	1	1	2	2	1	1	0	2	2	3	1	1	1	0	1	3	0	1	0	0	0	0	0	0	0	1	1	1	1	1	1	1	1	1	2
PF10_0131	2	2	1	2	1	1	0	1	0	0	0	0	0	0	0	0	0	0	1	0	0	0	3	0	0	1	1	1	3	1	1	1	1	1	2	2	2	2	2	2	2	2	2	3	2	2	2	2
PFC0365w	0	0	1	1	0	1	1	1	1	1	1	1	2	1	1	1	1	1	1	1	1	1	3	1	1	1	1	1	3	0	1	0	0	0	0	0	0	0	0	0	1	1	2	2	2	2	2	2
PF10_0091	1	1	2	2	2	2	2	2	2	2	1	2	2	2	2	2	2	2	1	1	1	2	3	1	1	1	1	1	3	1	1	1	2	0	1	0	0	0	0	0	0	0	0	0	0	0	0	1
PF13_0270	2	2	2	2	2	2	2	2	2	2	2	2	2	2	1	1	1	1	1	1	1	1	3	0	0	0	0	0	3	0	0	0	0	0	0	0	0	0	1	1	1	2	2	2	2	1	1	1
PF07_0043	1	1	1	1	1	2	2	2	2	2	2	2	2	2	2	2	2	1	2	2	2	2	3	1	1	1	1	1	3	1	1	0	1	0	0	0	0	0	0	0	0	0	0	0	0	1	1	1
PF11_0402	2	2	2	2	2	2	2	2	1	2	1	1	2	1	1	1	1	1	0	0	0	0	3	0	0	0	0	0	3	0	0	0	0	0	0	0	3	0	3	1	1	2	2	2	2	2	2	2
PF07_0061	1	1	1	1	1	1	0	0	0	0	0	0	0	0	0	0	0	0	0	0	1	1	3	1	1	2	2	2	3	2	2	2	2	2	2	2	2	3	2	2	2	2	1	1	1	1	1	1
MAL7P1.126	0	0	0	1	1	1	2	2	2	2	2	2	2	2	2	2	2	2	1	1	1	1	3	1	1	1	1	2	3	1	1	2	1	1	1	1	1	1	0	0	0	0	0	0	0	0	0	0
PFL1795c	0	1	1	1	1	1	1	1	1	1	1	2	2	2	2	2	2	2	2	2	2	2	3	2	2	2	1	2	3	3	1	0	0	0	0	0	0	0	0	0	0	0	0	0	1	1	1	1
PF13_0356	1	1	2	2	2	2	1	2	1	2	1	0	1	0	1	1	0	0	0	0	0	0	3	1	1	1	2	2	3	1	2	2	1	2	2	2	2	2	0	0	0	0	0	0	0	1	1	1
PF07_0123	2	2	1	2	1	2	1	1	2	2	1	2	2	2	2	2	2	2	1	2	2	1	3	1	1	1	1	1	3	0	0	0	0	0	0	0	0	0	3	0	0	1	1	1	1	1	1	1
PFC0390w	1	1	2	2	3	2	2	2	2	2	2	2	2	0	1	0	1	1	1	1	0	0	3	0	0	0	0	0	3	0	0	1	0	0	0	0	0	0	0	0	0	0	1	1	1	2	2	1
PFL2410w	2	2	2	2	1	1	1	1	2	1	1	1	1	1	1	1	1	0	0	0	1	0	3	0	0	0	0	0	3	0	0	0	0	1	1	1	1	1	2	2	2	2	2	1	2	1	2	2
PF11_0524	0	0	0	1	0	1	1	0	2	1	1	2	2	2	3	1	0	2	2	2	2	1	3	2	3	2	2	2	3	2	2	2	2	1	1	1	1	0	0	0	0	1	0	0	0	0	0	0
PFL0590c	2	1	1	1	1	1	1	1	2	2	1	1	2	2	2	2	1	2	1	1	1	0	3	0	0	0	0	0	3	0	0	1	0	1	1	1	1	1	2	2	2	2	2	1	1	0	0	1
PFE0980c	0	0	0	0	0	1	0	0	0	1	1	1	2	3	2	2	2	2	2	2	2	2	3	2	2	2	2	2	3	2	1	1	1	1	1	0	0	1	0	0	0	0	0	0	0	0	0	0
PFC0960c	1	1	1	0	1	0	0	0	0	0	0	0	0	0	1	0	0	0	0	0	0	1	3	0	1	2	1	2	3	2	2	1	2	1	2	3	2	2	1	2	2	2	1	1	1	0	3	1
PF10_0060	1	1	1	0	0	1	0	0	0	0	0	0	0	0	0	0	0	1	0	1	1	1	3	2	2	2	2	2	3	2	2	2	2	2	2	2	2	2	1	1	2	0	1	1	1	1	1	1
PF14_0631	1	1	1	1	2	2	2	2	1	2	2	1	2	0	2	2	2	2	1	1	1	1	3	1	2	1	0	1	3	1	0	0	0	0	0	0	1	0	0	0	0	0	1	1	1	2	1	1
PFE1555c	1	1	1	1	1	3	0	0	0	0	0	0	0	0	0	0	0	0	0	0	0	0	3	0	0	1	1	1	3	1	2	2	2	2	2	2	2	2	2	2	2	2	1	1	1	1	1	1
PF14_0577	0	0	1	0	0	0	0	0	0	0	0	0	0	1	0	1	1	1	1	1	1	2	3	2	2	2	2	2	3	2	2	2	1	2	2	2	2	2	1	1	1	1	1	1	1	1	1	1
MAL8P1.154	1	2	2	1	2	2	1	2	1	2	2	1	3	1	1	1	2	1	1	1	1	1	3	1	1	1	3	1	3	0	0	0	0	0	0	0	0	0	0	0	0	0	1	1	1	2	2	1
PF13_0203	2	2	2	2	2	2	1	2	2	2	1	2	1	2	1	1	1	1	2	1	2	1	3	1	3	0	0	0	3	0	0	0	0	0	0	0	0	0	0	0	1	1	2	2	2	1	1	1
PF13_0258	1	1	2	1	1	2	1	1	1	1	0	0	1	0	0	0	0	0	0	0	0	0	3	0	0	1	1	1	3	1	1	2	2	2	2	2	2	2	2	2	2	2	1	1	1	1	1	1
MAL8P1.139	0	0	0	0	0	0	0	0	0	0	0	0	1	1	1	1	1	1	1	1	1	1	3	2	2	2	2	2	3	2	2	2	1	2	2	2	2	2	2	2	1	1	0	0	1	0	0	1
PFC0920w	2	2	1	1	1	1	1	1	2	1	0	1	0	0	0	0	0	0	0	0	0	0	3	0	0	0	1	1	3	1	1	1	2	2	2	3	2	2	2	2	2	2	2	2	1	1	1	1
PF13_0315	1	1	2	2	2	2	2	2	2	2	2	2	2	2	2	2	2	2	1	1	2	1	3	1	1	1	1	1	3	0	0	0	0	0	0	0	0	0	0	0	0	0	0	0	1	1	1	1
MAL13P1.122	2	2	2	2	2	2	2	2	2	2	2	2	2	1	2	1	1	1	1	1	1	1	3	0	0	0	0	0	3	0	0	0	0	0	0	0	0	0	0	1	1	1	1	1	2	2	2	2
PF13_0266	0	1	1	1	1	0	0	3	3	0	1	0	0	0	0	0	0	0	0	1	0	1	3	1	1	1	2	2	3	2	2	2	2	2	2	2	2	2	0	1	1	1	1	1	2	0	1	1
PFI1090w	0	1	1	1	0	0	0	0	0	0	0	0	0	0	0	0	0	1	1	1	2	2	3	2	2	2	2	2	3	2	2	2	2	2	2	2	2	1	1	1	1	1	1	0	1	1	1	1
MAL13P1.249	1	1	2	1	1	1	1	2	0	2	0	1	1	1	0	0	1	0	0	0	0	0	3	0	1	1	1	2	3	2	1	2	1	2	2	2	2	2	2	2	1	1	1	1	1	1	1	2
PFE1340w	1	1	1	2	2	2	2	2	2	2	2	2	2	2	2	1	1	1	1	1	1	1	3	0	1	1	1	0	3	1	0	1	1	1	0	0	0	0	0	0	0	0	0	0	0	1	0	1
PF11_0507	0	0	0	0	0	0	0	0	0	1	1	1	2	2	2	2	2	2	2	2	2	2	3	2	2	2	2	2	3	1	1	1	1	1	1	1	1	1	0	1	1	0	0	0	0	0	0	1
PFE1005w	1	1	1	1	1	2	2	2	2	2	2	2	2	2	2	2	2	1	1	1	2	1	3	1	1	1	1	1	3	0	1	0	1	0	0	0	0	0	0	0	0	0	0	0	0	1	1	1
PF11_0175	2	2	2	2	2	2	2	2	2	2	1	2	2	2	1	2	1	1	1	0	0	0	3	0	0	0	0	0	3	0	0	0	0	0	0	1	1	1	1	1	2	2	0	2	2	1	1	1
MAL13P1.176	2	2	1	2	1	1	1	1	1	1	1	1	1	0	0	0	0	3	0	0	0	0	3	0	0	0	0	0	3	0	0	1	1	1	1	2	2	2	2	2	2	3	2	2	2	2	2	2
PF08_0082	1	1	1	1	1	1	1	1	0	0	0	0	0	0	1	0	0	0	0	0	0	0	3	0	0	0	0	1	3	1	1	1	2	2	2	2	2	2	2	2	2	2	2	2	2	2	2	1
PF14_0316	2	2	2	2	2	2	1	2	1	1	1	1	1	1	0	1	1	0	0	0	0	0	3	0	0	0	0	0	3	0	0	0	0	0	0	1	1	1	1	1	2	2	2	2	2	2	2	2
PFC0980c	0	0	1	1	2	2	2	2	2	2	2	2	2	2	1	2	2	1	1	1	2	2	3	2	1	1	2	1	3	1	1	1	1	0	0	0	0	0	0	0	0	0	0	0	1	1	1	1
PFI0170w	2	2	2	2	2	2	2	2	2	2	1	1	1	1	1	1	1	0	1	1	1	1	3	0	1	1	1	0	3	0	0	0	0	0	0	3	0	0	0	1	1	1	2	2	2	2	2	2
PF13_0140	1	0	1	0	0	0	0	0	0	0	0	0	0	0	1	1	1	1	1	2	2	2	3	2	2	2	2	2	3	2	2	2	2	2	2	2	2	1	1	1	1	1	1	1	1	1	1	1
PFL1370w	1	1	1	1	1	1	0	1	0	0	0	0	0	0	0	0	1	0	0	1	1	1	3	2	2	2	1	2	3	2	2	2	2	2	2	2	2	2	3	2	1	1	1	1	1	1	1	1
PFE1320w	1	1	2	2	2	2	2	2	1	2	1	2	2	1	0	2	1	0	1	0	1	1	3	1	1	1	1	1	3	0	0	0	0	0	0	0	0	0	1	1	1	1	1	2	1	1	2	2
PFE0395c	1	1	1	1	1	1	1	1	1	0	0	0	0	0	0	0	0	0	0	0	0	0	3	0	1	1	1	1	3	2	2	2	2	2	2	2	2	2	2	2	0	2	1	1	1	1	1	1
PFB0335c	1	1	1	1	1	1	1	1	0	0	0	0	0	0	0	0	0	0	0	0	0	1	3	1	1	2	2	2	3	2	2	2	2	2	2	2	2	2	2	2	2	2	1	1	1	1	1	1
PF13_0053	0	1	3	2	2	2	2	2	1	2	3	2	2	2	2	2	2	2	2	3	2	1	3	1	1	1	1	1	3	1	1	1	0	0	0	0	0	0	0	0	0	0	0	0	1	1	1	1
PFL2430c	1	1	2	2	2	2	2	2	2	2	2	2	2	1	1	0	1	1	1	1	1	1	3	1	1	1	1	1	3	1	1	0	1	1	0	0	0	0	0	0	0	0	0	0	1	2	1	2
PF11_0099	1	1	1	2	1	2	1	2	2	2	2	1	1	1	1	1	1	0	1	1	1	0	3	1	1	0	1	1	3	1	1	2	2	2	2	2	2	1	1	0	0	0	0	0	0	0	0	0
PF13_0094	2	2	2	1	1	2	1	0	1	1	1	1	2	2	1	1	2	2	2	2	2	2	3	1	2	1	1	2	3	1	0	2	1	1	1	0	0	0	0	0	0	0	1	1	1	0	1	1
PF14_0325	2	2	1	1	1	1	1	1	1	0	0	0	0	0	0	0	0	0	0	0	0	0	3	0	0	0	0	0	3	0	1	1	1	2	1	2	2	2	2	2	2	2	2	2	2	1	1	1
PF13_0173	2	2	1	1	1	1	1	1	1	1	1	1	1	0	0	0	0	0	0	0	0	0	3	0	0	0	0	0	3	1	1	1	2	2	2	2	2	2	2	2	2	2	2	2	2	1	2	2
PF10_0217	0	1	1	1	1	2	2	2	2	2	2	2	2	2	1	2	2	2	2	1	1	1	3	1	1	1	1	1	3	1	1	1	0	0	0	0	0	0	0	0	0	0	0	0	0	0	0	1
PF10_0374	1	1	1	1	2	1	1	1	0	1	0	1	3	0	0	0	0	0	0	0	0	0	3	3	0	0	0	0	3	0	0	1	1	1	1	2	2	2	3	2	2	2	2	2	2	2	2	2
PF07_0006	2	2	2	2	2	2	2	2	2	2	2	2	2	2	1	1	1	1	1	0	0	0	3	0	0	0	0	0	3	0	0	0	0	0	0	0	0	1	0	1	1	1	1	2	2	2	2	2
PF10_0079	1	1	1	2	1	1	0	1	0	1	1	1	2	2	1	2	2	2	1	1	0	1	3	0	0	0	0	0	3	1	1	1	0	1	1	1	1	1	2	2	2	2	1	1	2	2	2	2
PF13_0314	2	2	1	1	1	1	1	1	0	0	1	0	0	0	1	0	0	3	1	0	0	0	3	0	0	0	0	0	3	1	1	1	1	1	2	2	2	2	2	2	2	2	2	2	2	2	2	1
PFL1385c	2	2	1	2	1	1	1	1	1	1	0	0	0	0	0	0	0	0	0	0	0	0	3	0	0	1	1	1	3	1	2	2	2	1	2	2	2	2	2	2	2	2	2	2	2	1	2	2
PF13_0132	1	1	1	1	2	2	2	2	2	2	2	2	2	2	2	2	2	2	2	1	1	2	3	1	1	1	1	1	3	1	0	0	1	0	0	0	0	0	0	0	0	0	0	0	0	0	0	1
PF14_0679	1	0	1	0	0	0	0	0	0	0	0	0	0	0	0	0	1	1	1	1	2	2	3	1	2	2	2	2	3	2	2	2	2	2	2	2	2	2	2	1	1	1	1	1	1	1	1	1
PF08_0129	2	1	1	1	1	1	1	1	1	0	0	0	0	0	0	0	0	0	0	0	0	0	3	0	0	0	1	1	3	1	1	2	2	2	2	2	2	2	2	2	2	2	2	2	2	1	2	1
MAL13P1.344	0	1	1	1	1	2	0	2	2	2	2	2	2	2	2	2	2	2	2	2	2	2	3	1	1	1	1	1	3	1	0	1	0	0	0	0	0	0	0	0	0	0	0	0	0	0	0	1
PFI0345w	1	2	2	2	2	2	2	2	1	2	1	2	2	1	1	1	1	0	0	0	0	0	3	0	0	0	0	0	3	0	0	0	0	1	1	1	1	1	1	1	0	1	1	1	1	2	2	2
PF11_0504	2	2	2	2	2	2	2	2	2	2	1	1	1	1	3	1	1	1	0	0	0	0	3	0	0	0	0	0	3	0	0	0	0	0	1	0	0	0	0	0	0	1	0	1	1	2	1	3
PFA0430c	0	0	2	1	1	1	1	2	1	2	1	1	2	1	1	2	2	1	1	0	1	1	3	1	2	2	2	2	3	2	2	2	1	1	2	1	1	1	0	0	0	0	0	0	0	0	0	1
PF14_0414	0	0	1	0	0	0	0	0	0	0	0	0	0	0	1	0	1	1	1	1	2	2	3	1	2	2	1	2	3	2	3	2	2	2	2	2	2	1	1	1	1	1	1	1	1	3	0	0
PF13_0156	1	1	1	0	0	1	0	0	1	1	0	0	0	0	0	0	0	0	0	1	1	1	3	1	1	1	1	1	3	1	1	1	2	2	2	2	2	2	2	2	2	2	1	1	1	0	1	1
PFL1600c	0	2	1	3	1	0	0	1	1	1	3	1	1	3	3	0	0	3	3	3	0	0	3	0	3	0	1	3	3	3	2	0	1	2	3	2	2	2	3	1	2	0	1	1	1	3	2	2
PFE1225w	1	1	1	1	0	0	0	0	0	0	0	0	0	0	0	1	0	1	0	1	1	1	3	1	2	2	2	2	3	2	2	2	2	2	2	2	2	2	1	1	1	1	1	1	1	1	1	1
PFL1235c	1	2	2	2	2	2	2	2	1	2	2	1	2	2	2	1	2	1	1	2	1	1	3	1	1	1	1	1	3	0	1	1	0	0	0	0	0	0	0	0	0	0	0	0	1	1	1	2
PF14_0120	1	1	0	1	0	0	0	0	0	0	0	0	0	0	0	0	1	1	1	1	2	1	3	2	1	2	2	2	3	2	2	2	2	2	2	2	2	2	2	2	1	1	1	1	1	1	1	1
PF13_0139	0	0	0	0	0	0	0	0	0	0	0	0	0	0	0	1	1	1	1	1	1	2	3	2	2	2	2	2	3	2	2	2	2	2	2	2	2	2	1	1	1	1	1	1	1	1	1	1
PFE0570w	2	3	2	3	3	3	2	3	3	3	2	3	3	2	2	3	3	2	1	1	3	3	3	1	1	1	0	1	3	0	0	0	0	0	0	0	0	1	0	1	1	1	1	1	2	2	2	2
MAL8P1.18	0	0	1	0	0	0	0	0	0	0	0	0	1	0	1	1	1	1	1	1	2	2	3	2	2	2	2	2	3	2	2	2	2	1	2	2	2	2	1	1	1	1	1	1	1	1	1	1
PF08_0137	2	2	2	2	2	2	2	2	1	2	1	2	2	2	1	2	2	2	1	1	1	1	3	1	1	0	0	0	3	0	0	0	0	0	0	0	0	0	0	1	1	1	1	1	2	2	2	2
PFD0685c	0	0	1	0	0	0	0	0	0	0	0	0	0	0	1	1	1	1	1	1	2	2	3	2	2	2	2	2	3	2	2	2	2	2	2	2	2	1	1	1	1	1	1	1	1	0	1	1
PF08_0009	1	1	1	1	0	0	0	0	0	0	0	0	0	0	0	0	0	1	1	1	1	1	3	1	2	2	2	2	3	2	2	2	2	2	2	2	2	2	2	1	1	1	1	1	1	1	1	1
PF13_0228	1	2	2	1	2	2	2	2	2	2	2	2	2	0	1	2	2	1	1	1	1	2	3	0	1	1	0	1	3	0	0	0	1	0	0	0	0	0	0	0	0	0	1	1	0	0	0	0
PFL0445w	0	0	1	0	0	0	0	0	0	0	0	0	0	0	0	1	1	1	1	1	2	1	3	2	2	2	2	2	3	2	2	2	2	2	2	2	2	2	1	1	1	1	1	1	1	1	1	1
PF14_0531	1	1	1	1	0	0	0	0	0	0	0	0	0	0	0	0	0	0	1	1	1	3	3	2	2	2	2	2	3	2	2	2	2	2	2	2	2	2	1	1	1	2	1	1	1	1	1	1
PFI0005w	1	1	1	0	0	0	0	0	0	0	1	0	0	0	1	0	0	1	2	3	1	1	3	2	3	2	3	2	3	3	3	2	2	2	2	2	2	2	3	2	2	1	1	2	1	1	1	1
MAL7P1.20	0	0	1	0	0	0	0	1	0	0	0	0	1	1	0	1	1	1	1	1	2	1	3	2	2	1	2	2	3	2	2	2	2	2	2	1	1	1	1	1	1	1	1	1	0	0	0	1
PF11_0392	1	1	1	1	1	1	0	1	0	1	0	0	0	0	1	0	0	0	0	0	0	0	3	0	0	1	1	1	3	1	1	2	2	2	2	2	2	2	2	2	2	2	2	2	1	1	1	1
PF14_0329	0	0	0	0	0	0	0	0	1	1	1	1	2	2	2	2	2	2	2	2	2	2	3	2	2	2	2	2	3	1	1	1	1	1	1	0	1	1	1	0	0	0	0	0	0	0	0	0
PFI1500w	1	0	0	0	0	0	0	0	0	0	0	0	0	1	1	1	1	1	1	1	2	1	3	2	2	2	2	2	3	2	2	2	2	2	2	2	2	2	1	2	1	1	1	1	1	1	1	1
PF14_0176	1	1	0	0	0	0	0	0	0	1	0	0	1	1	1	1	1	1	1	2	2	2	3	2	2	2	2	2	3	2	2	2	2	2	2	1	1	1	0	1	1	1	0	0	0	0	0	0
PFB0680w	1	1	1	1	1	1	1	1	1	0	0	0	0	0	0	0	0	0	0	0	0	0	3	0	0	0	1	1	3	1	1	2	1	2	2	2	2	2	2	2	2	2	2	2	2	2	2	2
PF11_0239	2	2	2	2	2	2	1	2	1	2	1	1	2	1	1	0	1	1	0	0	0	0	3	0	0	0	0	0	3	0	0	0	0	0	0	0	0	1	1	1	1	2	2	2	2	2	2	2
PFC0925w	0	0	0	0	1	1	1	2	3	2	1	2	2	1	1	2	2	1	1	1	2	2	3	1	2	2	1	2	3	1	1	0	0	0	0	0	0	0	0	0	0	0	1	1	0	1	1	1
PF14_0482	1	2	2	2	2	2	1	2	1	2	1	2	2	2	1	1	2	1	1	2	1	2	3	1	1	1	1	2	3	1	1	1	1	0	0	0	0	0	0	0	0	0	0	0	0	2	1	1
PF11_0291	2	2	2	2	2	2	2	2	1	2	1	1	2	1	0	1	1	0	0	0	0	0	3	0	0	1	0	1	3	0	1	0	0	0	0	0	0	0	0	1	1	2	1	2	1	2	2	2
PF08_0114	1	1	2	2	2	2	2	2	2	2	2	2	2	2	1	1	0	1	0	1	1	1	3	1	1	1	1	1	3	1	1	1	0	0	0	0	0	0	0	0	0	0	0	0	1	2	2	1
PFI1830c	2	2	2	2	2	1	2	2	2	2	0	2	2	1	1	1	1	1	1	2	1	1	3	1	1	1	1	0	3	0	0	0	0	0	0	0	0	0	0	0	0	0	0	1	1	1	1	1
PFL1170w	2	1	2	1	2	2	2	2	1	2	1	2	2	1	1	1	2	1	1	1	1	1	3	0	0	1	0	0	3	0	0	0	0	0	0	0	0	0	0	0	1	1	1	1	2	2	2	2
PFI1110w	2	2	2	2	2	2	2	2	2	2	2	2	2	2	1	1	1	1	1	1	1	0	3	0	1	0	0	0	3	0	0	1	1	1	0	0	0	0	0	0	0	0	1	1	1	1	1	1
PF14_0374	1	1	1	1	1	1	1	1	1	2	0	1	1	0	0	1	1	0	0	0	0	0	3	1	0	0	0	1	3	1	0	0	0	1	1	1	1	1	2	2	2	3	2	2	2	2	2	2
MAL7P1.170	2	2	2	2	2	2	2	2	2	2	2	2	2	2	2	2	1	1	1	1	1	0	3	0	0	0	0	0	3	0	0	0	0	0	0	0	0	0	1	1	1	1	2	2	2	2	2	2
PFL1900w	1	1	1	0	0	0	0	0	0	0	0	0	0	0	0	0	0	1	1	1	1	2	3	2	2	2	2	2	3	2	2	2	2	2	2	2	2	2	1	1	1	1	1	1	1	1	1	1
PF11_0189	2	2	2	2	2	2	2	2	2	2	2	2	2	1	1	1	1	1	1	1	1	0	3	0	0	0	0	1	3	0	0	1	0	0	0	0	0	0	0	0	0	1	1	1	2	1	2	2
PF10_0047	0	0	0	0	0	0	0	0	0	1	1	1	2	2	2	2	2	2	2	2	2	2	3	2	2	2	2	2	3	1	1	1	1	1	1	1	0	1	0	0	0	0	0	0	1	1	0	1
PF14_0727	0	1	3	1	0	0	0	2	2	2	0	1	1	0	2	3	0	1	1	1	0	1	3	0	3	0	0	0	3	0	0	0	0	0	1	0	1	0	0	0	0	2	1	2	1	1	3	1
PF13_0342	0	1	2	2	2	1	1	2	1	3	2	1	2	2	2	1	1	2	1	1	1	2	3	1	1	2	1	2	3	2	2	1	1	1	0	0	0	0	0	0	0	0	0	1	0	1	1	2
PF14_0228	1	1	1	1	2	2	1	2	1	2	0	2	2	2	1	2	2	2	2	1	2	2	3	1	2	2	1	2	3	1	1	0	0	0	0	0	0	0	0	0	0	0	0	1	0	0	0	1
PF11_0076	0	0	1	1	0	1	1	1	1	2	3	2	2	3	2	2	2	2	2	2	2	2	3	2	2	2	1	2	3	1	1	3	0	0	0	0	3	0	0	0	0	0	0	0	0	3	0	0
PF07_0087	0	0	0	0	0	0	0	0	0	0	0	0	1	1	1	1	1	2	2	2	2	2	3	2	2	2	2	2	3	2	2	2	2	2	2	2	2	1	1	1	1	1	1	1	0	0	0	0
PFC0100c	2	1	2	2	2	2	1	1	2	2	1	2	2	2	2	2	2	2	1	1	1	1	3	1	1	1	1	1	3	0	0	0	0	0	0	0	0	0	0	0	0	0	1	1	1	2	1	1
PF11_0060	2	2	1	1	1	1	1	1	0	1	0	0	0	0	0	0	0	0	0	0	0	0	3	0	0	0	0	0	3	0	1	1	1	1	1	2	2	2	2	2	2	2	2	2	2	2	2	1
PFD0100c	2	2	2	1	1	1	1	1	1	1	1	1	1	0	0	0	0	0	0	0	0	0	3	0	0	0	0	0	3	0	1	1	1	1	2	2	2	2	2	2	2	2	2	2	2	2	2	2
MAL13P1.323	0	1	1	1	1	2	1	2	0	2	1	2	2	1	1	2	2	1	2	1	2	2	3	1	1	2	0	1	3	1	1	0	0	0	0	0	0	0	0	0	0	0	1	1	1	1	1	2
PFI1075w	1	1	2	1	2	2	2	2	2	2	2	2	2	2	1	2	2	2	1	2	1	2	3	1	1	1	1	1	3	1	1	0	0	0	0	0	0	0	0	0	0	0	1	1	1	1	1	1
PF13_0232	0	1	1	2	1	1	1	1	2	2	1	2	2	1	1	2	2	2	2	2	2	2	3	2	1	1	2	2	3	1	2	1	1	1	0	0	0	0	0	0	0	0	0	0	0	1	1	1
PF10_0041	0	1	1	2	1	2	2	2	2	2	2	2	2	2	2	2	2	2	2	2	2	1	3	1	1	1	1	1	3	1	1	1	0	3	0	0	0	0	0	0	0	0	0	0	0	1	1	1
PF11_0111	1	2	2	2	1	2	1	2	2	2	2	2	2	2	2	1	2	2	1	1	1	1	3	1	1	1	1	1	3	0	0	0	0	0	0	0	0	0	0	0	0	0	1	1	2	2	2	2
PF11_0398	2	2	2	2	2	2	2	2	1	2	1	2	2	1	1	1	1	1	1	0	0	1	3	0	0	0	0	0	3	0	0	0	0	0	0	1	1	1	1	1	2	2	2	2	2	2	2	2
PF14_0013	2	2	2	2	2	2	2	2	2	2	1	1	1	1	1	1	1	1	0	0	0	0	3	0	0	0	0	0	3	0	0	0	0	0	0	1	1	1	1	1	2	2	2	2	2	2	2	2
PF11_0268	2	2	1	2	1	1	1	1	1	1	1	1	1	0	0	0	0	0	0	0	0	0	3	0	0	0	0	0	3	0	0	1	1	1	1	2	1	1	3	2	2	2	2	2	2	2	2	2
PFL0315c	1	1	1	1	1	1	1	1	0	0	0	0	0	0	0	0	0	0	0	0	0	1	3	0	1	1	1	1	3	1	1	1	1	2	2	2	2	2	2	2	2	2	2	2	2	1	2	1
PF07_0106	1	1	1	2	1	2	2	2	2	2	2	2	2	2	2	2	2	1	1	1	1	1	3	1	1	0	0	0	3	0	0	0	0	0	0	0	0	0	1	0	1	1	1	1	1	1	1	1
PF07_0026	3	2	2	1	2	2	1	2	1	1	1	1	1	1	1	1	1	0	0	0	0	1	3	0	0	0	0	0	3	0	0	0	1	0	1	2	1	2	3	2	2	2	2	2	1	0	1	1
MAL8P1.82	1	1	1	0	0	0	0	0	0	0	0	0	1	0	0	0	0	0	0	0	0	1	3	1	1	1	1	2	3	2	2	2	2	2	2	2	2	2	2	2	2	2	1	2	1	1	1	1
PF07_0120	0	0	0	0	0	0	0	0	0	0	0	0	1	1	1	1	1	1	1	1	1	2	3	2	2	2	2	2	3	2	0	2	2	2	2	2	2	2	1	1	1	2	1	1	1	1	0	0
PF07_0066	1	1	2	1	2	2	2	2	1	2	1	2	2	2	1	2	2	2	2	2	1	1	3	1	1	1	1	1	3	1	0	1	0	0	0	0	0	0	3	0	0	0	0	0	1	0	1	1
PF13_0021	0	0	0	0	0	0	0	0	0	0	0	1	1	1	0	2	2	2	2	2	2	2	3	2	2	2	2	2	3	2	2	2	2	1	1	1	1	1	1	1	1	1	0	0	0	1	0	0
PF14_0191	2	2	2	2	3	2	2	2	2	2	2	2	2	2	2	2	2	2	1	1	1	2	3	0	1	1	0	1	3	0	0	1	0	0	0	0	0	0	0	0	0	0	1	1	1	0	0	0
PFE0160c	1	1	1	1	2	2	1	2	1	2	1	2	2	2	1	1	2	1	2	2	2	2	3	2	2	1	1	1	3	1	1	0	0	0	0	0	0	0	0	0	0	0	0	1	0	1	1	1
PF10_0046	1	2	2	2	2	2	2	2	1	2	1	2	2	1	0	1	1	0	0	0	1	1	3	0	1	1	0	1	3	0	0	0	0	0	0	0	1	1	0	0	0	1	1	2	1	2	2	2
PFL0830w	2	2	2	2	2	2	1	2	1	2	1	2	2	1	1	1	1	1	1	1	1	1	3	1	0	1	0	0	3	0	0	0	0	0	0	0	0	0	0	0	0	1	1	1	1	2	2	2
PF10_0272	1	1	1	1	1	1	2	2	2	2	2	2	2	2	2	2	2	2	2	2	2	2	3	1	1	1	1	1	3	0	1	1	1	0	0	0	0	0	0	0	0	0	0	0	0	0	0	1
PF14_0393	0	0	0	0	0	0	0	1	1	1	1	1	1	2	2	2	2	2	2	2	2	2	3	2	2	2	2	2	3	2	2	2	1	1	1	1	1	0	0	0	0	0	0	0	1	1	0	1
PF14_0352	1	1	1	1	1	0	0	0	0	0	0	0	0	0	0	0	0	0	1	1	1	1	3	1	1	1	2	2	3	2	2	2	2	2	2	2	2	2	2	2	1	1	1	1	1	1	1	1
PFD0450c	2	2	2	2	2	2	2	2	2	2	1	2	2	1	1	1	1	3	1	1	1	1	3	1	0	1	0	0	3	0	1	0	0	0	0	0	0	0	0	0	1	1	1	3	2	2	2	2
PF07_0073	0	0	1	1	1	2	2	2	2	2	2	2	2	2	1	1	2	1	1	2	2	1	3	1	1	1	2	2	3	1	1	2	2	1	1	1	1	1	0	0	0	0	0	0	0	1	1	0
MAL13P1.19	0	0	0	0	0	0	0	0	0	0	0	0	0	0	0	1	1	1	1	2	1	2	3	2	2	2	2	2	3	2	2	2	1	2	2	2	2	2	1	1	1	0	1	0	1	1	1	1
PFL1025c	1	1	3	1	1	1	1	1	1	0	0	1	1	0	0	1	3	0	1	0	1	0	3	0	0	0	0	0	3	1	1	0	2	1	1	2	2	2	2	2	2	2	2	2	1	2	2	2
PFL0865w	1	1	1	1	0	0	1	1	1	1	0	0	1	0	0	0	0	0	0	0	0	0	3	0	0	1	1	1	3	1	2	1	2	2	2	2	2	2	2	2	2	2	1	1	1	1	1	1
PFA0285c	1	1	1	1	1	1	0	0	0	0	0	0	0	0	0	0	0	0	0	1	1	1	3	1	1	1	2	2	3	2	2	2	2	2	2	2	2	2	2	2	2	2	2	1	1	1	1	1
PF14_0368	1	1	1	1	1	1	2	2	2	2	2	2	2	2	2	2	2	2	2	2	2	1	3	2	1	1	1	1	3	1	1	1	1	0	0	0	0	0	0	0	0	0	0	0	0	1	1	1
PFE1530c	0	3	3	3	3	3	2	3	3	3	2	3	3	3	2	3	3	3	2	2	3	2	3	2	2	2	1	2	3	1	1	1	1	0	0	0	0	0	3	0	0	0	0	1	1	3	1	1
MAL13P1.310	1	2	2	2	2	2	2	2	2	2	2	2	2	1	1	1	1	1	1	1	0	1	3	0	0	1	0	0	3	0	0	0	0	1	1	0	0	0	0	0	0	0	1	0	1	2	2	2
PF10_0117	1	1	0	0	0	0	0	0	0	0	0	0	1	0	0	0	1	0	0	0	0	1	3	1	1	1	1	2	3	2	2	2	2	2	2	2	2	2	2	2	2	2	1	1	1	0	1	1
PF13_0072	1	2	1	1	1	1	1	0	0	0	0	0	0	0	1	0	0	0	0	0	0	0	3	0	1	1	1	1	3	1	1	1	1	2	2	2	2	2	2	2	2	2	3	2	1	1	1	1
PFC1045c	2	2	1	2	1	1	1	1	1	1	1	1	1	0	0	0	0	0	0	0	0	0	3	0	0	0	0	0	3	0	0	1	1	1	1	2	2	2	2	2	2	2	2	2	2	2	2	2
PF13_0078	1	1	1	1	1	0	1	0	0	0	1	0	0	0	0	0	0	1	1	0	0	0	3	0	0	0	0	0	3	1	3	1	1	2	2	2	2	2	2	2	0	2	1	1	2	1	1	1
PFL0815w	1	1	2	1	1	2	1	2	1	2	2	2	2	2	1	2	2	1	2	2	2	2	3	1	1	1	1	1	3	1	1	0	0	0	0	0	0	0	0	0	0	0	1	0	1	1	1	1
PFE0430w	0	0	1	3	1	2	1	2	0	2	1	1	2	3	0	1	1	1	1	3	1	1	3	0	0	1	0	1	3	1	1	3	3	0	1	0	2	2	3	2	3	1	0	1	0	2	1	1
PF10_0232	2	1	1	1	1	1	0	1	0	1	0	0	1	0	0	0	1	1	0	1	0	1	3	1	0	1	1	1	3	1	1	1	0	0	1	1	1	2	2	2	2	2	2	2	2	2	2	2
PF13_0332	0	1	0	1	1	0	0	0	0	0	0	0	0	0	1	0	1	1	1	1	1	2	3	2	2	2	2	2	3	2	2	1	1	1	2	2	2	2	2	2	1	2	1	1	1	1	1	1
PF14_0461	1	1	2	0	1	2	1	2	0	2	0	1	2	1	1	0	1	1	0	0	0	1	3	1	1	1	1	2	3	2	2	1	0	0	1	2	1	1	1	2	2	1	1	2	0	1	0	2
PFL1395c	0	1	1	0	0	2	0	1	0	1	0	0	1	1	0	1	2	1	1	1	0	1	3	1	1	1	2	2	3	2	2	2	1	1	2	2	2	2	1	1	1	1	0	0	0	0	0	1
PF10_0361	2	1	2	1	2	2	2	2	1	2	1	2	2	1	1	2	2	1	1	1	1	1	3	0	0	1	0	0	3	0	0	0	0	0	0	0	0	0	0	0	1	1	2	2	2	2	2	2
PFB0760w	2	2	1	2	1	2	1	1	2	1	1	1	1	1	0	0	0	0	0	0	0	0	3	0	0	0	0	0	3	0	0	1	1	1	1	1	1	1	2	2	2	2	2	2	2	2	2	2
PF13_0058	2	2	1	2	1	1	1	1	1	1	1	1	1	0	0	0	0	0	0	0	0	0	3	0	0	0	0	0	3	0	1	1	1	1	2	2	2	2	2	2	2	2	2	2	2	2	2	2
PFI0590c	2	2	2	2	2	2	2	2	2	2	2	1	1	1	1	1	1	1	1	1	1	0	3	1	1	0	1	1	3	0	0	0	0	0	0	0	0	0	0	0	0	0	1	1	2	2	2	2
PF13_0274	0	0	0	1	1	1	1	1	1	1	1	1	2	2	2	2	2	2	2	2	2	2	3	1	2	1	2	2	3	2	1	2	1	1	1	1	1	0	0	0	0	0	0	0	0	0	0	0
PF13_0157	1	1	2	2	1	1	2	2	2	2	2	2	2	2	2	2	2	2	2	1	2	1	3	1	1	1	1	1	3	1	1	1	1	1	0	0	0	0	0	0	0	0	0	0	1	1	1	1
PF14_0726	1	1	1	0	1	1	1	2	1	2	2	2	2	2	2	2	2	2	2	2	1	1	3	1	1	1	1	1	3	0	0	0	0	0	0	0	0	0	0	0	1	1	1	1	1	1	1	1
PF08_0054	2	2	2	2	1	2	1	2	1	2	1	2	2	2	1	2	2	2	1	1	2	1	3	1	1	1	1	0	3	1	0	0	0	0	0	0	0	0	0	0	0	2	1	1	1	1	1	1
MAL13P1.268	2	2	2	2	2	2	2	2	2	2	2	1	1	1	1	1	1	1	1	0	0	0	3	0	0	0	0	0	3	0	0	0	0	0	0	0	0	0	1	1	1	1	2	2	2	2	2	2
PFE0770w	2	2	1	1	1	1	1	1	1	1	1	1	1	0	0	0	0	0	0	0	0	0	3	0	0	0	0	0	3	1	1	1	1	1	2	2	2	2	2	2	2	2	2	2	2	2	2	2
PFL0530c	2	2	2	2	1	2	1	2	2	1	0	1	1	0	0	1	1	1	0	0	1	0	3	1	1	1	1	0	3	1	0	0	1	0	0	1	0	0	2	1	2	2	2	2	2	2	2	2
PF14_0280	0	3	0	0	0	0	0	3	0	0	0	3	0	3	3	1	1	3	3	3	3	2	3	2	2	3	2	2	3	2	2	2	1	1	3	0	1	0	0	1	0	1	0	0	1	0	0	0
PF08_0102	0	1	1	2	1	1	1	2	2	2	2	2	2	3	2	2	2	1	2	1	2	1	3	1	1	1	1	1	3	1	1	0	0	0	0	0	0	0	0	0	0	0	3	0	1	1	1	1
PF08_0083	2	2	2	2	2	2	1	2	1	1	1	1	1	1	1	1	1	0	0	0	1	0	3	0	0	0	0	0	3	0	0	0	0	0	0	1	1	1	1	1	2	2	2	2	2	2	2	2
MAL8P1.103	1	1	1	2	1	1	2	2	2	2	2	1	2	2	2	2	2	2	1	2	1	1	3	1	1	1	1	1	3	1	1	0	0	0	0	0	0	0	0	0	0	1	0	0	1	1	1	2
PFE0485w	2	2	1	2	1	1	1	1	1	1	1	1	1	1	1	1	1	1	1	0	1	0	3	0	0	0	0	0	3	0	0	0	0	1	1	1	1	1	2	2	2	2	2	2	2	1	2	1
PFE0290c	0	1	0	0	1	1	1	1	1	1	1	1	2	1	1	2	2	2	2	2	2	2	3	1	2	2	2	2	3	2	1	1	2	1	1	1	0	0	0	0	0	0	0	0	0	0	0	0
PFI1510w	2	2	2	2	2	2	2	2	2	2	2	2	2	2	1	1	1	1	1	1	1	1	3	1	0	0	0	0	3	0	0	0	0	0	0	0	0	0	0	1	1	1	2	2	2	2	2	2
PFL1620w	1	1	2	2	2	2	1	1	0	1	1	0	1	1	1	1	1	2	2	1	1	2	3	2	2	2	2	2	3	2	2	2	0	1	0	0	0	0	0	0	0	0	0	0	0	1	1	1
PFI0250c	2	2	2	2	1	1	1	1	2	1	1	1	1	1	1	1	1	2	1	1	1	0	3	0	0	0	0	1	3	1	0	2	0	1	0	0	0	0	0	1	1	2	2	2	2	1	1	2
PF08_0003	2	2	2	2	2	2	2	2	2	2	1	1	1	1	1	1	1	1	1	0	0	0	3	0	0	0	0	0	3	0	0	0	0	0	0	1	1	1	1	1	2	2	2	2	2	2	2	2
PFC0370w	2	1	1	1	1	1	1	1	1	1	1	1	1	0	0	0	0	0	0	0	0	3	3	0	0	0	0	0	3	0	1	1	1	1	2	2	2	2	2	2	2	2	2	2	2	2	2	2
PFD0495c	2	2	1	2	2	2	2	1	1	1	1	1	0	1	1	1	1	0	1	0	0	1	3	0	0	0	0	0	3	0	0	0	0	1	1	1	1	1	2	2	2	2	2	2	2	1	2	1
PF14_0434	1	1	1	1	2	2	1	2	1	2	1	2	2	1	1	2	2	1	1	2	2	2	3	1	2	2	1	2	3	1	1	0	0	0	0	0	0	0	0	0	0	0	0	1	1	2	1	1
PF08_0048	1	1	2	2	2	1	2	2	2	2	2	2	2	2	2	2	2	2	2	1	2	1	3	1	1	1	1	1	3	1	1	1	0	0	0	0	0	0	0	0	0	0	0	0	0	1	1	1
PF14_0338	0	0	0	0	0	0	0	0	0	0	0	0	1	1	1	2	2	2	2	2	2	2	3	2	2	2	0	2	3	2	1	1	1	1	1	1	1	1	3	1	0	1	1	0	0	0	0	1
PF10_0206	1	1	2	2	2	2	2	2	2	2	2	2	2	2	2	2	2	1	1	1	1	1	3	1	1	1	1	1	3	1	1	0	0	0	0	0	0	0	0	0	0	0	0	1	0	1	1	1
PF14_0644	0	1	0	2	2	1	0	1	1	0	3	0	0	0	1	1	0	1	3	3	3	1	3	1	0	2	2	0	3	2	2	0	0	2	1	1	1	1	0	0	0	0	0	0	1	3	2	3
PFL1070c	0	0	0	0	0	0	0	0	0	1	0	1	1	1	1	1	1	3	2	1	2	2	3	2	2	2	2	2	3	2	2	2	2	2	2	2	2	2	1	1	0	1	0	0	3	0	0	0
PF11_0201	0	1	1	2	1	2	1	2	1	2	1	1	2	1	1	1	1	1	1	1	1	0	3	0	0	0	1	2	3	2	2	2	0	2	2	1	2	1	3	1	0	0	0	0	0	1	1	0
PFD0875c	1	1	2	2	1	2	2	2	2	2	2	2	2	2	2	2	2	1	1	1	1	1	3	1	1	1	0	1	3	0	0	0	0	0	0	0	0	0	0	0	0	0	1	1	1	2	2	2
PFA0505c	1	1	2	2	2	2	2	2	2	2	2	2	2	2	1	2	1	1	1	1	1	0	3	1	1	1	0	0	3	0	0	0	0	0	0	0	0	1	0	0	3	0	1	0	1	1	1	1
PF14_0070	2	2	1	1	1	1	0	1	0	1	1	1	1	1	1	1	1	1	0	3	0	0	3	0	0	0	0	0	3	0	0	0	0	3	1	3	1	3	2	2	2	2	2	3	2	2	2	1
PF11_0120	1	2	2	2	2	2	2	2	2	2	2	2	2	2	1	2	2	1	1	1	1	1	3	1	1	1	1	0	3	0	0	0	0	0	0	0	0	0	0	0	0	0	0	1	1	1	1	1
MAL13P1.343	0	0	0	0	0	0	0	0	1	1	0	1	1	1	1	1	1	1	1	1	1	2	3	1	2	1	1	1	3	1	1	2	2	2	2	2	2	2	2	2	1	2	1	1	1	0	0	0
PFE0915c	0	0	0	0	0	0	0	0	1	0	0	1	1	1	1	1	1	1	1	2	2	1	3	2	2	2	2	2	3	2	2	2	2	2	2	2	2	2	2	1	1	1	0	0	0	0	1	0
PF13_0294	1	1	2	2	1	1	1	1	2	2	1	1	2	1	1	1	2	2	2	2	2	1	3	2	2	2	2	2	3	1	1	1	1	0	0	0	0	0	0	0	0	0	0	0	1	0	1	1
MAL13P1.103	1	1	1	0	0	0	0	0	0	0	0	0	0	0	0	0	0	1	1	1	1	1	3	2	2	2	2	2	3	2	2	2	2	2	2	2	2	2	0	2	1	1	1	1	1	1	1	1
PF08_0109	1	1	1	0	1	3	1	2	1	2	0	1	2	1	0	0	1	0	0	0	1	0	3	0	0	0	1	1	3	1	1	1	2	2	2	2	2	2	2	2	2	2	0	1	0	0	0	0
PFE1570c	1	1	2	2	2	2	2	2	2	2	2	2	2	2	2	2	2	2	1	1	1	2	3	1	1	1	1	1	3	0	0	0	0	0	0	0	0	0	0	0	0	0	0	1	0	1	1	1
PF14_0608	2	2	2	2	2	2	2	2	1	2	2	2	2	1	1	1	1	0	0	0	1	1	3	0	0	1	0	1	3	0	0	0	0	0	0	1	1	0	0	1	1	0	1	1	1	2	1	1
PFI0705w	1	3	1	0	1	1	0	1	0	0	0	0	0	0	0	0	0	0	0	0	0	0	3	0	3	1	0	1	3	1	1	1	2	2	2	2	2	2	2	2	2	2	1	2	1	1	1	1
PFE1245w	0	0	0	0	0	0	0	0	1	2	2	2	2	2	2	2	2	2	2	2	2	2	3	2	1	1	1	1	3	1	1	1	1	0	0	0	0	0	0	0	0	1	0	0	1	1	1	1
MAL8P1.153	1	1	1	1	1	1	1	1	0	0	0	0	0	0	0	0	0	0	0	0	0	0	3	0	1	1	1	1	3	2	2	2	2	2	2	2	2	2	2	2	2	2	2	2	1	1	1	1
PFB0115w	0	0	0	0	0	0	0	1	1	2	2	2	2	2	2	2	2	2	2	2	2	2	3	1	1	1	1	1	3	1	1	1	1	1	1	0	1	1	0	0	0	0	0	0	0	1	1	1
PFC0345w	1	1	1	0	0	1	0	0	0	0	0	0	0	0	0	0	0	0	0	0	0	0	3	0	0	1	1	1	3	1	2	2	2	2	2	2	2	2	2	2	2	2	1	2	1	1	1	1
PFL1915w	0	0	0	0	0	0	0	0	0	0	0	0	0	3	0	1	1	2	3	1	1	1	3	2	2	2	2	2	3	2	2	2	2	2	2	1	1	1	0	1	0	1	1	0	1	3	1	0
PFC0235w	0	1	1	1	1	2	1	2	0	2	1	2	2	1	0	1	2	1	0	1	1	1	3	0	0	0	0	0	3	0	0	0	0	1	2	2	2	2	2	2	2	2	1	1	1	1	1	1
PFE1250w	2	1	1	2	1	1	1	1	1	1	1	1	1	1	0	1	0	0	0	0	0	0	3	0	0	0	0	0	3	0	0	0	0	0	0	1	0	1	2	2	2	2	2	2	2	2	2	2
PF08_0132	0	0	0	0	0	0	0	0	0	1	1	2	2	2	2	2	2	2	2	2	2	2	3	2	2	2	2	2	3	1	1	1	1	1	1	1	1	1	0	0	0	0	0	0	0	0	0	1
PF14_0315	0	0	0	0	0	0	0	0	0	0	0	1	1	1	1	1	1	2	1	1	1	1	3	2	2	2	2	2	3	2	2	2	1	2	2	2	2	2	2	1	1	1	0	0	1	1	0	1
PF14_0240	1	1	1	1	2	2	2	2	2	2	2	2	2	2	2	2	2	1	2	2	2	2	3	1	1	1	1	1	3	1	0	0	1	0	0	0	0	0	0	0	0	0	0	1	0	0	0	1
MAL13P1.140	1	1	1	0	0	0	0	0	0	0	0	0	0	0	0	0	0	1	0	1	1	1	3	1	1	2	2	2	3	2	2	2	2	2	2	2	2	2	1	1	1	1	0	1	1	1	1	1
PF14_0131	1	1	1	0	2	3	0	1	1	1	3	1	1	3	2	1	1	1	3	1	3	0	3	2	3	3	0	3	3	3	0	3	0	0	3	1	0	0	0	1	2	0	3	3	2	3	2	1
PFE1465w	1	1	1	1	1	0	0	0	0	0	0	0	0	0	0	0	0	1	0	1	1	1	3	1	1	1	1	2	3	2	2	2	2	2	2	2	2	2	2	2	2	2	1	1	1	1	1	1
PF10_0281	2	2	1	2	1	1	1	1	1	1	1	1	0	0	0	0	0	0	0	0	0	0	3	0	0	0	0	0	3	0	1	1	1	1	2	2	2	2	2	2	2	2	2	2	2	2	2	2
PF07_0012	1	0	0	0	0	0	0	0	0	0	0	0	0	0	1	0	1	1	1	1	1	1	3	2	2	2	2	2	3	2	2	2	2	2	2	2	2	2	1	1	1	1	1	1	1	1	1	1
PF11_0174	1	1	1	2	1	1	1	1	2	2	2	2	2	2	2	2	2	2	2	2	2	1	3	1	1	0	0	0	3	0	0	0	0	0	0	0	0	0	0	0	1	1	1	1	1	1	1	1
PF14_0492	1	1	1	1	0	1	1	0	0	0	0	0	0	3	0	0	0	0	0	0	0	0	3	1	1	1	1	1	3	2	2	2	2	2	2	2	2	2	3	2	2	2	1	1	1	1	1	1
PF10_0212	1	1	1	1	1	1	1	1	1	1	1	1	2	1	1	1	1	1	0	0	1	0	3	0	0	0	0	0	3	0	0	0	0	0	1	2	2	1	1	2	2	2	2	2	2	1	1	1
MAL7P1.13	1	1	1	1	1	1	0	1	0	0	0	0	0	0	0	0	0	0	0	0	0	0	3	0	0	1	1	1	3	2	2	2	2	2	2	2	2	2	2	2	2	2	2	2	1	1	1	1
MAL13P1.203	2	2	1	2	2	1	2	2	2	1	1	2	0	1	1	0	0	1	1	0	0	0	3	2	1	3	0	0	3	3	0	0	0	0	0	1	1	1	2	1	0	1	2	1	1	1	1	1
MAL7P1.21	1	1	1	0	1	1	0	0	0	0	0	0	0	0	0	0	1	1	1	1	1	1	3	1	2	2	2	2	3	2	2	2	2	3	2	2	2	2	1	2	1	1	1	1	1	1	1	1
PF14_0096	0	0	0	3	0	0	0	0	0	1	1	1	1	1	2	2	2	2	2	2	2	2	3	2	2	2	1	2	3	1	1	1	1	1	1	1	1	1	1	1	1	0	0	0	0	0	0	0
PFC0125w	0	1	0	0	0	0	0	0	0	0	0	0	0	1	1	1	1	1	2	2	2	2	3	2	2	2	2	2	3	2	2	2	2	2	1	1	1	1	3	1	1	1	1	1	1	1	1	1
PFI1115c	0	1	1	2	2	2	2	2	2	2	2	2	2	2	1	2	1	1	1	1	1	1	3	1	1	2	1	2	3	1	1	1	1	0	1	0	0	0	0	0	0	0	0	0	0	0	0	1
PFC0155c	2	1	2	2	2	2	2	2	2	2	2	2	2	2	2	1	2	2	1	2	1	1	3	1	1	1	1	1	3	0	1	0	0	0	0	0	0	0	0	0	0	0	0	1	1	1	1	1
PF11_0347	2	2	2	2	2	2	2	2	2	2	2	2	2	1	1	1	1	1	1	1	0	0	3	0	0	0	0	0	3	0	0	0	0	0	0	0	0	0	0	1	1	1	1	1	2	2	2	2
PF08_0034	0	0	1	0	0	1	1	1	1	2	1	1	2	2	2	2	2	2	2	2	2	2	3	1	1	1	2	1	3	1	1	2	0	0	0	0	0	0	0	0	0	1	1	0	1	1	2	2
PFL0935c	0	1	1	1	2	1	2	1	2	2	2	2	1	3	2	2	1	0	3	0	3	0	3	1	0	0	0	0	3	0	0	1	1	1	0	1	1	1	1	2	0	2	2	2	3	1	1	0
PF14_0241	1	1	1	1	1	2	1	2	2	2	2	2	2	2	2	2	2	2	2	2	2	2	3	2	2	1	1	1	3	1	0	0	0	0	0	0	0	0	0	0	0	0	0	1	0	1	1	1
PF11_0142	2	2	2	2	2	2	1	2	1	2	1	2	1	1	0	1	1	0	0	0	1	1	3	0	1	0	0	0	3	0	0	0	1	0	1	1	1	1	2	2	2	2	2	2	1	0	1	1
PFL2225w	2	2	1	2	1	1	1	1	1	1	1	1	1	0	0	0	0	0	0	0	0	0	3	0	0	0	0	0	3	0	1	1	1	2	2	2	2	2	2	2	2	2	2	2	2	2	2	2
PF14_0261	1	1	1	2	2	2	2	2	2	2	2	2	2	2	1	2	2	1	1	2	2	1	3	1	1	1	1	1	3	0	0	0	0	0	0	0	0	0	0	0	0	0	0	0	1	1	1	1
PFI0875w	0	1	1	2	1	0	1	1	2	1	1	1	2	1	1	1	1	1	1	0	1	0	3	1	1	1	2	2	3	2	1	2	2	2	2	2	2	2	1	1	0	0	0	0	0	0	0	0
PFD0905w	2	2	2	2	2	1	2	1	2	1	2	1	2	1	1	1	1	1	1	1	1	1	3	0	0	0	0	0	3	0	0	0	0	0	0	0	0	0	1	1	2	2	2	1	2	1	1	1
PF10_0219	2	2	2	2	2	2	2	2	2	2	2	2	2	1	1	2	2	1	1	1	1	1	3	1	0	0	0	0	3	0	0	0	0	0	0	0	0	0	0	0	1	1	1	1	1	1	1	1
PF13_0049	0	1	1	1	2	2	1	2	1	2	1	2	2	2	1	2	2	1	2	1	2	2	3	1	1	2	1	1	3	1	0	0	1	0	0	0	0	0	0	0	0	0	0	1	0	1	1	1
PFD0265w	0	1	2	2	2	2	2	2	2	2	1	2	2	2	2	2	2	2	1	1	1	1	3	1	1	1	1	1	3	0	0	1	0	0	0	0	0	0	0	0	0	0	0	0	1	0	1	1
PF14_0540	0	1	0	2	0	1	1	2	2	2	1	1	2	1	1	1	1	1	1	2	2	1	3	1	2	1	2	1	3	2	2	2	2	2	2	1	0	0	0	0	0	0	0	0	0	1	1	1
PFE0845c	1	1	1	2	1	1	2	2	2	2	2	2	2	2	2	2	2	2	2	2	2	1	3	1	1	1	1	1	3	1	1	0	1	0	0	0	0	0	0	0	0	0	0	0	0	1	1	1
PFI0225w	0	1	1	2	1	2	1	2	0	2	1	1	2	1	1	1	2	0	1	1	1	1	3	0	1	2	1	2	3	0	1	1	0	0	1	1	1	0	0	0	1	2	1	1	0	0	1	1
PF10_0119	1	1	1	1	1	1	1	1	1	0	0	0	0	3	0	0	0	0	3	0	0	0	3	0	0	0	0	1	3	1	1	1	2	2	2	2	2	3	2	2	2	2	2	2	2	2	2	2
PF14_0724	2	2	2	2	2	2	2	2	1	2	1	2	2	2	1	2	1	1	1	1	1	1	3	0	1	1	0	0	3	0	0	0	0	0	0	0	0	0	0	1	1	1	1	2	1	0	1	1
PFE0990w	2	2	2	2	2	2	2	2	2	2	1	2	1	1	1	1	1	0	1	0	1	1	3	0	0	0	0	0	3	0	0	0	0	0	0	0	0	0	0	1	1	1	2	2	2	1	1	2
PF14_0175	1	2	2	1	2	2	2	2	1	2	2	2	2	2	1	2	2	1	1	0	0	1	3	0	0	1	0	0	3	0	0	0	0	0	0	0	0	0	0	0	1	1	1	1	1	2	1	1
PF14_0474	2	1	2	2	1	2	2	1	2	2	2	2	2	2	1	1	1	2	2	1	2	0	3	1	1	1	1	1	3	1	1	1	1	1	1	0	0	0	0	0	0	0	0	0	1	1	1	1
PFE1285w	2	2	1	2	1	1	1	1	1	1	1	1	1	0	0	0	0	0	0	0	0	0	3	0	0	0	0	0	3	0	1	1	1	1	2	2	2	2	2	2	2	2	2	2	2	2	2	2
PF14_0700	0	0	0	0	0	1	1	1	2	1	1	2	2	2	1	2	2	2	1	1	2	2	3	2	1	1	2	2	3	2	2	2	2	2	2	1	1	0	0	0	0	0	0	0	0	0	0	0
PFC0430w	1	1	2	2	2	2	2	2	2	2	2	2	2	2	2	2	2	2	2	1	1	1	3	1	1	1	1	1	3	0	0	0	0	0	0	0	0	0	0	0	0	0	1	1	1	1	1	1
PFL1480w	2	2	2	2	2	2	2	2	2	2	1	2	2	1	1	1	0	0	0	0	0	0	3	0	0	0	0	0	3	0	1	1	1	1	1	1	1	0	1	1	1	1	1	1	2	2	2	2
MAL13P1.302	2	2	2	2	2	2	1	2	2	2	1	1	1	1	1	1	1	1	1	2	0	1	3	1	1	1	1	1	3	0	1	1	0	1	1	0	0	0	0	0	0	1	2	1	2	2	1	2
PF14_0326	1	2	2	1	2	2	1	2	1	2	2	2	2	2	2	2	2	2	2	1	1	1	3	1	1	1	0	1	3	0	0	0	0	0	0	0	0	0	0	0	0	1	1	1	1	1	1	1
PFA0125c	2	2	2	2	1	1	1	1	1	1	1	1	1	0	0	0	0	0	0	0	0	0	3	0	0	0	0	0	3	0	0	1	1	1	1	2	2	2	2	2	2	2	2	2	0	2	2	2
PFE1605w	0	0	0	0	1	1	1	2	1	2	2	2	2	2	2	2	2	2	2	2	2	2	3	1	2	2	1	1	3	1	1	0	1	0	0	0	0	0	0	0	0	0	0	0	0	1	1	1
PF14_0028	0	1	1	1	1	2	2	2	2	2	2	2	2	2	2	2	2	3	2	2	2	1	3	2	1	1	1	1	3	1	1	0	0	0	0	0	0	0	0	0	0	0	1	0	1	1	1	1
PFA0630c	0	0	1	0	3	1	1	1	1	1	2	2	2	2	2	2	2	2	2	2	2	2	3	1	2	2	1	1	3	1	1	0	1	0	1	1	1	1	3	0	0	0	0	0	0	0	0	0
PF13_0165	1	2	1	2	1	2	1	2	1	2	1	2	2	2	2	2	2	2	2	2	2	2	3	1	1	1	1	1	3	0	0	3	0	0	0	0	0	0	0	0	0	1	1	1	1	1	1	1
PFI1215w	1	1	2	2	2	2	2	2	2	2	1	2	2	2	1	2	2	1	0	0	1	1	3	0	0	0	0	1	3	0	0	0	0	0	0	0	0	0	1	1	1	1	1	1	1	1	1	2
PFL1345c	2	2	1	2	2	1	1	1	1	2	1	2	2	2	2	2	2	2	2	2	1	1	3	1	0	0	0	0	3	0	0	0	0	0	0	0	0	0	1	1	1	1	2	2	1	1	1	1
PF14_0229	0	2	2	2	2	2	2	2	1	2	2	2	2	1	2	2	2	1	1	1	1	1	3	1	1	1	1	1	3	1	1	0	0	0	1	0	0	0	0	0	0	0	0	0	0	1	1	1
PF10_0026	1	1	2	1	1	1	1	1	1	1	1	1	1	1	1	2	2	2	2	2	2	2	3	2	1	1	1	1	3	1	1	1	0	0	0	0	0	0	0	0	1	1	1	1	2	2	2	2
PFA0400c	0	0	0	0	0	1	0	0	1	0	0	0	1	1	1	1	1	1	1	2	1	1	3	1	2	2	2	2	3	2	2	2	2	2	2	2	2	2	1	1	1	1	1	0	0	0	0	0
PF10_0132	2	2	2	1	1	2	0	1	0	1	0	0	0	1	1	1	1	2	2	1	1	2	3	0	2	1	0	0	3	0	0	1	1	1	1	1	1	2	1	2	2	2	2	2	1	0	0	0
PFC0955w	0	0	0	0	0	0	0	0	0	1	0	0	1	1	1	1	2	2	1	2	1	1	3	2	2	2	2	2	3	2	2	2	2	2	2	2	2	2	2	1	1	1	1	0	1	1	0	0
MAL13P1.214	1	1	0	1	0	0	0	0	0	0	0	0	0	0	1	1	1	2	1	2	2	2	3	2	2	2	2	2	3	1	2	2	2	2	2	2	2	1	1	1	0	1	0	0	0	0	1	1
PF10_0086	0	0	1	1	1	1	1	2	2	2	1	2	2	1	1	2	2	1	1	1	2	1	3	2	1	1	1	1	3	1	2	0	1	0	0	0	0	0	0	0	0	1	1	1	1	2	1	2
PF13_0076	2	2	2	2	2	2	2	2	2	2	2	2	2	2	2	2	2	1	1	1	1	1	3	1	1	1	0	0	3	0	0	0	0	0	0	0	0	0	0	0	1	1	1	1	1	1	1	1
MAL13P1.124	1	1	1	0	1	1	0	0	0	0	0	0	0	0	0	0	1	1	1	1	1	1	3	1	1	2	2	2	3	2	2	2	2	2	2	2	2	2	2	2	2	2	1	1	1	1	1	0
PFB0380c	0	0	0	0	0	1	0	1	0	1	1	1	1	1	1	1	1	1	1	1	0	1	3	1	1	2	3	2	3	2	2	2	1	2	2	2	2	2	1	1	0	1	0	0	0	1	1	0
PFL1125w	2	2	2	2	2	2	2	1	2	2	1	2	2	1	1	1	1	1	0	0	0	0	3	0	0	0	0	0	3	0	0	0	0	0	1	1	1	1	2	2	2	2	2	1	2	1	2	2
PF14_0257	0	0	0	0	0	0	0	0	0	0	0	0	1	0	1	1	2	1	1	2	2	2	3	2	2	2	2	2	3	2	2	2	2	2	2	1	1	1	1	1	1	1	0	0	0	0	0	0
PFI1680w	0	0	0	0	0	0	1	1	0	1	0	1	2	1	0	1	2	0	1	1	2	1	3	1	1	1	1	2	3	1	1	1	1	1	2	2	2	2	2	2	1	2	1	0	1	1	1	1
PFD0985w	2	2	2	1	1	1	1	1	1	1	1	1	1	1	1	1	1	1	0	0	0	0	3	0	0	0	0	0	3	0	0	0	0	1	1	1	2	2	2	2	2	2	2	2	2	1	2	2
MAL13P1.184	0	0	0	3	0	0	0	0	1	1	1	1	2	3	2	3	2	2	2	2	2	2	3	1	2	2	2	1	3	1	1	1	1	3	0	0	0	0	0	0	0	0	0	0	1	0	0	0
PFL2570w	1	1	0	1	0	0	0	3	0	0	0	0	0	0	0	3	0	0	1	1	0	1	3	1	1	1	2	2	3	2	2	2	2	2	2	2	2	2	2	1	2	1	1	1	1	1	1	1
PF10_0071	0	1	1	1	0	3	0	2	0	1	2	0	2	1	2	0	0	2	3	1	0	0	3	3	0	0	2	3	3	3	1	0	0	0	0	1	0	1	1	1	1	2	2	1	2	2	1	0
PFB0345c	1	1	1	1	1	0	1	0	1	0	0	0	0	1	1	0	0	1	1	0	0	0	3	0	0	1	1	1	3	1	1	2	2	2	2	2	2	2	2	2	2	2	2	1	1	0	1	1
PF07_0100	0	0	1	0	0	1	0	0	0	0	1	0	1	1	1	3	2	2	2	2	2	2	3	2	2	2	2	2	3	1	1	1	1	1	1	0	3	0	0	0	1	0	3	0	0	1	0	0
PF10_0138	2	2	1	1	1	1	1	1	1	1	1	0	0	0	0	0	0	0	0	0	0	0	3	0	0	0	0	0	3	0	0	1	1	1	2	2	2	2	2	2	2	2	2	2	2	1	1	1
MAL13P1.295	0	0	0	0	0	0	0	0	0	0	0	1	1	1	2	1	2	2	2	2	2	2	3	2	2	2	2	2	3	2	2	2	1	1	1	1	1	1	1	1	1	1	1	0	1	0	1	1
PF14_0558	0	1	2	1	1	0	0	0	0	0	1	0	0	0	3	0	0	1	1	1	0	1	3	1	1	1	1	2	3	2	2	2	2	2	2	2	2	3	1	2	1	1	1	1	1	1	0	1
PFC0755c	1	3	1	1	0	1	0	3	0	0	0	3	0	0	0	0	0	0	0	0	0	1	3	1	1	1	2	2	3	2	2	2	2	2	2	2	2	2	2	2	2	2	2	1	2	1	1	1
PF07_0086	0	0	0	0	0	0	0	1	0	1	0	1	1	1	0	1	1	1	1	1	1	2	3	2	2	2	2	2	3	2	2	2	1	2	2	2	2	2	1	1	1	0	0	0	0	0	0	3
PF14_0337	1	1	1	1	1	1	0	1	0	0	0	0	0	3	0	0	0	0	0	0	0	0	3	0	0	0	0	0	3	1	1	1	1	1	2	2	2	2	2	2	2	2	2	2	1	2	2	1
PF14_0143	1	1	1	1	1	1	1	1	1	1	1	1	1	1	1	0	1	0	0	0	0	0	3	0	0	0	0	0	3	1	0	2	1	2	2	2	2	2	2	2	2	2	2	2	2	0	1	1
PF10_0268	1	2	2	1	1	1	1	1	0	1	0	1	1	0	0	0	0	0	0	0	0	0	3	0	0	1	0	1	3	1	1	1	2	2	2	2	2	2	2	2	2	2	2	2	1	1	1	1
PF14_0031	1	1	1	0	0	0	0	0	0	0	0	0	0	0	0	0	0	1	1	1	1	1	3	2	2	2	2	2	3	2	2	2	2	2	2	2	2	2	2	2	1	1	1	1	1	1	1	1
MAL8P1.32	0	0	0	0	0	0	0	0	3	1	1	1	1	2	2	2	2	2	2	2	2	2	3	2	2	2	2	2	3	1	1	1	1	1	1	1	1	1	1	0	0	1	0	0	0	0	0	0
PF08_0126	1	1	1	1	0	0	0	0	0	0	0	0	0	0	0	0	0	0	0	1	1	0	3	1	2	2	2	2	3	2	2	2	2	2	2	2	2	2	2	1	1	1	1	1	1	1	1	1
PFE0750c	1	1	2	2	2	2	2	2	2	2	2	2	2	2	2	2	2	2	1	1	1	0	3	0	1	1	1	1	3	1	0	1	0	0	0	0	3	0	0	0	0	0	0	0	1	0	1	1
PF08_0120	2	1	2	2	1	1	0	2	2	2	1	1	1	1	1	1	1	0	0	1	1	0	3	0	0	0	0	0	3	0	0	3	1	1	1	1	0	1	3	1	1	2	2	2	2	2	2	2
PF13_0164	2	1	1	1	1	0	0	0	0	0	0	0	0	0	0	0	0	0	0	0	0	0	3	1	1	1	1	2	3	2	2	2	2	2	2	2	2	2	2	2	2	1	1	1	1	1	1	1
PF07_0105	1	1	0	0	0	0	0	0	0	0	0	0	0	0	1	0	1	1	1	1	1	1	3	1	1	2	2	2	3	2	2	2	2	2	2	2	2	2	2	2	1	1	1	1	1	1	1	1
PF08_0002	0	1	0	1	2	2	1	2	1	2	2	2	2	2	1	2	2	3	1	1	0	1	3	0	0	0	3	0	3	0	0	0	0	0	0	0	0	0	3	3	0	0	2	1	2	2	3	1
PF10_0221	1	1	1	0	0	0	0	0	0	0	0	0	0	0	0	0	0	0	1	1	1	2	3	2	2	2	2	2	3	2	2	2	2	2	2	2	2	2	1	1	1	1	1	1	1	1	1	1
PFL2060c	1	1	2	2	2	2	2	2	2	2	2	1	2	2	1	1	0	0	0	0	0	0	3	0	0	0	1	0	3	1	1	1	1	1	1	1	1	1	1	1	0	1	0	1	1	1	1	1
PF08_0055	2	2	2	2	2	2	2	2	2	2	2	2	2	2	1	2	1	1	1	1	1	1	3	0	1	0	0	0	3	0	0	0	0	0	0	0	0	0	0	1	1	1	1	1	1	1	1	1
PF14_0704	1	1	1	2	2	2	2	2	2	2	2	2	2	2	2	2	2	1	2	2	2	2	3	1	1	1	1	1	3	0	0	0	0	0	0	0	0	0	0	0	0	0	0	0	1	1	1	1
MAL13P1.13	1	1	1	2	2	2	2	2	2	2	1	0	1	0	0	0	1	1	1	2	1	1	3	2	2	2	2	2	3	2	1	1	0	3	0	0	0	0	0	0	0	0	1	0	1	1	1	2
PFB0120w	2	2	2	2	2	2	2	2	2	2	1	2	2	1	1	1	1	1	1	1	0	0	3	0	0	0	0	0	3	0	0	0	0	0	0	1	1	1	1	1	2	2	2	2	2	2	2	2
PF10_0205	1	2	2	2	1	2	2	2	2	2	2	1	2	1	1	1	0	0	0	0	0	0	3	0	0	0	1	1	3	1	1	2	1	1	1	1	1	1	0	0	0	1	1	1	2	2	2	2
PFA0410w	1	1	1	2	2	2	2	2	2	2	2	2	2	2	2	2	1	1	1	1	1	1	3	1	0	0	0	1	3	0	0	0	0	0	0	0	0	0	0	1	1	1	1	1	1	1	2	2
PFE1350c	0	1	1	1	2	2	1	2	2	2	1	1	1	0	0	1	1	0	0	1	1	1	3	0	2	1	1	1	3	1	0	2	2	1	2	2	2	2	2	1	1	1	0	0	0	0	0	0
PFE0675c	1	1	1	1	1	0	0	0	0	0	0	0	1	0	1	1	1	2	2	2	2	2	3	2	2	2	2	2	3	2	2	2	2	2	1	1	1	1	0	0	0	0	0	1	0	0	0	1
PF08_0087	0	0	1	2	1	1	1	2	2	2	1	2	2	2	1	2	2	1	2	2	2	1	3	2	2	2	1	2	3	1	1	1	2	1	1	0	0	0	0	0	0	0	0	0	0	0	1	1
PFD0310w	0	0	0	1	1	1	1	2	2	2	2	2	2	2	2	2	2	2	1	1	1	1	3	1	0	0	0	1	3	0	1	1	0	0	0	0	0	0	1	0	0	0	0	0	1	1	1	1
PF07_0067	1	2	2	2	2	2	2	2	1	2	2	2	2	2	1	2	2	1	1	2	1	1	3	1	1	1	1	1	3	0	0	0	0	0	0	0	0	0	0	0	0	1	1	1	1	2	2	2
PF11_0218	1	2	2	1	2	2	1	2	0	2	0	1	1	0	0	0	0	0	0	0	0	1	3	0	1	1	0	2	3	1	1	1	1	1	2	2	2	2	1	1	1	1	1	2	1	1	1	1
PF13_0273	1	2	2	2	2	2	2	2	1	2	2	2	2	2	2	2	2	2	2	2	1	2	3	1	1	1	1	1	3	1	1	1	0	0	0	0	0	0	0	0	0	0	0	0	1	1	0	3
PFC0170c	1	0	0	0	0	0	0	0	0	0	0	0	0	1	1	1	1	1	2	2	2	2	3	2	2	2	2	2	3	1	1	2	2	1	2	2	2	2	2	1	1	1	1	1	0	0	0	0
PF11_0208	0	1	1	1	1	1	2	2	2	2	2	2	2	2	2	2	2	1	2	2	2	2	3	2	1	1	2	1	3	1	1	1	1	0	0	0	0	0	0	0	0	0	0	0	0	1	1	1
PF13_0286	1	1	2	2	2	2	2	2	1	2	2	2	2	2	2	2	2	2	1	2	1	1	3	1	1	1	1	0	3	0	0	0	0	0	0	0	0	0	0	0	0	0	1	1	1	1	1	1
PF10_0073	1	2	2	2	2	2	2	2	2	2	2	2	2	2	1	1	1	1	1	1	1	1	3	1	1	1	1	1	3	1	1	1	1	0	0	0	0	0	0	0	0	0	0	0	1	1	1	1
MAL13P1.43	1	1	2	2	2	2	2	2	2	2	2	2	2	2	2	2	2	1	1	2	1	1	3	1	1	1	1	1	3	0	0	0	0	0	0	0	0	0	0	0	0	0	0	0	1	1	1	1
PF11_0053	2	2	2	2	2	2	2	2	2	2	1	2	2	2	1	2	2	1	1	0	1	1	3	0	1	1	0	0	3	0	0	1	0	1	1	1	1	1	0	0	0	0	1	1	1	0	0	1
PF13_0137	0	0	1	1	1	2	1	2	2	2	2	2	2	2	2	2	2	2	2	1	2	1	3	1	1	1	1	1	3	0	0	0	0	0	0	0	0	0	0	0	0	0	0	0	0	1	1	1
PF13_0063	1	1	1	1	0	1	0	0	0	0	0	0	1	0	0	0	0	0	1	0	1	1	3	1	1	1	1	1	3	2	2	2	2	2	2	2	2	2	2	2	2	2	1	1	1	0	1	0
PF11_0225	1	1	1	1	2	2	2	2	2	2	2	2	2	2	2	2	2	2	2	2	2	2	3	1	1	1	1	1	3	0	0	0	0	0	0	0	0	0	0	0	0	0	0	0	1	1	1	1
PF13_0170	1	1	1	1	2	2	2	2	2	2	2	2	2	2	2	2	2	1	2	2	2	1	3	1	1	1	1	1	3	0	0	1	1	0	0	0	0	0	0	0	0	0	0	0	0	1	1	1
PFD0665c	0	0	0	0	0	1	3	0	1	1	0	1	1	1	1	1	1	1	1	1	1	1	3	0	1	2	1	1	3	1	1	2	2	2	2	2	2	2	2	1	1	2	1	1	1	0	0	0
PF11_0160	1	2	2	1	1	1	0	0	0	0	0	0	0	0	0	0	0	0	1	1	1	1	3	1	1	1	1	3	3	1	1	2	2	1	2	2	2	2	2	2	1	1	1	1	1	0	0	0
PFB0280w	1	1	1	1	2	2	2	2	2	2	2	2	2	2	2	2	2	2	1	1	1	1	3	1	1	1	1	1	3	1	1	0	0	0	0	0	0	0	0	0	0	0	0	0	1	1	1	1
PF10_0150	1	1	1	2	1	2	2	2	2	2	2	2	2	2	0	2	2	2	2	2	2	1	3	2	1	1	1	1	3	0	1	0	0	0	0	0	0	0	0	0	0	0	0	0	1	1	1	1
PF07_0029	2	2	1	2	1	1	1	1	2	2	1	2	2	2	2	2	2	2	2	2	1	1	3	1	1	1	1	0	3	0	0	0	0	0	0	0	0	0	0	0	0	1	1	1	1	1	2	1
PF11_0482	0	1	0	0	0	0	0	0	0	0	0	0	0	0	1	1	1	1	1	2	1	1	3	2	2	2	2	2	3	2	2	2	2	2	2	2	2	1	1	1	1	1	1	1	1	1	1	1
PF08_0089	0	0	0	1	0	2	1	1	1	1	1	1	2	2	1	1	1	2	1	2	0	2	3	1	2	2	2	2	3	2	1	2	1	2	2	1	1	1	0	0	0	0	0	0	1	0	0	0
PF14_0443	1	1	1	1	1	1	0	0	0	0	0	0	0	0	0	0	0	0	0	0	1	1	3	1	1	1	1	1	3	1	2	2	2	2	2	2	2	2	2	2	2	2	2	2	1	1	2	1
PFA0280w	1	0	0	3	1	0	0	0	0	0	0	3	0	0	1	0	1	3	1	1	1	2	3	1	3	2	2	2	3	2	2	2	1	1	2	2	2	2	3	1	2	1	1	1	1	1	0	1
PF14_0088	0	0	0	0	0	0	0	0	0	0	0	0	0	0	0	0	1	3	0	1	1	1	3	1	2	2	2	2	3	2	2	2	2	2	2	2	2	2	1	2	1	1	1	1	1	1	1	1
PF14_0547	1	2	3	2	1	2	0	1	0	1	0	0	0	0	0	0	0	0	0	3	1	0	3	3	1	2	1	2	3	2	2	2	1	2	2	2	1	1	0	1	1	1	1	1	1	2	2	2
PF11_0069	0	0	0	0	0	0	0	0	1	1	0	0	1	0	1	1	2	1	1	2	2	1	3	1	1	2	1	1	3	1	1	1	1	1	2	1	2	2	2	2	2	2	1	1	1	0	1	1
PF13_0050	0	1	0	0	0	0	0	0	0	1	0	1	1	0	0	1	1	1	1	1	1	2	3	1	2	2	2	2	3	2	2	2	2	2	2	2	2	2	1	1	1	0	0	0	0	1	0	1
PFE1400c	2	1	2	2	2	2	1	1	2	2	0	2	2	1	1	1	1	1	0	0	1	1	3	0	0	0	0	0	3	0	0	0	0	0	0	1	0	1	2	1	2	2	1	1	1	1	2	2
PFE0905w	0	0	1	0	0	0	0	3	0	0	0	1	1	1	2	2	2	2	2	2	2	2	3	2	2	2	2	2	3	3	3	2	1	1	0	1	1	1	2	1	0	1	0	0	1	1	1	0
PF10_0348	3	2	1	1	1	1	1	1	1	0	0	0	0	3	0	3	0	0	0	0	0	0	3	0	0	0	3	1	3	1	1	1	1	2	3	2	2	2	3	2	2	2	2	2	2	2	2	2
PF13_0130	0	0	0	0	1	2	1	2	2	2	2	2	2	2	1	2	2	1	2	1	2	2	3	1	1	1	1	1	3	1	1	1	2	1	1	1	1	1	0	0	0	0	0	0	0	0	0	0
MAL13P1.275	2	2	2	2	2	2	2	1	2	2	2	1	1	1	2	1	2	1	1	2	2	1	3	1	1	1	1	1	3	1	0	1	0	0	0	0	0	0	0	0	0	0	1	1	1	1	2	2
PFE0785c	1	1	1	1	1	1	1	1	1	0	0	0	0	0	0	0	0	0	0	0	0	0	3	0	0	1	1	1	3	1	1	2	2	2	2	2	2	2	2	2	2	2	2	1	2	1	1	1
MAL7P1.68	2	2	2	2	2	2	2	2	1	2	1	2	2	1	1	1	1	0	1	0	1	1	3	1	1	1	1	1	3	0	1	0	0	0	0	0	0	0	0	0	0	0	1	1	2	2	2	2
PF14_0323	0	0	1	1	0	0	0	0	0	0	0	0	1	0	0	0	0	0	0	1	1	0	3	1	1	1	2	2	3	2	2	2	2	2	2	2	2	2	2	2	2	1	1	1	1	1	1	1
PF10_0183	1	2	2	2	2	2	1	2	0	2	1	1	2	0	0	1	1	0	1	0	0	1	3	0	0	1	0	1	3	0	1	0	0	0	0	1	1	1	1	1	2	1	1	2	1	2	2	2
PFB0106c	2	2	2	2	2	2	2	2	2	2	2	1	1	1	1	1	1	1	1	0	0	0	3	0	0	0	0	0	3	0	0	0	0	0	0	0	1	1	1	1	1	1	2	2	2	2	2	2
PF11_0065	0	0	1	1	1	1	2	2	2	2	2	2	3	2	1	2	2	3	1	3	2	3	3	3	1	2	3	1	3	1	0	0	3	0	0	0	0	0	0	0	0	0	3	1	1	1	1	1
PF11_0245	1	1	1	1	1	2	2	2	2	2	2	2	2	2	2	2	2	2	1	2	2	1	3	2	1	1	1	1	3	1	1	1	0	0	0	0	0	0	0	0	0	0	0	0	0	1	1	1
PFL0190w	2	2	1	2	1	1	1	1	2	1	1	1	1	1	0	1	1	0	0	0	1	1	3	0	0	0	0	0	3	0	0	0	1	1	1	1	1	1	2	2	2	2	2	2	2	2	2	2
PF14_0652	2	2	1	1	1	1	1	1	1	1	1	1	1	0	0	0	0	0	0	0	0	0	3	0	0	0	0	0	3	0	1	1	1	1	2	2	2	2	2	2	2	2	2	2	2	2	2	2
PF13_0233	2	2	1	2	1	1	1	1	1	1	1	1	1	0	0	0	0	0	0	0	0	0	3	0	0	0	0	0	3	0	0	1	1	1	1	2	2	2	2	2	2	2	2	2	2	2	2	2
PFC0865w	1	1	2	1	2	2	2	2	2	2	2	2	2	2	2	2	2	1	1	1	1	1	3	2	3	1	1	2	3	1	1	1	1	0	0	0	0	0	0	0	0	0	3	0	0	0	0	0
PFI0495w	1	1	2	1	2	1	1	1	0	2	1	0	1	0	0	0	0	0	0	0	0	1	3	0	1	1	1	2	3	2	2	2	3	2	2	2	2	2	1	1	1	1	1	1	1	0	1	1
PFE0595w	0	0	0	0	0	0	1	1	1	2	2	2	2	2	2	2	2	2	1	2	2	2	3	2	2	2	2	2	3	2	2	1	1	1	1	1	1	0	0	0	0	0	0	0	0	0	0	0
PF11_0302	2	1	1	1	1	1	1	2	2	2	1	2	2	2	2	2	2	2	1	1	1	1	3	1	0	0	0	0	3	0	0	0	0	0	0	0	0	0	1	1	1	2	2	2	2	1	2	1
PFB0640c	2	2	2	1	1	1	2	1	2	1	1	1	1	1	1	0	0	0	0	0	0	0	3	0	0	0	0	0	3	0	0	1	1	0	1	1	1	1	2	2	2	2	2	2	2	2	2	2
PF08_0108	2	2	1	2	1	1	1	1	1	1	1	1	1	1	1	0	0	0	0	0	0	0	3	0	0	0	0	0	3	0	0	1	1	1	1	2	1	2	2	2	2	2	2	2	2	2	2	2
PF11_0315	0	1	1	1	0	0	0	0	0	0	0	0	0	0	0	0	0	1	1	1	1	1	3	2	2	2	2	2	3	2	2	2	2	2	2	2	2	2	1	1	1	1	1	1	1	1	1	1
PF13_0354	1	1	2	2	2	2	2	2	2	2	1	2	2	2	2	2	2	2	1	2	1	1	3	1	1	1	1	1	3	1	1	1	0	0	0	0	0	0	0	0	0	0	0	0	1	1	1	1
PFC0455w	1	1	1	0	0	1	0	0	0	0	0	0	0	0	0	0	0	0	1	1	1	1	3	1	1	2	2	2	3	2	2	2	2	2	2	2	2	2	2	2	1	1	1	2	1	1	1	1
MAL13P1.202	1	1	1	0	0	3	0	0	0	0	0	0	0	0	1	0	1	0	0	1	1	1	3	1	1	2	2	2	3	2	2	2	2	2	2	2	2	2	1	2	1	1	1	1	1	1	1	1
PF14_0201	2	2	2	2	2	2	1	2	2	2	1	2	2	2	1	2	2	1	1	1	2	1	3	0	1	0	0	1	3	0	0	0	0	0	0	0	0	0	0	1	1	2	2	2	2	1	2	1
PFI0160w	1	1	1	1	1	1	0	1	0	0	0	0	0	0	0	0	0	0	0	0	1	1	3	1	1	2	2	2	3	2	2	2	2	2	2	2	2	2	2	2	1	1	1	1	1	1	1	1
PFE1355c	0	1	0	0	0	0	0	1	0	1	0	1	1	1	1	2	2	1	1	1	2	2	3	0	2	2	0	1	3	1	1	1	2	1	2	2	2	2	2	2	2	1	0	1	0	0	0	0
PFL0635c	2	1	1	1	1	1	1	2	1	1	1	1	1	1	1	1	1	1	1	1	1	1	3	0	1	0	0	0	3	0	0	0	0	0	0	0	0	0	1	1	2	2	2	2	2	2	2	2
PF14_0598	0	1	0	1	1	1	1	1	2	2	1	2	2	2	1	2	2	2	2	2	2	1	3	2	2	2	2	1	3	1	1	1	2	1	0	0	0	0	0	0	0	0	0	0	0	0	1	0
MAL13P1.237	2	2	2	2	2	2	2	2	2	2	1	2	2	1	1	1	1	1	1	1	2	1	3	1	1	1	1	1	3	0	0	0	0	0	0	0	0	0	0	0	1	1	1	1	1	2	2	2
PF11_0346	0	1	3	1	1	3	0	1	1	1	3	0	0	3	3	1	3	3	3	3	2	2	3	2	3	2	3	1	3	1	0	3	0	0	0	0	3	0	1	0	0	0	3	3	0	3	2	3
PF14_0493	1	0	0	0	0	0	0	0	0	0	0	0	1	1	1	1	1	1	2	1	2	1	3	2	2	2	2	2	3	2	2	2	2	2	2	2	2	2	1	1	1	1	1	0	1	0	0	0
PF11_0062	2	2	1	2	1	1	1	1	1	0	0	0	0	0	0	0	0	0	0	0	1	1	3	1	0	1	1	1	3	1	1	0	2	1	2	2	2	1	2	2	2	2	2	2	2	1	2	2
PF11_0260	1	1	1	1	2	2	2	2	2	2	2	2	2	2	1	2	2	1	1	2	2	2	3	1	1	1	1	1	3	1	0	0	1	0	0	0	0	0	0	0	0	0	0	0	0	1	1	1
PFC0535w	1	1	2	1	2	2	2	2	2	2	2	2	2	2	2	2	2	1	2	1	1	2	3	1	1	1	1	1	3	0	0	0	1	0	0	0	0	0	0	0	0	0	1	1	0	0	0	0
PFC0525c	1	1	0	0	0	0	0	0	0	0	0	0	0	0	0	0	1	1	1	1	1	2	3	2	2	2	2	2	3	2	2	2	2	2	2	2	2	2	2	1	1	1	1	1	1	1	1	1
PFL1745c	0	1	1	2	2	2	2	2	2	2	2	2	2	2	2	2	2	1	1	1	2	1	3	1	1	1	1	1	3	1	1	1	1	0	0	0	0	0	0	3	0	0	0	0	0	0	0	1
PFL1245w	0	0	2	2	1	1	1	1	2	2	1	1	2	1	1	1	1	1	0	1	0	0	3	1	1	1	1	2	3	2	2	2	2	2	2	2	2	1	1	0	0	0	0	0	1	0	1	1
MAL13P1.329	2	2	1	1	1	1	1	1	1	1	0	1	0	0	0	0	0	0	0	0	0	1	3	0	0	0	0	0	3	0	0	1	1	2	2	2	2	2	2	2	2	2	2	2	2	1	1	1
PF11_0310	1	1	1	1	1	1	1	2	2	2	2	2	2	2	2	2	2	2	2	2	2	1	3	1	1	0	0	0	3	0	0	0	0	0	0	0	0	0	0	0	0	1	1	0	1	1	1	1
PFI0200c	0	0	1	0	1	1	1	1	0	2	1	1	2	1	1	1	1	1	1	3	2	2	3	2	2	2	2	2	3	2	2	1	2	1	1	2	2	1	0	0	0	0	0	0	0	0	0	0
PF11_0156	1	1	2	2	2	2	2	1	2	2	1	1	1	1	1	1	1	1	0	1	1	0	3	1	0	0	1	2	3	1	2	2	1	1	1	1	1	1	0	0	0	0	0	0	1	1	1	1
PFI1315c	1	1	1	1	0	0	0	0	0	0	0	0	0	0	0	0	0	1	1	1	1	1	3	2	2	2	2	2	3	2	2	2	2	2	2	1	1	1	0	1	1	1	1	1	1	1	1	1
MAL13P1.337	0	0	1	1	0	0	0	0	1	1	1	0	1	3	1	1	1	1	1	2	2	2	3	2	2	2	2	2	3	2	2	2	2	2	2	1	1	1	0	0	0	0	0	0	0	0	0	0
PF13_0041	1	2	1	2	2	1	1	2	0	2	1	1	1	1	0	1	1	0	1	0	0	1	3	0	1	0	0	0	3	0	0	0	1	0	2	2	1	2	1	2	2	2	2	2	1	3	0	0
PFB0390w	0	1	0	0	0	0	0	0	0	0	0	0	0	0	1	1	1	0	1	2	2	2	3	2	2	2	2	2	3	2	2	2	2	1	2	3	2	1	1	1	1	1	1	0	0	1	1	1
PF07_0042	0	0	0	0	0	0	0	0	0	0	0	0	0	0	1	1	1	3	1	1	1	2	3	2	2	2	2	2	3	2	2	2	2	2	2	2	2	2	1	1	1	1	1	1	1	1	0	1
PF11_0508	0	0	0	0	0	0	0	0	0	1	1	1	2	1	2	2	2	2	2	2	2	2	3	2	2	2	2	2	3	2	2	1	1	1	1	1	1	1	0	0	1	1	0	0	0	0	0	0
PF10_0335	0	0	1	0	0	0	0	0	0	0	0	0	0	0	1	0	1	1	1	1	1	1	3	2	2	2	2	2	3	2	2	2	2	3	2	2	2	2	1	1	1	1	1	1	1	1	1	1
PF14_0140	2	2	1	2	1	2	1	1	2	2	1	1	1	1	0	0	0	0	0	0	0	0	3	0	0	0	0	0	3	0	0	0	1	1	1	1	1	1	2	2	2	2	2	2	2	2	2	1
PF08_0113	2	2	2	2	1	1	1	1	1	1	1	1	1	1	1	1	0	0	0	0	0	0	3	0	0	0	0	0	3	0	0	0	0	1	1	1	1	1	2	2	2	2	2	2	2	2	2	2
MAL7P1.12	1	1	2	2	1	2	1	2	1	2	2	2	2	2	2	2	2	2	2	2	1	2	3	1	1	1	1	1	3	0	0	1	0	0	0	0	0	0	0	0	0	0	0	0	1	1	1	1
PF14_0174	1	2	2	2	2	2	2	2	2	2	2	2	2	2	1	2	2	1	1	1	1	1	3	1	1	1	1	1	3	0	0	0	0	0	0	0	0	0	0	0	0	1	1	1	1	1	1	1
PFI1340w	1	1	1	1	1	1	0	0	0	0	0	0	0	0	0	0	0	0	0	0	0	1	3	1	1	1	1	2	3	2	2	2	2	2	2	2	2	2	3	2	2	2	1	1	1	1	1	1
PFE0040c	0	0	0	0	0	0	0	0	0	1	1	1	2	2	2	2	2	2	2	2	2	2	3	2	2	2	2	2	3	2	1	1	1	1	1	1	1	1	0	1	0	1	0	0	0	0	0	0
PF08_0060	0	0	0	0	0	0	0	1	1	2	2	2	2	2	2	2	2	2	2	2	2	2	3	1	1	1	1	1	3	1	1	1	1	1	1	1	1	1	1	1	0	1	0	0	0	0	0	0
PF10_0171	1	1	2	1	2	2	2	2	0	2	1	2	2	2	0	1	2	2	1	0	1	3	3	1	1	1	3	2	3	1	0	3	0	0	0	0	0	0	3	0	3	0	1	1	0	1	0	1
PF10_0043	1	1	1	1	2	2	2	2	2	2	2	2	2	2	2	2	2	2	1	1	1	1	3	1	1	1	1	1	3	0	0	0	1	0	0	0	0	0	0	0	0	1	0	0	0	0	1	1
PF10_0058	3	1	3	0	0	1	3	0	0	0	3	0	0	3	1	0	3	3	3	0	3	1	3	1	3	2	3	1	3	2	3	0	1	0	1	1	1	1	2	1	2	2	3	3	2	3	2	3
PF10_0262	2	2	1	1	1	1	1	1	1	1	1	1	1	0	0	0	0	0	0	0	0	0	3	0	0	0	0	0	3	0	0	1	1	1	1	1	1	2	2	2	2	2	2	2	2	2	2	2
PFI1755c	2	2	2	2	2	2	2	2	2	2	2	2	2	2	1	1	1	1	1	1	1	0	3	0	0	0	0	0	3	0	0	0	0	0	0	0	0	0	1	1	1	1	1	1	2	2	2	2
PFB0815w	2	2	1	2	1	1	1	1	1	1	1	1	0	0	0	0	0	0	0	0	0	0	3	0	0	0	0	1	3	1	1	1	2	2	2	2	2	2	2	2	2	2	2	2	2	2	2	2
PF07_0115	0	0	0	1	1	1	1	1	1	1	2	2	1	2	2	2	2	2	2	1	2	1	3	2	1	1	2	2	3	1	2	2	1	1	1	1	1	1	0	0	0	0	0	0	0	0	0	0
PF14_0055	2	2	2	2	2	2	2	2	2	2	2	2	2	3	2	1	2	1	1	1	1	1	3	1	1	0	0	0	3	0	0	0	0	0	0	0	0	0	0	1	1	1	1	1	2	2	2	2
PF14_0032	1	1	0	1	1	0	0	1	0	0	0	0	1	1	1	0	1	3	2	2	2	2	3	2	2	2	3	2	3	2	2	1	1	1	1	1	1	1	0	1	0	0	1	0	0	0	0	0
PF10_0296	2	2	2	2	1	2	2	2	2	2	1	1	1	1	1	1	0	0	0	0	0	0	3	0	0	0	0	0	3	0	0	0	0	1	1	1	1	1	1	1	2	2	2	2	2	2	2	2
PF14_0308	0	1	0	1	1	1	1	1	1	1	1	1	1	1	1	1	2	1	2	2	2	2	3	2	2	2	2	2	3	2	2	1	1	1	1	0	0	0	0	0	0	0	0	0	0	1	0	1
PFI1155w	1	1	1	1	0	0	0	0	0	0	0	0	0	0	0	0	0	0	1	1	1	1	3	2	1	2	2	2	3	2	2	2	2	2	2	2	2	2	1	1	1	1	1	1	1	1	1	1
MAL7P1.7	2	2	2	2	2	2	1	2	1	1	1	1	1	1	1	1	1	1	0	0	0	0	3	0	0	0	0	0	3	0	0	0	0	0	1	1	1	1	3	2	2	2	2	2	2	2	2	2
MAL13P1.312	1	1	2	0	1	2	3	1	0	1	1	1	2	1	3	0	0	0	1	1	1	1	3	2	1	2	3	1	3	2	2	0	0	0	1	1	0	0	0	1	0	1	1	1	1	2	2	2
PF13_0106	2	2	2	2	2	2	2	2	1	2	1	2	2	1	0	1	0	0	0	0	0	0	3	0	0	0	0	0	3	0	0	0	0	0	0	0	1	0	1	1	1	1	2	2	2	2	2	2
PFD0295c	1	1	1	1	1	1	1	1	1	1	0	0	0	0	0	0	0	0	0	0	0	0	3	0	0	0	0	1	3	1	1	1	2	2	2	2	2	2	2	2	2	2	2	2	2	1	2	1
PF14_0735	2	3	1	0	0	0	0	1	1	1	3	1	1	1	3	1	2	2	3	3	0	1	3	0	1	1	1	0	3	0	3	1	0	1	0	0	0	1	1	1	2	2	3	2	2	2	2	2
PFL2235w	1	1	2	1	2	2	2	2	1	2	1	2	2	2	1	2	2	1	1	1	2	2	3	1	2	1	1	1	3	0	0	0	0	0	0	0	0	0	0	0	0	0	1	1	1	1	1	2
PFE1435c	1	2	2	2	2	2	2	2	2	2	2	2	2	2	1	2	2	1	1	2	2	1	3	1	1	1	0	0	3	0	0	0	0	0	0	0	0	0	0	0	0	1	1	1	1	1	1	1
PF14_0344	2	2	1	1	2	1	1	2	1	2	1	2	2	1	1	1	1	1	1	0	0	0	3	0	0	0	0	0	3	0	0	0	0	0	0	1	1	1	1	1	2	2	2	2	2	2	2	2
PFI0265c	1	1	1	1	1	1	1	1	1	1	0	0	0	0	0	0	0	0	0	0	0	0	3	0	0	1	1	1	3	1	1	2	2	2	2	2	2	2	2	2	2	2	2	2	2	1	1	1
PFL2010c	1	2	2	2	2	2	2	2	2	2	2	2	2	2	2	2	2	1	3	1	1	1	3	3	1	1	0	0	3	3	0	0	0	0	0	0	0	0	0	0	0	1	1	1	1	1	2	2
PF14_0409	0	1	0	0	1	1	0	1	0	1	0	1	1	1	0	1	1	1	1	0	1	2	3	0	2	2	1	1	3	1	1	2	2	2	2	2	2	2	2	2	2	1	1	1	1	0	0	0
MAL8P1.144	2	2	1	2	1	1	1	1	1	1	1	1	1	0	0	1	1	0	0	0	0	0	3	0	0	0	0	0	3	0	0	0	1	1	1	2	2	1	2	2	2	2	2	2	2	2	2	1
PFC0150w	1	1	1	1	1	1	1	0	0	0	0	0	0	0	0	0	0	0	0	0	0	1	3	0	1	1	1	1	3	1	1	2	2	2	2	2	2	2	2	2	2	2	2	2	1	1	1	1
PFC0080c	2	2	2	2	2	2	2	2	2	2	2	2	2	2	2	2	2	1	1	1	1	1	3	1	1	0	0	0	3	0	0	0	0	0	0	0	0	0	0	0	0	1	1	1	1	2	2	1
PF11_0194	1	1	3	0	1	0	0	0	0	0	0	0	0	0	0	0	0	0	0	0	0	0	3	0	0	0	0	1	3	1	1	1	1	1	2	2	2	2	2	2	2	2	1	1	1	1	1	1
MAL13P1.63	1	2	2	2	2	1	1	2	1	2	1	2	1	1	2	2	1	2	1	1	0	1	3	0	0	0	0	0	3	0	0	0	0	0	1	2	1	1	2	2	2	2	1	1	1	0	0	1
PF14_0586	2	2	1	1	1	1	1	1	1	1	1	1	0	0	0	0	0	0	0	0	0	0	3	0	0	0	0	0	3	1	1	1	1	2	2	2	2	2	2	2	2	2	2	2	2	1	1	1
PF07_0047	0	0	0	0	0	0	0	0	0	0	0	1	1	1	1	2	2	2	2	2	2	2	3	2	2	2	1	2	3	2	1	1	1	1	1	0	0	1	1	1	1	1	1	1	1	1	1	1
PF14_0450	2	1	2	1	2	2	2	2	2	2	2	2	2	2	2	1	1	1	1	2	1	1	3	0	1	0	0	0	3	0	0	1	1	1	0	0	0	0	0	0	0	0	0	1	0	0	0	0
PFI0990c	0	0	2	0	1	1	0	1	0	1	0	1	2	0	0	1	2	0	0	0	2	2	3	2	2	2	1	2	3	2	2	1	1	0	1	2	1	1	0	1	1	1	1	1	1	1	0	2
PFI1715w	1	1	1	1	1	0	0	1	0	1	0	0	1	0	0	0	0	0	0	0	0	0	3	0	1	1	1	1	3	2	1	2	2	2	2	2	2	2	2	2	2	1	1	1	1	1	1	3
PFI0355c	0	0	0	0	0	0	0	0	0	0	0	0	1	0	0	0	1	1	1	1	1	1	3	1	1	1	1	2	3	2	2	2	2	2	2	2	2	2	2	2	1	1	1	1	1	1	1	1
PFB0670c	2	2	1	1	1	1	1	1	1	0	0	0	0	0	0	0	0	0	0	0	0	0	3	0	0	0	0	0	3	0	0	1	1	1	1	1	1	2	2	2	2	2	2	2	2	2	2	1
PFI0925w	1	1	2	2	2	2	2	2	2	2	2	2	2	2	2	2	2	2	2	2	2	1	3	1	1	1	1	0	3	0	0	0	0	0	0	0	0	0	0	0	0	0	0	0	1	0	0	1
PFE0995c	1	1	2	2	2	2	2	2	2	2	2	2	2	2	2	2	2	2	1	1	1	1	3	1	1	1	1	1	3	0	0	0	0	0	0	0	0	0	0	0	0	0	0	1	0	1	1	1
PF14_0124	1	1	2	2	2	2	2	2	2	2	2	2	2	2	2	2	2	2	2	1	1	1	3	1	1	1	0	0	3	0	0	0	0	0	0	0	0	0	0	0	0	0	1	1	1	1	1	1
PF10_0292	1	1	1	1	1	1	1	1	0	0	0	0	0	0	0	0	0	0	0	0	0	0	3	0	1	1	1	2	3	2	2	2	2	2	2	2	2	2	2	2	2	2	1	1	2	1	1	1
PF07_0020	0	1	1	2	2	2	2	2	2	2	2	2	2	2	2	1	1	1	1	2	1	1	3	1	1	1	1	1	3	1	1	1	0	0	0	0	0	0	0	0	0	0	0	0	1	2	2	1
PF10_0372	2	2	1	2	1	1	1	1	2	1	1	1	1	0	0	0	0	0	0	0	0	0	3	0	0	0	0	1	3	1	2	2	2	2	2	2	2	2	2	2	2	1	1	1	1	1	1	1
PFE0865c	2	2	2	2	2	2	2	2	2	2	2	2	2	1	1	1	1	1	1	1	1	1	3	1	0	0	0	0	3	0	0	0	0	0	0	0	0	0	0	0	1	1	1	1	2	2	2	2
PFD1055w	1	1	2	2	2	2	2	2	2	2	2	2	2	2	2	2	2	2	1	1	1	2	3	0	1	1	1	0	3	0	0	0	1	0	0	0	0	0	0	0	0	0	1	1	1	0	0	0
MAL8P1.34	0	3	1	0	0	0	0	0	0	0	0	0	0	1	1	1	1	2	2	2	2	2	3	2	2	2	2	2	3	2	2	2	2	1	1	1	1	1	1	1	1	1	1	1	1	0	0	1
PF08_0026	2	2	2	2	2	2	2	2	1	2	2	2	2	1	1	2	2	1	1	1	1	1	3	1	1	1	0	1	3	0	0	0	0	0	0	0	0	0	0	0	1	1	1	1	1	2	2	2
PFI0975c	1	1	1	0	1	1	1	1	0	0	0	0	1	0	0	0	0	0	0	0	0	0	3	0	1	1	1	1	3	2	2	2	2	2	2	2	2	2	2	2	2	2	2	1	1	1	1	2
PF10_0177	2	2	2	2	2	3	1	2	1	2	1	1	1	0	0	0	0	0	0	0	1	0	3	0	0	0	0	0	3	0	0	0	0	1	1	1	1	1	2	2	0	2	2	2	2	2	2	2
PF10_0246	0	0	0	0	0	0	0	0	0	0	0	0	1	1	1	1	1	1	2	1	2	2	3	2	2	2	2	2	3	2	0	2	2	2	2	1	2	2	2	1	1	1	1	1	0	1	0	1
PFI0370c	1	2	2	2	1	2	2	2	2	2	2	2	2	1	1	2	1	1	1	1	1	1	3	1	0	0	0	0	3	0	0	0	1	0	0	0	0	0	0	0	0	0	0	0	1	1	1	1
PF14_0437	2	2	2	2	2	2	1	2	2	2	1	2	2	1	1	2	2	1	1	1	1	1	3	1	1	1	0	1	3	0	0	0	0	0	0	0	0	0	0	0	1	1	1	1	1	2	1	2
PFE0185c	1	2	2	2	2	2	2	2	2	2	2	2	2	2	2	2	2	2	1	2	1	2	3	1	1	1	0	0	3	0	0	0	1	1	0	0	0	0	0	0	0	0	0	1	0	0	0	0
PF11_0313	1	1	1	2	2	2	2	2	2	2	2	2	2	2	2	2	2	1	2	2	2	1	3	1	1	1	1	1	3	0	1	0	1	0	0	0	0	0	1	0	0	0	0	0	1	1	1	1
MAL13P1.102	2	2	1	1	1	0	1	1	0	0	0	0	0	0	0	0	0	0	1	1	0	0	3	0	0	1	1	1	3	0	1	1	1	1	2	2	2	2	2	2	2	2	2	2	1	1	2	2
PFB0340c	1	1	1	1	1	1	1	1	0	0	0	0	0	0	0	0	0	0	0	0	0	0	3	1	1	1	1	2	3	2	2	2	2	2	2	2	2	2	2	2	2	2	1	1	1	1	2	1
PFC0400w	1	1	1	1	2	2	1	2	2	2	2	2	2	2	1	2	2	1	1	2	2	2	3	2	1	1	1	1	3	0	1	0	1	0	0	0	0	0	0	0	0	0	0	0	0	1	1	1
PF14_0673	0	0	0	0	1	0	1	1	0	1	1	1	2	2	2	2	2	2	2	2	2	2	3	2	2	2	3	2	3	1	1	0	1	0	0	1	1	0	0	0	0	0	0	0	0	0	0	0
PF11_0161	1	1	1	1	1	1	2	2	2	2	2	2	2	2	2	2	2	2	2	2	2	1	3	1	1	1	1	0	3	0	0	0	0	0	0	0	0	0	0	0	0	0	1	1	1	1	1	1
PFE0450w	1	1	1	0	0	0	0	0	0	0	0	0	0	0	1	0	0	1	1	1	1	1	3	2	2	2	2	2	3	2	2	2	2	2	2	2	2	2	1	1	1	1	1	1	1	1	1	1
PFB0125c	0	0	1	3	0	0	0	0	0	0	1	1	2	2	2	2	2	2	2	3	1	2	3	1	3	2	2	1	3	1	1	1	1	1	1	1	1	1	3	1	1	1	1	1	1	0	0	0
PFL1565c	2	2	1	1	1	1	1	1	1	0	0	0	0	0	0	0	0	0	0	0	0	0	3	0	0	1	1	1	3	1	1	1	1	2	2	2	2	2	2	2	2	2	2	2	2	2	2	1
PF11_0259	1	1	2	2	2	2	2	2	2	2	2	2	2	2	1	2	2	1	1	2	2	1	3	1	1	1	0	1	3	0	0	0	0	0	0	0	0	0	0	0	0	0	0	1	1	1	1	1
MAL8P1.64	2	2	2	2	2	2	2	2	1	2	1	2	2	1	1	1	1	1	1	1	1	1	3	1	1	1	0	1	3	0	0	0	0	0	0	0	0	0	0	0	1	1	1	1	1	1	2	1
PFI1475w	2	2	1	2	1	1	1	1	1	1	0	1	0	0	0	0	0	0	0	0	0	0	3	0	0	1	0	1	3	1	1	1	2	2	2	2	2	2	2	2	2	2	2	2	2	2	2	2
MAL8P1.127	1	1	2	2	1	1	1	2	1	2	2	2	2	2	2	2	2	2	2	2	1	2	3	1	1	1	1	1	3	1	1	0	0	0	0	0	0	0	0	0	0	0	0	0	0	1	1	1
PF13_0254	0	0	3	0	0	0	0	0	0	0	0	0	0	1	1	1	1	2	2	2	2	2	3	2	0	2	2	3	3	2	2	2	1	2	2	1	1	2	3	1	0	1	1	0	0	0	0	3
PF10_0380	1	1	1	1	1	2	1	2	2	2	2	2	2	2	2	2	2	2	2	2	1	1	3	1	1	1	0	0	3	0	0	0	0	0	0	0	0	0	0	0	0	0	1	1	1	0	0	0
PFD1175w	1	1	1	2	2	2	2	2	2	2	2	2	2	2	2	2	2	1	1	1	1	1	3	0	0	0	0	0	3	0	0	0	0	0	0	0	0	0	0	0	1	1	1	1	1	2	2	2
PFD0845w	0	1	1	1	1	2	1	2	1	2	2	2	2	2	2	2	2	2	1	1	1	2	3	0	1	1	1	1	3	1	1	1	0	1	1	0	1	1	0	0	0	0	0	0	1	0	0	0
PF13_0162	2	2	2	2	2	2	2	2	2	2	2	2	1	1	1	1	1	1	1	0	0	1	3	0	0	0	0	0	3	0	0	0	0	0	0	0	0	1	1	1	1	1	2	2	2	1	2	1
MAL8P1.95	1	1	1	1	1	1	1	2	1	2	1	2	2	2	2	2	2	2	2	2	2	2	3	1	1	1	1	1	3	0	0	0	0	0	0	0	0	0	0	0	1	1	1	1	1	1	1	1
PFB0915w	2	2	2	1	2	2	1	2	1	1	1	1	1	0	0	0	0	0	0	0	0	0	3	0	0	0	0	0	3	0	0	0	0	0	0	1	1	1	1	2	2	2	2	2	2	2	2	2
PF13_0213	1	2	2	1	2	2	1	2	2	2	2	2	2	2	1	2	2	2	2	1	1	2	3	0	1	1	0	0	3	0	0	0	0	0	0	0	0	0	0	0	0	0	1	1	1	0	0	0
PF10_0319	0	1	1	1	2	1	1	2	0	2	1	1	2	1	0	1	2	1	1	0	1	2	3	2	2	2	1	2	3	1	2	1	1	1	2	2	2	1	0	0	0	0	0	0	0	1	1	1
MAL13P1.169	2	2	2	2	1	2	1	2	2	2	1	1	0	1	0	1	1	0	0	0	1	1	3	0	1	0	0	0	3	0	0	0	2	2	2	1	1	1	2	2	2	2	2	2	1	0	1	1
PFC0550w	0	0	0	0	0	1	0	1	1	1	1	2	2	2	2	2	2	2	2	2	2	2	3	1	2	2	2	1	3	1	1	2	2	1	1	1	1	1	0	1	1	0	0	0	0	0	0	0
PF14_0587	1	1	2	2	2	2	2	2	2	2	0	2	2	2	1	2	1	1	1	1	1	1	3	1	1	1	1	1	3	0	1	0	0	0	0	0	0	0	0	0	0	0	0	0	1	2	2	2
MAL13P1.234	0	0	0	1	1	1	1	1	1	1	1	1	1	1	1	1	1	2	1	0	0	0	3	0	1	0	1	1	3	1	1	2	1	2	2	2	2	2	2	2	2	2	0	0	3	0	0	0
MAL7P1.19	1	2	2	2	2	2	2	2	2	2	2	2	2	1	1	1	1	1	0	0	0	0	3	1	0	1	0	2	3	0	0	1	0	0	0	1	2	2	1	1	1	0	0	0	1	0	0	1
PF14_0494	1	2	2	2	2	2	2	2	2	2	2	2	2	0	2	2	2	2	1	2	1	1	3	1	1	3	1	1	3	0	0	0	0	0	0	0	0	0	0	0	0	0	0	0	1	1	1	1
PFL0305c	1	1	3	0	1	1	0	0	0	3	1	0	0	3	0	3	0	0	0	0	0	0	3	0	0	0	0	0	3	1	1	3	3	2	2	2	2	2	3	2	2	2	2	2	2	3	2	0
PF14_0029	3	2	2	2	1	1	1	1	0	0	1	0	0	0	1	0	0	0	3	1	1	2	3	0	2	1	1	0	3	1	0	1	1	2	2	2	2	0	2	2	2	2	2	2	2	0	0	0
PFL0135w	2	2	2	2	2	2	2	2	2	2	2	2	2	2	2	2	2	2	1	1	3	1	3	1	1	1	1	0	3	0	0	0	0	0	0	0	0	0	0	0	0	0	1	1	1	2	2	1
PFD0225w	0	0	1	0	0	1	1	1	0	1	1	1	2	1	1	2	2	1	2	2	2	2	3	2	2	2	2	2	3	2	1	1	0	0	0	1	1	1	0	1	0	0	0	0	0	0	1	1
MAL7P1.119	1	2	1	1	1	1	1	1	1	1	0	0	0	0	0	0	0	0	0	0	0	0	3	0	0	0	0	1	3	1	1	1	2	2	2	2	2	2	2	2	2	2	2	2	2	2	2	2
PF14_0270	0	1	1	0	0	0	0	0	0	0	0	0	0	0	0	1	1	1	1	1	1	2	3	2	2	2	2	2	3	2	2	2	2	2	2	2	2	1	1	1	1	1	1	1	1	1	1	1
PFC0315c	1	1	1	0	0	0	0	0	0	0	0	0	0	0	0	0	0	0	1	1	1	1	3	2	2	2	2	2	3	2	2	2	2	2	2	2	2	2	2	2	1	2	1	1	1	1	1	1
PF07_0024	2	2	2	2	2	2	2	2	1	2	1	1	1	1	0	0	0	0	0	0	0	0	3	0	0	0	0	0	3	0	1	1	0	1	1	1	2	2	1	2	2	2	3	2	2	2	2	2
MAL13P1.191	0	0	0	0	1	1	3	1	1	1	0	3	1	0	3	0	0	1	3	0	0	0	3	3	3	1	3	3	3	3	2	2	0	1	1	1	1	2	2	0	2	0	2	0	2	3	1	1
PF11_0506	0	0	0	0	0	0	0	0	0	1	1	2	2	2	2	2	2	2	2	2	2	2	3	2	2	2	2	2	3	1	1	1	0	1	1	0	1	1	0	1	1	0	0	0	0	0	0	1
PF14_0613	0	0	0	0	0	0	0	0	0	1	0	1	1	1	1	1	1	1	1	1	1	2	3	2	2	2	1	2	3	2	2	2	1	2	2	2	2	2	1	1	2	1	1	1	0	0	0	1
MAL8P1.96	0	3	0	0	0	0	0	0	0	0	0	3	0	0	0	1	1	1	1	1	2	1	3	2	2	2	2	2	3	2	2	2	2	2	2	3	3	3	1	3	3	1	1	1	1	1	1	1
PF10_0143	1	1	1	1	1	1	0	0	0	1	0	1	2	1	1	1	1	2	1	1	1	1	3	1	0	0	1	2	3	2	2	2	0	1	2	2	2	2	1	2	1	1	0	0	1	2	1	2
MAL13P1.262	0	0	0	0	0	0	0	0	0	1	1	1	1	1	1	2	1	2	1	2	1	2	3	2	2	2	2	2	3	2	2	2	1	2	2	1	2	1	0	0	0	0	0	0	0	0	0	0
PFD0380c	1	1	1	1	1	1	1	0	0	0	1	0	0	0	0	0	0	0	1	0	0	0	3	0	0	0	1	1	3	1	1	1	2	2	2	2	2	2	2	2	2	2	2	2	2	1	2	1
PFI1720w	2	2	2	2	2	2	2	2	2	2	1	1	1	1	1	1	1	1	0	0	0	0	3	0	0	0	0	0	3	0	0	0	0	0	0	1	1	1	1	1	2	2	2	2	2	2	2	2
PF10_0260	0	0	0	0	0	0	0	0	0	0	0	0	1	1	1	1	1	2	2	2	2	2	3	2	2	2	2	2	3	2	2	2	1	1	1	1	1	1	0	0	0	0	0	0	0	0	0	0
PF11_0224	1	1	1	1	1	1	1	1	2	1	1	2	2	1	1	2	2	2	1	1	2	1	3	1	1	1	0	0	3	0	0	0	0	0	0	0	0	0	1	1	2	2	2	2	2	2	2	2
PFI1780w	1	1	1	1	1	2	2	2	2	2	2	2	2	2	2	2	2	2	2	1	1	1	3	1	1	0	0	1	3	0	0	0	0	0	0	0	0	0	0	0	0	0	0	1	1	1	1	1
PFD1045c	0	0	0	0	0	1	1	1	0	2	1	2	2	2	2	2	2	2	2	3	2	2	3	2	1	2	1	1	3	1	0	0	0	0	0	0	0	1	1	1	1	1	0	0	0	1	1	1
PF14_0392	2	2	1	1	1	1	1	0	1	0	0	0	0	0	0	3	1	1	0	1	0	0	3	0	0	0	1	1	3	1	1	3	2	2	3	0	2	2	2	1	2	2	2	2	2	2	2	1
PF14_0046	2	2	1	2	2	2	1	2	1	2	1	1	1	1	0	1	1	0	1	0	1	1	3	0	0	0	0	0	3	0	0	0	0	0	0	0	0	0	1	1	2	2	2	2	2	2	2	2
PFE1120w	1	1	1	1	1	1	1	1	1	1	0	0	0	0	0	0	0	0	0	0	0	0	3	0	0	0	1	1	3	1	1	2	2	2	2	2	2	2	2	2	2	2	2	1	1	1	1	1
PFL2440w	0	1	0	1	1	1	1	1	1	1	1	1	2	1	1	2	2	1	2	2	1	2	3	2	2	2	2	2	3	2	2	1	1	1	1	1	1	0	0	0	0	0	0	1	0	0	0	1
PF10_0323	0	0	0	0	0	0	1	1	2	2	2	2	2	2	2	2	2	2	2	2	2	1	3	1	1	1	1	1	3	0	1	1	1	1	1	1	1	1	1	0	0	0	0	0	0	0	0	0
PF11_0381	2	2	1	1	1	1	1	1	1	1	1	1	1	0	0	0	0	0	0	0	0	0	3	0	0	3	0	0	3	0	0	1	1	1	1	2	1	1	2	2	2	2	2	2	2	2	2	2
MAL13P1.328	2	1	1	1	1	1	1	1	1	0	0	3	0	3	0	0	0	0	0	0	0	0	3	0	0	0	0	1	3	1	1	1	1	2	2	2	2	2	2	2	3	2	2	2	2	2	2	1
PF14_0324	1	1	1	2	1	1	1	2	1	2	2	2	2	2	2	2	2	2	2	2	2	2	3	2	2	2	1	1	3	1	1	0	0	0	0	0	0	0	0	0	0	0	0	0	0	1	1	1
PFI0175w	2	2	2	1	1	1	1	1	1	1	0	1	1	0	0	0	0	0	0	0	0	0	3	0	0	0	0	0	3	0	0	1	1	1	1	2	2	2	2	2	2	2	2	2	2	2	2	2
PFD0770c	1	1	1	2	1	2	2	2	2	2	2	2	2	2	2	2	2	1	2	2	2	1	3	1	1	1	1	1	3	0	1	0	0	0	0	0	0	0	0	0	0	0	0	0	0	1	1	1
MAL13P1.59	1	1	0	1	0	0	0	0	0	0	1	1	1	3	2	2	2	3	2	2	2	2	3	2	3	1	2	1	3	0	1	0	0	0	1	1	1	1	1	1	2	2	2	2	1	1	1	0
PF14_0231	1	1	1	1	2	2	2	2	2	2	2	2	2	2	2	2	2	2	2	1	2	2	3	1	1	1	1	1	3	1	0	0	1	0	0	0	0	0	0	0	0	0	0	0	0	0	0	1
PFD0525w	2	1	3	3	0	3	0	3	1	3	3	3	1	0	3	3	0	0	1	1	1	3	3	1	1	0	1	3	3	3	0	3	0	3	2	0	3	3	2	2	3	2	2	3	1	0	3	1
PFL0275w	2	2	1	2	2	2	1	1	1	1	1	1	1	1	0	0	0	0	0	0	0	0	3	0	0	0	0	0	3	0	0	1	1	1	1	1	1	1	1	2	2	2	2	2	2	2	2	2
PFL2390c	2	2	1	1	1	2	0	0	0	0	0	0	0	0	1	0	0	0	1	2	2	2	3	2	2	2	2	1	3	1	1	2	1	1	1	1	1	1	1	1	0	0	2	2	2	2	2	1
PF10_0310	0	0	0	0	0	1	0	1	0	2	1	1	2	1	1	2	2	2	2	2	2	2	3	2	2	2	1	2	3	2	1	1	0	1	1	1	1	0	0	0	0	1	1	0	1	0	0	0
PFC0775w	1	1	1	2	2	2	2	2	2	2	2	2	2	2	2	2	2	1	2	1	2	2	3	1	1	1	1	1	3	0	0	0	1	0	0	0	0	0	0	0	0	0	0	0	0	0	0	1
MAL13P1.304	1	3	2	1	3	2	1	2	3	2	3	1	1	3	0	1	3	3	3	3	0	1	3	0	0	3	3	3	3	0	3	3	3	3	1	1	1	1	3	2	1	2	2	2	1	3	3	0
PFL0155c	1	1	1	1	2	2	2	2	2	2	2	2	2	2	2	2	2	1	1	1	1	1	3	1	1	1	0	1	3	0	0	0	0	0	0	0	0	1	0	0	0	0	0	0	1	1	1	1
PFE0095c	0	0	0	1	0	1	2	1	2	3	2	0	0	1	1	0	1	0	0	1	1	1	3	1	2	2	2	2	3	2	2	2	2	2	2	2	2	1	0	0	0	1	1	1	0	0	0	0
PF14_0495	1	1	1	1	1	1	1	1	1	0	0	0	0	0	0	0	0	0	0	0	0	0	3	0	0	0	0	1	3	1	1	2	2	2	2	2	2	2	2	2	2	2	2	1	1	1	1	1
PF13_0197	2	2	1	1	1	1	1	1	1	1	0	0	0	0	0	0	0	0	0	0	0	0	3	0	0	0	0	1	3	1	1	1	2	2	2	2	2	2	2	2	2	2	2	2	1	1	1	1
PF13_0310	2	2	2	2	2	2	1	2	1	2	2	2	2	1	1	2	2	1	1	1	1	1	3	1	1	1	0	1	3	0	0	0	0	0	0	0	0	0	0	0	0	0	1	1	1	2	1	1
PFC1060c	2	2	2	2	2	2	1	2	0	2	1	1	1	0	1	1	2	1	0	0	0	1	3	0	0	0	0	1	3	0	1	0	1	0	1	1	1	0	0	0	0	2	2	2	2	2	1	1
PF13_0044	1	1	2	2	1	2	2	2	2	2	2	2	2	2	2	2	2	2	2	2	2	1	3	1	1	1	1	1	3	0	0	1	0	0	0	0	0	0	0	0	0	0	1	1	1	1	1	1
PF14_0478	1	2	2	2	1	2	2	2	2	2	2	2	2	2	1	1	1	1	1	1	1	1	3	1	1	1	1	0	3	0	0	0	0	0	0	0	0	0	0	0	0	0	0	1	1	1	1	2
PF13_0102	2	2	2	2	2	1	1	1	2	1	1	1	1	1	1	1	1	1	1	1	0	0	3	0	0	0	0	0	3	0	0	1	0	1	1	1	1	0	1	1	2	2	2	2	2	1	1	2
PFC0270w	0	0	1	1	1	0	1	1	2	2	2	2	2	2	2	2	2	2	2	2	2	2	3	2	2	2	2	1	3	1	1	1	1	1	0	0	0	0	0	0	0	0	0	0	0	0	0	0
PF14_0594	2	2	2	2	2	2	2	2	1	2	1	1	1	3	1	1	1	1	1	1	0	0	3	0	0	0	0	0	3	0	0	0	0	0	0	0	0	1	1	1	1	1	2	2	2	2	2	2
PF10_0170	2	2	2	2	2	2	1	1	1	1	1	1	1	0	1	1	0	1	0	0	0	0	3	0	0	0	0	0	3	0	0	0	1	1	1	2	2	2	2	2	2	2	2	2	2	1	1	1
PF14_0510	1	1	1	1	1	1	1	2	1	2	1	2	2	2	1	2	2	2	2	2	2	2	3	2	2	2	1	2	3	1	1	0	0	0	0	0	0	0	0	0	0	0	0	0	0	1	1	1
PFB0230c	0	0	3	0	0	0	0	3	0	0	1	0	0	1	1	0	0	1	3	3	1	2	3	2	2	3	1	2	3	2	2	1	1	1	0	0	1	1	3	1	0	0	3	1	0	1	1	3
PF11_0374	0	0	0	0	1	1	1	2	1	2	1	2	2	1	1	1	1	1	1	1	2	2	3	2	2	2	2	2	3	2	2	2	1	1	1	1	1	1	0	0	0	0	0	0	0	1	0	0
PF11_0168	1	1	1	1	1	1	1	1	1	1	0	1	1	0	0	0	0	0	0	0	0	0	3	0	0	0	0	1	3	1	1	1	2	2	2	2	2	2	2	2	2	2	2	1	2	1	1	1
PF11_0131	1	1	1	2	2	2	0	2	2	2	1	1	1	0	0	1	0	0	0	1	0	0	3	0	1	1	3	2	3	2	3	1	1	0	1	1	1	1	3	0	1	1	2	1	1	0	0	3
MAL13P1.132	0	1	2	3	2	2	1	2	0	2	1	2	2	1	1	2	2	1	1	1	1	2	3	1	2	2	1	2	3	1	1	1	1	0	0	1	0	0	0	0	0	0	0	1	0	0	0	0
PFE0070w	2	2	2	2	2	2	2	2	2	2	2	2	2	1	1	1	1	1	0	0	0	0	3	0	0	0	0	0	3	0	0	0	0	0	0	0	1	1	1	1	1	1	2	2	2	2	2	2
MAL8P1.128	0	0	0	0	0	0	0	0	1	1	0	1	1	1	1	1	1	1	1	2	2	2	3	2	2	2	2	2	3	2	2	2	2	2	2	2	2	1	1	1	1	1	0	0	0	0	0	0
PFC0965w	2	2	2	2	2	2	1	2	1	2	1	1	1	1	1	1	1	0	0	0	0	0	3	0	0	0	0	0	3	0	0	0	0	0	1	1	2	2	2	3	2	2	2	2	2	1	2	2
PFL0185c	2	2	2	2	2	2	1	2	2	2	1	1	2	1	0	1	1	1	1	1	1	0	3	1	0	1	0	0	3	0	0	0	0	0	0	0	0	0	0	0	1	1	2	2	2	2	2	2
PF10_0163	2	2	2	2	2	2	1	2	2	2	1	1	1	1	1	1	1	0	0	0	0	0	3	0	0	0	0	0	3	0	0	0	0	0	1	1	1	1	1	1	2	2	2	2	2	2	2	2
PF10_0081	1	0	1	0	0	0	0	0	1	1	0	0	1	1	0	0	0	1	0	0	0	0	3	1	1	1	1	2	3	2	2	2	2	2	2	2	2	2	2	2	2	1	0	1	0	0	0	0
PFC0165w	0	0	0	0	0	0	0	0	0	1	1	1	1	3	2	2	2	2	2	2	2	2	3	2	2	2	2	1	3	1	1	0	0	0	0	1	1	1	0	1	0	1	1	1	0	1	1	0
PFC0320w	1	1	1	0	0	0	0	0	0	0	0	0	0	0	0	0	1	1	1	1	1	2	3	2	2	2	2	2	3	2	2	2	2	2	2	2	2	2	1	1	1	1	1	1	1	1	1	1
PF07_0126	2	2	2	2	1	2	2	2	2	2	1	1	2	1	1	1	1	1	1	1	1	1	3	1	1	0	0	0	3	0	0	0	0	0	0	0	0	0	1	1	1	2	2	2	2	1	1	1
MAL13P1.333	1	1	1	1	1	2	1	2	1	2	2	2	2	2	2	2	2	2	1	1	1	1	3	1	1	1	1	1	3	0	0	0	0	0	0	0	0	0	0	0	0	1	1	1	1	2	1	2
PF11_0049	1	1	0	0	0	0	0	0	0	0	0	0	0	0	1	1	1	3	1	2	2	2	3	1	2	2	2	2	3	2	2	2	1	2	2	2	2	2	1	1	1	1	1	1	1	0	0	0
PF11_0193	1	1	1	1	1	1	1	1	1	1	0	0	1	0	0	0	0	0	0	1	0	0	3	0	0	0	0	1	3	1	1	1	1	2	2	2	2	2	2	2	2	2	2	2	1	1	2	1
PF13_0281	0	0	0	1	0	0	1	1	1	2	2	2	2	2	2	2	2	2	2	2	2	2	3	2	2	1	1	1	3	1	0	0	0	0	0	0	0	0	0	0	0	0	0	0	0	0	0	0
PF07_0053	0	0	1	0	1	3	1	2	0	2	1	2	2	1	3	2	2	3	1	1	1	3	3	1	1	2	3	1	3	1	0	0	0	0	0	0	0	0	0	0	0	0	0	0	0	1	0	0
PFI0690c	2	2	1	1	1	1	0	1	1	1	1	0	0	0	0	0	0	0	0	0	0	0	3	0	0	0	0	0	3	0	1	1	1	1	2	2	2	2	2	2	2	2	2	2	2	2	2	2
PFA0635c	2	2	2	2	2	2	2	2	2	2	2	2	2	1	1	1	1	1	0	1	1	0	3	0	0	0	0	0	3	0	0	0	0	0	0	0	0	0	1	1	1	1	1	1	2	2	2	2
PF07_0117	1	0	2	2	1	2	1	2	2	2	1	2	2	2	1	2	2	1	1	1	2	1	3	2	1	1	1	1	3	1	1	0	1	0	0	0	0	1	1	0	0	0	0	0	0	1	1	1
PF13_0154	2	2	1	1	0	0	0	0	1	0	0	0	0	0	0	0	0	0	0	0	0	0	3	0	1	1	1	1	3	1	1	2	2	2	2	2	2	2	2	2	2	2	2	2	2	1	1	1
PFD0255w	1	1	1	1	1	1	1	1	0	0	0	0	0	0	0	0	0	0	0	0	0	1	3	0	0	1	1	1	3	1	1	1	2	2	2	2	2	2	2	2	2	2	2	2	2	1	2	1
PFB0194w	2	2	1	1	1	1	1	1	1	1	1	1	1	1	1	1	1	0	0	0	1	0	3	0	0	0	0	0	3	0	0	0	0	0	1	1	1	1	2	2	2	2	2	2	2	2	2	1
PFA0620c	0	0	0	0	0	1	1	1	1	2	2	2	2	2	2	2	2	2	2	2	2	2	3	1	2	2	1	1	3	1	0	1	0	0	0	0	0	0	0	0	0	0	0	0	0	1	1	1
PFC0405c	1	2	2	2	2	2	1	2	1	2	3	2	2	0	0	0	0	0	0	0	0	1	3	0	1	2	1	1	3	1	1	0	0	0	0	0	0	0	0	0	1	1	2	2	1	2	2	2
PF14_0517	1	1	0	1	1	1	1	1	2	2	2	2	2	2	2	2	2	2	2	2	2	2	3	2	1	1	1	1	3	1	1	1	0	0	0	0	0	0	0	0	0	0	0	0	0	0	0	1
PFB0260w	0	0	0	1	0	0	0	0	0	0	0	0	1	0	0	1	1	1	1	1	1	1	3	1	1	2	1	2	3	2	2	2	2	2	2	2	2	2	2	2	2	1	1	0	1	1	1	1
PFD0785c	2	1	2	1	2	1	1	1	0	1	0	1	1	1	0	0	0	1	0	0	0	0	3	0	0	0	0	0	3	1	0	0	0	1	1	1	1	1	1	2	2	2	2	2	2	2	1	2
PF13_0208	1	1	1	2	2	2	2	2	2	2	1	2	2	2	2	2	2	2	2	2	2	1	3	1	1	1	1	1	3	1	0	0	0	0	0	0	0	0	0	0	0	0	1	0	1	1	1	1
PF14_0758	0	1	1	1	2	2	2	2	1	2	2	2	2	2	2	2	2	2	1	1	1	1	3	1	1	1	0	1	3	0	0	0	0	0	0	0	0	0	0	0	0	0	0	0	0	1	1	1
PF14_0342	0	1	2	2	1	2	2	2	1	2	2	2	2	2	1	2	2	1	1	1	1	2	3	1	1	2	1	2	3	1	1	0	0	0	1	0	1	0	0	0	0	0	0	1	0	1	1	1
PF14_0541	2	2	2	2	2	2	2	2	2	2	2	2	1	2	2	1	1	1	1	1	1	1	3	0	0	0	0	0	3	0	0	0	0	0	0	0	0	0	1	1	1	1	2	1	2	1	1	2
PFC0350c	1	1	1	2	1	1	2	2	2	2	2	2	2	2	2	2	2	2	2	2	2	2	3	2	1	1	1	1	3	0	0	0	0	0	0	0	0	0	0	0	0	1	0	0	1	0	0	1
PFA0535c	2	1	1	1	1	1	1	1	1	1	0	0	0	0	0	0	0	0	0	0	0	0	3	1	0	0	1	1	3	1	1	1	1	1	1	1	1	1	1	2	2	2	2	2	2	2	3	2
PFD0740w	1	1	2	1	2	2	2	2	1	2	1	2	2	0	3	2	2	1	1	1	3	2	3	1	1	1	1	1	3	1	0	3	0	0	0	0	0	0	0	0	0	0	1	1	1	1	1	1
PFC0120w	2	1	1	1	1	1	1	1	1	1	1	0	0	0	0	0	0	0	0	0	0	0	3	0	0	0	1	1	3	1	1	2	2	2	2	2	2	2	2	2	2	2	2	2	2	1	1	1
PF14_0614	2	2	1	2	1	1	1	1	1	2	1	2	2	1	1	1	1	1	1	1	1	0	3	0	0	0	0	0	3	0	0	0	0	0	0	1	1	1	1	2	2	2	2	2	2	2	2	1
MAL8P1.141	2	2	2	2	2	2	2	2	2	2	3	2	2	1	1	1	1	1	1	1	1	1	3	0	0	0	0	0	3	0	0	0	0	0	0	0	0	0	1	1	1	1	1	2	2	2	2	2
PFA0220w	1	1	2	3	3	2	2	0	0	3	1	0	2	1	1	0	1	1	0	0	0	1	3	0	0	0	0	0	3	3	3	0	0	0	0	0	0	0	1	1	1	2	2	2	2	2	2	2
PF11_0341	2	2	2	2	2	2	2	2	2	2	2	2	2	2	1	1	2	2	1	1	1	1	3	1	1	0	1	0	3	0	0	0	0	0	0	0	0	0	0	0	1	1	1	1	1	1	1	1
PF14_0706	1	1	1	2	2	2	3	2	1	2	2	2	2	2	1	1	0	1	0	0	0	0	3	0	0	0	0	0	3	0	0	0	0	3	3	1	1	1	1	1	3	0	2	2	2	2	1	2
PFC0265c	2	2	2	2	2	1	2	1	1	0	1	0	0	1	0	0	0	0	1	2	1	0	3	2	1	1	1	1	3	1	2	2	2	2	1	0	1	1	0	0	0	0	1	1	1	1	1	2
PF11_0115	2	2	2	2	2	2	1	2	2	2	1	2	2	1	1	2	2	1	1	1	1	2	3	0	1	1	0	1	3	0	0	0	1	0	3	0	0	0	0	0	0	0	0	1	1	0	0	1
PF10_0028	2	2	2	2	2	2	1	2	2	2	1	1	2	1	1	1	2	1	0	1	1	1	3	1	1	1	1	1	3	0	1	0	0	0	0	0	0	0	0	0	1	0	1	1	1	2	2	2
PF13_0198	2	2	1	1	1	1	1	1	1	1	1	1	1	0	0	0	0	0	0	0	0	0	3	0	0	0	0	0	3	0	0	1	1	1	2	2	2	2	2	2	2	2	2	2	2	2	2	2
PF11_0429	1	1	1	1	1	1	1	0	1	0	0	0	0	0	0	0	0	0	0	0	0	0	3	0	0	1	1	1	3	1	2	2	2	2	2	2	2	2	2	2	2	1	1	1	1	1	1	1
PF14_0650	0	0	0	0	0	0	0	0	1	0	0	1	1	2	1	2	2	2	2	2	2	2	3	2	2	1	2	2	3	1	1	2	2	2	1	1	1	1	1	0	0	0	0	0	0	0	0	0
PF13_0322	0	0	0	1	0	0	0	1	1	2	1	2	2	2	2	2	2	2	2	3	2	1	3	2	1	2	1	2	3	2	2	2	1	1	1	1	1	1	0	0	0	0	0	0	0	1	0	1
MAL8P1.23	2	2	2	2	2	2	2	2	2	2	2	2	1	2	1	1	1	2	1	1	1	0	3	0	1	0	0	1	3	0	0	1	0	1	0	0	0	1	0	0	0	0	1	0	1	1	1	1
PFL2520w	2	1	0	1	0	1	1	1	2	1	1	1	1	1	1	1	1	0	3	1	0	0	3	0	0	3	0	3	3	0	0	3	3	1	0	3	2	1	2	3	2	2	2	2	1	0	1	0
MAL7P1.77	0	0	0	0	0	0	0	0	0	0	0	0	0	0	1	1	1	1	1	2	2	2	3	2	2	2	2	2	3	2	2	2	2	2	2	2	2	2	1	1	1	1	1	1	1	1	1	1
PF10_0309	1	1	2	1	1	1	1	1	1	1	1	0	0	0	0	0	0	0	0	0	1	1	3	0	1	1	2	2	3	1	2	2	2	2	2	2	2	2	2	2	1	2	1	0	1	0	0	2
PFI1480w	2	2	2	2	2	2	2	2	1	2	2	2	2	1	1	2	2	1	1	1	0	1	3	0	0	0	0	0	3	0	0	0	0	0	0	0	1	1	0	1	1	1	1	2	1	1	1	1
PF10_0214	0	0	1	1	1	1	1	2	1	2	2	2	2	2	2	2	2	2	2	2	2	2	3	2	2	2	1	2	3	1	1	1	0	0	0	0	0	0	0	0	0	0	0	0	0	0	0	1
PF10_0063	2	2	2	1	2	2	2	2	2	2	1	2	2	2	2	2	1	2	1	1	2	2	3	1	1	1	1	1	3	0	0	0	1	0	0	0	0	0	0	0	0	0	1	1	1	0	1	1
PF10_0186	1	3	1	3	0	0	0	0	0	0	1	0	0	3	0	0	0	0	0	0	3	3	3	1	1	1	1	2	3	2	2	2	1	2	2	2	2	2	0	2	1	1	2	1	2	2	2	1
PFL0355c	2	2	2	2	2	2	2	2	1	2	1	2	2	1	1	2	2	1	1	1	1	1	3	0	1	0	0	0	3	0	0	0	0	0	0	0	1	1	0	1	1	1	2	2	1	1	1	1
PFC0805w	1	1	2	2	2	2	2	2	2	2	2	2	2	2	2	2	2	2	1	1	1	1	3	1	1	0	1	1	3	0	1	1	0	0	0	0	0	0	0	0	0	0	0	0	1	0	1	1
PFA0330w	1	1	2	2	2	2	1	2	1	2	2	2	2	2	2	2	2	2	2	2	1	1	3	1	1	0	3	0	3	0	0	0	0	0	0	0	0	0	0	1	1	1	1	1	1	1	2	1
MAL8P1.146	1	1	3	1	1	1	1	1	0	0	0	0	0	3	0	0	0	0	0	0	0	0	3	0	1	1	1	1	3	2	2	2	2	2	2	2	2	2	2	2	2	2	2	2	2	1	2	1
PF11_0055	0	0	0	1	1	1	1	2	2	2	1	2	2	2	1	1	1	1	1	1	1	1	3	0	1	1	1	2	3	2	2	2	2	2	2	2	2	1	0	0	0	0	0	0	0	0	0	0
PF13_0348	0	0	1	1	1	1	0	0	0	1	1	1	1	1	1	1	2	2	2	2	2	2	3	2	2	2	2	2	3	2	2	2	1	1	1	1	1	1	0	0	0	0	0	0	0	0	0	0
PF14_0239	2	1	2	2	2	2	2	2	2	2	2	2	2	2	2	2	2	2	2	1	1	1	3	1	1	0	0	0	3	0	0	0	0	0	0	0	0	0	0	0	0	1	1	1	1	1	1	1
PF11_0086	2	2	2	1	2	1	1	2	0	2	1	1	2	1	1	1	2	1	1	1	0	1	3	0	1	1	0	1	3	0	0	0	0	0	0	0	1	1	0	1	1	1	2	2	2	2	2	2
PFL2120w	1	1	0	0	0	0	0	0	0	0	1	1	1	1	1	1	2	2	1	2	1	1	3	1	1	1	1	1	3	0	0	0	0	0	1	1	1	1	2	2	2	2	2	2	2	1	1	1
PF14_0607	2	1	1	1	1	1	1	1	1	1	0	0	0	0	0	0	0	0	0	0	0	0	3	0	0	0	0	1	3	1	1	2	2	2	2	2	2	2	2	2	2	2	2	2	2	1	1	1
PF10_0324	0	1	1	1	1	1	1	1	2	1	1	2	2	2	2	2	2	3	2	2	2	2	3	2	2	2	2	1	3	1	1	1	1	1	0	0	0	0	0	0	0	0	0	0	0	0	0	1
PF14_0636	2	1	2	2	2	2	3	1	2	2	2	2	2	2	2	2	2	3	2	1	2	1	3	1	1	1	0	1	3	0	0	0	0	0	0	0	0	0	0	0	0	0	1	1	1	1	1	1
PFD0475c	0	0	0	0	0	0	0	0	0	0	0	0	0	0	1	0	1	1	1	1	1	1	3	2	1	2	2	2	3	2	2	2	2	2	2	2	2	2	2	2	2	1	1	1	1	1	1	0
MAL7P1.24	2	2	2	2	1	2	1	2	2	2	1	2	2	2	2	2	2	2	1	2	2	1	3	1	1	1	1	1	3	0	0	0	0	0	0	0	0	0	0	0	0	1	1	1	1	1	2	1
PFB0595w	0	0	1	1	1	1	1	2	2	2	2	2	2	2	2	2	2	2	2	2	2	2	3	2	1	1	1	1	3	1	1	0	1	0	0	0	0	0	0	0	0	0	0	0	0	0	0	1
MAL13P1.39	0	0	0	0	0	1	0	0	0	0	0	1	1	1	1	1	1	1	1	2	1	2	3	2	2	2	2	2	3	2	2	2	1	2	2	2	2	2	1	1	1	0	0	0	0	0	0	0
PFE0385w	2	2	2	2	1	1	1	1	1	1	1	1	2	1	1	1	1	1	1	1	0	0	3	0	0	0	0	0	3	0	0	0	0	0	0	1	1	1	1	2	2	2	2	2	2	2	2	2
PF14_0170	2	2	2	2	2	2	2	2	1	2	1	2	2	1	2	2	2	2	1	1	1	1	3	0	0	3	0	0	3	0	0	0	0	0	0	0	0	0	0	1	1	1	1	1	2	1	1	2
PF13_0153	2	1	1	1	0	0	1	1	2	2	2	2	2	2	2	2	2	2	2	2	1	1	3	0	0	0	0	0	3	0	0	0	0	0	0	0	0	0	1	1	1	2	1	1	2	1	1	1
PF13_0161	2	2	2	1	1	1	1	1	1	1	1	1	1	0	0	0	0	0	0	0	0	0	3	0	0	0	0	0	3	0	0	0	1	1	1	2	2	2	2	2	2	2	2	2	2	2	2	2
PFE1590w	1	1	1	1	1	1	1	1	2	2	2	2	2	2	2	2	2	2	2	2	1	1	3	2	1	1	1	1	3	0	0	0	0	0	0	0	0	0	0	0	0	0	0	1	1	0	1	1
PFB0190c	1	1	1	1	1	1	1	0	0	0	0	0	0	0	0	0	0	0	0	0	0	0	3	1	1	1	1	1	3	1	2	2	2	2	2	2	2	2	2	2	2	2	1	1	1	1	1	1
PF14_0194	1	2	2	2	2	2	2	2	2	2	2	2	2	2	1	2	1	1	1	1	1	1	3	1	0	0	1	1	3	0	0	0	0	0	0	0	0	0	0	0	0	0	0	0	1	1	1	1
PFE0465c	2	2	1	2	2	2	2	2	1	2	2	2	2	2	2	2	2	2	1	1	1	1	3	1	0	0	0	0	3	0	0	0	0	0	0	0	0	0	1	1	1	1	1	1	1	2	2	2
PFL1330c	0	1	1	1	1	0	0	1	0	1	0	0	1	0	0	0	1	0	0	0	0	1	3	1	3	2	2	2	3	2	2	2	2	2	2	2	2	3	1	1	3	1	1	1	1	1	1	1
PFL0620c	0	0	1	2	1	2	1	2	2	2	1	1	1	0	0	0	0	0	0	0	1	0	3	1	1	1	1	2	3	2	2	2	2	2	2	1	1	1	0	0	0	0	1	0	1	2	2	2
PF14_0637	1	1	2	2	1	2	2	2	2	2	2	2	2	2	3	2	2	2	2	2	2	1	3	1	1	1	1	1	3	0	0	0	0	0	0	0	0	1	0	0	0	0	0	0	1	1	1	1
PF08_0020	0	0	1	1	0	0	1	1	1	1	2	1	1	1	1	1	1	2	2	2	1	1	3	1	1	1	2	2	3	2	2	2	2	2	1	2	2	2	0	0	0	0	0	0	0	0	0	1
PF11_0371	0	0	1	1	1	1	1	1	0	1	0	1	1	0	0	0	1	0	0	0	0	0	3	0	1	2	1	2	3	2	2	2	1	2	2	2	2	1	1	1	1	1	1	1	1	2	1	2
PF10_0155	0	0	0	1	1	1	1	1	2	2	1	2	2	2	2	2	2	2	2	2	2	2	3	2	2	2	2	1	3	1	1	1	1	0	0	0	0	0	0	0	0	0	0	0	0	0	0	1
PFD0535w	1	1	1	0	1	1	1	0	0	0	0	0	1	1	1	0	1	1	0	0	0	1	3	0	1	1	1	1	3	1	1	1	1	2	2	2	2	2	2	2	2	2	2	2	2	0	1	1
PFB0370c	1	2	2	1	2	2	1	2	2	2	2	2	2	2	3	2	1	1	1	1	1	1	3	0	1	1	0	0	3	0	0	0	0	3	0	0	0	3	0	0	0	0	1	1	1	0	1	0
PFC0465c	0	1	1	1	2	2	1	2	0	2	1	2	2	2	0	2	2	1	1	1	1	2	3	1	2	2	1	3	3	1	1	0	0	0	0	0	0	0	0	0	0	0	0	1	0	1	0	1
PF14_0707	2	2	2	2	2	2	2	2	2	2	2	2	2	2	1	2	1	1	1	1	1	1	3	1	1	0	0	0	3	0	0	0	0	0	0	0	0	0	0	0	1	1	1	1	1	2	2	2
PFE0060w	0	0	0	0	0	0	1	1	1	2	2	2	2	2	2	2	2	2	2	2	2	2	3	2	2	1	1	1	3	1	1	1	1	1	0	0	0	0	0	0	0	0	0	0	0	0	0	0
PFE0130c	0	0	1	0	3	1	0	1	0	1	1	1	2	1	1	2	2	3	2	2	2	2	3	2	2	2	0	2	3	1	1	1	1	1	1	0	0	0	1	0	0	0	1	0	1	3	0	1
MAL13P1.269	0	0	0	0	0	0	0	0	1	1	1	1	2	2	2	2	2	2	2	2	2	2	3	2	2	2	2	2	3	1	1	1	1	1	1	1	1	1	0	0	1	0	0	0	0	0	0	0
PFL0565w	2	2	1	2	2	2	2	2	2	2	2	2	2	2	2	2	1	1	1	1	1	1	3	1	1	1	1	1	3	1	1	0	1	0	0	0	0	0	0	0	0	0	0	0	1	1	1	1
PFL1525c	0	0	0	1	1	1	2	1	2	2	2	2	2	2	2	2	1	2	1	1	1	0	3	1	2	2	0	2	3	2	2	2	1	1	1	0	0	1	0	1	0	0	0	0	0	0	0	0
PF13_0346	2	2	1	1	1	1	1	2	2	2	1	2	1	1	1	1	1	0	1	0	1	1	3	0	0	0	0	0	3	0	0	1	1	1	1	2	1	2	2	2	2	2	1	1	1	0	0	0
PFL0840c	2	2	1	1	1	1	1	1	1	0	0	0	0	0	0	0	0	0	0	0	0	0	3	0	0	0	0	0	3	1	1	1	1	2	3	2	2	2	2	2	2	2	2	2	2	2	2	1
PF13_0045	1	2	1	2	2	2	2	2	2	2	2	2	2	2	2	2	2	1	2	2	2	2	3	1	2	1	1	1	3	0	1	0	1	0	0	0	0	0	0	0	0	0	0	0	0	0	0	0
PFD0970c	2	2	2	1	2	2	1	2	0	2	1	2	2	1	1	2	2	1	1	1	0	1	3	0	1	1	0	1	3	0	0	0	0	0	0	0	0	0	0	0	1	1	1	2	1	2	2	2
PFI1485c	1	2	1	2	1	1	1	1	1	1	1	1	1	0	0	0	0	0	0	0	0	0	3	0	0	0	0	0	3	0	1	1	1	1	2	2	2	2	2	2	2	2	2	2	2	2	2	2
PF10_0352	2	2	1	2	1	1	1	1	1	1	1	1	1	0	0	0	0	0	0	0	0	0	3	0	0	0	0	0	3	0	1	1	1	2	2	2	2	2	3	2	2	2	2	2	2	2	2	2
MAL7P1.102	1	1	1	1	0	0	0	0	0	0	0	0	0	0	0	0	0	0	1	1	1	1	3	1	1	2	2	2	3	2	2	2	2	2	2	2	2	2	3	2	2	1	1	1	1	1	1	1
PFL2345c	0	0	0	1	0	0	0	0	1	0	0	1	1	0	0	1	0	1	0	1	1	0	3	1	0	1	1	1	3	2	2	2	2	2	2	2	2	2	2	2	2	2	0	0	0	1	1	1
PFL0290w	3	2	2	1	2	2	1	2	0	2	0	0	1	0	0	1	1	1	0	0	0	1	3	0	1	1	0	1	3	0	1	1	0	0	1	1	1	1	1	1	2	2	2	2	2	2	2	2
PFI1150w	0	0	1	1	1	2	2	2	2	2	2	2	2	2	2	2	2	2	1	2	1	2	3	1	1	2	1	1	3	1	1	1	0	0	0	0	0	0	0	0	0	0	0	0	1	1	1	1
MAL13P1.14	1	2	2	2	2	2	2	2	1	2	2	2	2	2	2	2	2	2	1	1	1	1	3	1	1	1	0	1	3	0	0	0	0	0	0	0	0	0	0	0	1	1	1	1	1	1	1	2
PF07_0056	2	2	2	2	1	1	1	1	1	1	1	1	1	1	0	0	0	0	0	0	0	0	3	0	0	0	0	0	3	0	0	1	0	1	1	1	2	2	2	2	2	2	2	2	2	1	2	2
PF10_0160	1	1	1	1	1	1	1	2	2	2	2	2	2	2	2	2	2	2	2	2	2	2	3	2	1	1	1	1	3	1	1	0	0	0	0	0	0	0	0	0	0	0	0	0	1	1	1	1
MAL7P1.147	0	1	2	1	2	2	0	2	0	2	1	1	2	1	0	1	2	1	1	1	1	2	3	2	2	2	1	2	3	2	1	1	0	0	1	1	1	0	0	0	0	0	0	0	0	0	1	1
PFD0420c	1	1	1	1	1	0	0	0	0	0	0	0	0	0	0	0	0	0	1	0	1	1	3	1	1	1	2	2	3	2	2	2	2	2	2	2	2	2	2	1	1	1	1	1	1	1	1	2
MAL8P1.17	1	0	1	1	1	1	1	1	2	2	1	1	2	1	1	1	0	1	1	0	1	0	3	1	1	1	2	2	3	2	2	2	2	2	2	2	1	1	1	0	0	0	0	0	0	0	0	0
PFD1140w	0	0	0	0	0	0	0	1	1	1	0	2	2	2	2	2	2	2	2	2	2	2	3	1	1	1	0	0	3	0	0	0	0	0	0	0	0	0	1	1	1	0	1	1	3	0	0	1
PF14_0486	1	1	1	1	1	1	2	2	2	2	2	2	2	2	2	2	2	2	2	2	2	1	3	1	1	1	1	1	3	1	1	1	1	0	0	0	0	0	0	0	0	0	0	0	0	1	1	1
MAL13P1.35	1	2	2	2	2	2	2	2	2	2	2	2	2	2	1	2	2	1	2	1	1	2	3	1	1	1	1	0	3	0	0	0	0	0	0	0	0	0	0	0	0	0	1	1	1	2	2	1
PF07_0033	1	1	1	1	1	1	1	2	1	2	1	2	2	2	2	2	2	2	1	2	2	2	3	1	2	2	1	1	3	1	1	0	0	0	0	0	0	0	0	0	0	0	0	0	1	1	1	1
PFA0375c	2	2	2	2	1	1	1	1	2	1	1	1	1	1	1	1	1	1	1	1	1	0	3	0	0	0	0	0	3	0	0	0	0	0	0	0	0	1	1	2	2	2	2	2	2	2	2	2
PF10_0075	0	0	0	0	0	0	0	0	0	1	1	1	2	3	2	2	2	2	2	2	2	2	3	2	2	2	2	2	3	2	2	2	1	1	1	1	1	1	1	1	0	0	0	0	0	0	0	0
PFL1325c	2	1	2	2	2	2	1	1	2	1	1	1	0	1	0	0	1	0	0	0	0	0	3	0	0	0	1	1	3	0	0	1	1	1	1	1	1	1	1	1	1	2	2	2	2	1	2	1
PF10_0068	2	2	2	2	2	2	2	2	2	2	2	2	2	1	1	2	1	1	1	1	1	3	3	1	1	1	1	0	3	0	0	0	0	0	0	0	0	0	0	3	3	1	1	1	1	1	1	1
PFD1115c	1	2	1	1	2	2	1	2	0	2	1	2	2	2	1	1	2	1	1	0	1	2	3	1	1	1	0	1	3	0	0	0	0	0	0	1	1	1	1	1	1	2	0	2	0	0	1	1
PFL1930w	0	0	0	0	0	0	0	0	0	0	0	0	0	0	0	1	1	1	1	1	1	2	3	2	2	2	2	2	3	2	2	2	2	2	2	2	2	2	2	2	1	1	1	1	1	1	0	1
PF14_0425	2	1	0	1	0	0	0	0	1	0	0	1	1	1	1	2	1	1	1	2	2	1	3	1	0	0	1	0	3	0	0	0	1	0	1	1	1	1	2	2	2	2	2	2	2	2	2	1
PFL1205c	0	0	3	3	3	0	0	3	3	3	0	3	3	3	2	3	2	3	2	3	2	2	3	2	3	3	3	3	3	1	3	3	0	0	3	0	0	0	0	0	0	3	0	0	0	0	0	3
PF07_0057	1	0	1	2	1	1	1	1	2	1	1	1	1	1	1	2	2	2	1	2	2	2	3	2	2	1	1	2	3	1	1	2	1	2	1	0	0	0	0	0	0	0	0	0	1	0	0	1
PF11_0244	2	2	1	2	2	2	1	2	1	2	1	2	2	1	1	1	1	0	0	0	0	0	3	0	0	0	0	1	3	0	1	1	2	1	2	2	2	2	1	2	2	1	0	0	0	0	0	1
PF14_0657	0	1	1	1	1	1	1	1	1	2	2	2	2	2	2	2	2	2	2	2	2	2	3	2	2	1	1	1	3	1	1	1	0	0	0	0	0	0	0	0	0	0	0	0	0	0	0	1
PF14_0246	1	1	1	1	1	1	0	1	1	1	1	0	0	0	0	0	0	0	0	0	0	0	3	0	0	0	0	1	3	1	1	2	2	2	2	2	2	2	2	2	2	2	1	1	1	1	0	1
PF13_0036	0	0	1	1	2	2	1	1	1	2	1	2	2	1	1	1	2	1	1	1	1	2	3	2	2	2	2	2	3	2	2	2	2	1	1	1	1	0	0	0	0	0	0	0	0	0	0	1
PFC0285c	0	1	1	1	2	1	1	1	2	2	2	2	2	2	2	2	2	2	2	2	2	2	3	1	2	1	1	0	3	0	0	0	0	0	0	0	0	0	0	0	1	0	0	1	0	0	0	0
PFE0545c	0	0	1	1	1	1	1	2	2	2	2	2	2	2	2	2	2	1	1	2	2	1	3	2	1	1	2	1	3	1	1	1	1	1	1	0	0	0	0	0	0	0	0	0	0	0	0	0
PF08_0008	2	2	2	2	2	2	1	1	1	1	1	1	1	1	0	0	0	0	0	0	0	0	3	0	0	0	0	0	3	0	0	1	1	1	1	2	2	2	2	2	2	2	2	2	2	1	2	2
PF11_0465	1	1	1	1	1	1	1	1	1	1	0	1	1	0	0	0	0	0	0	0	0	0	3	0	0	0	1	1	3	1	1	2	2	2	2	2	2	2	2	2	2	2	1	1	1	1	1	1
MAL13P1.193	1	1	1	0	0	0	0	0	0	0	0	0	0	0	0	0	0	1	1	1	1	2	3	2	2	2	2	2	3	2	2	2	2	2	2	2	1	2	3	1	2	2	1	1	1	1	1	1
PF14_0746	1	1	1	1	1	2	2	2	2	2	2	2	2	2	2	2	2	2	1	1	1	1	3	1	1	1	0	0	3	0	0	0	0	0	0	0	0	0	0	0	0	0	0	1	1	1	1	1
PF07_0101	1	1	1	0	1	1	0	0	0	0	0	0	0	0	0	0	0	0	0	1	1	1	3	1	1	2	1	2	3	2	2	2	2	2	2	2	2	2	2	2	2	2	1	1	1	1	1	1
PF14_0223	0	0	0	0	1	1	1	2	1	2	2	2	2	2	1	2	0	2	1	2	2	2	3	2	2	2	1	2	3	1	1	0	1	0	3	3	0	0	0	0	3	0	0	0	0	1	1	1
PF10_0346	2	2	1	1	1	1	1	1	1	1	1	1	1	0	0	0	0	0	0	0	0	0	3	0	0	0	0	0	3	0	1	1	1	2	2	2	2	2	2	2	2	2	2	2	2	2	2	2
PFD0765w	2	2	2	2	1	1	1	1	1	0	0	0	0	0	3	0	0	0	0	0	0	0	3	0	0	0	0	0	3	0	0	1	1	1	1	2	1	1	2	2	2	2	2	2	2	1	1	1
PF13_0215	1	1	1	1	1	2	1	2	1	2	1	2	2	1	1	2	2	1	1	1	2	2	3	1	1	1	1	1	3	0	0	0	0	0	0	0	0	0	0	1	1	2	1	1	1	1	1	1
PF11_0396	2	2	2	2	1	2	2	2	2	2	1	2	2	1	1	1	1	0	0	0	0	0	3	0	0	1	0	0	3	0	0	1	1	1	2	2	1	2	0	1	1	1	1	1	2	1	0	1
PFL0130c	1	1	2	1	1	1	1	1	1	1	1	1	1	1	1	0	0	1	0	0	0	0	3	0	0	0	1	1	3	0	1	1	1	1	2	2	2	2	2	2	2	2	2	2	1	1	1	1
PF13_0010	0	3	3	2	2	3	0	2	0	2	1	1	0	1	1	3	0	1	3	1	3	0	3	3	3	3	1	3	3	3	0	0	0	0	0	0	0	0	0	0	3	0	3	0	3	3	3	3
PF07_0082	1	1	1	2	2	2	2	2	2	2	1	1	2	1	0	1	0	1	0	0	0	1	3	1	1	1	1	2	3	1	2	2	1	1	1	1	1	1	0	0	0	0	0	0	0	1	0	0
PF11_0064	2	2	1	1	1	0	1	0	0	0	0	0	0	0	0	0	0	0	1	0	1	1	3	0	1	1	1	1	3	1	1	2	2	2	2	2	2	2	2	2	2	2	2	2	2	1	1	1
PF13_0207	0	0	0	1	0	1	1	1	1	1	1	1	1	2	2	2	2	2	2	2	2	2	3	2	2	2	2	1	3	1	1	1	1	1	1	0	0	0	0	0	0	0	0	0	0	0	0	1
PFE1405c	1	2	2	2	2	2	2	2	2	2	2	2	2	1	1	2	2	1	2	1	2	1	3	0	1	1	1	0	3	0	0	0	1	0	0	0	0	0	0	0	0	0	1	0	1	0	1	1
PF11_0229	0	0	0	0	0	0	0	0	0	0	0	0	3	0	0	0	0	1	3	3	1	1	3	2	2	2	2	2	3	2	2	2	2	2	1	1	1	1	1	1	1	1	1	0	1	1	0	0
PF11_0327	1	1	0	0	0	0	0	0	0	0	1	3	1	3	1	2	2	2	3	2	2	2	3	3	1	3	1	1	3	0	0	1	0	0	1	1	1	1	1	2	2	2	3	2	2	1	1	0
PFC0555c	0	0	2	0	1	1	0	3	0	0	0	3	0	3	3	0	0	3	2	3	3	2	3	1	2	2	3	1	3	3	3	1	2	1	3	1	1	2	2	1	3	1	3	1	1	0	0	1
PF14_0252	1	1	1	0	0	0	0	0	0	0	0	0	0	0	0	0	1	1	1	1	1	1	3	2	2	2	2	2	3	2	2	2	2	2	2	2	2	1	1	1	1	1	1	1	1	1	1	1
PF07_0107	2	2	2	2	2	2	2	2	2	2	3	2	1	1	1	1	1	1	1	1	1	1	3	1	1	0	1	0	3	0	0	0	0	0	0	0	0	0	0	0	0	1	1	1	1	1	1	1
PF13_0087	0	1	1	1	1	2	1	2	2	2	2	2	2	2	2	2	2	2	3	2	2	2	3	2	1	1	1	1	3	1	1	0	0	0	0	0	0	0	0	0	0	0	0	0	1	1	1	1
PFD0400w	2	2	2	2	2	2	2	2	1	2	1	1	1	0	0	0	0	0	0	0	0	0	3	0	0	1	0	0	3	1	1	0	1	0	1	1	1	1	1	1	1	1	1	2	1	2	2	2
MAL13P1.188	1	1	0	0	0	0	0	0	0	0	0	0	0	3	3	0	0	3	3	0	0	0	3	0	0	0	0	0	3	1	1	1	1	1	2	2	2	2	2	2	2	2	2	2	1	2	1	1
PFL0700w	1	0	3	1	1	3	3	1	2	2	3	2	2	3	3	2	3	3	3	2	1	1	3	1	1	1	3	0	3	0	1	0	0	0	0	0	0	0	3	0	0	0	3	0	1	3	1	3
PF13_0091	1	1	1	2	2	2	1	2	1	2	2	2	2	1	1	2	2	1	1	2	2	2	3	2	1	1	1	2	3	1	1	1	0	0	0	0	0	0	0	0	0	0	0	0	1	1	1	1
PF14_0197	2	2	2	2	2	2	2	2	2	2	2	2	2	1	1	1	1	1	1	1	1	1	3	0	0	0	0	0	3	0	0	0	0	0	0	0	1	0	1	1	1	1	2	2	2	1	2	1
PFB0765w	2	2	2	1	1	1	1	0	0	0	1	0	0	0	1	0	0	1	0	1	0	1	3	0	3	1	1	0	3	0	1	1	1	1	2	2	2	1	2	2	2	2	3	2	2	1	1	1
PF11_0442	2	2	2	1	1	1	1	1	1	1	1	1	1	0	0	0	0	0	0	0	0	0	3	0	0	0	0	0	3	0	0	1	1	1	2	2	2	2	2	2	2	2	2	2	2	2	2	2
PF13_0155	1	1	1	0	0	0	0	0	0	0	0	0	0	0	0	0	0	0	0	0	0	1	3	1	1	1	2	2	3	2	2	2	2	2	2	2	2	2	2	2	2	2	1	1	1	1	1	1
PF10_0244	2	2	2	2	2	1	2	2	2	2	1	1	1	1	1	0	0	0	0	0	0	0	3	0	0	0	0	0	3	0	0	1	1	1	1	1	2	2	2	2	2	2	2	2	2	2	2	2
PFL0575w	0	0	0	1	0	1	1	1	1	2	1	1	2	2	2	2	2	2	2	2	2	2	3	1	2	2	2	1	3	1	1	2	0	1	1	0	1	0	0	0	0	0	0	0	1	0	0	0
MAL8P1.113	0	1	3	0	0	0	0	0	0	0	0	0	0	1	3	1	1	2	2	2	2	2	3	2	2	2	2	2	3	2	2	2	1	1	1	1	1	1	1	1	1	0	1	1	0	0	0	0
PF08_0068	0	1	1	1	0	0	0	0	0	0	1	0	0	3	3	0	0	1	1	3	1	3	3	2	2	2	3	2	3	2	2	2	2	2	2	1	1	1	1	1	1	2	3	1	3	3	1	2
PFL0075w	2	2	2	2	2	2	2	2	2	2	2	2	2	2	2	2	1	1	1	1	1	1	3	1	1	1	0	0	3	0	0	0	0	0	0	0	0	0	0	0	1	1	1	1	1	2	2	2
PF07_0044	1	2	2	2	2	2	2	2	1	2	2	2	2	2	1	2	2	1	1	1	1	1	3	1	1	1	0	0	3	0	0	0	0	0	0	0	0	0	0	0	0	0	1	1	1	1	1	1
PF14_0123	0	0	1	2	1	2	2	2	2	2	2	2	2	2	1	1	1	1	1	1	0	1	3	1	1	2	1	2	3	2	2	2	1	1	1	1	1	0	0	0	0	0	0	0	0	0	0	1
PFD0080c	1	1	1	1	1	1	1	1	2	2	2	2	2	2	2	2	2	2	2	2	1	1	3	0	0	0	0	0	3	0	0	0	0	0	0	1	1	1	1	1	1	1	1	1	1	0	1	1
PF10_0213	0	0	1	0	0	1	0	0	0	0	0	0	1	0	0	1	1	1	1	1	2	2	3	2	2	2	2	2	3	2	2	1	1	1	2	2	2	2	1	1	1	1	1	1	1	1	1	1
PF10_0266	2	2	2	2	2	2	2	2	1	2	1	2	2	1	2	2	2	1	1	1	1	1	3	1	1	1	0	0	3	0	0	0	0	0	0	0	0	0	0	0	1	0	1	1	1	2	2	1
PFL0280c	0	0	0	0	0	0	0	0	0	0	0	1	1	1	1	2	2	2	2	2	2	2	3	2	2	2	2	2	3	2	2	2	2	1	1	1	1	1	1	1	1	1	1	0	0	0	0	0
PFC0330w	0	3	1	1	1	1	1	2	2	2	2	2	2	2	2	1	1	1	1	1	3	1	3	1	1	1	2	2	3	2	2	2	1	1	1	0	0	0	0	0	0	0	0	0	1	1	1	1
PF11_0418	1	1	2	1	2	2	1	2	0	2	1	2	2	2	1	2	2	2	1	2	1	2	3	1	1	1	0	0	3	0	0	0	0	0	0	0	0	0	0	1	1	1	1	1	1	2	2	2
PFC0875w	2	2	1	1	1	2	1	2	1	2	1	2	2	1	1	2	2	1	1	1	1	1	3	0	0	0	0	0	3	0	0	0	0	0	0	0	0	0	1	1	2	2	2	2	1	2	2	1
PF11_0509	2	2	1	1	1	2	1	1	1	1	1	1	1	3	1	1	0	1	0	0	0	0	3	0	0	0	0	0	3	0	0	0	0	0	1	1	1	1	2	2	2	2	2	2	2	2	2	2
PFC0245c	1	1	0	1	0	1	1	1	1	1	1	1	1	1	2	1	1	2	1	1	1	1	3	0	0	0	0	0	3	0	0	0	0	0	1	2	2	2	2	2	2	2	2	2	2	0	1	1
PF11_0127	1	1	1	1	1	1	0	0	0	0	0	0	0	0	0	0	0	0	0	0	0	1	3	1	1	1	1	1	3	1	2	3	1	2	2	2	2	2	2	2	2	2	2	2	1	1	2	1
MAL8P1.8	1	1	1	1	1	0	0	1	0	0	0	0	0	0	0	0	0	0	0	0	0	0	3	0	1	1	1	1	3	2	3	2	2	2	2	2	2	2	2	2	2	2	2	2	1	1	1	1
MAL13P1.148	1	0	0	0	0	0	0	0	0	0	0	1	2	2	2	2	2	2	2	2	1	1	3	1	1	1	1	1	3	1	1	2	1	1	2	1	2	2	2	2	2	2	1	0	1	1	1	1
PF10_0236	1	1	0	0	0	0	0	0	0	0	0	0	0	0	1	0	1	1	1	2	2	2	3	2	2	2	2	2	3	2	2	2	2	2	2	1	1	1	1	1	1	1	1	1	1	1	1	1
PFD0950w	2	2	2	0	2	2	1	1	1	2	1	1	2	1	1	0	0	0	1	0	0	1	3	0	1	1	0	1	3	0	0	1	1	3	2	2	2	2	1	2	1	1	1	2	1	0	0	1
PF13_0067	1	2	2	2	2	2	1	2	2	2	1	1	2	1	0	1	1	0	0	0	0	1	3	0	0	1	1	1	3	1	2	1	1	0	2	2	1	1	1	0	1	0	0	1	0	1	1	1
PF14_0529	0	0	1	0	1	1	1	1	1	1	1	2	1	2	1	2	2	1	2	1	2	2	3	1	2	2	1	2	3	2	1	2	2	1	1	1	1	1	0	0	0	3	0	0	0	0	0	1
MAL7P1.155	0	3	0	0	0	2	1	1	3	1	2	2	2	0	2	2	2	0	0	1	0	1	3	0	1	3	1	2	3	2	2	3	1	2	2	2	2	1	3	0	0	0	0	0	0	0	0	1
PF14_0059	1	1	2	2	2	2	1	2	1	2	2	2	2	2	2	2	2	2	1	1	1	1	3	1	1	1	1	1	3	1	1	1	0	0	0	0	0	0	0	0	0	0	0	0	1	2	1	2
PFL1110c	2	1	1	1	1	1	1	1	1	0	0	0	0	0	0	0	0	0	0	0	0	0	3	0	0	0	1	1	3	1	1	1	2	2	2	2	2	2	2	2	2	2	2	2	2	1	2	1
PFL0390c	0	1	3	0	1	0	0	1	0	0	1	1	1	3	2	1	1	0	2	2	1	1	3	2	2	1	3	2	3	0	1	3	3	3	0	0	0	0	3	3	0	0	3	2	3	3	2	1
PFC0105w	0	0	1	1	1	2	2	2	1	2	2	2	2	2	2	2	2	2	1	2	1	2	3	1	1	1	1	1	3	1	1	0	0	0	0	0	0	0	0	0	0	0	3	0	1	1	1	1
PF10_0345	2	2	1	1	1	1	1	1	1	1	0	0	1	0	0	0	0	0	0	0	0	0	3	0	0	0	0	1	3	1	1	1	1	1	2	2	2	2	2	2	2	2	2	2	2	2	2	2
PF11_0503	1	1	2	2	2	2	2	2	2	2	2	2	2	2	2	2	2	1	1	1	1	1	3	0	0	0	0	0	3	0	0	0	0	0	0	0	0	0	0	0	0	1	0	1	1	1	1	1
PF10_0294	1	1	2	2	2	2	2	2	2	2	2	2	2	2	2	2	2	2	2	2	2	2	3	1	1	1	1	1	3	1	0	0	0	0	0	0	0	0	0	0	0	0	0	0	0	1	1	1
PF10_0359	0	0	1	0	0	0	0	0	1	0	1	1	1	1	2	2	2	2	2	2	2	2	3	2	2	2	2	2	3	1	1	1	1	1	0	0	1	1	3	0	0	0	1	0	3	1	1	1
PFL0970w	1	2	2	2	2	2	1	2	2	0	3	1	2	2	1	1	1	1	2	2	1	1	3	1	1	1	2	1	3	1	1	0	1	1	0	0	0	0	0	0	0	0	0	1	1	0	1	1
MAL13P1.113	3	0	0	0	0	0	0	1	1	2	1	1	2	2	2	2	2	2	2	2	2	1	3	1	2	2	2	2	3	2	2	2	1	2	1	1	1	1	0	0	0	0	0	0	0	0	0	1
PF13_0109	2	2	2	2	2	2	2	2	2	2	2	2	2	2	2	2	2	2	2	1	1	1	3	1	1	1	1	0	3	0	0	0	0	0	0	0	0	0	0	0	0	1	1	1	1	1	1	1
PF11_0241	2	2	2	1	2	2	1	2	0	2	1	2	1	1	1	1	1	0	0	0	0	1	3	0	0	0	0	1	3	0	0	0	0	0	1	1	1	1	1	2	2	2	2	2	1	1	1	1
PFL1625w	1	1	3	1	1	0	0	0	0	0	0	0	0	3	1	0	0	3	3	1	0	1	3	1	3	1	2	1	3	2	2	2	2	2	2	2	2	1	3	2	0	0	1	0	3	3	1	0
PFE0155w	1	0	1	0	0	0	0	0	0	0	0	0	0	0	0	0	1	1	1	1	1	2	3	2	2	2	3	2	3	2	2	2	2	2	2	2	2	2	3	1	1	1	1	1	1	1	1	1
PF14_0138	1	1	1	1	0	0	0	0	0	0	0	0	0	0	0	0	0	1	0	1	1	1	3	2	2	2	2	2	3	2	2	2	2	2	2	2	2	2	1	1	1	1	1	1	1	1	1	1
PF14_0027	1	1	2	2	2	2	2	2	2	2	2	2	2	2	2	2	2	2	2	1	2	2	3	1	1	1	1	1	3	0	0	0	1	1	1	0	0	0	0	0	0	0	0	1	0	0	0	0
PF14_0656	0	0	0	1	1	1	1	1	1	1	1	2	2	1	2	2	2	2	2	2	2	2	3	1	2	2	2	2	3	1	2	2	1	1	1	1	1	0	0	0	0	0	0	0	0	0	0	1
MAL7P1.171	1	1	1	2	2	1	2	2	2	2	2	2	2	2	2	2	2	2	2	1	1	1	3	1	1	1	0	0	3	0	0	0	0	0	0	0	0	0	0	0	0	1	1	1	1	1	1	1
PF14_0184	1	1	1	1	0	0	0	0	0	0	0	0	0	0	0	0	1	1	1	1	1	1	3	2	2	2	2	2	3	2	2	2	2	2	2	2	2	2	1	1	1	1	1	1	1	1	1	1
PF10_0135	1	2	1	1	1	1	1	1	1	1	0	0	0	0	0	0	0	0	0	0	0	0	3	0	0	0	0	1	3	1	1	1	1	1	2	2	2	2	2	2	2	2	2	2	2	2	2	1
PFD1080w	1	0	1	1	0	1	0	0	0	0	0	0	0	1	1	1	1	3	2	3	2	2	3	2	3	2	2	2	3	2	2	2	2	1	1	1	1	1	1	1	2	1	2	1	1	1	1	0
PFI0290c	1	2	2	2	2	2	2	2	2	2	2	1	2	2	1	1	1	1	1	0	1	0	3	0	0	0	1	0	3	0	0	1	1	1	1	1	1	1	0	0	0	0	1	0	1	0	0	1
PFC0175w	0	0	1	0	0	0	0	0	0	1	0	0	1	3	1	2	2	1	2	2	2	2	3	2	2	2	2	2	3	1	1	1	0	1	1	1	1	1	3	1	3	1	3	1	1	1	1	1
PFL0580w	1	1	1	1	0	0	0	0	0	0	0	0	0	0	0	0	0	1	0	1	1	1	3	1	1	1	2	2	3	2	2	2	2	2	2	2	2	2	2	2	1	1	1	1	1	1	1	1
PF10_0025	2	2	2	2	2	2	2	2	2	2	1	1	1	1	1	1	1	0	0	0	0	0	3	0	0	0	0	0	3	0	0	0	0	0	0	0	1	1	1	1	2	2	2	2	2	2	2	2
PF14_0470	1	1	1	2	2	2	2	2	2	2	2	2	2	2	2	2	2	1	2	2	2	1	3	2	1	1	1	1	3	0	0	0	0	0	0	0	0	0	0	0	0	0	0	0	1	1	1	1
PFB0870w	0	0	0	0	0	0	0	0	0	1	1	2	3	2	3	2	2	2	0	2	2	2	3	2	2	2	1	1	3	1	1	1	3	0	1	1	1	1	1	1	1	1	3	1	0	0	0	0
PFD0900w	3	2	1	1	1	1	1	1	1	1	0	0	0	0	0	0	0	0	0	0	0	0	3	0	3	0	0	0	3	0	0	1	1	1	1	2	2	2	2	2	2	2	2	2	2	1	1	1
PFC0760c	1	1	1	2	2	2	1	2	1	2	1	1	2	1	1	1	1	1	0	0	0	0	3	0	0	0	0	0	3	1	1	1	0	1	2	1	1	2	1	2	2	2	1	1	2	2	1	2
PF10_0039	2	2	1	2	1	1	1	1	1	1	1	1	1	0	0	0	0	0	0	0	0	0	3	0	0	0	0	0	3	0	0	1	1	1	2	2	2	2	2	2	2	2	2	2	2	2	2	2
PF14_0464	2	2	1	2	2	2	1	2	2	1	3	1	1	1	1	1	1	0	0	1	1	0	3	0	0	0	0	0	3	0	0	0	1	1	1	1	1	1	2	2	2	2	2	1	1	1	1	1
MAL7P1.17	1	1	1	1	1	1	1	1	3	1	0	0	0	0	0	0	0	0	0	0	0	0	3	0	0	1	1	1	3	2	2	2	1	2	2	2	2	2	2	2	2	2	1	1	2	1	2	1
PF11_0257	2	1	1	1	0	0	0	0	0	0	0	0	0	0	0	0	0	0	1	1	1	1	3	1	1	1	1	2	3	2	2	2	2	2	2	2	2	2	2	2	2	2	2	2	2	1	1	1
MAL8P1.111	2	2	2	2	2	2	2	2	2	2	1	1	1	1	0	0	0	0	0	0	0	0	3	0	1	1	1	1	3	1	1	1	1	1	1	1	1	1	0	0	0	0	1	1	1	1	1	1
PF14_0190	2	1	2	1	1	2	2	2	2	2	2	1	1	1	0	1	0	0	0	0	0	0	3	0	0	0	0	0	3	0	0	1	1	0	1	1	1	1	1	2	2	2	1	2	1	0	0	1
PFE0850w	0	1	2	1	1	2	1	3	1	2	3	2	2	2	3	2	2	1	3	3	1	1	3	3	0	0	1	0	3	3	2	0	0	0	0	0	0	0	0	0	1	1	1	1	1	1	2	3
PFA0130c	1	0	1	1	1	1	1	2	2	2	2	2	2	2	2	2	2	2	2	1	1	1	3	0	0	0	3	0	3	0	0	0	0	0	0	0	0	1	1	0	1	0	1	1	1	1	1	1
PF13_0024	1	1	1	0	1	0	0	0	0	0	0	0	0	0	0	0	1	1	1	1	1	1	3	2	2	2	2	2	3	2	2	2	2	2	2	2	2	2	2	2	1	1	1	1	1	0	0	1
PFC0720w	1	1	1	0	0	1	0	0	0	0	0	0	0	0	0	0	0	0	0	1	1	1	3	1	1	2	1	2	3	2	2	2	2	2	2	2	2	2	2	2	2	1	1	1	1	1	1	1
PF07_0112	1	0	0	0	0	0	0	0	1	1	0	0	1	1	0	1	1	1	1	1	2	1	3	2	2	2	2	2	3	2	2	2	2	2	2	2	1	2	1	1	1	0	0	0	0	0	0	0
PF07_0081	0	1	1	1	1	2	0	0	0	1	0	1	1	1	0	0	1	0	0	1	0	2	3	1	2	2	1	2	3	2	2	2	2	2	2	2	2	1	0	1	0	1	0	1	0	1	1	0
PF10_0146	1	1	3	0	1	1	0	0	0	1	0	0	0	3	3	0	1	3	3	3	0	0	3	0	3	3	0	3	3	1	1	2	1	2	2	2	2	2	1	2	1	2	1	2	1	3	0	0
PF13_0321	1	1	2	1	0	1	0	0	0	1	0	0	0	0	0	0	1	0	2	2	2	2	3	2	2	2	2	2	3	1	2	2	1	1	2	1	1	1	0	0	0	0	1	1	1	1	2	1
PFE0245c	1	1	1	2	2	2	2	2	2	2	2	2	2	2	2	2	2	2	2	2	2	2	3	1	1	1	1	1	3	0	0	0	0	0	0	0	0	0	0	0	0	0	0	0	1	1	1	1
PFE0835w	2	2	2	2	2	2	2	2	2	2	1	1	1	1	1	1	1	0	1	0	0	0	3	0	0	0	0	0	3	0	0	1	1	1	1	1	2	2	2	2	2	2	2	1	2	0	0	1
PF14_0334	2	2	1	1	1	1	1	1	1	1	0	0	0	0	0	0	0	0	0	0	0	0	3	0	0	0	1	1	3	1	1	2	1	2	2	2	2	2	2	2	2	2	2	2	2	1	1	1
PFI0830c	1	1	0	0	0	0	0	0	0	0	0	0	0	0	0	0	1	1	1	1	1	2	3	2	2	2	2	2	3	2	2	2	2	2	2	2	2	2	2	2	2	1	1	1	1	1	1	1
PFB0420w	0	0	0	0	0	0	0	0	0	0	1	1	1	1	1	1	1	1	2	2	2	2	3	2	2	2	2	2	3	2	2	2	2	1	1	1	1	1	3	1	0	0	0	0	0	0	0	0
PF11_0413	0	0	0	0	0	0	0	0	0	1	0	1	2	1	0	1	2	1	1	1	1	2	3	2	1	2	1	2	3	2	2	1	2	1	2	2	2	2	1	1	1	1	1	1	0	0	0	0
PF14_0341	0	1	1	1	1	1	1	2	2	2	2	2	2	2	2	2	2	2	2	2	2	1	3	2	1	1	1	1	3	1	1	1	0	0	0	0	0	0	0	0	0	0	0	0	0	1	1	1
MAL13P1.96	1	1	1	1	0	0	0	0	0	0	0	0	0	0	0	0	0	1	1	1	1	1	3	1	1	2	2	2	3	2	2	2	2	2	2	2	2	2	2	1	1	1	1	1	1	1	1	1
PFI0470w	2	2	2	2	2	2	2	2	1	2	1	1	1	1	1	1	1	0	0	0	0	0	3	0	0	0	0	0	3	0	0	0	0	0	1	1	1	1	1	2	2	2	2	2	2	2	2	2
PF14_0128	1	2	2	2	2	2	2	2	2	2	2	1	1	1	0	1	0	1	0	1	0	1	3	1	1	1	1	1	3	1	1	1	1	1	0	0	0	0	0	0	0	0	0	0	1	1	1	1
PF11_0314	1	0	0	1	1	1	1	0	2	1	1	0	0	1	1	0	0	1	1	1	1	0	3	1	1	1	1	1	3	1	1	2	2	2	2	2	2	2	2	1	1	1	1	0	0	0	0	0
PF14_0678	1	1	0	1	0	0	0	1	1	2	1	2	2	2	1	2	2	1	2	2	2	1	3	2	1	1	1	1	3	0	0	0	0	0	0	0	0	0	0	0	1	2	2	2	2	1	2	1
MAL7P1.134	1	1	1	2	1	2	1	2	2	2	1	1	2	2	1	2	2	3	2	2	1	1	3	1	1	1	1	1	3	1	1	1	0	0	0	0	0	0	0	0	0	0	0	0	1	0	0	1
PF14_0649	0	0	1	1	1	2	1	1	1	2	1	2	2	2	1	2	2	2	1	1	0	1	3	0	1	1	0	1	3	1	1	2	1	2	2	2	2	2	0	0	0	0	0	0	0	0	0	1
PFI0970c	1	1	1	1	1	1	1	1	1	1	0	0	0	0	0	0	0	0	0	0	0	0	3	0	1	1	1	1	3	2	2	2	2	2	2	2	2	2	0	2	1	2	1	1	1	2	2	1
PF10_0322	1	1	1	2	1	1	1	2	1	2	1	2	2	2	2	2	2	2	2	2	2	2	3	1	1	1	2	1	3	1	1	0	0	0	0	0	0	0	0	0	0	0	0	0	1	1	1	1
PFD1060w	1	1	2	1	2	2	1	2	1	2	1	2	2	2	2	2	2	2	1	1	1	2	3	1	1	1	1	1	3	1	1	0	0	0	0	0	0	0	0	0	0	0	0	0	1	1	1	1
PFE0235c	1	1	1	1	1	1	0	0	0	0	0	0	0	0	0	0	0	1	1	1	1	1	3	1	2	2	2	2	3	2	2	2	2	2	2	2	2	2	0	2	1	0	1	1	1	1	1	1
PFL0035c	2	2	2	2	2	2	2	2	1	2	1	1	1	1	0	1	0	0	0	0	0	0	3	0	0	0	0	0	3	0	0	0	0	0	0	0	0	0	0	1	0	1	2	2	2	2	2	2
PF13_0243	0	0	0	0	1	1	1	1	1	2	1	1	2	2	2	2	2	2	2	2	1	2	3	2	2	2	2	2	3	1	1	1	1	1	1	1	1	1	0	0	0	0	0	0	0	0	0	0
PFI1445w	1	1	1	1	1	1	1	1	1	1	0	0	0	0	0	0	0	0	0	0	0	0	3	0	0	1	1	1	3	1	1	2	2	2	2	2	2	2	2	2	2	2	2	2	2	1	1	1
PFD0965w	3	1	2	2	2	2	2	2	2	2	2	2	2	2	1	2	1	0	0	0	0	0	3	0	0	0	1	0	3	0	0	1	0	1	1	1	1	1	1	1	1	1	0	0	1	0	1	1
PF14_0667	1	1	0	0	0	0	0	3	0	0	0	0	0	0	3	3	0	1	3	3	0	3	3	1	3	1	1	1	3	2	2	2	2	1	2	2	2	2	2	2	3	2	3	1	1	1	1	1
PF13_0073	1	1	1	2	2	2	2	2	2	2	2	2	2	2	2	2	2	2	1	1	1	1	3	1	1	0	0	0	3	0	0	0	0	0	0	0	0	0	0	0	0	0	1	1	1	2	1	2
PF13_0268	1	2	1	1	2	2	2	2	2	2	2	2	2	2	2	2	2	1	2	2	1	2	3	1	1	1	1	0	3	0	0	0	1	0	0	0	0	0	0	0	0	0	0	1	0	0	0	0
PF10_0114	0	1	1	2	1	1	1	2	1	2	1	2	2	2	1	2	2	2	2	2	1	2	3	1	2	2	1	1	3	1	1	1	1	0	1	0	0	0	0	0	0	0	0	0	0	1	1	1
MAL7P1.160	1	1	1	0	1	1	0	0	0	0	0	0	0	0	0	0	0	1	1	1	1	2	3	1	2	2	2	3	3	2	2	2	2	2	2	0	2	2	1	3	1	1	1	1	1	0	0	1
PF08_0124	1	1	1	2	2	2	1	2	1	1	1	2	2	1	1	2	2	1	1	1	2	1	3	1	1	1	0	1	3	0	0	0	0	0	0	0	0	0	0	0	0	1	1	2	1	2	2	2
PFC0375c	1	1	2	2	2	2	2	2	2	2	2	2	2	2	2	2	2	2	2	1	2	1	3	1	1	1	1	1	3	1	0	1	0	0	0	0	0	0	0	0	0	0	0	0	1	1	1	1
MAL7P1.81	1	1	1	1	2	2	2	2	2	2	2	2	2	2	1	2	2	2	2	2	2	2	3	1	2	2	1	1	3	1	1	0	0	0	0	0	0	0	0	0	0	0	0	0	1	0	1	1
PFC0560c	1	1	1	1	1	1	1	1	1	1	0	1	0	0	0	0	0	0	0	0	0	0	3	0	0	1	1	1	3	1	1	2	2	2	2	2	2	2	2	2	2	2	2	2	2	2	2	2
PF11_0090	1	1	2	2	2	2	2	2	2	2	2	2	2	2	2	2	2	2	1	2	1	1	3	1	1	1	1	1	3	0	0	0	0	0	0	0	0	0	0	0	0	0	1	1	1	1	1	1
PF14_0025	0	0	0	1	0	1	0	1	1	1	1	0	1	1	1	1	2	1	2	2	2	1	3	1	2	2	2	1	3	1	1	2	2	2	2	2	2	2	1	1	1	0	0	0	1	0	0	0
PFL1925w	0	0	0	0	0	0	0	0	0	0	0	0	1	1	1	1	1	1	2	2	2	2	3	2	2	2	2	2	3	2	2	2	2	2	2	2	2	1	1	1	1	1	0	1	0	0	0	0
PF11_0342	1	1	1	1	0	0	0	0	0	0	0	0	0	0	0	0	0	1	0	1	1	1	3	1	1	2	2	2	3	2	2	2	2	2	2	2	2	2	2	3	1	2	1	1	1	1	1	1
PF13_0019	1	2	2	2	2	2	3	2	1	1	1	1	1	1	0	0	0	0	0	0	0	0	3	0	0	0	0	0	3	1	1	1	1	1	2	2	2	2	2	2	2	2	2	1	2	1	2	1
PFE0660c	0	0	0	0	0	0	0	0	1	1	1	1	1	1	2	2	2	2	2	2	2	2	3	2	2	2	2	2	3	2	2	1	1	1	1	0	0	0	1	0	0	0	0	0	0	0	0	0
PFD0795w	1	1	1	0	0	0	0	0	0	0	0	0	0	0	0	0	0	1	1	1	1	1	3	1	1	1	2	2	3	2	2	2	2	2	2	2	2	2	2	2	2	2	1	1	1	1	1	1
MAL8P1.12	1	1	3	1	1	1	0	1	0	1	0	1	1	0	0	1	1	0	0	0	0	0	3	0	0	0	0	1	3	1	1	1	1	1	2	2	2	2	3	2	2	2	0	2	1	1	1	1
PF11_0464	1	1	1	1	1	1	1	1	0	0	0	0	0	0	1	0	0	1	0	0	0	0	3	0	0	0	0	1	3	1	1	1	2	2	2	2	2	2	2	2	2	2	2	2	1	1	1	1
PF10_0242	2	2	2	2	2	2	2	2	2	2	2	2	2	2	1	1	1	1	1	0	1	0	3	0	0	0	0	0	3	0	0	0	0	0	0	0	0	0	0	0	1	1	1	1	2	2	2	2
PFI0240c	0	1	1	1	0	1	0	1	1	1	0	1	0	0	0	1	1	1	1	1	1	0	3	2	2	2	2	2	3	2	2	2	2	2	2	2	2	2	1	1	1	1	1	1	1	0	0	1
MAL8P1.152	1	1	2	2	2	2	2	2	2	2	2	2	2	2	1	2	2	1	1	1	1	1	3	1	1	1	1	1	3	0	0	0	0	0	0	0	0	0	0	0	0	1	0	1	1	1	1	1
PF11_0351	0	0	0	0	0	1	1	1	1	2	1	2	2	2	2	2	2	2	2	2	2	2	3	2	2	2	2	1	3	1	1	1	1	0	0	0	0	0	0	0	0	0	0	0	0	0	0	0
MAL13P1.120	1	2	2	2	2	2	2	2	1	2	2	2	2	1	2	2	2	2	2	1	1	2	3	1	1	1	1	1	3	1	1	0	0	0	0	0	0	0	0	0	0	0	0	0	1	1	1	1
PF10_0223	2	2	1	2	1	1	1	3	1	0	0	3	0	0	0	0	0	0	3	0	0	0	3	0	3	0	0	0	3	0	0	1	1	1	1	1	1	1	2	2	3	2	2	2	2	2	2	2
PFC0870w	0	1	1	1	1	2	2	2	2	2	2	2	2	2	1	2	2	1	2	2	1	2	3	2	1	1	1	1	3	1	1	0	0	0	0	0	0	0	0	0	0	0	1	0	1	1	1	1
PF11_0200	0	1	2	2	2	2	1	2	0	2	1	2	2	1	0	2	2	1	2	2	2	2	3	1	2	2	0	0	3	1	0	0	0	0	0	0	0	0	0	0	0	0	1	1	1	2	2	1
PFD0390c	2	2	1	1	1	1	1	1	1	0	0	0	0	0	0	0	0	0	3	0	0	0	3	0	0	0	0	0	3	0	1	1	1	1	2	2	1	1	2	2	2	2	2	2	2	2	2	2
PF13_0290	0	0	1	1	2	2	1	2	1	2	1	2	2	2	1	2	2	1	1	0	1	2	3	1	1	2	1	1	3	1	1	0	1	0	1	1	1	0	0	0	0	0	0	0	0	1	0	1
PFD0885c	2	2	2	1	2	2	1	2	1	2	1	1	1	0	0	1	1	0	0	0	1	0	3	0	0	1	0	1	3	0	0	0	0	0	1	1	1	1	1	1	2	2	2	2	2	2	2	2
MAL13P1.308	2	2	1	1	1	1	1	1	1	1	1	1	0	0	0	0	0	0	0	0	0	0	3	0	0	0	0	1	3	1	1	1	1	2	2	2	2	2	2	2	2	2	2	2	2	2	2	2
PF07_0080	1	1	1	1	2	2	2	2	2	2	2	2	2	2	2	2	2	1	1	1	2	2	3	1	1	1	1	1	3	0	0	1	1	0	0	0	0	0	0	0	0	0	0	0	0	0	1	1
PFL0335c	2	1	1	2	1	2	2	2	2	2	2	2	2	2	2	2	2	2	1	2	2	1	3	1	1	1	1	1	3	0	0	1	0	0	0	0	0	0	0	0	0	1	0	1	1	1	1	1
PF07_0062	0	0	0	0	0	0	0	0	0	0	0	0	0	0	1	1	1	1	1	2	2	2	3	2	2	2	2	2	3	2	2	2	2	2	2	1	1	1	1	1	1	1	1	1	1	1	1	1
PFE0285c	0	0	0	0	0	1	0	1	1	1	1	2	2	0	1	2	2	1	1	2	2	1	3	2	2	2	2	2	3	2	2	1	2	1	1	1	1	0	0	0	0	0	0	0	0	1	0	0
MAL13P1.206	2	2	1	2	1	1	1	1	2	1	1	1	1	1	1	1	1	1	1	0	1	0	3	0	0	0	0	0	3	0	0	0	1	1	1	1	1	1	2	2	2	2	2	2	2	1	1	1
PF14_0152	0	0	0	0	0	0	0	1	0	1	1	1	2	2	1	2	2	2	2	2	2	2	3	2	2	2	2	2	3	2	2	1	1	1	1	1	1	1	0	1	0	0	0	0	0	0	0	1
PFE1335c	1	1	1	2	2	2	2	2	2	2	2	2	2	2	2	2	2	2	1	2	2	1	3	1	1	1	1	1	3	1	1	1	0	0	0	0	0	0	0	0	0	0	0	0	1	1	1	1
PFI0570w	0	0	0	0	0	0	0	0	0	0	0	0	1	1	1	1	1	1	1	2	2	1	3	2	2	2	2	2	3	2	2	2	3	2	2	1	1	2	1	1	1	1	1	1	1	1	1	1
PFD0300w	0	1	0	1	0	1	0	0	1	0	0	0	1	0	1	1	1	1	0	1	1	1	3	0	0	0	1	1	3	1	1	1	2	2	2	2	2	2	2	2	2	1	1	1	1	1	1	1
PF13_0277	0	0	0	0	0	0	0	1	0	1	0	1	2	1	0	2	2	1	1	1	2	2	3	2	2	2	1	2	3	2	2	1	1	1	2	2	2	2	1	1	1	0	0	0	0	1	1	1
PFD0440w	0	1	1	0	0	0	0	0	0	0	0	0	0	0	1	1	1	1	1	2	2	2	3	2	2	2	2	2	3	2	2	2	2	1	1	1	1	1	1	1	1	1	1	1	1	1	1	1
PFB0935w	1	1	1	1	1	1	1	1	1	0	0	0	0	0	0	0	0	0	0	0	0	0	3	0	0	0	1	1	3	1	1	2	2	2	2	2	2	2	2	2	2	2	2	2	2	1	1	1
PFB0655c	1	2	2	2	2	2	2	2	2	2	2	2	2	2	2	1	2	1	1	1	1	1	3	1	1	1	1	0	3	0	0	0	0	0	0	0	0	0	0	3	3	3	1	1	1	1	1	1
PF08_0078	1	1	0	3	0	0	0	0	0	0	0	1	1	1	1	2	2	1	2	3	2	2	3	2	2	2	1	2	3	1	1	0	0	3	1	1	1	1	1	2	2	2	2	2	2	2	1	1
PF14_0402	0	0	0	0	0	0	0	0	1	1	1	1	2	1	2	2	2	2	2	3	1	1	3	1	1	1	1	1	3	1	2	1	1	1	2	2	2	2	3	2	2	2	1	0	1	0	0	0
PFE0885w	1	1	2	2	2	2	2	2	2	2	2	2	2	2	2	2	2	2	2	2	2	1	3	1	1	1	1	1	3	1	0	0	0	0	0	0	0	0	0	0	0	0	0	0	1	1	1	1
PFC0325c	3	3	1	0	0	0	0	3	0	3	0	0	1	0	3	3	1	1	1	1	3	0	3	3	1	1	1	1	3	2	3	1	1	3	2	2	2	2	2	3	2	2	1	1	1	3	3	3
PF14_0259	2	2	1	2	1	1	1	1	1	1	1	0	0	0	1	1	1	0	1	2	1	1	3	1	0	0	0	0	3	0	0	0	0	1	1	1	1	0	1	1	2	2	2	2	2	1	2	1
PF13_0115	2	2	1	1	1	1	1	1	1	1	0	0	0	0	0	0	0	0	0	0	0	0	3	0	0	0	0	0	3	1	1	1	1	1	2	2	2	2	2	2	2	2	2	2	2	1	2	2
PF08_0041	2	2	2	1	2	2	3	2	2	2	2	1	1	2	2	1	1	3	2	0	0	1	3	1	1	0	0	0	3	0	0	0	3	0	0	0	0	1	0	1	0	1	1	1	1	0	1	1
PF13_0074	2	2	2	3	2	2	2	2	1	1	1	3	1	1	0	0	0	0	3	0	0	0	3	0	0	0	0	0	3	0	0	0	0	0	3	0	0	0	0	1	3	1	1	1	1	2	2	2
PF07_0023	1	1	1	0	0	0	0	0	0	0	0	0	0	0	0	0	0	0	0	1	1	1	3	1	1	2	2	2	3	2	2	2	2	2	2	2	2	2	2	2	2	2	1	1	1	1	1	1
PF08_0103	1	1	2	1	1	0	1	0	0	0	1	0	0	3	1	0	0	0	3	0	1	0	3	3	0	3	1	1	3	3	1	1	1	1	1	2	2	2	3	2	2	0	2	2	2	3	2	1
PF14_0487	2	2	2	1	2	2	1	2	1	2	1	2	2	1	0	1	1	0	1	0	0	1	3	0	1	1	0	1	3	0	0	0	0	0	0	0	0	0	0	1	2	2	2	2	2	2	2	2
PF10_0038	1	1	2	1	2	2	2	2	2	2	2	2	2	2	2	2	2	1	2	1	1	2	3	0	1	1	0	0	3	0	0	0	1	0	0	0	0	0	0	0	0	0	1	1	0	0	0	0
PFE0350c	1	1	1	2	2	2	2	2	2	2	2	2	2	2	2	2	2	2	1	1	2	2	3	1	1	1	1	1	3	1	1	0	1	0	0	0	0	0	0	0	0	0	0	0	0	1	1	1
PFC0930c	1	1	1	1	0	0	0	0	0	0	3	0	0	0	3	0	0	0	0	0	0	0	3	0	0	0	3	1	3	1	1	2	1	2	2	2	2	2	3	3	2	2	1	1	1	1	1	1
PFB0310c	2	1	1	1	1	1	1	0	0	0	0	0	0	0	0	0	0	0	0	0	0	0	3	1	1	1	1	1	3	1	2	2	2	2	2	2	2	2	2	2	2	2	2	2	2	2	2	1
PFD1120c	1	1	1	1	1	1	1	1	1	1	0	0	0	0	0	0	0	0	0	0	0	0	3	0	0	1	1	1	3	1	2	2	2	2	2	2	2	2	2	2	1	2	1	1	1	1	1	1
PF14_0001	3	3	1	1	1	3	0	1	0	0	3	3	1	1	2	3	2	2	3	3	0	1	3	3	3	3	3	0	3	3	0	0	0	0	0	1	1	1	0	2	3	3	3	3	3	3	3	1
PF14_0580	0	0	1	1	0	0	0	0	0	0	0	0	0	0	1	1	1	2	1	0	1	1	3	1	2	2	2	2	3	2	2	2	2	2	2	2	2	1	1	1	1	1	1	0	1	1	0	0
PF11_0293	1	1	1	2	2	2	2	2	2	2	2	2	2	2	1	2	2	1	1	1	2	1	3	1	1	1	1	1	3	1	1	0	1	1	0	0	0	0	0	0	0	0	0	0	0	1	1	1
PF11_0331	0	0	1	2	1	1	1	2	2	2	1	2	2	1	1	2	2	1	1	1	2	1	3	2	1	1	1	1	3	0	1	0	0	0	0	0	0	1	2	1	1	0	1	0	0	1	1	1
MAL8P1.69	2	2	1	2	0	1	1	0	1	0	0	0	0	0	0	0	0	0	0	1	2	1	3	1	1	1	1	2	3	1	1	2	2	2	2	2	2	1	2	1	1	1	2	1	2	1	2	1
PF14_0618	1	1	1	0	1	1	0	0	0	0	0	0	0	0	0	0	0	0	0	0	1	1	3	1	2	2	2	2	3	2	2	2	2	2	2	2	2	2	2	1	1	1	1	1	1	1	1	1
PF11_0322	0	1	0	0	0	0	0	0	0	0	0	3	1	1	2	1	1	2	0	1	0	1	3	1	1	2	2	2	3	2	2	2	2	2	2	2	2	1	1	1	1	1	0	1	0	1	1	1
MAL13P1.233	1	2	1	2	2	2	2	2	2	2	2	2	2	2	2	2	2	1	1	1	2	1	3	1	1	1	1	1	3	0	0	0	0	0	0	0	0	0	0	0	0	0	1	1	1	2	2	1
PF08_0081	2	2	2	2	2	2	2	2	2	2	2	2	2	2	2	2	2	1	1	1	1	1	3	1	1	0	0	0	3	0	0	0	0	0	0	0	0	0	0	0	0	1	1	1	1	2	2	1
PFL0835w	2	2	2	1	1	1	0	0	0	0	0	0	0	0	0	0	0	1	1	2	1	1	3	2	2	2	2	2	3	2	2	2	1	1	1	1	1	1	0	1	1	1	1	1	2	2	2	2
PFD0230c	2	1	1	1	1	1	0	0	1	1	0	0	0	0	0	0	0	0	0	0	0	0	3	0	0	0	1	1	3	1	1	1	2	2	2	2	2	2	3	2	2	2	2	2	2	2	2	1
MAL7P1.118	0	1	1	2	2	2	2	2	2	2	1	1	2	2	0	1	0	3	0	1	1	1	3	0	1	0	1	2	3	2	1	1	2	2	1	1	1	1	0	0	0	0	0	1	1	0	1	0
PFL2215w	2	2	1	1	1	1	1	1	1	0	0	0	0	0	0	0	0	0	0	0	0	0	3	0	0	1	1	1	3	1	1	1	2	2	2	2	2	2	2	2	2	2	2	2	2	2	2	2
PFL1050w	1	1	1	0	0	0	0	0	0	0	0	0	0	0	1	0	0	1	1	1	1	1	3	2	2	2	2	2	3	2	2	2	2	2	2	2	2	2	3	1	1	1	1	1	1	1	1	1
PF08_0085	1	1	2	2	2	2	1	2	2	2	1	2	1	1	0	1	1	0	1	1	2	1	3	2	1	2	1	2	3	1	2	3	2	1	1	0	0	0	3	0	0	0	0	0	0	1	1	1
PF14_0690	2	2	2	2	2	2	3	2	2	2	1	2	2	1	1	1	1	1	0	0	0	1	3	0	3	0	0	0	3	0	0	0	0	0	3	0	0	0	0	1	1	1	1	1	3	2	2	2
PF14_0360	1	2	2	2	2	2	2	2	2	2	2	2	2	2	2	1	2	1	1	1	1	1	3	1	1	1	1	1	3	0	0	0	0	0	0	0	0	0	0	0	0	0	0	0	1	1	1	1
PF11_0242	2	2	2	2	2	2	2	2	1	2	1	1	2	1	1	1	1	1	0	0	0	0	3	0	0	0	0	0	3	0	0	1	0	1	1	2	2	2	2	2	1	1	1	1	1	1	1	2
PFA0215w	2	2	2	2	2	2	1	2	1	1	1	1	1	1	0	1	1	0	0	0	0	0	3	0	0	0	0	0	3	0	0	0	0	0	1	1	1	1	1	2	2	2	2	2	2	2	2	2
PFI1640c	1	1	1	2	2	2	2	2	2	2	2	2	2	1	1	2	1	1	1	2	1	1	3	1	1	1	1	2	3	1	1	1	0	0	1	1	1	0	0	0	0	0	0	0	0	0	0	1
PF11_0443	1	1	1	1	1	0	1	0	0	0	0	0	0	0	0	0	0	0	0	0	0	0	3	1	1	1	1	2	3	2	2	2	2	2	2	2	2	2	2	2	2	1	1	1	1	1	1	1
MAL8P1.29	0	1	1	0	1	1	0	0	0	0	0	0	0	0	0	0	1	0	3	1	1	2	3	2	2	2	2	2	3	2	2	2	2	2	2	2	2	2	2	2	2	1	1	1	1	1	1	1
PFE1345c	1	1	1	1	0	0	0	0	0	0	0	0	0	0	0	0	0	1	1	1	1	1	3	1	1	2	2	2	3	2	2	2	2	2	2	2	2	2	2	2	2	1	1	1	1	1	1	1
MAL7P1.129	0	1	1	1	1	1	0	2	0	1	0	1	2	1	0	1	2	1	1	1	1	2	3	2	2	2	2	2	3	2	2	1	1	1	1	1	1	1	0	0	0	0	0	1	0	1	1	1
PFL1530w	1	2	2	2	2	2	2	2	2	2	2	2	2	2	1	1	1	0	1	0	0	1	3	1	1	1	1	1	3	1	1	1	0	0	0	0	0	0	0	0	0	0	1	1	1	1	1	1
MAL13P1.281	1	0	0	0	0	0	0	0	0	0	0	0	1	0	1	1	1	1	1	2	2	2	3	2	2	2	2	2	3	2	2	2	2	2	1	1	1	1	1	1	1	1	1	1	0	1	0	0
PF11_0401	1	1	2	2	2	2	2	2	2	2	1	2	2	1	1	1	1	1	1	1	0	1	3	0	0	1	1	0	3	1	0	1	0	0	0	0	0	1	1	0	0	0	0	0	1	1	1	2
PF10_0115	0	1	2	1	1	2	1	2	0	2	1	2	2	1	1	2	2	2	2	2	2	2	3	1	2	2	1	1	3	1	1	0	0	0	0	0	0	0	0	0	0	0	1	1	1	1	2	1
PFL1010c	1	1	1	1	0	0	0	0	0	0	0	0	0	0	1	0	1	1	1	1	1	1	3	1	1	1	1	1	3	2	3	2	2	2	2	2	2	2	2	2	2	2	2	1	1	1	1	1
PF14_0603	1	2	2	2	2	2	2	2	2	2	2	2	2	2	2	2	2	1	1	2	1	1	3	1	1	1	1	1	3	0	0	0	0	0	0	0	0	0	0	0	0	0	1	1	1	1	1	1
PFA0110w	2	2	2	2	2	2	2	2	1	1	1	1	1	1	1	1	1	1	0	0	0	0	3	0	0	0	0	0	3	0	0	0	0	0	1	1	1	1	2	2	2	2	2	2	2	2	2	2
PFD0320c	1	2	2	2	2	2	2	2	2	3	2	3	3	2	1	3	3	1	0	0	3	3	3	0	0	1	0	1	3	0	1	0	0	0	1	1	1	1	0	1	1	1	0	1	1	1	2	2
PFB0330c	1	1	1	1	1	1	0	0	1	0	0	0	0	0	0	0	0	0	0	0	0	0	3	1	1	1	2	2	3	2	2	2	2	2	2	2	2	2	2	0	2	2	1	1	1	1	1	1
PF14_0359	1	2	2	2	2	2	2	2	1	2	1	2	2	2	1	1	2	0	1	1	1	1	3	1	1	1	1	1	3	0	0	0	0	0	0	0	0	0	0	0	0	0	1	1	1	1	1	1
PFL2365w	0	0	0	1	0	1	1	1	1	1	1	1	1	1	2	1	1	2	2	2	2	2	3	1	2	2	2	2	3	2	2	2	2	2	2	1	1	1	0	0	0	0	0	0	0	0	0	0
PF11_0066	1	1	1	1	0	0	0	0	0	0	0	0	0	0	0	0	0	0	0	1	1	1	3	1	1	2	2	2	3	2	2	2	2	2	2	2	2	1	1	1	1	2	1	1	1	1	1	1
PF11_0329	2	1	2	1	1	1	0	1	0	1	0	0	1	0	0	0	1	0	0	0	0	0	3	0	0	1	0	1	3	1	1	1	1	1	2	2	2	2	2	2	2	2	2	2	1	1	1	2
PF13_0244	0	0	0	1	0	1	1	1	2	2	2	2	2	2	1	2	1	1	1	1	2	0	3	1	1	1	1	2	3	2	2	2	2	2	1	1	1	1	1	0	0	0	0	0	0	0	0	0
PF14_0277	2	2	2	2	2	2	2	2	2	2	1	1	1	0	1	1	0	0	0	0	0	0	3	0	0	0	0	1	3	1	1	2	1	2	2	2	2	2	1	0	0	0	0	0	1	1	1	1
MAL13P1.60	2	2	1	2	1	1	1	1	1	1	1	1	1	0	0	0	0	0	0	0	0	0	3	0	0	0	0	0	3	0	0	1	1	1	1	2	2	2	2	2	2	2	2	2	2	1	2	2
PFL1090w	2	2	1	1	1	1	1	1	1	1	0	0	0	0	0	0	0	0	0	0	0	0	3	0	0	0	0	1	3	1	1	1	1	2	2	2	2	2	2	2	2	2	2	2	2	2	2	2
PFE0195w	3	0	0	0	0	0	0	0	0	0	0	1	1	0	1	2	2	2	2	2	2	2	3	2	2	2	2	2	3	2	2	2	1	2	1	1	1	1	0	1	0	1	0	0	0	0	0	0
PF07_0077	0	0	1	2	1	2	2	2	2	2	2	2	2	2	2	2	2	2	2	2	2	1	3	2	1	1	1	1	3	1	1	1	0	0	0	0	0	0	0	0	0	0	0	0	1	1	1	1
PFC0700c	2	2	1	2	1	1	1	1	1	1	1	1	0	0	0	0	0	0	0	0	0	0	3	0	0	0	0	0	3	0	0	1	1	1	1	2	2	1	2	2	2	2	2	2	2	1	2	2
PF10_0136	1	2	2	2	2	2	2	2	1	2	2	2	2	2	0	2	1	0	1	0	1	1	3	1	1	1	0	1	3	1	1	0	1	1	1	1	1	0	0	0	0	0	0	1	0	1	1	1
PF11_0206	1	2	2	2	2	2	2	2	1	2	1	1	2	1	1	1	1	0	0	0	0	0	3	0	0	0	0	1	3	1	0	1	0	1	1	1	1	1	1	3	1	1	1	0	2	2	2	2
PF08_0125	0	0	0	0	0	0	0	0	3	0	0	0	0	0	1	1	1	1	1	2	2	2	3	2	2	2	2	2	3	2	2	2	2	2	2	2	2	1	1	1	1	1	1	1	1	1	1	0
PF14_0655	1	1	2	1	2	2	2	2	2	2	2	2	2	2	2	2	2	2	1	1	1	2	3	0	1	1	0	0	3	0	0	0	1	0	0	0	0	0	0	0	0	0	1	1	1	0	0	0
PF14_0198	1	1	1	2	2	2	2	2	2	2	2	2	2	2	2	2	2	2	2	2	2	1	3	1	1	1	1	1	3	1	1	1	0	0	0	0	0	0	0	0	0	0	0	0	1	1	1	1
PFC0440c	0	0	1	0	1	2	1	2	2	2	1	3	2	3	2	2	2	2	2	3	3	2	3	2	2	2	2	2	3	2	1	1	1	0	0	0	0	0	1	0	0	0	0	0	0	1	0	1
MAL7P1.76	2	2	2	2	2	2	2	2	2	2	2	2	2	2	1	1	1	1	1	1	1	1	3	1	1	0	0	0	3	0	0	0	0	0	0	0	0	0	0	0	1	1	1	1	1	2	2	2
MAL13P1.56	1	1	2	1	2	2	2	2	2	2	2	2	2	2	2	2	2	2	2	1	2	2	3	1	3	1	0	0	3	0	0	0	0	0	0	0	0	0	0	0	0	1	1	1	1	0	0	0
PF11_0350	1	2	2	2	1	2	2	2	1	2	1	1	1	0	0	0	0	0	0	3	0	0	3	1	1	1	1	2	3	2	2	2	1	2	2	1	1	1	0	0	0	0	1	0	1	1	1	1
PF14_0391	1	1	1	2	1	2	2	2	2	2	2	2	2	2	2	2	2	1	2	2	2	2	3	1	1	1	1	0	3	0	0	0	0	0	0	0	0	0	0	0	0	0	1	0	1	1	1	1
PF14_0647	0	1	0	3	1	1	3	3	0	0	0	3	0	3	0	0	0	0	3	0	0	0	3	0	1	1	1	1	3	1	1	1	1	2	3	2	2	2	2	2	2	2	2	2	3	1	0	1
MAL7P1.172	2	2	2	2	2	2	2	2	2	2	2	2	2	2	1	1	1	1	1	1	1	0	3	0	0	0	0	0	3	0	0	0	0	0	1	0	0	0	0	1	1	1	1	1	2	2	2	2
PFD1040w	0	0	0	0	0	1	1	1	2	2	1	1	2	2	1	2	1	1	1	2	2	1	3	2	1	2	2	2	3	2	2	2	2	2	1	1	1	1	0	0	0	0	0	0	0	0	0	0
PF14_0282	0	0	1	1	1	2	1	2	1	2	1	2	2	1	1	2	2	2	2	2	2	2	3	2	2	2	1	2	3	2	1	1	0	0	0	0	0	0	0	0	0	0	0	0	0	1	0	1
PF14_0079	1	2	1	2	2	2	2	2	1	3	2	2	2	2	1	2	2	1	2	1	1	1	3	0	1	1	0	1	3	0	0	0	0	0	0	0	0	0	3	0	0	1	1	1	1	2	2	1
PF10_0342	1	3	1	1	1	1	1	1	1	1	0	0	1	0	0	0	0	0	0	0	0	0	3	0	1	1	1	3	3	1	1	1	2	2	3	2	2	2	3	2	2	2	2	2	2	1	1	2
PF11_0091	1	1	0	0	0	1	1	1	1	1	1	1	2	1	1	2	2	1	1	0	0	0	3	0	0	0	0	0	3	0	0	1	1	1	1	2	2	2	2	2	2	2	1	1	1	1	1	1
PFL1725w	1	3	0	0	0	0	0	0	0	0	0	0	0	0	1	1	1	1	1	2	2	2	3	2	2	2	2	2	3	2	2	2	2	2	1	1	1	1	0	1	1	1	0	0	1	1	1	1
PF07_0128	2	2	2	2	1	1	1	1	1	1	1	1	1	0	0	0	0	0	0	0	0	0	3	0	0	0	0	0	3	0	0	1	1	1	1	2	2	2	2	2	2	2	2	2	2	2	2	2
PF14_0527	2	2	1	1	1	1	1	1	1	1	0	1	1	0	0	0	0	0	0	0	0	0	3	0	0	0	0	0	3	0	0	1	1	1	2	2	2	2	2	2	2	2	2	2	2	2	2	2
PFD0735c	0	0	1	3	1	1	0	1	1	1	0	0	0	1	1	1	1	1	1	1	1	2	3	2	2	2	2	2	3	2	2	3	2	2	2	1	1	1	1	0	1	1	0	0	0	0	0	0
PFB0195c	0	0	1	0	1	2	1	2	1	2	1	2	2	2	1	2	2	1	1	1	2	2	3	1	2	2	1	1	3	1	1	0	0	0	0	0	0	0	0	0	0	0	0	1	1	1	1	1
PF13_0147	1	1	1	2	2	2	2	2	2	2	1	2	2	1	2	2	2	1	1	2	2	1	3	2	1	2	1	1	3	1	1	1	0	0	0	0	0	0	0	0	0	0	0	0	1	1	1	1
PFL1855w	1	2	2	2	2	2	2	2	1	2	1	2	2	2	1	2	2	1	1	1	1	1	3	1	1	1	1	1	3	1	0	0	0	0	0	0	0	0	0	0	0	0	0	1	1	1	1	2
PFA0515w	2	2	2	2	2	2	2	2	2	2	1	2	2	1	1	1	1	1	1	1	1	0	3	0	0	0	0	0	3	0	0	0	0	0	0	0	0	0	0	0	1	2	1	1	2	2	2	2
PFE1105c	2	1	1	1	1	1	1	1	1	1	1	0	0	0	0	0	0	0	0	0	0	0	3	0	0	0	0	0	3	1	1	1	1	1	2	2	2	2	2	2	2	2	2	2	2	1	2	1
MAL8P1.125	0	0	1	1	1	2	1	2	2	2	1	2	2	2	2	1	1	2	1	1	1	1	3	1	1	1	1	0	3	0	1	1	1	0	0	0	1	1	2	2	2	1	0	0	0	0	0	1
PF13_0265	2	1	2	2	2	2	1	1	1	1	1	1	1	1	1	0	0	0	0	0	0	0	3	0	0	0	0	0	3	0	0	1	1	1	2	2	2	2	2	2	2	2	2	1	2	1	1	1
PFL1230w	2	2	2	2	2	2	1	2	2	2	2	2	2	2	2	2	2	2	1	2	1	1	3	1	1	1	1	0	3	0	0	0	0	0	0	0	0	0	0	0	1	0	1	1	1	1	1	1
PF11_0307	1	2	3	1	2	0	3	0	0	0	1	0	0	0	1	0	0	1	2	0	0	0	3	0	0	0	1	0	3	2	0	0	1	1	1	2	2	2	2	2	2	2	3	2	2	2	1	0
PF07_0071	1	1	1	1	1	1	1	2	2	2	2	2	2	2	2	2	2	2	2	2	2	1	3	1	1	0	0	0	3	0	0	0	0	0	0	0	0	0	1	1	1	1	1	1	1	1	1	1
PFD0210c	0	1	2	1	2	2	2	2	1	2	2	2	2	2	1	2	2	1	1	1	1	2	3	0	1	2	1	1	3	1	1	0	1	1	1	1	1	1	0	0	0	0	0	0	0	0	0	0
PFD0485w	1	2	2	1	2	2	1	2	2	2	2	3	2	1	1	3	1	0	0	1	1	0	3	1	0	0	0	0	3	3	0	0	0	0	1	1	1	1	2	2	2	1	1	3	1	3	2	0
PF14_0372	2	2	1	1	1	2	3	1	0	1	1	1	1	3	0	0	0	0	0	0	0	0	3	0	1	0	0	1	3	1	1	1	0	1	2	2	2	2	2	2	2	2	2	2	1	1	1	1
PF11_0433	2	2	2	2	2	2	1	2	1	2	1	2	2	1	1	0	1	0	0	0	0	0	3	0	1	1	0	1	3	0	1	0	0	0	1	1	1	0	0	1	1	0	1	2	1	2	2	2
PF14_0463	1	1	1	0	0	0	0	0	0	0	0	0	0	0	0	0	1	1	1	1	1	1	3	2	2	2	2	2	3	2	2	2	2	2	2	2	2	2	1	3	1	1	1	1	1	1	1	1
PFL0210c	0	1	1	1	1	1	1	1	2	2	1	2	2	2	2	2	2	2	2	2	2	2	3	2	1	1	1	1	3	1	1	1	1	1	1	0	0	0	0	0	0	0	0	0	0	0	0	0
PF10_0077	1	1	2	1	2	2	1	2	2	2	2	2	2	2	2	2	2	3	2	2	2	2	3	1	2	1	1	1	3	0	0	1	1	0	0	0	0	0	0	0	0	0	0	1	0	0	0	0
PFL0625c	1	1	1	1	2	2	2	2	1	2	2	2	2	2	2	2	2	2	1	1	1	1	3	1	1	1	1	1	3	1	0	0	0	0	0	0	0	0	0	0	0	0	0	0	1	1	1	2
MAL13P1.21	1	1	1	1	1	0	0	0	0	0	0	0	0	0	0	0	0	0	0	1	1	1	3	1	1	1	1	2	3	2	2	2	2	2	2	2	2	2	2	2	2	2	1	1	1	1	1	1
PFL1975c	2	2	2	2	2	2	2	2	2	2	2	2	2	2	1	1	1	1	0	1	0	1	3	1	1	1	1	1	3	0	1	0	0	0	0	0	0	0	0	0	0	0	0	1	1	2	2	2
PF11_0272	1	1	2	2	2	2	2	2	2	2	2	2	2	2	2	2	2	1	1	1	2	1	3	1	1	1	1	0	3	0	0	0	1	0	0	0	0	0	0	0	0	0	1	1	1	0	1	1
PFL1950w	1	1	2	3	2	2	2	1	2	2	1	3	3	3	3	2	2	1	3	0	0	0	3	0	0	0	3	3	3	0	0	3	3	3	0	0	3	0	3	1	3	3	2	3	1	2	1	1
PF11_0352	1	1	1	1	0	0	0	0	0	0	0	0	0	0	0	0	0	1	1	1	1	1	3	2	2	2	2	2	3	2	2	2	2	2	2	2	2	2	1	1	1	1	1	0	1	1	1	1
PF07_0088	1	1	1	1	2	2	2	2	2	2	2	2	2	2	2	2	2	2	2	2	2	2	3	1	1	1	1	1	3	1	0	1	1	0	0	0	0	0	0	0	0	0	0	0	0	1	1	1
PFI0585c	1	1	1	1	0	1	0	1	1	1	1	0	1	1	1	1	1	1	2	2	2	2	3	2	2	2	2	2	3	2	2	1	1	1	1	0	0	0	0	0	0	0	0	0	1	1	1	1
MAL13P1.133	1	1	1	1	0	1	0	0	0	1	0	0	1	1	1	1	1	1	2	1	2	2	3	2	2	2	1	2	3	2	1	1	0	0	0	1	1	1	1	2	1	2	2	1	1	1	1	1
PF11_0278	3	1	3	1	1	1	1	1	0	0	0	0	0	0	0	0	0	0	0	0	3	0	3	0	0	0	0	0	3	0	0	3	1	1	1	2	2	2	2	2	2	2	2	2	1	2	2	1
PFI0285w	1	2	1	2	2	2	3	2	1	2	1	2	2	1	2	2	2	1	2	3	2	2	3	1	2	2	0	1	3	0	0	0	0	0	0	0	0	0	0	0	0	0	1	1	1	0	1	1
PFD0070c	1	1	1	2	1	1	2	2	2	2	2	2	2	2	2	2	2	2	2	2	2	1	3	1	1	1	1	0	3	0	0	0	0	0	0	0	0	0	0	0	0	1	1	1	1	0	0	1
