# Supplementary material for: Assessing the gain of biological data integration in gene networks inference
Source: BMC Genomics. 2012 Oct 26;13(Suppl 6):S7. doi: 10.1186/1471-2164-13-S6-S7 (PMC3481449; doi:10.1186/1471-2164-13-S6-S7)
Supplement: Additional file 6 — Rosetta Stone network. Rosetta Stone proteins obtained from Date et al, 2006. [file 1471-2164-13-S6-S7-S6.txt]

PFE0560c	PFB0230c
PFE1255w	PF14_0252
PF11_0507	MAL7P1.73
MAL6P1.136	PF14_0324
PF11_0077	PFD0565c
PF14_0166	PFE0475w
PFL1885c	PF14_0492
PF14_0324	PFL0275w
PF10_0310	MAL8P1.132
MAL13P1.164	PF10_0041
MAL6P1.73	MAL7P1.125
PF08_0137	PF11_0507
PF08_0126	PF14_0499
PFL1975c	PF13_0335
PF10_0310	PFL0545w
PF11_0249	MAL8P1.12
MAL13P1.184	PF14_0045
MAL7P1.92	PF10_0328
PFI1735c	MAL6P1.73
PFL2440w	MAL6P1.49
MAL6P1.157	PFC0385c
MAL13P1.120	PF10_0214
PFC0960c	PF11_0478
PFE0830c	MAL7P1.125
PF07_0104	PFI0175w
PF07_0026	PFI1360c
PF14_0359	PF07_0026
PF11_0242	PF14_0420
PFC0760c	PFL2520w
PF14_0724	MAL6P1.183
MAL8P1.65	PF10_0328
PF11_0096	PF14_0420
PF08_0096	PFC0780w
PFB0815w	PFB0145c
PF14_0405	PF11_0507
PFE1255w	PFC0990c
PF14_0446	MAL8P1.127
PF11_0429	MAL8P1.65
PF14_0324	PFL0565w
MAL13P1.196	PFD0900w
PFL0975w	PF11_0201
PFL0830w	PFL1745c
PFL0830w	PF11_0279
PF11_0114	PF10_0328
PF14_0443	PFC0755c
PF11_0507	PF07_0072
PF14_0637	PFI0255c
PFC0485w	PF07_0042
PF14_0637	PFI0170w
PFI1735c	PF14_0346
MAL7P1.87	PFC0760c
PFD0540c	PFI1735c
PFL0270c	PFL1930w
PFL0545w	MAL8P1.12
PFL1930w	PFB0815w
PF08_0137	PFE1085w
PFA0345w	PFL1370w
PFL1270w	PF11_0170
PF08_0137	PFE1390w
PFD0685c	PF14_0574
PFL2250c	PFC0960c
MAL7P1.73	MAL6P1.157
PFC0365w	PF13_0018
PFA0345w	PFL0080c
MAL6P1.286	MAL13P1.102
PFB0445c	PF11_0207
PFE0175c	PF11_0147
PFC0960c	PFL0545w
PFE0040c	MAL8P1.127
PF07_0104	MAL8P1.12
PF10_0267	PF14_0721
PF07_0104	PFD0320c
MAL6P1.56	PFD0900w
MAL6P1.157	PF14_0227
MAL7P1.171	MAL8P1.65
PFC0960c	PF07_0104
PFL1885c	MAL6P1.157
PF14_0476	PFI1420w
PF08_0031	PF14_0323
PF11_0307	PFA0515w
PFL1930w	MAL6P1.56
PFI1685w	PF14_0420
PFI0480w	PF13_0102
PF08_0018	MAL7P1.125
PF11_0201	PF14_0499
PFE0400w	MAL13P1.126
PF11_0197	PFC0160w
MAL6P1.271	PFD0900w
PF13_0091	PFL1395c
MAL6P1.183	PF07_0128
MAL6P1.286	PF11_0277
MAL6P1.267	PFE0925c
PF13_0085	PFA0345w
PFC0485w	PF14_0492
MAL7P1.120	MAL7P1.147
PFC0945w	PFD0900w
PF13_0107	PF11_0507
PFL1110c	PFC0385c
MAL6P1.290	PF11_0507
PF14_0112	MAL6P1.24
PF11_0416	MAL13P1.102
PF14_0586	PFA0515w
MAL13P1.148	PF11_0218
PFL1480w	PFI0525w
PF14_0392	PF14_0420
MAL13P1.264	PF08_0019
PF11_0122	MAL8P1.151
PF13_0018	MAL13P1.264
PF14_0420	PF14_0227
PF14_0222	MAL6P1.101
PFC0485w	PFB0145c
PF11_0047	PF10_0328
PFL0555c	PFE0040c
PFE0175c	PFI1735c
PFC0990c	PFC1055w
PF08_0111	PFC0780w
PFB0765w	PFL0470w
PF14_0194	PF14_0433
PFL1435c	PF11_0218
MAL6P1.271	PF14_0404
PF07_0128	PFB0605w
PF11_0416	PF11_0342
PFA0345w	PF13_0359
PF14_0337	PFC0770c
PF10_0328	PFD0190w
PF11_0066	PF11_0096
PFB0815w	PFI1420w
MAL8P1.127	PF14_0758
PF13_0018	PFL0470w
MAL7P1.13	PFI1735c
PF13_0121	PF14_0441
PFA0345w	PFL2000w
PF14_0222	PF11_0327
PFB0445c	PFC0780w
PFB0180w	MAL6P1.175
PF14_0476	PF14_0420
MAL6P1.267	PF14_0436
PF14_0323	PF14_0392
PF14_0637	PFC0370w
PF11_0416	PFD0320c
PFE0455w	PF11_0218
PFI0175w	PFI0170w
MAL8P1.65	PFE0040c
PF10_0273	PF10_0328
PF14_0637	PF11_0214
PFC0105w	PFC0465c
PF11_0416	PF11_0277
MAL7P1.38	PF11_0201
MAL7P1.87	MAL13P1.202
PFL1425w	PF14_0123
PF14_0724	MAL6P1.49
MAL8P1.29	PF10_0262
PF10_0213	PF14_0749
MAL7P1.113	MAL6P1.267
PF11_0317	PFI0175w
PF11_0197	PF11_0217
PFC0160w	PFL2215w
PFE1030c	MAL6P1.285
PF13_0147	PFC0865w
MAL8P1.23	PF14_0499
MAL7P1.68	PF10_0328
PF14_0443	MAL13P1.278
PF11_0507	PFC0815c
PF10_0058	PF07_0026
MAL6P1.273	PFE1490c
MAL13P1.148	PF14_0190
PF11_0329	PF13_0346
PF07_0128	MAL13P1.202
PF14_0443	MAL7P1.73
PF14_0124	PF10_0213
PF11_0066	PFL1885c
PF11_0114	MAL6P1.157
PF14_0123	PF11_0331
MAL13P1.120	PF14_0513
PFL2520w	PF11_0478
MAL7P1.113	PF11_0077
PF14_0101	PF07_0014
PF14_0724	MAL13P1.216
PF13_0187	PF10_0099
PFE1355c	PFI0225w
PF11_0060	MAL13P1.278
PFI1265w	PF14_0499
PF13_0349	PF14_0590
PFB0815w	PFD0320c
PF11_0464	PF10_0213
PF13_0107	PFI0170w
PF14_0337	PF11_0416
PF14_0513	PF14_0656
PF14_0194	PF14_0513
PFI0165c	MAL6P1.175
PF10_0310	PF07_0104
PF14_0423	PFD0900w
PFL2475w	PF11_0207
PF13_0308	PF10_0328
PF14_0437	PFE1085w
PF13_0272	PF11_0380
PFB0605w	PF14_0404
MAL13P1.118	PFB0510w
PF11_0066	PFC0485w
PFC0780w	PFL2010c
PFI1140w	PFE1240w
PF14_0323	PFL1885c
PF10_0051	PFA0345w
PF14_0443	PF14_0227
PF11_0317	PF08_0064
PF07_0024	MAL8P1.151
PFL2005w	PF11_0131
PFB0765w	PFL0545w
PF11_0317	PF10_0224
MAL8P1.40	PF14_0656
MAL6P1.193	PFL1745c
PFB0180w	PF14_0112
PFC0960c	MAL6P1.56
PFL0330c	PFE0465c
PFL1435c	MAL6P1.56
PFL1110c	MAL13P1.278
PF13_0018	PF08_0130
PF14_0630	PF07_0026
PF14_0223	PFL2275c
PFE0420c	PF11_0488
MAL6P1.108	PFI1420w
PF11_0214	MAL8P1.47
MAL6P1.191	MAL6P1.157
PF14_0513	PF14_0096
PFA0220w	PFE0835w
MAL6P1.267	PFE1390w
PF14_0101	MAL8P1.29
MAL13P1.176	PFD0685c
PF11_0416	MAL7P1.125
PFE0175c	PFD0320c
MAL6P1.267	MAL13P1.63
PFC0960c	PFL1370w
PFC0945w	PFL1435c
PF11_0096	PF14_0492
MAL7P1.87	PFC0990c
PFB0520w	PFD0900w
PF07_0100	PF14_0620
PFC0365w	PF10_0328
PF14_0222	PFD0320c
PF11_0317	MAL13P1.176
MAL13P1.120	PF11_0164
MAL7P1.113	PFI0910w
PF10_0224	PFC0370w
PF07_0104	MAL7P1.171
PFI0885w	PF10_0334
MAL6P1.286	MAL7P1.125
PF11_0197	PF10_0015
PFE0160c	PF14_0223
PF14_0513	PF10_0028
PF11_0124	PF11_0170
PF14_0637	PF14_0045
PF11_0077	PF14_0185
PF10_0190	PF11_0507
PF14_0337	PF11_0464
PF14_0420	PF11_0060
PFD0400w	MAL8P1.98
MAL6P1.157	PF14_0218
PFB0145c	PF10_0328
PFC0160w	PF14_0124
PFC0465c	PFE0505w
PFI1600w	PF14_0096
PFC0915w	PF11_0207
PFB0665w	PF11_0377
MAL6P1.157	PFI0175w
PF13_0085	PF14_0443
PFA0180w	PFD0565c
PFL2440w	MAL7P1.171
PFL2105c	PF13_0335
MAL7P1.87	PF14_0190
PF11_0218	PFC0770c
PF11_0273	PF13_0290
PF14_0323	PF11_0060
PF11_0478	MAL8P1.12
MAL6P1.235	MAL13P1.202
MAL7P1.159	PFC0271c
PF07_0077	PF14_0218
PFE1465w	PFI0175w
PF14_0443	PFB0150c
PF10_0028	PF13_0318
PF13_0179	MAL6P1.201
PFI0175w	PF08_0064
MAL7P1.68	PF10_0213
PFD0540c	MAL6P1.286
MAL6P1.267	PF13_0037
PF14_0234	PFI0165c
PFC0515c	PF10_0177
PFL1480w	PF13_0018
PF11_0214	MAL6P1.116
PFI0170w	MAL8P1.47
MAL13P1.148	MAL7P1.125
PFC0465c	PF14_0408
PFL2280w	MAL6P1.286
PF13_0018	PFI0290c
PF07_0042	PFC0770c
MAL8P1.139	PF13_0290
PFE1370w	PFL0055c
PF14_0028	PF14_0433
PF11_0242	PF14_0492
PF14_0408	MAL7P1.73
PFI0425w	PF14_0443
PF07_0004	PF11_0416
PFA0535c	PFD0685c
PF14_0324	PFB0595w
PF14_0487	PFC0370w
PF14_0337	PFL0545w
PF08_0048	MAL7P1.171
PFE0420c	MAL7P1.19
PF14_0492	PF11_0060
PFI0175w	PFB0605w
PFL1210w	PF10_0053
PF14_0482	PF11_0207
MAL8P1.132	MAL13P1.202
PF14_0222	PFB0140w
PF11_0086	MAL7P1.125
MAL8P1.139	PFE0360c
PF10_0407	PF14_0441
PF11_0478	PFD0320c
MAL6P1.157	PFB0145c
PF11_0227	PFD0320c
PF14_0476	PF11_0507
PF11_0507	MAL7P1.125
PFE0420c	PFL1370w
PF13_0018	PF08_0065
PF14_0400	PF13_0290
PF10_0224	PFA0535c
PF14_0649	PF14_0749
MAL6P1.136	PF07_0026
PFL2460w	MAL13P1.264
PFC0465c	PF11_0170
PFL1170w	PFI0820c
PFE0100w	PFL0115w
PFE0175c	PF11_0342
MAL13P1.120	PFE0040c
PFI1685w	PFL1930w
PF07_0128	PFL1435c
PF10_0047	PF14_0513
PFL0735w	PFD0950w
PF14_0142	PFL0650c
PF11_0429	PF08_0126
PF10_0273	MAL6P1.157
PF11_0214	PF07_0104
MAL13P1.120	PFI0820c
PFE0175c	PF07_0042
PF11_0249	PFC0990c
PFL1270w	PFC0975c
PF13_0308	PFE0040c
PFA0345w	PFL1885c
PF14_0724	PF08_0048
MAL13P1.96	PFL1435c
PFC0190c	PF11_0207
PFE1255w	PFD0110w
PF10_0213	MAL6P1.131
PF14_0112	PF14_0370
PF13_0233	MAL13P1.202
PF11_0089	PF11_0424
PF11_0197	PFI1290w
PF10_0213	PFD0190w
MAL13P1.278	PFD0900w
PFL0830w	PFI0820c
PF13_0198	MAL13P1.148
PF14_0264	PF14_0428
PF14_0337	PFA0535c
PF14_0443	PF13_0359
PF14_0337	PF08_0064
PFL2520w	PF07_0104
PFC0960c	PFC0770c
PFI0170w	PF14_0252
PFA0345w	MAL6P1.56
PF14_0637	PFC0345w
PF13_0072	PFL1205c
PFE0175c	MAL13P1.102
PFI0250c	PFD0950w
PF07_0004	PFC0760c
PFI0345w	PF07_0128
PFL1370w	PF14_0173
PF10_0190	PFD0255w
PFC0190c	PF14_0499
PFD1070w	PFC0780w
PFD0255w	PFL1395c
PFL1710c	PF10_0041
PFE0175c	PF11_0239
PFL1885c	PFD0320c
PFL1370w	PF14_0404
PFE0400w	PF11_0197
PFC0770c	PFI0170w
PF11_0249	PFE1255w
PFL1110c	PFL1370w
PF14_0476	PF14_0173
PFL2250c	MAL13P1.202
PFB0765w	PF11_0317
MAL7P1.113	PF08_0137
PFC0900w	PF14_0123
PF14_0323	PF14_0346
MAL7P1.100	PF11_0385
PFB0410c	MAL6P1.157
PF14_0142	PF14_0324
PF10_0213	PF11_0167
PF13_0262	PFB0525w
PFA0345w	PF11_0060
PF11_0424	PFC0990c
PFI0200c	PFL2220w
PF14_0476	PF14_0404
PF14_0630	PF10_0016
PFI0255c	PFC0370w
PF13_0198	PFL1435c
PF11_0197	MAL13P1.126
PFD0400w	MAL8P1.126
PFA0345w	PF14_0227
PFL1885c	PFB0145c
PF14_0496	PF11_0396
PF11_0513	PF07_0026
PFL1525c	PF14_0193
PFE0830c	PFI0175w
PF14_0637	MAL7P1.89
MAL6P1.108	PFI0175w
PFL2280w	PF14_0111
PFB0125c	MAL13P1.184
PF14_0401	PF11_0051
PFE0830c	MAL7P1.171
PF11_0147	MAL13P1.148
PFB0520w	MAL6P1.157
PF11_0507	PFB0605w
PFC0175w	MAL13P1.322
PF08_0137	PFD1070w
MAL8P1.132	PFL2520w
PFB0765w	MAL6P1.116
PFI0860c	PF14_0193
PF10_0320	PFE0070w
PF10_0177	PF14_0324
MAL6P1.220	PFL0470w
PF11_0066	MAL6P1.56
PF11_0429	PF13_0308
PF11_0197	PF10_0328
PF13_0018	PFC0100c
PF14_0223	PF10_0325
PFL2520w	PFL0545w
PF14_0194	PFC0975c
PFD0490c	PF10_0213
PF11_0205	PF13_0318
PF14_0045	PFI0170w
PFC0810c	PFL0210c
PF14_0323	PFC0755c
PF14_0492	PFC0945w
PF14_0392	PFI1420w
MAL6P1.157	PFE0255w
MAL7P1.100	PF14_0173
MAL8P1.19	PF11_0207
PF11_0207	PF14_0429
MAL13P1.176	PF14_0252
PF13_0233	PF07_0128
PF14_0751	PF14_0421
PFL1800w	PFL1205c
PFI1735c	PF13_0069
PF07_0004	MAL13P1.102
PFL1110c	PF14_0227
PF14_0324	PF10_0058
PFC0831w	PFI1105w
PFL0350c	PFI1735c
PF11_0197	PF08_0099
PF13_0179	PFC0470w
PFE0830c	MAL7P1.84
PF07_0104	PFD0110w
MAL7P1.7	PF11_0218
PF10_0213	PF07_0042
PF11_0213	PFD0255w
PF11_0240	PFL1885c
PFC1015c	PF11_0089
PFL2215w	PF10_0328
PFC0780w	PF10_0209
PF10_0177	PF07_0026
PF14_0323	PF11_0242
PFL2280w	PF13_0303
PF13_0303	PF14_0423
PFE0175c	PF13_0198
MAL6P1.286	MAL13P1.202
PFC0370w	MAL8P1.47
PFC0815c	PFC1055w
PF14_0224	PFL0650c
MAL8P1.150	PFB0510w
MAL13P1.152	PF11_0507
PFL0650c	PFI1245c
PF11_0464	PFI0175w
PF11_0214	PFC1055w
PF14_0401	PF08_0011
PFD0320c	PFC0770c
PFL1395c	PF14_0758
PFE0175c	PF07_0128
PF11_0478	PFC0990c
PF13_0018	MAL13P1.54
PFL2405c	MAL13P1.202
PF14_0431	PFB0145c
MAL13P1.338	PF13_0318
PF11_0218	PFD0540c
PFI1685w	PF14_0492
PFD0735c	PFC1055w
PF11_0464	PFD0320c
PFC0175w	PF08_0042
PF10_0214	PF11_0402
MAL6P1.267	PF10_0209
PFA0535c	PF13_0198
MAL6P1.147	PF14_0499
PFC0760c	PF08_0064
PFI1735c	PF08_0018
PF07_0004	PFL1435c
PFI0345w	PF07_0004
MAL6P1.183	PFE0040c
PFB0125c	MAL13P1.176
PFC0815c	PFI0170w
PFE0160c	PF08_0121
PFL1270w	PFE0505w
PF08_0018	MAL7P1.84
PFL2275c	PFC0975c
MAL6P1.108	PFB0145c
MAL8P1.40	PFI0820c
PFE0935c	PFD0255w
PF07_0104	PF07_0042
PFI1735c	MAL13P1.148
MAL6P1.286	PFI0175w
PFD0585c	PFC0770c
PFL1435c	MAL13P1.202
PF10_0261	PF10_0328
PF14_0637	PFD0585c
MAL13P1.120	PF11_0205
PF07_0004	MAL8P1.132
MAL7P1.84	PF11_0207
MAL13P1.202	PF14_0190
PFD0735c	MAL6P1.176
PF14_0437	PF14_0429
MAL13P1.148	PFD0685c
PF10_0213	MAL13P1.122
MAL7P1.87	PF11_0478
PF08_0087	MAL6P1.147
PF14_0222	PFI1580c
PF08_0111	PFL2010c
PFL1370w	PFD0320c
PFC0960c	PF10_0213
PFI0820c	PF13_0318
PFB0715w	PF13_0150
PFC0485w	PF11_0060
PF11_0227	PFI0175w
PF07_0104	PFC0990c
PF14_0346	PF07_0042
PFB0665w	PFI1290w
PF13_0085	PFL1110c
PFD0320c	MAL6P1.56
PFI0425w	PFA0345w
PF14_0166	PFB0525w
PFL0410w	PFC1045c
PFA0535c	MAL13P1.202
PF14_0443	PF14_0346
PF11_0273	PFL1800w
PFD0595w	PF14_0758
PF11_0464	PFB0145c
PF13_0258	PFC0945w
PF11_0385	PF14_0423
PF13_0346	PF11_0201
PF14_0589	PF10_0340
MAL7P1.113	PF08_0111
PFA0345w	PFB0605w
PFA0345w	PFB0150c
PFC0160w	PF07_0077
PF10_0273	PF14_0222
MAL13P1.166	PF13_0102
PFB0125c	MAL13P1.346
PF10_0294	PFC0175w
PFL1110c	MAL6P1.56
PF14_0266	PF13_0353
PFL0545w	PFB0145c
PF13_0303	PFB0150c
PF14_0173	PF07_0072
PFI1735c	PFB0145c
PFI0170w	MAL13P1.202
PF10_0235	PF10_0028
PFB0765w	PF07_0104
MAL6P1.286	PFB0665w
PF07_0128	PF08_0126
PFD0540c	PF14_0190
MAL13P1.126	PF14_0222
MAL7P1.171	MAL13P1.216
PFL1920c	MAL6P1.285
MAL13P1.202	PF10_0328
PF11_0207	PFD0245c
PF14_0492	PFB0150c
PFE0175c	PFB0150c
PF14_0096	MAL6P1.134
PFL2405c	MAL13P1.346
PFC0160w	PF11_0114
PF11_0197	PFI1580c
PFC0780w	PFE0205w
PF14_0513	MAL13P1.303
PF11_0371	PFE0040c
PFB0765w	PFL2405c
PF10_0235	PF11_0083
PFL0830w	PF10_0235
PF11_0207	MAL7P1.172
PF14_0222	MAL13P1.202
PFI1685w	PFI0175w
PFB0090c	PF07_0026
MAL6P1.267	PF14_0437
PF07_0077	MAL6P1.157
PF11_0227	PF08_0044
PF10_0028	PF11_0083
PF07_0077	PF10_0328
PF14_0401	MAL8P1.125
PFD0565c	PF10_0209
PF14_0428	MAL6P1.146
PFE0055c	PF07_0026
MAL7P1.171	PF08_0126
PF11_0197	PF11_0327
PF11_0089	PF11_0249
PF10_0320	PF11_0396
PFL2440w	PF14_0499
PF14_0637	PF11_0507
PFE0175c	MAL13P1.202
PFD0685c	PFL1435c
PF13_0070	PFE0225w
PFB0670c	MAL13P1.202
PFC1015c	PFI0170w
PF10_0213	PF14_0218
PFL0470w	PFC0990c
PFL1170w	PF13_0318
PFE0160c	PF10_0068
PFC0780w	PF13_0177
PF14_0720	PFC0440c
PF11_0249	MAL13P1.188
PF14_0487	PF11_0507
MAL6P1.183	PF08_0012
PFD0685c	MAL13P1.202
PFI1685w	PF14_0443
PF14_0443	PFL1370w
PF14_0323	PFL0080c
PF14_0724	PFB0730w
PFI1685w	PFD0320c
PF14_0346	PFC0960c
PF11_0053	PF14_0499
MAL7P1.113	PF11_0207
MAL6P1.283	MAL8P1.127
PF13_0303	PFL0080c
PFL1110c	PFC0755c
PF14_0405	PFC0370w
PF14_0337	PF07_0104
MAL7P1.84	MAL8P1.65
PF13_0072	PFD0735c
PF14_0443	PF14_0392
MAL7P1.19	PF14_0499
PF08_0018	PF11_0207
PF14_0431	PF07_0042
PF14_0724	PF13_0308
PF10_0213	PFC0945w
PF13_0072	PF11_0273
PF11_0416	MAL6P1.56
PF14_0222	PFC0945w
PFE0175c	PFC0960c
MAL13P1.264	PF14_0263
PF11_0478	MAL13P1.202
PFI0255c	PFC1055w
PFD0400w	MAL7P1.125
MAL6P1.286	MAL13P1.96
PF11_0416	PFC0960c
PFI0290c	MAL13P1.54
PF14_0420	PFC0945w
PFL0350c	PFI0170w
PF11_0249	PFC0760c
PF11_0240	PF13_0211
PFB0150c	PF14_0173
PFC0780w	PFE0430w
MAL6P1.119	PF11_0207
PF11_0077	PFC0780w
PFE0225w	PF13_0121
PF13_0318	MAL13P1.303
PFC0515c	PF08_0129
PFC0305w	MAL8P1.154
PFA0290w	PFI0910w
MAL13P1.148	PFL1930w
PFI1245c	PF07_0026
PFC0515c	PFI1360c
PF14_0574	PF11_0331
PF07_0014	PF14_0637
PFL1120c	PFL1915w
PFI0550w	PFC1045c
MAL13P1.120	MAL13P1.303
PFL1210w	PFC0470w
MAL7P1.113	PFE1085w
PF14_0346	PFD0320c
PFC0175w	PFC0440c
MAL6P1.108	MAL6P1.157
PFB0765w	PFL1435c
PF13_0233	PF11_0218
MAL6P1.267	PF14_0278
PF14_0392	PF14_0173
PFA0535c	PF11_0214
PF10_0320	PF11_0507
MAL6P1.286	PF11_0342
PFL1410c	PFC0125w
PF13_0018	PFE0930w
MAL13P1.120	MAL7P1.125
PF11_0240	PF14_0227
PF14_0323	PF11_0096
PF14_0323	PFC0485w
PF11_0124	PF11_0164
MAL6P1.108	PFD0320c
PFL1210w	PF10_0340
PF14_0423	PF14_0173
PFI1420w	PF14_0227
PFL0495c	PFL1410c
PF07_0128	MAL6P1.49
PF14_0637	PFE1465w
PF11_0478	PF13_0198
PF11_0197	MAL6P1.191
PF11_0089	PFL0470w
MAL13P1.346	PFC0990c
PF08_0042	PF14_0193
PF11_0197	PF14_0749
PF08_0019	PF10_0328
PFL0545w	MAL13P1.102
PF14_0477	PFE0070w
PFE0160c	PFC0975c
PFC0770c	PFI1735c
PFA0535c	MAL8P1.12
PFE0175c	PFD0685c
MAL13P1.120	PFL0735w
PFD0490c	PFC0160w
PF11_0060	PF14_0172
MAL6P1.220	PFA0520c
PF14_0201	MAL7P1.84
PFC1045c	PF10_0213
PFC0465c	PF14_0223
PF14_0124	MAL6P1.157
PF14_0324	PF11_0244
MAL6P1.176	MAL8P1.139
PF13_0198	PF11_0416
PF13_0272	PFE1170w
PF08_0121	MAL13P1.120
PF07_0004	PF08_0018
PFL2520w	PFL1435c
PFI1290w	MAL6P1.271
PF07_0128	PFB0730w
MAL13P1.120	PFC0975c
PFA0345w	PF11_0377
MAL13P1.148	PF11_0342
PFI0255c	PF11_0214
PFD0585c	PF11_0507
PF11_0227	PFC0945w
PFI1685w	PF14_0173
PF08_0121	PF11_0124
PF11_0207	PF13_0177
PF11_0227	PFC0960c
PFC1045c	PF14_0493
PFL1110c	PF07_0072
MAL6P1.286	PF07_0042
PFE0175c	PF11_0218
PF14_0223	PFD0950w
PF11_0305	PFL2305w
PF10_0407	PF08_0045
PFB0410c	PF14_0222
PF14_0637	PF13_0107
PF13_0233	PFC0960c
PF14_0506	PF14_0201
MAL7P1.100	PFD0900w
MAL6P1.286	PFD0320c
PF10_0114	PF13_0346
PF11_0392	PF14_0201
PFE0040c	PFB0730w
PF11_0249	MAL8P1.101
PF13_0315	PF10_0028
PF14_0401	PF10_0053
PF11_0488	PFD0900w
PFD0490c	PF10_0328
PF14_0222	MAL6P1.131
PFB0125c	PF14_0045
PFL2215w	MAL6P1.157
MAL8P1.12	MAL8P1.132
PF14_0190	PFL1435c
PF14_0337	PF14_0346
PF13_0233	PF07_0042
PFE0830c	MAL13P1.202
PF08_0012	MAL6P1.157
PFA0535c	PFI1735c
PFE0195w	PFL1125w
PFI1180w	PF10_0337
PFL2280w	PF11_0385
PFE1255w	MAL13P1.202
PFB0815w	PF14_0173
PF14_0492	MAL13P1.278
PF14_0492	MAL6P1.56
MAL13P1.148	PFB0145c
PF13_0150	PFL0330c
PF14_0123	PF14_0574
PF13_0022	PF14_0456
PFE0175c	PFI0175w
PF11_0471	PF13_0018
PF14_0045	PF11_0507
MAL7P1.125	PF13_0069
PFC0780w	PFB0860c
MAL6P1.183	PF14_0499
MAL6P1.193	PF13_0315
PF13_0233	MAL7P1.125
PFE0400w	PF11_0327
PF11_0047	PFC0160w
PFD0565c	PF14_0185
PFE0420c	PF14_0574
PFC0780w	PF14_0563
PF13_0211	PF14_0404
MAL13P1.114	MAL7P1.73
MAL7P1.87	MAL8P1.132
PF11_0214	PF14_0487
PFD0855c	PFC0760c
PF10_0213	PFL2215w
MAL6P1.272	PF11_0078
PFI1180w	PF10_0203
PF11_0066	PFL1370w
PF14_0096	PF10_0028
PF11_0239	PF14_0173
PF11_0358	PFC0805w
PFL1170w	PF11_0402
PFI1685w	PFI1735c
PF11_0218	PFL0545w
MAL6P1.267	PF14_0655
PF14_0234	MAL6P1.175
PF13_0233	MAL13P1.102
PFI0255c	MAL6P1.116
PF14_0496	PFD0510c
MAL13P1.119	PFB0510w
PF10_0047	PF11_0402
PF11_0227	PF11_0060
PF14_0433	PF11_0402
PF11_0060	PF10_0328
PF11_0122	PF13_0285
PF14_0234	PFD1060w
PFI1685w	PFL1110c
PFI0175w	MAL8P1.132
PFD0245c	PF14_0436
PF13_0258	PF11_0060
PFB0140w	MAL6P1.157
PF11_0507	MAL8P1.47
PFI1735c	PF11_0218
PFL1110c	PF14_0431
PFD0255w	MAL7P1.19
PFC0385c	PFD0900w
PF10_0224	PFC0770c
PF13_0314	MAL8P1.29
MAL6P1.235	PFC0760c
PFE1255w	PFC0760c
MAL7P1.87	PF07_0042
PFL1885c	PFC0960c
PFL0350c	PF14_0190
PFD0735c	PF13_0290
PFL1930w	PFL1370w
MAL13P1.63	MAL7P1.84
PFC0780w	PFE0215w
PF11_0392	PFD0255w
PFB0145c	PFC0770c
PF11_0416	PF11_0218
PF11_0217	PF10_0213
PF08_0137	PF14_0655
PF08_0121	PFD0950w
MAL6P1.101	PF10_0328
PF11_0217	MAL6P1.157
PF14_0346	MAL13P1.202
PF11_0249	PF11_0218
PFL1270w	PFL0735w
MAL7P1.13	PF11_0424
PF10_0366	PF14_0443
PF11_0173	PF11_0260
PFC0465c	PF11_0164
PFL1820w	MAL6P1.83
PFB0765w	MAL13P1.148
PFD0320c	PF07_0072
MAL8P1.132	PFC0990c
PF14_0324	PFL1845c
PFD0585c	MAL13P1.202
MAL8P1.139	MAL8P1.127
PF11_0385	MAL8P1.23
MAL8P1.12	PFI0170w
PFD0950w	PF11_0164
PF11_0089	MAL8P1.101
MAL6P1.237	PFC0305w
PF14_0194	PFL0735w
PF10_0219	PFL1930w
PFC1045c	PF10_0328
PF10_0028	PFL1745c
PF07_0042	PF10_0328
PF14_0324	PFC0595c
PF10_0366	PFA0345w
PF08_0111	PFE1085w
PF08_0137	PFL2475w
PF14_0314	PF13_0018
PF13_0262	PFE0475w
PFL0830w	PF11_0205
MAL8P1.19	MAL6P1.267
MAL6P1.283	MAL7P1.84
MAL6P1.49	MAL8P1.65
PF11_0218	PFA0535c
PF14_0431	PF14_0173
PF14_0326	PF14_0637
PFI1685w	PF11_0066
MAL6P1.193	PF14_0656
PF11_0053	MAL7P1.84
PFC0485w	PFD0900w
PF11_0239	PFD0900w
PFE0455w	MAL13P1.202
PF08_0137	PF10_0209
PFC0770c	MAL6P1.116
PFI1735c	PFL0545w
MAL6P1.267	PF14_0429
PFA0520c	PFL1820w
PF14_0224	PF07_0026
PFC0770c	MAL8P1.47
MAL13P1.184	PFL2405c
PFI1735c	PF11_0507
PFL1930w	PFL1435c
MAL8P1.127	PF11_0207
PF11_0507	PF11_0192
PF11_0478	MAL13P1.102
PF14_0185	PFL2010c
PFL1270w	PF11_0164
PF11_0507	PFE1095w
PFD0255w	PF11_0462
MAL6P1.267	PFC0955w
PFI0255c	PF11_0507
PF14_0194	PFI0820c
MAL7P1.113	PFC0780w
PF14_0393	PFL0145c
PFL1165w	PFI0170w
PFI1600w	PF13_0318
PFC0770c	PFI0175w
PFA0535c	PFI0175w
PF10_0213	PFE1415w
PFD0455w	MAL6P1.83
PFL2250c	PF14_0443
PFI1735c	PFB0605w
PF11_0047	PF07_0077
PF11_0317	PFC0960c
PFB0815w	PF11_0507
PFL1800w	PF11_0507
PF11_0066	PF14_0392
PF14_0194	PF11_0170
MAL7P1.113	PFA0180w
PF11_0392	PFC0150w
PF14_0101	PF11_0342
PF11_0249	PF08_0064
PFE1390w	PF11_0207
PF11_0416	PFD0685c
PFL1210w	PF08_0011
PFD0855c	PF14_0252
PFL2280w	PFD0900w
PFE1465w	PFI0170w
PF14_0404	PF07_0072
PF14_0443	PFC0945w
PFD0255w	PFC0150w
PF13_0240	PF13_0044
PFE0175c	MAL13P1.96
MAL8P1.12	PF14_0190
PFE0400w	PFB0140w
MAL7P1.84	PF11_0402
PFA0345w	PFC0755c
PF14_0045	PFL2405c
PFL0950c	PF07_0115
MAL6P1.157	MAL13P1.202
PFE0400w	PFC0960c
PF11_0099	PF07_0026
PFL2280w	PFE0420c
PFL2250c	PFL1930w
MAL13P1.264	PF08_0130
PF14_0222	PFC0990c
PF07_0042	PFL1435c
PF14_0323	PFC0945w
PF14_0337	MAL8P1.132
MAL7P1.100	PFL1110c
PF07_0128	MAL6P1.271
MAL13P1.96	MAL13P1.148
PFL1170w	PF14_0513
PF14_0337	PFB0815w
PFD0255w	PF11_0277
MAL8P1.111	PF10_0028
MAL13P1.264	PF08_0065
PF14_0234	PF13_0102
PF14_0043	PFB0510w
MAL13P1.202	PF07_0072
PF11_0227	MAL13P1.202
MAL13P1.122	PF10_0328
PF14_0443	PFC0385c
PF11_0488	PF13_0303
MAL6P1.286	PF11_0218
MAL7P1.87	PF08_0064
PFI0170w	PF11_0507
PF10_0261	PF13_0018
PFB0140w	PF10_0328
PF14_0429	PFI0910w
PFL1885c	PF14_0404
PF14_0173	MAL13P1.278
MAL13P1.54	PFL0470w
PF11_0207	PF14_0655
PF11_0277	PFL1435c
PFL1940w	PF14_0749
PFI1735c	MAL13P1.63
PF14_0382	PFC1055w
PF13_0303	MAL8P1.23
PF14_0443	PF11_0096
PFL2280w	PF13_0320
PFI0170w	MAL8P1.101
PF11_0385	PFB0520w
PF08_0137	PF13_0177
MAL6P1.70	PF13_0018
PFL0975w	MAL7P1.19
PF07_0004	PF07_0104
PFL1110c	PF13_0211
PFL1005c	PF10_0328
MAL13P1.54	PF13_0335
PFL1885c	PFI1420w
PF14_0437	PFD0565c
PF11_0197	PFB0520w
PF08_0044	PFB0665w
PFA0180w	PF14_0436
PF14_0506	MAL13P1.202
PFL1210w	MAL6P1.201
PF14_0223	PF11_0124
PFC0755c	PF14_0173
PF14_0637	PF10_0224
PF11_0060	PF14_0173
PF14_0112	PFI0165c
MAL6P1.56	PFB0145c
PFA0535c	MAL7P1.171
PF10_0214	PFI0820c
PF11_0240	PFB0815w
PFI1600w	PFI0820c
MAL8P1.65	PF14_0499
PFC0780w	PFL1310c
PFI1580c	MAL6P1.157
PFL1165w	MAL6P1.116
MAL6P1.59	PF14_0590
PFC0160w	PF14_0222
PFC0780w	PFC0955w
PF14_0337	PF13_0233
PF11_0385	PF14_0574
PF07_0042	PFC0990c
PFE1355c	PF13_0096
PF11_0239	MAL6P1.157
PF11_0317	PFE1255w
PF11_0371	PF10_0190
MAL7P1.38	PF14_0574
PF10_0320	PFD0510c
PF11_0227	PF14_0173
PFL0650c	PFI1360c
PF14_0672	PFB0510w
PF10_0190	MAL7P1.84
PFI0240c	PFE0805w
MAL13P1.148	PF07_0128
PF11_0214	PF14_0405
PF14_0194	PF11_0164
MAL7P1.164	PFE0040c
PF07_0026	PF11_0433
PF14_0145	PFE0835w
PF10_0213	PFC0990c
PFI1685w	PFB0145c
PF14_0637	MAL13P1.176
PF13_0346	PF14_0090
MAL6P1.267	PFE0215w
PFE0455w	PFB0145c
PFL0470w	PF13_0335
PF08_0048	PF14_0499
PFL1165w	PFC1055w
PF14_0185	PF14_0436
PFE0420c	PFL0080c
MAL6P1.131	PF10_0328
PFB0710c	PF11_0220
PFI1735c	PFI0175w
PFI0175w	PFB0125c
PFD0595w	PF14_0706
MAL6P1.147	PF10_0328
PF13_0150	PF11_0358
PF13_0233	PFB0145c
MAL8P1.81	PFD0830w
PFB0605w	MAL13P1.202
PFB0090c	PF14_0324
PF14_0324	PFE0055c
PF14_0443	PF11_0242
MAL8P1.127	PF10_0190
MAL8P1.19	PFC0780w
MAL7P1.19	MAL6P1.183
PF13_0170	PFL0670c
PF14_0506	PF14_0190
PFA0535c	PF07_0004
PF11_0279	MAL8P1.111
PFB0765w	PFI1735c
MAL6P1.267	PFC0915w
PF11_0197	MAL6P1.157
PFL2010c	PFI0910w
PFC0960c	PF14_0574
PF13_0318	PFL1745c
PFC0440c	PF14_0193
PF14_0222	PF11_0167
PFC0945w	PF10_0328
PFE0420c	MAL6P1.147
PF13_0233	PF14_0190
MAL13P1.96	PF11_0416
PF07_0026	PFE1170w
PF11_0218	PF10_0310
PFB0765w	PFC0770c
PFL1885c	PFI0175w
PFA0520c	MAL6P1.83
PF14_0323	PF14_0476
PF08_0121	PF14_0194
PFI0175w	MAL8P1.47
PFC0160w	PFE0255w
MAL6P1.272	PF13_0273
PF11_0478	PF14_0190
PF11_0114	PF07_0077
PF14_0222	PFB0520w
PFC0100c	PF10_0328
MAL13P1.120	PF14_0223
PF14_0443	PFL0080c
PF11_0464	PFC0960c
PFC0960c	MAL6P1.157
PFI1600w	PFL1745c
PFL1930w	PF07_0104
PF08_0076	PF10_0043
PFB0665w	PF11_0060
MAL6P1.157	PFE1415w
PFB0765w	PF14_0574
PFE0175c	PFL1930w
PF11_0197	PF11_0167
PF14_0443	PF11_0060
PF10_0232	PF14_0499
MAL6P1.286	PF07_0128
MAL6P1.201	PF10_0340
PFL2520w	PF14_0190
PFA0535c	PF10_0310
PFE1465w	PF11_0214
PFE0835w	MAL7P1.147
PFI1050c	PF14_0518
PFL1110c	PF14_0392
PFI0175w	PF11_0232
PF14_0346	PFA0345w
MAL6P1.267	PF08_0096
PF11_0214	PFI0170w
PF14_0433	PFI0820c
MAL7P1.113	PF14_0437
PF11_0424	PF08_0064
PF11_0066	PF11_0242
PFL1745c	MAL6P1.134
PFI1735c	MAL7P1.84
PF11_0488	PF14_0492
PF14_0637	MAL6P1.116
MAL7P1.129	PFD0255w
PF14_0706	MAL8P1.127
PF14_0429	PFD0245c
PFE1095w	MAL8P1.47
PFL1395c	PF14_0706
PF14_0589	PF10_0053
PFB0145c	PF07_0072
PF14_0222	PF08_0012
PF14_0185	PFE1085w
PF11_0416	PFI0175w
PF10_0328	PF14_0218
PF14_0574	PFD0320c
PFI0255c	MAL8P1.47
PF11_0240	MAL6P1.108
PF14_0637	PFL1165w
PF11_0488	PFC0945w
PFB0765w	MAL8P1.132
PFE0160c	PF11_0164
PF10_0016	PFL1940w
PFA0535c	PFD0320c
PFE0455w	PFC0960c
PFI0170w	PF14_0190
PF11_0066	PF11_0377
MAL6P1.108	PF11_0507
PF13_0233	PFB0150c
PFD1060w	PF14_0112
PF14_0324	PF11_0433
PFA0310c	PF13_0320
PF14_0724	PF11_0053
MAL13P1.120	PFE0505w
PFE1095w	MAL6P1.116
PF14_0222	PFC0960c
PF14_0323	PFI0425w
PF07_0004	PF13_0233
PF08_0056	PF13_0346
PF14_0324	PFD0765w
PF08_0048	PFE0040c
MAL6P1.283	PFE0040c
PFC0815c	MAL6P1.116
MAL7P1.144	PFD0255w
MAL6P1.235	PF14_0252
MAL7P1.73	PF14_0492
PFE0400w	PF11_0217
PFD0735c	MAL6P1.116
PF10_0190	PFC0190c
PFB0715w	PFE0465c
PF11_0147	PF13_0233
PFI1420w	PFC0945w
PF14_0476	PFA0345w
PF14_0392	PFD0320c
PF11_0478	PFD0110w
MAL8P1.132	PFB0145c
PF08_0096	PF11_0207
PFE1085w	PFL2010c
PF14_0630	PF10_0015
PF11_0457	PFL1790w
PF14_0227	PFD0900w
PF14_0194	PF10_0214
PF11_0317	PF14_0337
PF10_0362	MAL6P1.125
PFL1475w	PFL2305w
PF14_0222	PF14_0749
PFA0590w	PFC0125w
PFC0345w	PFI0170w
PFI1600w	PF10_0214
PFI0255c	PFI0170w
PF13_0121	PF08_0045
PFE0455w	PFI0175w
PFE1095w	PFC1055w
PF14_0172	PFB0605w
MAL8P1.12	PF11_0089
PF14_0173	PF13_0211
PFE1095w	PFI0170w
PF14_0382	PFI0170w
PF10_0128	PF08_0130
PF08_0126	PF10_0328
PFI0820c	PFL1745c
PFE0175c	MAL7P1.125
PF14_0045	PFC0370w
MAL13P1.148	PF07_0042
PF11_0507	MAL13P1.132
PF14_0323	PF13_0359
PFD0950w	PFE0505w
PFI1580c	PF10_0213
MAL8P1.40	PF10_0068
PFI1105w	PF14_0378
PFD0255w	PF13_0342
PFA0535c	PFC0990c
PFL2405c	MAL13P1.176
PF10_0320	PFB0145c
PF07_0004	PFI1735c
PFE0225w	PF11_0256
MAL6P1.267	PFL2010c
MAL6P1.286	PF14_0190
PFB0445c	MAL6P1.267
MAL13P1.54	PFL0970w
MAL13P1.96	PFE1255w
PF14_0724	MAL8P1.65
PFE0215w	PF11_0207
PF11_0205	PF10_0068
MAL6P1.237	PFD0255w
PFC0465c	PFC0975c
PF14_0337	PF14_0431
PF10_0015	PFL1940w
PFI1735c	PFL1435c
PF11_0197	PF14_0681
PFC0160w	PF10_0213
PF11_0317	PF14_0190
PFI0175w	MAL6P1.116
PF08_0044	PF11_0060
PFC0485w	PF14_0443
PF14_0173	MAL6P1.271
MAL13P1.102	MAL8P1.132
PFI1685w	PF14_0323
MAL6P1.70	MAL7P1.81
PF13_0327	PF14_0288
PF14_0346	PFI0175w
PFD0110w	PF14_0190
PFL2250c	PFB0145c
PF10_0068	MAL13P1.338
PFE1400c	PF11_0507
PF14_0096	PF13_0318
PFL1110c	PF11_0377
PF13_0303	PF13_0258
PFE0040c	MAL7P1.172
PFC0595c	PF07_0026
PF14_0147	PFB0840w
PF11_0086	MAL7P1.84
PF11_0240	PFB0605w
PFD0735c	PFL1800w
PF13_0072	PFE0040c
PF14_0323	PFL2000w
PF11_0385	MAL6P1.147
PFI1735c	PF07_0104
PF11_0478	PFB0145c
PF10_0213	MAL7P1.92
PF14_0574	PFA0515w
PFI1290w	PFC0945w
PF14_0201	PFC0990c
PF14_0222	PFD0190w
PF11_0242	MAL6P1.157
PFC0780w	PF14_0655
PF11_0242	PFI1420w
PFE0505w	PF11_0124
PFI1685w	PFA0345w
PFE0830c	PF11_0207
PFC0105w	PF08_0044
PFE0455w	MAL8P1.154
PF11_0094	PFE0040c
PFA0345w	PFC0945w
PF14_0142	PFC0515c
PF13_0107	PFC0370w
MAL7P1.26	PF10_0299
PF11_0197	MAL7P1.68
MAL7P1.100	PF11_0416
MAL13P1.148	PFC0960c
PF14_0123	MAL13P1.283
MAL7P1.68	MAL6P1.157
PF14_0227	PF14_0404
MAL6P1.108	PF07_0042
PFC0780w	PFE1085w
PFE0175c	PF14_0190
PF14_0337	PFE0455w
PF11_0429	PF10_0232
MAL6P1.49	MAL13P1.202
MAL6P1.49	MAL13P1.216
PF11_0416	PFB0150c
PFL2250c	PF14_0420
PFI1685w	MAL13P1.202
PF07_0004	PFD0255w
PF14_0028	PF10_0028
PF11_0429	PF11_0053
PF14_0337	PF11_0227
PF08_0111	MAL6P1.267
MAL7P1.84	PFL0555c
PF07_0004	PFC0990c
PFA0535c	PF14_0190
PFE0175c	PFB0145c
MAL6P1.108	PFC0960c
PFD0685c	PF07_0104
MAL6P1.220	PFL2105c
PF11_0424	MAL13P1.102
PF11_0201	PF10_0328
MAL13P1.26	MAL13P1.27
PF14_0637	PF11_0232
MAL6P1.235	PF08_0064
PF13_0303	MAL6P1.147
PF14_0513	PF13_0315
MAL6P1.267	PFE1085w
PF13_0272	PFB0090c
PFE1255w	PF08_0064
MAL6P1.24	MAL6P1.175
PF14_0337	MAL6P1.157
MAL8P1.23	PF10_0328
PF11_0197	PFB0140w
PF11_0053	PF07_0128
MAL6P1.237	PF14_0758
PF11_0279	PF10_0235
PF11_0207	PFE1085w
PFA0535c	PFL2520w
PF07_0004	MAL13P1.148
PF14_0323	MAL13P1.278
MAL13P1.120	PF11_0170
PF13_0271	PFC0125w
MAL13P1.126	PF10_0328
MAL6P1.116	PFC0370w
PF11_0089	MAL6P1.235
PF11_0507	PF14_0499
MAL13P1.216	PFE0040c
PF11_0077	PF11_0207
PF07_0104	MAL13P1.202
PFI1170c	PF10_0407
PF11_0232	PFC0990c
PF11_0296	PFL1480w
PFD0735c	PFD0255w
MAL8P1.12	MAL13P1.202
PFE0925c	PFC0780w
MAL8P1.139	PFL1800w
PF14_0337	PFL1370w
PF13_0303	MAL7P1.19
MAL6P1.24	PFD1060w
PF14_0337	PFL1885c
MAL8P1.43	PFL1975c
MAL6P1.157	PF13_0211
PF14_0637	PF14_0337
PF13_0272	PF13_0102
PF13_0018	PFL0970w
PFE0400w	PF11_0167
PF07_0104	MAL13P1.102
PF08_0137	PF14_0437
PF11_0464	PFL1930w
MAL6P1.267	PFE0430w
PF11_0249	PFD0540c
PF11_0214	PF10_0224
PFC0470w	PF10_0340
PFI0345w	PFD0165w
MAL13P1.120	PF14_0433
PFA0535c	PFB0145c
PFL1745c	PF11_0402
PF14_0437	PFL2010c
PF11_0066	PF14_0227
PFE1255w	PF14_0190
MAL13P1.126	PF10_0213
PF10_0213	MAL13P1.202
PFL0350c	PF14_0201
PFC0385c	PF14_0173
PF11_0240	PF07_0072
PF08_0099	PFL1940w
PFD0735c	MAL8P1.47
PFL2440w	PFE0040c
PF07_0042	PFA0535c
PFC0770c	PFC0990c
PFD0540c	PFL1435c
PF10_0294	PF14_0193
PFL1170w	PF11_0507
PF14_0185	PF14_0437
MAL13P1.264	PFL1975c
PFE0420c	MAL7P1.100
PFC0485w	PFC0960c
PFE1370w	PFB0925w
MAL13P1.148	MAL13P1.102
PFA0345w	PFC0385c
MAL6P1.286	PFD0685c
PF13_0085	PF14_0173
PF14_0234	PF14_0112
PFE1415w	PF10_0328
PF14_0405	PFI0175w
PF08_0126	PFE0040c
PFE1355c	MAL7P1.147
PF07_0014	PFC0370w
PF07_0042	PFL0545w
PFI1290w	PFD0900w
PF14_0166	PFE0715w
PFC0160w	PF10_0328
PFE0175c	MAL6P1.56
PF11_0197	PFE1415w
PFB0765w	PF11_0478
PF14_0324	PFI1360c
PF14_0139	MAL7P1.171
PF14_0563	PF11_0207
PF14_0124	PF10_0328
PF13_0294	PFL0650c
PF14_0433	PF10_0047
PF11_0151	PFD0165w
PF07_0004	MAL7P1.125
PF08_0087	MAL7P1.19
MAL13P1.279	PF14_0323
MAL13P1.264	PFL1820w
PFL1930w	PFB0605w
PFI1290w	PF11_0060
MAL6P1.111	PF14_0499
MAL7P1.38	MAL7P1.19
PFE0040c	PF14_0201
PFA0515w	PF10_0306
MAL13P1.126	MAL6P1.157
PFI0885w	PF13_0353
PF11_0170	PFL2275c
PF11_0218	PFD0255w
MAL13P1.54	PFL1975c
PF14_0222	MAL13P1.122
PF11_0488	PF11_0060
PF14_0437	PF11_0207
PF08_0129	PF07_0026
PF11_0240	PFL1370w
MAL13P1.102	PF14_0190
PFC0815c	MAL8P1.47
PF14_0337	PF07_0004
PF14_0323	PF10_0366
PFC0165w	PFI1620c
PF13_0211	PFD0320c
PFC0160w	MAL6P1.157
PFA0535c	PFB0765w
PF08_0018	PF11_0507
PFL2275c	PF11_0164
PFE0400w	PFE1415w
PF11_0066	PF14_0476
PFD0320c	PFL0545w
MAL6P1.220	MAL13P1.264
PF07_0004	PF10_0213
PF11_0124	PFC0975c
PFL0565w	PF07_0026
PFC0515c	PFC0595c
MAL7P1.87	PFL0545w
PFC0485w	PFD0320c
PFL0650c	PF10_0177
PF11_0053	PF11_0507
MAL13P1.102	PFL1435c
PF13_0272	PFA0660w
PFE0400w	MAL13P1.202
PFC0780w	PFL2475w
PFC0170c	PF08_0045
PFC0780w	PF10_0309
PF14_0324	PF11_0380
MAL13P1.114	MAL6P1.271
PFA0345w	PF11_0242
PF11_0197	MAL6P1.101
PF11_0227	MAL6P1.271
PFE1400c	PFL2220w
PFE0830c	PF11_0507
PFL1170w	PF11_0083
PF10_0309	PF11_0207
PF10_0213	MAL6P1.101
PFI0480w	MAL6P1.175
MAL13P1.264	MAL6P1.83
PF14_0649	PF10_0016
PF14_0630	PFC0515c
PF13_0308	PF07_0128
PF14_0429	PF11_0077
MAL6P1.286	PF13_0198
MAL7P1.125	PFL1435c
PF14_0173	MAL6P1.56
MAL6P1.119	PFC0780w
PFD0320c	PF14_0227
PF11_0478	PF07_0042
PFE0420c	PFB0520w
PF10_0213	MAL6P1.191
PFI0255c	PFI0175w
PFC0770c	MAL7P1.171
MAL13P1.14	PF14_0193
PFA0345w	MAL7P1.73
PF14_0496	MAL8P1.109
MAL6P1.255	PFL2220w
PFI1420w	PFB0605w
PFC0960c	PFB0605w
PFA0660w	PF07_0026
PF14_0337	MAL6P1.108
PFC0100c	MAL8P1.132
PF14_0194	PFE0505w
PF10_0213	PFB0520w
PF14_0443	PF10_0051
PFL1110c	PFL1885c
MAL6P1.157	PF07_0072
PF11_0416	PF07_0042
PFL0830w	PFI1175c
PFB0730w	PF14_0499
PF13_0233	PF11_0342
PF11_0116	PF10_0197
PFC0900w	PF14_0574
PF14_0437	PF14_0436
PFL0830w	PF10_0028
PFL1930w	PF11_0478
PF13_0018	PF08_0019
PF07_0004	PF11_0478
MAL6P1.49	PF14_0499
PFC0945w	PF11_0377
PF13_0335	PF14_0456
MAL6P1.157	PFC0945w
PF11_0464	PF07_0042
PFL1425w	PF14_0574
PF14_0194	PF11_0402
PF14_0324	PF11_0099
MAL6P1.157	PF11_0167
PF14_0224	PFC0515c
MAL8P1.65	MAL6P1.155
PFL1165w	MAL8P1.47
PF10_0028	PFI1175c
PFL2520w	PF11_0416
PF11_0317	MAL7P1.87
PF10_0190	MAL7P1.172
PF14_0724	PF08_0126
PFD0320c	PFL1435c
PFL1435c	PF11_0342
PF11_0197	PFI1485c
PFE0255w	PF10_0328
PFI1735c	PF13_0233
PF14_0637	PF14_0487
PFE0455w	PF11_0507
PFC0740c	PFB0687c
PFE0400w	MAL7P1.68
PFB0125c	MAL13P1.202
MAL13P1.338	PFI1175c
PF14_0392	PF14_0492
PFL1310c	PF11_0207
PF14_0574	PF07_0042
PFI0175w	PFC1055w
PFB0605w	PF14_0173
PF14_0323	MAL7P1.73
PFC0175w	PF13_0346
MAL13P1.216	PF10_0328
PFE0175c	PF07_0004
MAL7P1.38	MAL6P1.147
PF10_0053	PF08_0011
PFL1800w	PFC0190c
PFD0255w	MAL13P1.202
PF08_0031	PFA0345w
PFL2250c	PFI1735c
PFB0605w	PFD0320c
MAL6P1.24	PF13_0102
MAL13P1.216	PF14_0499
PFL1370w	PF14_0492
PF14_0724	PF10_0232
PF13_0233	PFD0685c
PF11_0077	PFL2010c
PF14_0323	PF14_0227
PF11_0217	PF10_0328
PF14_0443	PFL1885c
PF11_0385	PFL0080c
MAL13P1.184	PFC0990c
PFE0040c	MAL13P1.60
PFI0175w	PFL1435c
PF14_0637	PF14_0047
PF11_0099	PF14_0694
PFC0190c	PF11_0507
PFC0465c	PFL0735w
PF13_0303	PFB0520w
PF14_0112	MAL13P1.166
PF14_0337	MAL6P1.286
PF11_0478	PF11_0218
MAL6P1.267	PFB0860c
PF11_0207	PF14_0278
PFD0855c	PF08_0064
PFA0180w	PF14_0429
MAL6P1.235	PF14_0190
PFB0665w	PF14_0492
PF14_0337	MAL13P1.148
PF11_0124	PF07_0026
PFC1015c	PF11_0249
PFD0540c	PF07_0004
PFE0175c	MAL7P1.100
PF11_0385	PFB0150c
PFD0565c	PFE1085w
MAL6P1.267	PF13_0177
MAL6P1.267	PFD1070w
PF11_0167	PF10_0328
PF14_0278	PF14_0436
PF14_0482	PF08_0137
PFE0040c	PF14_0499
PF10_0068	PF13_0318
PFI1735c	PF11_0086
PFB0520w	PF11_0362
PFI0175w	PF07_0072
PF11_0402	MAL13P1.303
PF10_0235	MAL13P1.303
PF14_0637	MAL13P1.152
MAL7P1.13	PFC0760c
PF11_0249	PFI0175w
PF11_0457	MAL8P1.75
PFA0345w	MAL13P1.278
PF14_0324	PF08_0129
PFL0735w	PF11_0124
PFD1070w	PF11_0207
PFE1390w	PFC0780w
PF11_0205	PFI1175c
MAL6P1.131	MAL6P1.157
PF14_0222	PF11_0217
PFL1110c	PF14_0476
PF11_0227	PFL1110c
PFL2220w	PF14_0529
PF11_0089	MAL13P1.176
MAL7P1.38	MAL8P1.23
PFB0765w	PF13_0233
PF11_0197	MAL7P1.73
PF14_0443	PF11_0377
MAL13P1.148	PFB0150c
MAL13P1.202	PF13_0069
MAL6P1.271	PF11_0377
PFC0770c	PFD0685c
PFB0730w	PF10_0328
MAL6P1.267	PFL1310c
PFL0545w	PFC0990c
PF10_0213	PF11_0114
PFL2440w	PF10_0328
PFD0685c	PF10_0213
PF11_0060	PF11_0377
PF11_0207	PF13_0069
PFL1110c	PF11_0060
PFC0960c	MAL8P1.132
PFE0505w	PFL2275c
PF10_0309	MAL6P1.267
PF14_0431	PFD0900w
PF08_0032	PF11_0352
PFI1685w	PFC0960c
PF14_0323	MAL6P1.56
PF11_0416	PFL1930w
PFC0770c	PFC1055w
PF08_0121	PFL2275c
PFE0455w	PF07_0004
PFL2250c	PFA0345w
PF11_0207	PFB0860c
PF14_0443	PF14_0476
PFE0040c	PFD0400w
PF14_0278	PFL2010c
PF14_0392	MAL6P1.157
PFE0560c	PFA0515w
PFE0420c	PF14_0423
PF14_0420	PFL0080c
PFC0770c	PFE1465w
PF14_0420	MAL6P1.56
PF14_0337	PFL1435c
PF14_0724	PFL2440w
PF10_0224	PF11_0507
PF11_0066	PFC0945w
PF11_0416	PF07_0128
PF14_0201	PFI0170w
PFA0345w	PF14_0392
PF14_0337	PF11_0478
MAL8P1.19	PF08_0137
PFL1110c	MAL6P1.271
PFB0520w	PF13_0320
PF14_0224	PF14_0324
PF14_0337	MAL6P1.56
PFC0770c	PF07_0004
PFL2280w	PF11_0416
PFA0180w	PFL2010c
PF11_0507	PF14_0227
PF07_0014	PF10_0262
PF07_0004	MAL7P1.87
PF11_0358	PFE0465c
PFI1685w	PF07_0042
PF13_0198	PF13_0233
PFI0175w	PF14_0190
PF11_0197	PF10_0016
MAL13P1.148	PFI0175w
PF14_0637	PFC0815c
PFL2220w	MAL7P1.164
PFE1255w	PF13_0198
PF11_0083	MAL13P1.303
PFL2440w	PF11_0429
MAL6P1.83	PF13_0149
MAL6P1.116	PF14_0190
PF11_0478	PFI0175w
PF14_0359	PF14_0324
PF14_0190	PF11_0232
PF11_0214	PF13_0107
MAL6P1.290	PFE0040c
PFC0770c	PF14_0405
PF11_0089	PFD0855c
PF14_0496	PF11_0507
PF11_0066	PF11_0060
MAL6P1.116	PF08_0064
PF11_0429	MAL13P1.216
MAL13P1.114	PFB0605w
MAL13P1.148	MAL6P1.56
PFI0480w	PF14_0112
PFC0780w	PFC0915w
PF14_0492	PF14_0227
PF11_0429	MAL6P1.49
PF14_0706	PF14_0499
PF11_0089	MAL7P1.87
MAL6P1.286	PFC0960c
PFI1580c	PF10_0328
PFL1110c	MAL6P1.108
MAL13P1.279	PF14_0443
PFA0520c	PF13_0018
PFB0630c	PFL1855w
PFI1420w	PF07_0072
PFD0855c	PF14_0190
PFB0715w	PFC0805w
PF11_0077	PF14_0436
PFL2250c	PFL1110c
PFA0345w	PF11_0096
PF11_0047	PFI0520w
PF14_0405	PFL1165w
PF14_0323	PFB0150c
PF11_0317	PF11_0218
PF13_0072	PF14_0400
PFC0990c	PF14_0190
PFI0570w	PF10_0041
PF07_0128	MAL13P1.216
MAL13P1.338	MAL6P1.134
PF14_0436	PF10_0209
PF14_0194	PF14_0223
PF11_0240	PF14_0476
PFE0455w	PF14_0403
PF14_0324	PF08_0020
PF14_0420	PFC0385c
PF14_0173	PF14_0227
MAL8P1.111	PFE0160c
PF08_0137	PFC0915w
PFL0975w	MAL6P1.147
MAL6P1.272	PF10_0099
PFD0585c	PFC0370w
PFD0585c	PFI0175w
PF14_0337	PFD0255w
MAL7P1.129	PF11_0392
PF13_0303	PFL1370w
MAL13P1.279	PFA0345w
PFL1125w	PFE0805w
PFC0960c	PFL1435c
PF14_0323	PFC0385c
MAL13P1.120	MAL8P1.40
PF14_0443	PFB0605w
PFD0255w	PF14_0499
PF10_0310	MAL13P1.202
PF11_0147	PF11_0416
PF13_0257	PFL0670c
PF14_0370	MAL6P1.175
PFD0950w	PF11_0170
PFI1735c	PF11_0416
PFI1735c	PF07_0072
MAL7P1.87	PF07_0104
PFL2250c	MAL6P1.157
PF11_0066	PF14_0346
PF10_0047	PFL1745c
PF11_0089	MAL6P1.116
PF14_0337	PFI1685w
PF14_0370	PFI0165c
PFL1370w	PF11_0507
PF13_0272	PF14_0137
PF11_0416	MAL13P1.202
PF11_0053	MAL7P1.171
PF14_0323	PFB0665w
PF11_0077	MAL6P1.267
PF11_0478	PF07_0104
PFL1885c	PF14_0173
MAL13P1.278	PFD0320c
PFL1170w	MAL6P1.237
PF14_0436	PFI0910w
PFL1110c	PFB0815w
PFL2250c	PFD0320c
PF10_0328	PF08_0130
PF11_0429	PF08_0048
MAL6P1.157	PFD0190w
PF07_0004	MAL6P1.286
PF11_0392	PF14_0190
PFL0080c	PFD0900w
PF14_0423	PFL1435c
PF08_0111	PF14_0436
MAL8P1.40	MAL6P1.193
MAL6P1.70	PFC0365w
PF14_0222	MAL6P1.191
PFI1280c	MAL6P1.157
PF11_0424	PF14_0190
PFE0420c	MAL8P1.23
PF14_0323	PFC0275w
PF13_0018	PF14_0456
PFB0150c	PFD0900w
PF13_0303	PF11_0201
PFD0230c	PFB0360c
PFI1420w	PF11_0239
MAL6P1.286	PFI1735c
PF11_0385	PF11_0201
MAL6P1.267	PFL2475w
PF11_0392	PFD0735c
PF10_0213	PF07_0077
PFE0175c	PFB0765w
PF14_0278	PFA0290w
PFB0765w	PFE1255w
PF13_0272	PF11_0513
PFL0670c	MAL13P1.281
PF14_0492	PF11_0377
PFL1170w	PF10_0235
MAL13P1.226	PF14_0101
PFD0590c	MAL6P1.125
PF13_0085	PF11_0066
PFC0475c	PF13_0346
PF14_0492	PFB0605w
PF07_0024	PF13_0285
PF14_0331	PFL0705c
PF14_0222	PF07_0042
PFE0400w	MAL6P1.101
PF14_0346	PFL1930w
PFL1885c	PF11_0507
MAL6P1.157	MAL6P1.101
PFD0950w	PFC0975c
PF14_0028	PF11_0205
PF14_0637	PFC1055w
PFD1175w	MAL7P1.84
MAL7P1.100	PF13_0233
PF14_0136	PF14_0274
PF07_0004	PF14_0222
MAL6P1.108	PF14_0173
PF14_0400	PFL1800w
MAL13P1.114	PF07_0072
PF13_0233	PFD0320c
PF11_0471	PF08_0130
PF13_0037	PF11_0207
PF14_0399	PFI1180w
PF08_0111	PFD0565c
PFL1370w	PF14_0420
MAL13P1.279	PF14_0492
PF08_0121	PF10_0325
PFE0160c	PFE0505w
PF13_0233	PFL1930w
PFC0960c	PF07_0072
PF11_0507	PFC1055w
MAL13P1.102	PFE1255w
MAL8P1.139	PF13_0072
PF14_0142	PF07_0026
PF14_0713	PF13_0346
PFL0470w	PF14_0190
PFC0160w	PF14_0218
PFI0175w	MAL6P1.56
PF11_0471	PF10_0328
PF14_0637	PFC0990c
PFC0485w	PFA0345w
PFC0485w	PF14_0337
MAL13P1.148	MAL13P1.202
PF14_0028	PF11_0402
MAL6P1.267	MAL6P1.119
PF11_0507	MAL7P1.164
MAL6P1.286	PFB0145c
MAL6P1.183	MAL13P1.122
PFL1370w	PFD0900w
PF14_0382	MAL6P1.116
PFL1795c	PFC0190c
MAL8P1.40	PF11_0402
PFL0545w	PFD0110w
PF07_0004	PFL0545w
PF13_0018	MAL8P1.43
PF11_0385	PFL1370w
PFL1425w	PFA0515w
PF14_0443	PFB0665w
PFB0815w	PF14_0404
MAL6P1.273	PF10_0276
MAL7P1.19	PF10_0328
PF14_0173	PF11_0377
PFC0805w	PFL0330c
MAL6P1.157	PFB0150c
PFL1110c	PFB0605w
PF14_0323	PF11_0377
PF11_0066	PFB0665w
PFC0780w	PF14_0436
PF11_0488	PF11_0385
PF14_0252	PF14_0337
PF14_0192	PF10_0407
PF14_0337	PF07_0072
PFE0160c	PFL0735w
PFC0780w	PF14_0429
PF14_0637	MAL8P1.47
PFL0975w	PF14_0574
PF14_0323	PFB0605w
PFL2250c	PF07_0042
PFL0975w	MAL8P1.23
PF13_0085	PF14_0323
PF10_0047	PF11_0205
PF14_0346	PF14_0420
PF11_0207	PFI0910w
MAL6P1.283	MAL7P1.172
PFE0160c	PF11_0170
PFL0350c	PFC0990c
PF08_0099	PF10_0213
PF08_0018	MAL13P1.202
MAL13P1.120	PF13_0318
PF14_0443	MAL6P1.56
PF10_0028	MAL13P1.303
PF11_0488	PF14_0323
PFL2250c	PF14_0492
PFC0175w	PFI0860c
PF11_0429	PFB0730w
PF11_0416	PFB0145c
PF11_0385	MAL7P1.19
PFC0175w	MAL13P1.14
PF08_0137	PF13_0091
PFB0765w	PFB0125c
PFL2405c	PFI0170w
PF14_0222	MAL7P1.68
PFL0650c	PF08_0129
PF07_0014	PFI0170w
PF11_0488	PFA0345w
PF11_0317	PF13_0198
PFD0255w	PFI0175w
PF14_0433	PFL1745c
PFL2440w	PF07_0128
PF14_0222	PF11_0464
MAL13P1.176	PFC0990c
PF13_0233	MAL6P1.56
PF11_0507	MAL6P1.116
PF11_0227	PFI1735c
PF10_0232	PFE0040c
PF14_0513	PFI0820c
PF13_0018	PFL1975c
PFC0175w	PFL1525c
PFC0515c	PFI1245c
PFL1110c	PFB0150c
MAL13P1.122	MAL6P1.157
PFL2440w	MAL7P1.84
MAL6P1.108	PF14_0404
PFL0545w	PFI0175w
MAL6P1.157	PF11_0060
PFE0420c	PFB0150c
PFL0650c	PFC0595c
MAL13P1.120	PFL1745c
PF11_0507	PF13_0211
MAL6P1.157	PFL0080c
PF07_0104	PFB0145c
MAL6P1.220	PF08_0065
PF13_0240	PF14_0664
MAL8P1.12	PFC0990c
PFD0255w	MAL7P1.125
PF10_0378	PF07_0026
PF10_0273	PF10_0213
PFD0255w	MAL13P1.75
PF11_0205	PFL1745c
PFC0865w	MAL6P1.193
PFI0170w	PFC0370w
MAL6P1.267	PF14_0563
PF11_0249	PF14_0190
PFL1110c	PF11_0239
PFE1085w	PF14_0436
PFB0230c	PFA0515w
PF14_0420	PF11_0377
PF13_0233	PF11_0239
PF14_0324	PFA0660w
PFL2250c	PFI0175w
PF14_0045	MAL13P1.176
PF14_0323	PFL2250c
PF14_0637	PFD0685c
PF14_0758	PF14_0499
PF14_0346	PFB0145c
PF08_0012	PF10_0328
MAL6P1.49	PF10_0328
MAL7P1.125	PFB0605w
PF10_0213	PF10_0015
PF10_0016	PF10_0213
PFL1885c	PF14_0420
PF14_0045	PFC0990c
PF11_0478	MAL7P1.171
PFE0830c	PFI1735c
PF11_0240	MAL7P1.73
PF13_0085	PF14_0420
PFD0490c	MAL6P1.157
PF14_0346	PF14_0492
PFC1055w	PFC0370w
MAL8P1.113	MAL7P1.84
PF11_0053	MAL7P1.125
[truncated: 146 more rows]
