# Supplementary material for: Assessing the gain of biological data integration in gene networks inference
Source: BMC Genomics. 2012 Oct 26;13(Suppl 6):S7. doi: 10.1186/1471-2164-13-S6-S7 (PMC3481449; doi:10.1186/1471-2164-13-S6-S7)
Supplement: Additional file 7 — Rosetta Stone samples. Samples of the corresponding genes in Rosetta Stone network. [file 1471-2164-13-S6-S7-S7.txt]

MAL6P1.273	0	0	1	0	0	0	0	0	0	0	0	0	0	0	1	0	0	1	1	1	1	1	3	2	2	2	3	2	3	2	2	2	2	2	2	2	2	1	1	1	1	1	1	1	1	1	0	1
PFI0860c	2	2	2	2	2	2	2	2	2	2	2	2	1	2	2	1	1	2	2	1	1	1	3	1	1	1	1	0	3	0	0	0	0	0	0	0	0	0	0	0	0	0	1	1	1	0	1	1
MAL6P1.255	2	2	2	2	2	2	2	2	1	1	1	1	1	1	1	1	1	1	1	1	1	0	3	0	0	0	0	0	3	0	0	0	0	0	0	0	0	1	1	1	2	1	2	1	2	2	2	2
PFE1370w	1	1	2	1	2	2	1	2	2	2	1	2	2	2	2	2	2	2	2	2	2	2	3	1	2	1	1	1	3	0	0	0	0	0	0	0	0	0	0	0	0	0	1	1	0	0	0	0
PFE0100w	0	1	1	2	1	2	2	1	1	2	2	1	2	2	2	1	2	2	2	2	1	2	3	1	1	1	2	1	3	1	2	1	0	0	1	0	0	0	0	0	0	1	0	0	0	1	1	1
PF11_0220	1	1	1	1	1	0	1	0	0	0	0	0	0	0	0	0	0	0	0	0	0	0	3	1	1	1	2	2	3	2	2	2	2	2	2	2	2	2	2	2	1	1	1	1	1	3	1	1
PFL1710c	1	1	1	1	1	1	0	2	1	2	1	2	2	1	1	2	2	2	2	2	2	2	3	2	2	2	2	2	3	1	1	1	1	1	0	0	0	0	0	0	0	0	0	3	0	0	0	1
PFE1490c	2	2	2	2	2	2	2	2	2	2	2	2	2	1	1	1	0	0	0	0	0	0	3	0	0	0	0	0	3	0	0	0	1	1	1	1	1	1	2	1	1	1	1	1	1	2	2	2
MAL8P1.75	0	0	0	0	0	0	0	0	0	0	3	0	1	1	1	2	2	2	2	2	2	2	3	2	2	2	2	2	3	1	1	0	1	0	0	0	0	1	1	1	0	1	1	0	0	1	0	1
PFI0820c	2	2	2	2	2	2	2	2	2	2	1	2	1	1	1	1	1	1	1	0	0	0	3	0	0	0	0	0	3	0	0	0	0	0	0	0	1	1	1	1	1	2	2	2	2	1	1	1
PFB0730w	0	1	2	1	1	2	0	2	2	2	0	2	2	3	3	1	2	1	3	0	1	0	3	3	0	0	3	1	3	2	3	3	1	1	1	3	3	1	0	3	3	1	0	3	3	0	3	0
PFC0475c	1	1	1	1	1	1	0	0	0	0	0	0	0	0	0	0	0	0	0	0	1	1	3	1	1	1	1	2	3	2	2	2	2	2	2	2	2	2	2	2	2	2	1	1	1	1	1	1
MAL13P1.114	1	1	1	1	1	1	0	1	0	0	0	0	0	0	0	0	0	0	0	0	0	0	3	0	0	0	1	1	3	1	1	2	1	2	2	2	2	2	2	2	2	2	2	2	1	1	1	1
MAL6P1.290	1	1	0	1	1	1	0	2	2	2	3	2	2	3	2	2	2	3	3	3	3	1	3	0	1	1	1	0	3	1	0	0	1	0	1	1	1	0	3	0	0	0	2	1	0	3	0	0
PF11_0089	1	0	3	0	1	2	0	2	1	2	3	2	1	2	1	2	2	2	2	0	1	2	3	1	0	1	1	0	3	0	3	3	0	0	0	3	0	0	3	0	0	3	3	3	3	3	3	2
PFC0975c	0	0	1	1	1	1	1	1	1	1	1	1	2	1	2	2	2	2	2	2	2	2	3	2	2	2	2	2	3	2	2	1	1	0	0	0	0	0	0	0	0	0	0	0	0	0	0	0
PF07_0014	2	2	0	0	1	0	0	0	1	1	0	1	1	0	0	0	0	0	0	0	0	0	3	3	1	0	0	0	3	3	0	3	1	1	3	3	3	1	2	2	3	2	2	2	2	2	2	1
MAL8P1.151	2	1	1	1	0	1	3	1	1	1	1	0	1	1	0	0	0	0	0	0	0	0	3	0	0	0	0	0	3	1	1	1	1	2	2	2	2	2	2	2	2	2	2	2	2	1	1	1
PF10_0224	0	0	3	0	0	0	0	0	0	0	0	0	0	1	1	0	1	1	1	2	1	1	3	2	2	2	3	2	3	3	3	2	1	1	1	1	1	0	0	1	0	2	0	0	3	3	1	1
PFD0165w	1	1	0	0	0	0	0	1	1	1	1	1	1	3	1	2	2	1	2	2	2	2	3	0	2	2	1	1	3	0	0	1	1	1	2	1	1	1	1	1	2	2	2	2	1	0	0	0
PFL0410w	3	3	3	1	1	0	3	1	1	1	3	0	0	3	3	0	3	3	3	1	0	1	3	3	3	1	1	1	3	3	3	3	0	0	1	1	1	1	0	2	3	2	3	2	3	3	2	0
MAL13P1.319	0	0	1	0	0	0	0	0	0	0	0	0	0	0	0	1	1	1	1	1	2	2	3	2	2	2	2	2	3	2	2	2	2	2	2	2	1	1	1	1	1	1	1	1	1	1	0	1
MAL7P1.89	1	1	2	2	2	1	1	2	0	1	0	1	2	0	1	1	1	0	1	0	0	2	3	2	1	1	1	0	3	2	2	0	0	0	0	0	0	1	0	0	2	0	0	1	1	1	1	2
PF14_0314	1	3	0	3	0	0	0	2	1	0	0	3	1	1	3	1	1	0	3	0	3	0	3	0	0	0	0	1	3	1	1	2	2	2	2	2	2	2	3	2	2	2	2	1	1	1	0	1
PF13_0022	0	0	3	0	0	0	0	0	0	0	1	0	0	3	2	1	1	3	2	2	2	2	3	1	2	2	2	1	3	3	1	3	2	2	1	1	1	1	0	1	0	0	1	1	0	1	0	0
PF11_0305	1	1	1	1	2	2	2	2	2	2	2	2	2	2	2	2	2	2	2	2	2	1	3	1	1	1	1	1	3	1	0	0	0	0	0	0	0	0	0	0	0	0	0	0	1	1	1	1
PFE0475w	0	0	0	0	0	0	0	0	0	0	0	1	1	1	2	2	2	2	2	2	2	2	3	2	2	2	2	2	3	2	2	1	1	1	1	1	0	1	3	0	0	0	0	0	0	1	1	0
PFD0590c	1	1	1	0	0	0	0	0	0	0	0	0	0	1	1	0	0	1	1	1	1	1	3	2	2	2	2	2	3	2	2	2	2	2	2	2	2	2	1	1	1	1	1	1	1	1	1	1
PFL2405c	1	1	2	1	2	1	1	1	1	0	1	0	0	1	2	1	1	1	3	1	1	1	3	1	1	0	1	0	3	0	1	0	1	1	1	1	1	1	2	2	2	1	1	2	1	2	2	2
PFI0165c	1	1	2	2	2	2	2	2	2	2	2	2	2	2	2	2	1	2	1	1	1	1	3	1	0	0	1	1	3	0	0	1	0	0	0	0	0	0	0	0	0	1	1	1	1	2	2	2
MAL6P1.73	1	1	1	1	1	2	1	2	2	2	2	2	2	2	2	2	2	2	2	2	2	1	3	1	1	1	1	1	3	1	1	1	0	0	0	0	0	0	0	0	0	0	0	0	1	1	1	1
PFL0350c	1	1	1	1	0	0	0	0	0	0	0	0	0	0	0	0	0	1	1	1	1	1	3	1	1	2	2	2	3	2	2	2	2	2	2	2	2	2	2	2	1	1	1	1	1	1	1	1
PF08_0031	0	0	0	0	0	0	0	0	1	0	1	1	1	1	1	1	1	2	2	2	2	2	3	2	2	2	2	2	3	2	2	2	2	2	2	1	1	1	3	1	1	0	0	0	0	0	0	0
MAL7P1.84	2	2	3	1	1	1	1	1	0	0	0	0	0	0	0	0	0	0	0	0	0	0	3	0	1	1	1	1	3	1	1	1	2	2	2	2	2	2	2	2	2	2	2	2	2	1	1	1
PF10_0209	1	1	2	2	2	2	2	2	2	2	2	2	2	2	3	2	2	1	1	1	1	1	3	1	1	1	1	1	3	0	1	0	0	0	0	0	0	0	0	0	0	0	0	0	1	1	1	1
PF14_0227	0	0	0	0	0	0	0	1	1	2	2	2	2	2	3	2	2	2	2	2	2	1	3	1	1	1	0	1	3	1	1	0	0	1	0	0	0	3	0	0	0	0	0	0	0	0	0	0
PFI1105w	0	0	0	1	1	0	1	1	2	2	1	2	2	2	2	2	2	2	2	2	2	2	3	2	2	2	2	2	3	1	1	1	1	1	0	0	0	0	0	0	0	0	0	0	0	0	0	0
PFC0915w	0	0	1	0	0	0	0	0	0	0	0	0	0	1	1	1	1	2	2	2	2	2	3	2	2	2	2	2	3	2	2	2	2	2	1	1	1	1	1	1	1	1	1	1	1	1	1	1
PFC0770c	0	1	3	0	1	2	0	0	0	0	0	0	0	0	3	0	1	0	1	0	1	2	3	1	2	2	3	2	3	3	3	3	2	1	2	2	2	1	1	1	1	3	1	0	1	1	3	0
PF14_0589	1	1	1	2	1	2	2	2	2	2	2	2	2	2	2	2	2	2	2	2	2	1	3	1	1	1	1	1	3	1	0	1	0	0	0	0	0	0	0	0	0	0	0	0	1	1	1	1
PF14_0499	1	1	1	2	2	1	2	2	2	2	2	2	2	2	1	2	2	2	1	1	1	1	3	1	1	1	1	1	3	1	1	0	0	0	0	0	0	0	0	0	0	0	0	0	0	1	1	1
PF14_0403	0	0	1	0	0	1	0	1	0	1	1	1	2	3	2	2	2	2	2	2	1	2	3	2	2	2	2	2	3	2	1	1	1	1	2	1	0	1	0	2	1	1	1	1	1	1	0	1
PF11_0122	0	1	3	1	1	3	3	1	0	0	3	0	0	0	2	0	0	3	3	3	0	0	3	1	3	3	3	0	3	2	2	2	2	2	2	2	3	0	3	1	0	0	3	0	1	1	1	3
PFI1735c	2	2	2	2	2	2	2	2	2	2	2	2	2	2	1	2	1	1	1	1	0	0	3	0	0	0	0	0	3	0	0	0	0	0	0	0	0	0	1	1	1	1	1	1	2	2	2	2
PF07_0104	2	2	2	2	1	1	1	1	1	1	1	1	1	0	0	0	0	0	0	0	0	0	3	0	0	0	0	0	3	0	0	1	1	1	1	2	2	2	2	2	2	2	2	2	2	2	2	2
PFL1940w	3	2	2	2	2	2	2	2	2	2	1	1	1	1	1	1	1	1	0	0	0	0	3	0	0	0	0	0	3	0	3	0	3	1	0	1	1	3	1	1	1	2	2	2	2	1	2	2
PFC0365w	0	0	1	1	0	1	1	1	1	1	1	1	2	1	1	1	1	1	1	1	1	1	3	1	1	1	1	1	3	0	1	0	0	0	0	0	0	0	0	0	1	1	2	2	2	2	2	2
PF10_0320	0	0	1	3	1	1	0	1	0	3	1	0	0	1	1	0	1	0	3	0	0	3	3	1	1	1	0	1	3	2	2	0	1	1	1	1	2	1	2	1	2	2	2	2	1	1	2	0
PF11_0402	2	2	2	2	2	2	2	2	1	2	1	1	2	1	1	1	1	1	0	0	0	0	3	0	0	0	0	0	3	0	0	0	0	0	0	0	3	0	3	1	1	2	2	2	2	2	2	2
PFL1795c	0	1	1	1	1	1	1	1	1	1	1	2	2	2	2	2	2	2	2	2	2	2	3	2	2	2	1	2	3	3	1	0	0	0	0	0	0	0	0	0	0	0	0	0	1	1	1	1
PF08_0018	0	0	0	0	0	0	1	0	0	1	1	1	1	2	2	2	2	2	2	2	2	2	3	2	2	2	2	2	3	2	1	1	1	1	1	1	1	1	0	0	0	0	1	0	1	0	0	0
PFE1390w	1	2	2	2	2	2	2	2	2	2	2	2	2	1	1	2	1	1	1	1	1	1	3	1	1	1	1	1	3	1	1	0	0	0	0	0	0	0	0	0	0	0	1	0	1	1	1	1
PF14_0112	1	0	0	0	0	0	0	0	0	0	0	0	0	0	1	1	1	2	2	2	2	2	3	2	2	2	2	2	3	2	2	2	2	2	2	1	1	1	3	1	1	1	1	0	1	1	1	1
PF14_0433	2	2	2	2	1	2	2	2	2	2	2	1	1	1	1	1	1	1	1	1	1	1	3	1	1	1	0	0	3	0	0	0	0	0	0	0	0	0	0	0	1	1	2	2	2	2	2	2
PF11_0147	1	2	1	1	2	1	1	2	2	2	1	2	2	2	2	2	2	2	1	1	1	1	3	0	0	0	0	1	3	0	0	0	0	0	0	1	1	1	0	1	0	0	1	1	0	1	3	1
PFC0960c	1	1	1	0	1	0	0	0	0	0	0	0	0	0	1	0	0	0	0	0	0	1	3	0	1	2	1	2	3	2	2	1	2	1	2	3	2	2	1	2	2	2	1	1	1	0	3	1
PFI1290w	2	2	2	1	1	0	1	0	1	1	3	0	0	0	1	0	0	1	0	0	0	0	3	1	1	1	1	0	3	2	1	1	2	1	1	1	1	0	1	2	2	1	2	2	2	1	2	1
MAL8P1.81	2	2	2	2	3	1	1	2	2	1	1	1	1	1	1	0	0	0	0	0	0	0	3	0	0	0	0	0	3	1	1	1	3	2	2	2	2	2	3	2	3	2	1	1	1	1	2	1
PFC0595c	0	0	1	1	1	2	2	2	2	2	2	2	2	2	2	2	2	2	2	2	2	1	3	1	3	1	1	1	3	1	1	3	0	0	0	0	0	0	0	0	0	0	0	0	1	1	1	1
MAL8P1.154	1	2	2	1	2	2	1	2	1	2	2	1	3	1	1	1	2	1	1	1	1	1	3	1	1	1	3	1	3	0	0	0	0	0	0	0	0	0	0	0	0	0	1	1	1	2	2	1
MAL13P1.322	2	2	2	2	2	1	2	0	2	2	1	1	1	1	1	1	1	1	1	1	1	1	3	0	0	0	1	0	3	0	0	0	0	0	0	0	0	0	1	1	0	1	1	1	2	2	2	2
PF13_0107	2	2	1	1	2	2	1	1	1	1	1	1	1	3	1	0	0	0	0	0	0	0	3	1	3	0	2	0	3	1	1	0	3	0	0	1	0	0	3	1	3	0	2	2	3	2	2	2
PFC0780w	1	0	2	1	2	2	2	2	2	2	2	2	1	3	2	1	1	2	2	1	0	3	3	0	1	1	1	0	3	1	0	1	1	1	1	1	1	2	2	1	0	0	1	0	1	0	0	0
PF13_0258	1	1	2	1	1	2	1	1	1	1	0	0	1	0	0	0	0	0	0	0	0	0	3	0	0	1	1	1	3	1	1	2	2	2	2	2	2	2	2	2	2	2	1	1	1	1	1	1
MAL8P1.139	0	0	0	0	0	0	0	0	0	0	0	0	1	1	1	1	1	1	1	1	1	1	3	2	2	2	2	2	3	2	2	2	1	2	2	2	2	2	2	2	1	1	0	0	1	0	0	1
PFI1050c	1	0	1	0	0	0	0	0	0	0	0	0	0	0	0	1	1	2	1	2	2	2	3	2	2	3	2	2	3	2	2	2	2	2	2	1	1	1	3	1	0	0	1	0	1	1	1	1
PF13_0315	1	1	2	2	2	2	2	2	2	2	2	2	2	2	2	2	2	2	1	1	2	1	3	1	1	1	1	1	3	0	0	0	0	0	0	0	0	0	0	0	0	0	0	0	1	1	1	1
MAL13P1.122	2	2	2	2	2	2	2	2	2	2	2	2	2	1	2	1	1	1	1	1	1	1	3	0	0	0	0	0	3	0	0	0	0	0	0	0	0	0	0	1	1	1	1	1	2	2	2	2
MAL6P1.59	0	1	1	0	1	1	1	2	1	2	1	2	2	1	0	1	1	1	1	1	0	0	3	0	3	1	0	0	3	2	3	0	0	0	3	1	1	2	1	1	2	2	2	2	2	2	2	2
PF11_0507	0	0	0	0	0	0	0	0	0	1	1	1	2	2	2	2	2	2	2	2	2	2	3	2	2	2	2	2	3	1	1	1	1	1	1	1	1	1	0	1	1	0	0	0	0	0	0	1
PFE1030c	1	1	0	1	1	0	0	0	0	0	0	0	0	0	0	0	1	0	0	1	1	1	3	1	1	1	1	1	3	1	1	1	2	2	2	2	2	2	2	2	2	2	2	2	1	1	1	1
PFL2105c	1	2	1	2	1	1	1	2	2	1	1	1	2	0	1	1	1	1	1	2	2	1	3	1	0	0	0	0	3	0	0	0	0	1	0	1	1	0	1	1	1	0	2	1	2	1	2	1
MAL13P1.176	2	2	1	2	1	1	1	1	1	1	1	1	1	0	0	0	0	3	0	0	0	0	3	0	0	0	0	0	3	0	0	1	1	1	1	2	2	2	2	2	2	3	2	2	2	2	2	2
MAL6P1.191	2	2	2	2	2	2	2	2	2	2	1	2	2	1	1	1	1	1	1	1	1	0	3	0	0	0	0	0	3	0	0	0	0	0	0	0	0	1	1	1	1	2	2	2	2	2	2	2
PFI0170w	2	2	2	2	2	2	2	2	2	2	1	1	1	1	1	1	1	0	1	1	1	1	3	0	1	1	1	0	3	0	0	0	0	0	0	3	0	0	0	1	1	1	2	2	2	2	2	2
PF08_0064	1	1	1	1	0	0	0	0	0	0	0	0	0	0	0	0	0	0	0	0	0	0	3	1	1	1	2	2	3	2	2	2	2	2	2	2	2	2	2	2	2	1	1	1	1	1	1	1
PFL1370w	1	1	1	1	1	1	0	1	0	0	0	0	0	0	0	0	1	0	0	1	1	1	3	2	2	2	1	2	3	2	2	2	2	2	2	2	2	2	3	2	1	1	1	1	1	1	1	1
PF14_0274	1	2	2	2	2	2	2	2	2	2	2	2	2	1	1	2	2	1	1	2	1	1	3	1	1	1	1	0	3	0	0	0	0	0	0	0	0	0	0	0	0	0	0	1	1	1	1	1
PF14_0192	1	0	0	0	0	0	0	0	0	0	0	0	1	1	1	1	1	2	2	2	2	2	3	2	2	2	2	2	3	2	2	2	2	2	1	1	1	1	1	1	1	1	1	1	1	1	0	0
PFE0560c	0	0	0	0	0	0	0	0	0	0	1	0	1	1	1	1	2	2	2	2	2	2	3	2	2	2	2	2	3	2	2	2	2	1	2	2	2	1	1	1	1	1	1	1	0	0	0	0
PFL1435c	2	2	1	1	1	1	0	1	1	1	1	1	0	0	0	0	0	0	0	0	0	0	3	0	0	0	0	0	3	1	1	1	1	1	2	2	2	2	2	2	2	2	2	2	2	2	2	1
PFE0215w	1	0	1	0	0	0	0	0	0	0	0	0	0	1	1	1	1	1	1	1	2	2	3	2	2	2	2	2	3	2	2	2	2	2	2	2	1	1	1	1	1	1	1	1	1	1	1	1
PF11_0099	1	1	1	2	1	2	1	2	2	2	2	1	1	1	1	1	1	0	1	1	1	0	3	1	1	0	1	1	3	1	1	2	2	2	2	2	2	1	1	0	0	0	0	0	0	0	0	0
MAL6P1.24	0	1	2	2	2	2	2	2	2	2	2	2	2	2	2	2	2	1	1	3	1	1	3	1	1	1	0	0	3	0	0	0	0	0	0	0	0	0	0	0	1	0	1	1	1	1	1	1
PF11_0358	2	2	2	2	2	2	2	2	2	2	1	2	2	2	2	2	2	2	2	1	1	1	3	0	1	0	0	0	3	0	0	0	0	0	0	0	0	0	0	0	1	1	1	1	2	0	1	1
PFD0595w	1	1	1	0	0	0	0	0	0	0	0	0	0	0	1	0	1	1	1	1	1	2	3	1	2	2	2	2	3	2	2	2	2	2	2	0	3	2	3	1	0	1	1	1	1	1	1	1
PF13_0314	2	2	1	1	1	1	1	1	0	0	1	0	0	0	1	0	0	3	1	0	0	0	3	0	0	0	0	0	3	1	1	1	1	1	2	2	2	2	2	2	2	2	2	2	2	2	2	1
PF13_0096	0	1	2	2	2	2	2	2	2	1	2	1	1	2	2	2	1	1	2	1	2	1	3	0	1	1	1	1	3	1	1	1	2	1	1	1	2	1	1	0	0	0	0	0	0	0	0	1
MAL8P1.126	1	1	1	1	3	1	0	2	1	1	1	1	0	3	3	1	0	0	0	0	0	0	3	0	0	3	3	0	3	1	1	1	1	2	2	2	2	2	2	2	2	2	1	3	1	3	1	1
PF11_0213	1	2	0	2	2	0	3	2	2	1	3	2	0	0	3	2	1	1	1	0	1	0	3	3	3	1	3	1	3	3	3	3	1	1	1	1	3	0	3	2	3	0	3	2	2	2	1	0
PF10_0306	1	1	1	1	1	1	1	1	1	1	0	1	1	0	0	0	1	0	0	0	0	0	3	0	0	0	0	0	3	1	1	1	2	2	2	2	2	2	2	2	2	2	2	2	2	1	1	1
PF08_0129	2	1	1	1	1	1	1	1	1	0	0	0	0	0	0	0	0	0	0	0	0	0	3	0	0	0	1	1	3	1	1	2	2	2	2	2	2	2	2	2	2	2	2	2	2	1	2	1
PF08_0076	1	1	1	2	2	2	2	2	2	2	2	2	2	2	2	2	2	2	2	1	2	2	3	1	1	1	1	1	3	0	0	0	1	0	0	0	0	0	0	0	0	0	0	1	0	0	0	0
MAL6P1.183	2	2	2	2	1	1	2	2	1	2	1	1	2	1	1	1	1	1	1	0	0	0	3	0	0	0	0	1	3	0	0	1	0	1	1	2	2	2	0	1	1	1	1	1	1	0	0	1
PFC0485w	2	2	2	1	2	1	1	2	2	2	1	2	2	2	1	2	2	1	1	1	2	1	3	1	1	1	0	1	3	0	0	0	0	0	0	0	0	0	0	0	1	2	1	2	1	1	2	1
PFI0345w	1	2	2	2	2	2	2	2	1	2	1	2	2	1	1	1	1	0	0	0	0	0	3	0	0	0	0	0	3	0	0	0	0	1	1	1	1	1	1	1	0	1	1	1	1	2	2	2
PFA0660w	2	2	2	2	2	2	2	2	2	2	3	2	2	2	1	2	1	3	1	3	1	1	3	0	0	0	0	0	3	0	0	0	0	0	0	0	0	1	1	0	0	1	1	1	1	1	1	1
PF08_0111	0	1	1	2	1	2	2	2	2	2	2	2	2	2	2	2	2	1	1	2	2	1	3	1	1	1	1	1	3	0	1	0	0	0	0	0	0	0	0	0	0	0	1	0	1	1	1	2
PF13_0285	1	1	0	1	0	0	0	0	1	0	0	0	1	1	1	1	1	1	1	1	1	1	3	0	0	0	0	0	3	1	1	2	1	2	2	2	2	2	2	2	2	2	1	1	2	1	1	1
MAL7P1.144	0	0	3	1	0	0	0	1	2	2	3	2	2	2	2	2	2	3	2	2	2	1	3	1	1	0	3	0	3	0	0	0	0	0	0	0	0	1	3	1	0	1	3	0	1	1	1	1
PF14_0720	0	0	1	0	0	0	3	0	0	0	0	0	0	3	1	0	1	3	2	2	2	2	3	2	2	2	2	2	3	2	2	1	2	1	2	1	1	1	3	1	3	1	0	0	0	0	0	0
PFB0410c	2	2	2	2	2	2	2	2	2	2	2	1	1	1	0	0	0	0	0	0	0	0	3	0	1	1	1	1	3	0	1	0	1	0	1	1	1	0	3	0	0	0	1	1	1	1	1	1
MAL6P1.283	0	0	0	1	0	1	1	1	2	2	2	1	2	2	1	1	1	1	1	1	1	0	3	0	1	0	1	1	3	1	1	2	2	2	2	1	1	2	2	1	1	1	0	0	1	0	0	1
PF13_0179	0	1	1	1	1	1	1	2	2	2	2	2	2	2	2	2	2	2	2	2	2	2	3	2	1	1	1	2	3	1	1	1	0	0	0	0	0	0	0	0	0	1	0	0	0	0	1	1
PF11_0051	0	0	1	1	1	1	1	2	2	2	2	2	2	2	2	2	2	2	2	2	2	1	3	2	1	1	1	1	3	1	1	1	1	1	0	0	0	0	0	0	0	0	0	0	0	1	1	1
PF08_0137	2	2	2	2	2	2	2	2	1	2	1	2	2	2	1	2	2	2	1	1	1	1	3	1	1	0	0	0	3	0	0	0	0	0	0	0	0	0	0	1	1	1	1	1	2	2	2	2
PFI0525w	0	0	0	0	0	0	0	0	0	0	0	0	1	1	1	1	1	1	1	2	2	2	3	2	2	2	2	2	3	2	2	2	2	2	2	1	2	2	2	1	1	1	1	1	0	0	0	1
PFD0685c	0	0	1	0	0	0	0	0	0	0	0	0	0	0	1	1	1	1	1	1	2	2	3	2	2	2	2	2	3	2	2	2	2	2	2	2	2	1	1	1	1	1	1	1	1	0	1	1
PF13_0271	3	2	2	2	1	1	1	1	1	1	1	1	1	1	2	1	2	2	2	2	1	1	3	0	0	0	0	0	3	0	0	0	0	0	1	1	1	1	2	2	2	2	1	1	1	1	1	1
PF11_0392	1	1	1	1	1	1	0	1	0	1	0	0	0	0	1	0	0	0	0	0	0	0	3	0	0	1	1	1	3	1	1	2	2	2	2	2	2	2	2	2	2	2	2	2	1	1	1	1
PFE0400w	1	1	1	1	1	1	1	1	0	0	0	0	0	0	3	0	0	0	0	0	0	0	3	0	1	1	1	1	3	2	2	2	2	2	2	2	2	2	2	2	2	2	1	1	1	1	1	1
MAL13P1.54	0	0	0	1	1	1	2	1	2	2	2	2	2	2	2	2	2	2	2	2	2	2	3	2	2	1	1	2	3	1	1	1	1	1	1	0	1	0	0	0	0	0	0	0	0	0	0	0
PF14_0630	1	1	1	1	0	0	0	0	0	0	0	0	0	0	0	0	0	1	1	1	1	1	3	1	1	1	1	2	3	2	2	2	2	2	2	2	2	2	2	2	2	1	1	1	1	1	1	1
PF14_0482	1	2	2	2	2	2	1	2	1	2	1	2	2	2	1	1	2	1	1	2	1	2	3	1	1	1	1	2	3	1	1	1	1	0	0	0	0	0	0	0	0	0	0	0	0	2	1	1
PF11_0239	2	2	2	2	2	2	1	2	1	2	1	1	2	1	1	0	1	1	0	0	0	0	3	0	0	0	0	0	3	0	0	0	0	0	0	0	0	1	1	1	1	2	2	2	2	2	2	2
PF11_0377	1	2	1	1	1	1	1	1	1	1	0	1	1	0	0	0	0	0	0	0	0	0	3	0	0	0	0	0	3	0	1	0	1	1	1	1	1	2	2	2	2	2	2	2	2	2	2	2
MAL6P1.271	1	1	1	0	0	0	0	0	0	0	0	0	0	0	0	0	0	1	1	1	1	1	3	1	2	2	2	2	3	2	2	2	2	2	2	2	2	2	2	2	1	1	1	1	1	1	1	1
PFL1170w	2	1	2	1	2	2	2	2	1	2	1	2	2	1	1	1	2	1	1	1	1	1	3	0	0	1	0	0	3	0	0	0	0	0	0	0	0	0	0	0	1	1	1	1	2	2	2	2
PF11_0385	0	0	0	1	0	0	0	0	0	0	1	1	1	1	1	2	2	2	2	2	2	2	3	2	2	2	2	2	3	2	2	1	1	1	1	0	1	1	0	0	0	0	0	0	0	0	0	1
PF13_0327	1	1	1	1	0	0	0	0	0	0	0	0	0	0	0	0	0	0	0	1	1	1	3	1	1	1	2	2	3	2	2	2	2	2	2	2	2	2	2	2	2	2	1	1	1	1	1	1
PF14_0222	2	2	1	1	1	1	0	0	0	0	0	0	0	3	0	0	0	0	0	0	0	0	3	0	0	0	0	0	3	1	1	1	1	1	2	2	2	2	2	2	2	2	2	2	2	1	2	1
MAL6P1.108	1	1	1	1	0	0	0	0	0	0	0	0	0	0	0	0	0	1	1	1	1	1	3	1	1	1	1	1	3	1	1	1	2	2	2	2	2	2	2	2	2	2	2	2	2	1	2	1
PFC0945w	2	2	1	1	1	1	1	1	1	1	1	0	0	0	0	0	0	0	0	0	0	0	3	0	0	0	0	0	3	1	1	1	2	2	2	2	2	2	2	2	2	2	2	2	2	1	2	1
PF10_0047	0	0	0	0	0	0	0	0	0	1	1	1	2	2	2	2	2	2	2	2	2	2	3	2	2	2	2	2	3	1	1	1	1	1	1	1	0	1	0	0	0	0	0	0	1	1	0	1
PF13_0342	0	1	2	2	2	1	1	2	1	3	2	1	2	2	2	1	1	2	1	1	1	2	3	1	1	2	1	2	3	2	2	1	1	1	0	0	0	0	0	0	0	0	0	1	0	1	1	2
PF10_0273	1	2	2	2	2	2	2	2	2	2	1	2	2	1	1	1	1	1	2	1	0	1	3	1	0	0	1	0	3	1	1	0	0	0	0	0	0	0	0	0	1	0	0	1	1	1	1	1
PFC0100c	2	1	2	2	2	2	1	1	2	2	1	2	2	2	2	2	2	2	1	1	1	1	3	1	1	1	1	1	3	0	0	0	0	0	0	0	0	0	0	0	0	0	1	1	1	2	1	1
PF10_0340	1	1	2	2	2	1	2	2	2	1	0	0	1	0	0	0	0	0	0	0	1	2	3	2	2	2	2	2	3	2	2	2	2	2	1	1	0	1	0	0	0	0	0	0	1	1	1	1
PF08_0096	1	1	1	1	2	2	1	2	1	2	1	2	2	2	2	2	2	2	2	2	2	2	3	2	2	2	1	1	3	1	1	0	0	0	0	0	0	0	0	0	0	0	0	0	0	1	1	1
PF11_0060	2	2	1	1	1	1	1	1	0	1	0	0	0	0	0	0	0	0	0	0	0	0	3	0	0	0	0	0	3	0	1	1	1	1	1	2	2	2	2	2	2	2	2	2	2	2	2	1
PFL0545w	1	1	3	0	1	0	2	1	3	1	0	0	1	1	3	0	0	0	3	0	3	3	3	0	3	3	3	0	3	2	2	3	0	2	0	2	1	3	2	2	2	3	1	3	2	3	3	1
PF10_0041	0	1	1	2	1	2	2	2	2	2	2	2	2	2	2	2	2	2	2	2	2	1	3	1	1	1	1	1	3	1	1	1	0	3	0	0	0	0	0	0	0	0	0	0	0	1	1	1
MAL13P1.152	1	1	1	1	1	1	1	0	1	0	1	0	0	0	0	0	0	0	0	0	0	0	3	0	0	0	1	1	3	1	1	2	2	2	2	2	2	2	2	2	2	2	1	1	1	1	1	1
PFI0480w	1	1	2	2	2	2	2	2	2	2	2	2	2	1	1	1	1	1	0	1	0	1	3	1	1	1	1	1	3	1	1	1	1	1	0	0	0	0	3	0	0	0	0	0	1	1	1	1
PFD0510c	1	1	2	2	2	2	2	2	2	2	2	2	2	1	1	1	1	1	1	1	1	1	3	1	1	1	1	1	3	1	1	1	1	1	0	0	0	0	0	0	0	0	0	0	1	1	1	1
PFB0445c	1	1	2	2	2	2	2	2	2	2	2	2	2	2	2	2	2	2	1	2	2	1	3	1	1	1	1	1	3	1	1	1	0	0	0	0	0	0	0	0	0	0	0	0	0	1	1	1
PF07_0026	3	2	2	1	2	2	1	2	1	1	1	1	1	1	1	1	1	0	0	0	0	1	3	0	0	0	0	0	3	0	0	0	1	0	1	2	1	2	3	2	2	2	2	2	1	0	1	1
PFD0245c	1	1	2	1	2	2	2	2	2	2	2	2	2	2	2	2	2	1	1	2	2	1	3	1	1	1	1	0	3	0	0	0	0	0	0	0	0	0	0	0	0	0	0	0	1	1	1	1
PFE0160c	1	1	1	1	2	2	1	2	1	2	1	2	2	2	1	1	2	1	2	2	2	2	3	2	2	1	1	1	3	1	1	0	0	0	0	0	0	0	0	0	0	0	0	1	0	1	1	1
PF14_0263	1	1	1	1	1	1	0	2	0	2	0	1	2	1	1	1	1	1	0	1	1	0	3	1	1	0	1	0	3	1	1	1	1	1	1	1	1	2	1	2	2	2	1	2	1	1	1	1
PF14_0441	0	0	2	0	0	0	3	0	0	0	3	0	0	3	1	0	0	1	3	3	1	1	3	2	1	2	3	2	3	2	2	1	1	1	1	0	0	1	0	1	0	1	3	3	3	3	1	3
PFL0830w	2	2	2	2	2	2	1	2	1	2	1	2	2	1	1	1	1	1	1	1	1	1	3	1	0	1	0	0	3	0	0	0	0	0	0	0	0	0	0	0	0	1	1	1	1	2	2	2
PF14_0101	1	1	3	1	1	1	0	0	0	0	0	0	0	3	3	0	0	0	3	1	3	0	3	0	3	2	1	1	3	2	1	2	3	2	2	2	2	3	2	2	2	2	1	1	1	1	1	1
PF14_0393	0	0	0	0	0	0	0	1	1	1	1	1	1	2	2	2	2	2	2	2	2	2	3	2	2	2	2	2	3	2	2	2	1	1	1	1	1	0	0	0	0	0	0	0	1	1	0	1
PFD0780w	0	0	1	0	0	1	1	0	0	0	1	0	0	2	1	0	1	0	1	1	1	1	3	2	1	1	1	2	3	2	1	2	2	2	2	2	2	1	1	2	3	2	1	1	1	0	0	1
MAL13P1.283	1	1	1	1	1	2	1	2	2	2	2	2	2	2	2	2	2	2	2	2	2	2	3	2	1	1	1	1	3	1	1	0	0	0	0	0	0	0	0	0	0	0	0	0	1	1	1	1
PFB0715w	1	1	2	2	2	2	2	2	2	2	1	2	2	2	2	2	2	2	1	1	2	1	3	1	1	1	1	1	3	1	0	1	1	0	0	0	0	0	0	0	0	0	1	0	1	1	1	1
PF13_0072	1	2	1	1	1	1	1	0	0	0	0	0	0	0	1	0	0	0	0	0	0	0	3	0	1	1	1	1	3	1	1	1	1	2	2	2	2	2	2	2	2	2	3	2	1	1	1	1
MAL7P1.113	1	1	2	2	2	2	2	2	2	2	2	2	2	2	2	2	2	2	2	1	1	1	3	1	1	1	1	1	3	0	0	0	0	0	0	0	0	0	0	0	0	0	1	1	1	1	1	1
PFC1045c	2	2	1	2	1	1	1	1	1	1	1	1	1	0	0	0	0	0	0	0	0	0	3	0	0	0	0	0	3	0	0	1	1	1	1	2	2	2	2	2	2	2	2	2	2	2	2	2
PFL0270c	2	1	1	1	0	2	2	2	2	2	2	1	1	2	1	1	1	0	1	0	0	1	3	0	1	1	0	0	3	0	0	1	1	2	2	2	1	1	1	2	2	2	1	0	1	0	0	0
PF10_0232	2	1	1	1	1	1	0	1	0	1	0	0	1	0	0	0	1	1	0	1	0	1	3	1	0	1	1	1	3	1	1	1	0	0	1	1	1	2	2	2	2	2	2	2	2	2	2	2
PFE0430w	0	0	1	3	1	2	1	2	0	2	1	1	2	3	0	1	1	1	1	3	1	1	3	0	0	1	0	1	3	1	1	3	3	0	1	0	2	2	3	2	3	1	0	1	0	2	1	1
PF13_0332	0	1	0	1	1	0	0	0	0	0	0	0	0	0	1	0	1	1	1	1	1	2	3	2	2	2	2	2	3	2	2	1	1	1	2	2	2	2	2	2	1	2	1	1	1	1	1	1
PFL1395c	0	1	1	0	0	2	0	1	0	1	0	0	1	1	0	1	2	1	1	1	0	1	3	1	1	1	2	2	3	2	2	2	1	1	2	2	2	2	1	1	1	1	0	0	0	0	0	1
PF14_0590	3	3	3	0	0	1	1	1	3	1	0	3	3	1	1	3	3	2	1	1	1	1	3	2	2	2	3	3	3	3	2	1	3	3	1	0	0	0	1	1	0	0	0	0	3	2	0	0
MAL13P1.166	1	1	1	1	1	2	1	2	2	2	1	1	1	1	1	1	1	3	0	0	0	0	3	0	0	0	3	0	3	0	0	1	0	1	1	2	1	2	3	2	2	2	1	1	2	2	2	3
PFE1095w	3	0	3	1	2	1	3	2	2	1	3	2	1	3	3	1	0	3	3	3	0	1	3	1	3	3	2	1	3	2	1	3	3	0	0	0	0	1	0	0	0	2	3	3	2	3	1	0
PF14_0404	0	0	0	3	0	0	3	1	0	1	2	1	2	3	2	3	2	3	2	2	3	1	3	1	1	2	3	2	3	2	2	1	1	1	3	0	1	0	0	0	0	0	3	0	3	0	1	0
PF14_0145	1	1	2	1	1	2	2	2	2	2	2	2	2	2	2	2	2	2	2	1	2	1	3	1	1	1	0	1	3	0	0	0	0	0	0	0	0	0	0	0	0	0	1	1	1	2	1	2
PF13_0070	3	1	1	1	1	0	0	0	0	0	0	0	0	0	0	0	0	0	1	0	0	1	3	1	1	1	2	2	3	2	2	2	2	2	2	2	2	2	2	2	1	2	1	1	1	1	1	1
PFL2305w	0	0	1	1	1	2	2	2	2	2	1	2	2	1	1	2	1	0	1	2	2	1	3	2	2	2	1	1	3	1	1	1	1	1	0	0	0	0	0	0	0	0	0	0	0	1	1	1
PFL0330c	1	1	2	2	2	2	2	2	2	2	2	2	2	2	2	2	2	2	2	1	2	1	3	1	1	1	1	1	3	0	0	0	0	0	0	0	0	0	0	0	0	0	0	0	1	1	1	1
MAL6P1.155	2	2	2	2	1	1	1	1	2	2	0	1	2	0	0	0	1	0	0	1	0	0	3	0	0	0	0	1	3	1	1	2	2	2	2	2	2	2	1	1	1	1	0	0	1	0	1	1
MAL6P1.111	2	2	2	2	2	1	2	2	2	2	2	2	2	2	1	1	2	1	1	1	1	1	3	1	1	1	0	0	3	0	0	0	0	0	0	0	0	0	0	0	1	1	1	1	1	2	2	2
PFI0250c	2	2	2	2	1	1	1	1	2	1	1	1	1	1	1	1	1	2	1	1	1	0	3	0	0	0	0	1	3	1	0	2	0	1	0	0	0	0	0	1	1	2	2	2	2	1	1	2
PF11_0317	0	0	1	0	0	0	0	0	0	0	0	0	0	0	0	1	1	1	1	1	2	2	3	2	2	2	2	2	3	2	2	2	2	2	3	2	2	1	1	1	1	1	1	1	0	0	0	0
PFL2005w	1	1	1	0	0	0	0	0	0	0	0	0	0	0	1	1	1	1	1	1	2	2	3	2	3	2	2	2	3	2	2	2	2	2	2	1	1	1	1	1	1	1	1	0	1	1	1	1
PFB0510w	0	1	1	1	1	0	1	1	0	0	1	0	0	3	0	0	0	1	3	0	0	0	3	0	0	0	3	1	3	2	2	0	2	2	2	2	2	2	2	2	2	2	1	1	1	2	2	1
PF13_0303	1	1	1	1	1	1	2	2	2	2	2	1	2	2	1	1	1	0	1	1	1	0	3	0	0	0	0	0	3	0	0	0	1	1	1	1	1	1	2	2	2	2	1	1	1	0	1	1
PFL1270w	2	2	2	2	1	2	2	2	2	2	1	1	1	1	1	1	1	1	1	1	1	1	3	0	1	0	0	0	3	0	0	0	1	1	0	1	1	0	3	1	0	1	1	2	2	1	1	1
PF11_0256	0	1	2	2	2	2	2	2	1	2	2	2	2	1	1	0	0	1	3	0	1	1	3	2	1	1	1	1	3	2	1	1	1	0	0	0	0	0	0	3	0	0	0	0	1	1	1	0
PFC0370w	2	1	1	1	1	1	1	1	1	1	1	1	1	0	0	0	0	0	0	0	0	3	3	0	0	0	0	0	3	0	1	1	1	1	2	2	2	2	2	2	2	2	2	2	2	2	2	2
PF08_0048	1	1	2	2	2	1	2	2	2	2	2	2	2	2	2	2	2	2	2	1	2	1	3	1	1	1	1	1	3	1	1	1	0	0	0	0	0	0	0	0	0	0	0	0	0	1	1	1
PF14_0401	1	2	2	2	2	2	2	2	2	2	2	2	2	2	2	2	2	1	2	1	2	2	3	1	1	1	1	1	3	0	0	0	0	0	0	0	0	0	0	0	0	0	0	1	1	0	0	1
PFE0505w	0	0	0	1	0	1	0	1	1	1	0	0	1	0	0	1	2	1	2	2	2	2	3	2	2	2	1	2	3	1	1	1	1	1	1	1	2	1	1	0	0	0	0	0	0	1	1	0
PF11_0201	0	1	1	2	1	2	1	2	1	2	1	1	2	1	1	1	1	1	1	1	1	0	3	0	0	0	1	2	3	2	2	2	0	2	2	1	2	1	3	1	0	0	0	0	0	1	1	0
PFI0885w	1	1	1	1	1	2	2	2	2	2	1	2	1	1	0	0	0	0	0	0	0	0	3	0	0	0	0	0	3	0	1	1	1	2	2	2	2	2	2	2	2	2	1	1	1	1	1	1
PFC0470w	0	1	1	1	1	2	2	1	1	2	2	2	2	1	1	2	2	1	1	2	1	2	3	0	1	0	1	1	3	1	0	0	0	0	0	0	0	1	1	0	0	1	2	1	2	2	1	1
MAL8P1.19	1	1	2	2	2	2	2	2	2	2	2	2	2	2	1	2	2	1	1	2	2	1	3	1	1	1	0	1	3	0	0	0	0	0	0	0	0	0	0	0	0	0	1	0	1	1	1	1
MAL7P1.73	1	1	1	0	1	1	0	0	0	0	0	0	0	0	0	0	0	0	0	0	1	1	3	1	1	1	1	2	3	2	2	2	3	2	2	2	2	2	2	2	2	2	2	1	1	1	1	1
MAL6P1.201	0	0	1	1	1	1	1	2	1	2	2	2	2	2	1	2	2	2	2	1	2	2	3	2	2	2	1	2	3	1	1	1	0	0	0	0	0	0	0	0	0	0	0	0	0	1	0	1
PF14_0405	0	1	1	0	0	0	0	0	0	0	0	0	0	1	1	0	0	1	1	1	0	1	3	1	2	2	2	2	3	2	2	2	2	2	2	2	2	2	2	1	1	1	1	1	1	1	1	1
PF13_0294	1	1	2	2	1	1	1	1	2	2	1	1	2	1	1	1	2	2	2	2	2	1	3	2	2	2	2	2	3	1	1	1	1	0	0	0	0	0	0	0	0	0	0	0	1	0	1	1
PF11_0096	1	2	2	2	1	2	1	2	2	2	1	2	2	1	1	1	2	1	1	2	2	1	3	2	1	2	2	2	3	1	1	1	1	1	0	0	0	0	0	0	0	0	0	0	0	1	1	1
PFA0180w	0	0	0	0	0	0	0	1	0	1	1	1	2	2	1	3	2	2	2	2	2	3	3	2	2	2	2	2	3	2	2	1	0	1	1	1	1	1	0	1	1	0	0	0	0	0	0	0
PFI1360c	1	1	1	1	0	0	0	0	0	0	0	0	0	0	0	0	0	0	1	1	1	1	3	1	1	1	1	2	3	2	2	2	2	2	2	2	2	2	2	2	2	2	1	1	1	1	1	1
PF11_0232	1	1	2	2	2	0	2	0	2	2	2	2	2	0	1	2	1	1	1	0	1	1	3	1	1	1	0	1	3	0	0	3	0	0	0	0	0	0	0	0	1	0	3	1	2	2	1	2
MAL6P1.56	1	1	1	0	0	0	0	0	0	0	0	0	0	0	0	0	0	1	0	1	0	3	3	2	2	2	2	2	3	2	0	2	2	2	2	2	2	2	2	1	1	1	3	1	0	0	1	1
MAL13P1.278	2	2	1	1	1	1	1	1	1	1	0	0	0	0	0	0	0	0	0	0	0	0	3	0	0	0	0	0	3	1	1	1	1	2	2	2	2	2	2	2	2	2	2	2	2	2	2	1
PF13_0085	2	2	2	2	2	1	0	1	0	1	1	0	0	3	1	0	0	0	3	3	0	0	3	1	3	0	3	0	3	0	1	0	0	1	1	0	0	0	3	1	2	0	3	2	2	2	2	1
PF14_0420	1	1	1	1	1	1	0	0	0	0	0	0	0	0	0	0	0	0	0	0	0	0	3	0	0	0	3	1	3	1	2	3	2	1	2	2	2	2	2	2	2	2	2	2	1	1	1	1
PFC0345w	1	1	1	0	0	1	0	0	0	0	0	0	0	0	0	0	0	0	0	0	0	0	3	0	0	1	1	1	3	1	2	2	2	2	2	2	2	2	2	2	2	2	1	2	1	1	1	1
PFL1820w	2	2	2	2	2	2	2	2	2	2	2	2	2	2	2	2	2	2	2	2	2	2	3	1	1	1	1	1	3	0	0	0	0	0	0	0	0	0	0	0	0	0	1	1	1	1	1	1
PFL1915w	0	0	0	0	0	0	0	0	0	0	0	0	0	3	0	1	1	2	3	1	1	1	3	2	2	2	2	2	3	2	2	2	2	2	2	1	1	1	0	1	0	1	1	0	1	3	1	0
PFL0950c	0	0	0	2	0	1	1	1	2	2	1	2	2	2	2	2	1	2	1	1	1	0	3	0	0	0	1	0	3	0	1	1	1	1	1	1	1	2	2	2	1	2	0	0	1	0	1	1
PF13_0349	1	1	1	0	0	0	0	0	0	0	0	0	0	0	0	0	1	1	1	2	2	2	3	2	2	2	2	2	3	2	2	2	2	2	2	1	1	1	1	1	1	1	1	1	1	1	1	1
PFL1165w	2	2	1	1	1	1	0	1	1	0	0	0	0	0	0	0	0	0	0	0	0	0	3	0	0	0	0	0	3	1	1	1	1	1	2	2	2	2	2	2	2	2	2	2	2	2	2	2
PFE1465w	1	1	1	1	1	0	0	0	0	0	0	0	0	0	0	0	0	1	0	1	1	1	3	1	1	1	1	2	3	2	2	2	2	2	2	2	2	2	2	2	2	2	1	1	1	1	1	1
MAL6P1.272	0	1	1	1	1	2	3	2	0	2	1	1	2	1	0	1	1	0	0	1	0	1	3	1	2	2	1	2	3	2	2	1	0	0	1	1	1	1	0	0	0	0	0	1	0	2	1	1
PF08_0065	2	2	2	2	2	2	2	2	2	2	2	2	2	2	2	2	1	1	1	1	1	1	3	1	0	0	0	0	3	0	0	0	0	0	0	0	0	0	0	0	1	1	1	1	1	1	2	2
PF11_0513	2	2	2	2	2	2	2	2	2	2	2	2	2	1	1	1	1	1	1	1	0	0	3	0	0	0	0	0	3	0	0	0	0	0	0	0	1	1	1	1	1	2	2	2	2	1	2	2
PFL0115w	3	2	3	2	2	2	2	2	1	2	3	1	1	3	1	3	0	3	3	0	0	3	3	0	0	3	1	3	3	1	3	3	3	0	0	0	3	3	0	0	0	0	3	0	1	2	3	3
PF08_0121	2	2	2	2	2	2	2	2	2	2	2	2	2	1	1	1	1	1	1	1	1	1	3	1	3	1	1	0	3	0	0	0	0	0	0	0	0	0	0	0	0	0	1	1	1	1	1	1
PF13_0262	1	0	1	2	1	2	2	2	2	2	2	2	2	2	2	2	2	2	2	2	2	2	3	1	1	1	1	1	3	1	1	1	1	0	0	0	0	0	0	1	0	0	0	0	1	1	0	1
PFI1280c	2	2	2	2	2	2	2	2	2	2	1	2	2	1	1	1	1	1	0	0	0	0	3	0	0	0	0	0	3	0	0	1	0	0	0	0	0	0	0	0	0	0	1	1	2	2	2	2
PF14_0331	0	0	0	0	0	0	0	0	0	0	0	0	0	0	0	0	0	3	1	2	1	1	3	2	2	2	2	2	3	2	2	2	2	2	2	1	1	2	2	1	1	1	1	0	1	0	1	0
PF14_0346	2	1	1	1	0	0	1	1	1	0	0	0	0	0	0	0	0	0	0	0	0	0	3	0	0	0	1	1	3	1	1	1	2	2	2	2	2	2	2	2	2	2	2	2	2	1	1	1
MAL7P1.13	1	1	1	1	1	1	0	1	0	0	0	0	0	0	0	0	0	0	0	0	0	0	3	0	0	1	1	1	3	2	2	2	2	2	2	2	2	2	2	2	2	2	2	2	1	1	1	1
PF14_0492	1	1	1	1	0	1	1	0	0	0	0	0	0	3	0	0	0	0	0	0	0	0	3	1	1	1	1	1	3	2	2	2	2	2	2	2	2	2	3	2	2	2	1	1	1	1	1	1
PFB0630c	1	2	2	1	2	2	1	2	1	2	1	2	2	1	3	2	2	1	2	1	2	2	3	1	1	1	1	1	3	0	0	0	0	0	0	0	0	0	0	0	0	0	1	1	1	2	2	1
PF14_0096	0	0	0	3	0	0	0	0	0	1	1	1	1	1	2	2	2	2	2	2	2	2	3	2	2	2	1	2	3	1	1	1	1	1	1	1	1	1	1	1	1	0	0	0	0	0	0	0
PF11_0217	1	1	1	1	1	0	0	0	0	0	0	0	0	0	0	0	0	0	0	1	1	1	3	1	1	1	2	2	3	2	2	2	2	2	2	2	2	2	2	2	2	1	1	1	2	1	1	1
PFC0125w	0	1	0	0	0	0	0	0	0	0	0	0	0	1	1	1	1	1	2	2	2	2	3	2	2	2	2	2	3	2	2	2	2	2	1	1	1	1	3	1	1	1	1	1	1	1	1	1
PF08_0012	0	2	2	2	2	2	2	2	1	2	1	2	1	0	0	0	0	0	0	0	0	1	3	0	1	1	1	1	3	1	1	2	1	2	2	2	2	2	1	1	1	1	0	1	1	0	0	1
PFI1180w	2	2	2	2	1	1	1	1	2	1	1	1	0	0	0	0	0	0	0	0	0	0	3	0	0	0	0	0	3	0	0	1	1	1	1	1	1	1	2	2	2	2	2	2	2	1	2	2
PF10_0334	0	0	1	3	1	0	0	0	0	3	0	0	0	1	1	1	0	1	1	2	2	2	3	2	2	2	2	2	3	2	2	2	2	2	1	2	2	1	1	1	1	1	1	1	1	1	1	0
PFB0665w	2	2	1	1	1	1	1	1	1	0	1	0	0	0	0	0	0	0	0	0	0	0	3	0	0	0	0	0	3	0	0	0	1	1	1	1	1	2	2	2	2	2	2	2	2	2	2	1
PF08_0045	1	1	0	0	0	0	0	0	0	0	0	0	0	0	0	0	0	1	1	1	1	2	3	2	2	2	2	2	3	2	2	2	2	2	2	2	2	2	2	1	1	1	1	1	1	1	1	1
PF10_0325	1	1	1	2	1	1	1	2	2	2	2	2	2	2	2	2	2	2	2	2	2	2	3	2	1	1	1	1	3	1	1	0	0	0	0	0	0	0	0	0	0	0	0	0	1	1	1	1
PF10_0219	2	2	2	2	2	2	2	2	2	2	2	2	2	1	1	2	2	1	1	1	1	1	3	1	0	0	0	0	3	0	0	0	0	0	0	0	0	0	0	0	1	1	1	1	1	1	1	1
PFD0810w	0	1	1	1	1	1	1	2	2	2	1	2	2	1	1	1	1	1	1	1	2	1	3	2	2	2	2	2	3	1	2	2	2	1	1	1	1	0	0	0	0	0	0	0	0	0	0	0
PF11_0114	1	1	1	1	1	0	0	0	0	0	3	0	0	0	0	0	0	0	0	0	0	0	3	0	0	1	1	1	3	1	1	2	2	2	2	2	2	2	2	2	2	2	1	1	1	1	1	1
PFI0225w	0	1	1	2	1	2	1	2	0	2	1	1	2	1	1	1	2	0	1	1	1	1	3	0	1	2	1	2	3	0	1	1	0	0	1	1	1	0	0	0	1	2	1	1	0	0	1	1
PF14_0724	2	2	2	2	2	2	2	2	1	2	1	2	2	2	1	2	1	1	1	1	1	1	3	0	1	1	0	0	3	0	0	0	0	0	0	0	0	0	0	1	1	1	1	2	1	0	1	1
PFL1480w	2	2	2	2	2	2	2	2	2	2	1	2	2	1	1	1	0	0	0	0	0	0	3	0	0	0	0	0	3	0	1	1	1	1	1	1	1	0	1	1	1	1	1	1	2	2	2	2
PF14_0326	1	2	2	1	2	2	1	2	1	2	2	2	2	2	2	2	2	2	2	1	1	1	3	1	1	1	0	1	3	0	0	0	0	0	0	0	0	0	0	0	0	1	1	1	1	1	1	1
PF14_0028	0	1	1	1	1	2	2	2	2	2	2	2	2	2	2	2	2	3	2	2	2	1	3	2	1	1	1	1	3	1	1	0	0	0	0	0	0	0	0	0	0	0	1	0	1	1	1	1
PFB0145c	2	2	2	1	1	1	1	3	1	1	0	1	1	0	0	0	0	0	0	0	0	0	3	0	0	0	0	1	3	1	1	1	1	1	1	2	2	1	2	2	2	2	2	2	2	2	2	2
PF14_0288	1	1	1	1	0	0	0	0	0	0	0	0	0	0	0	0	0	0	0	1	1	1	3	1	1	1	1	2	3	2	2	2	2	2	2	2	2	2	2	2	2	2	1	3	1	1	1	1
PF08_0056	2	2	2	2	1	2	2	1	2	2	1	1	1	1	1	1	1	0	0	0	0	0	3	0	0	0	0	0	3	0	0	0	0	0	1	1	1	1	2	1	2	2	2	2	2	2	2	2
PF11_0362	1	1	1	2	2	2	2	2	2	3	1	1	1	1	1	1	0	0	0	0	0	0	3	0	0	0	0	0	3	0	0	1	1	2	2	2	2	2	2	2	2	2	1	1	1	1	1	1
PF11_0077	0	0	3	0	0	0	0	0	0	0	1	1	1	3	1	1	2	2	2	2	2	2	3	2	2	2	2	2	3	2	2	1	0	0	0	0	0	0	0	0	0	1	0	0	0	0	0	3
PFC0955w	0	0	0	0	0	0	0	0	0	1	0	0	1	1	1	1	2	2	1	2	1	1	3	2	2	2	2	2	3	2	2	2	2	2	2	2	2	2	2	1	1	1	1	0	1	1	0	0
PFA0590w	0	0	0	0	0	0	0	0	0	0	1	1	1	2	2	2	2	2	2	2	2	2	3	2	2	2	2	2	3	2	2	2	1	1	1	1	1	1	1	1	1	0	3	0	0	1	0	0
PFC0840w	1	1	1	1	0	0	0	0	0	0	0	0	0	0	0	0	0	1	1	3	1	1	3	1	1	1	2	2	3	2	2	2	2	2	2	3	2	2	2	2	2	2	1	1	1	1	1	1
PFL1125w	2	2	2	2	2	2	2	1	2	2	1	2	2	1	1	1	1	1	0	0	0	0	3	0	0	0	0	0	3	0	0	0	0	0	1	1	1	1	2	2	2	2	2	1	2	1	2	2
PFD0565c	0	1	1	1	0	1	2	1	1	1	3	1	1	2	2	1	1	1	2	2	2	2	3	2	2	2	2	1	3	1	1	1	0	0	0	0	0	1	0	0	0	0	1	1	0	1	1	1
MAL13P1.184	0	0	0	3	0	0	0	0	1	1	1	1	2	3	2	3	2	2	2	2	2	2	3	1	2	2	2	1	3	1	1	1	1	3	0	0	0	0	0	0	0	0	0	0	1	0	0	0
PF07_0100	0	0	1	0	0	1	0	0	0	0	1	0	1	1	1	3	2	2	2	2	2	2	3	2	2	2	2	2	3	1	1	1	1	1	1	0	3	0	0	0	1	0	3	0	0	1	0	0
MAL7P1.159	0	0	1	3	0	0	0	0	3	0	1	0	0	3	2	0	1	1	2	3	2	2	3	2	2	2	3	2	3	2	2	3	3	1	1	1	1	1	3	1	0	1	1	0	1	0	1	3
MAL6P1.147	2	1	1	1	1	1	1	1	1	1	1	0	0	0	0	0	0	0	0	0	0	0	3	0	0	0	0	1	3	1	1	2	2	2	2	2	2	2	2	2	2	2	2	2	2	1	2	1
MAL6P1.49	0	0	0	0	0	0	3	0	0	0	0	0	0	0	3	1	2	1	2	3	2	2	3	2	2	2	2	2	3	2	3	1	1	1	1	0	1	0	1	1	1	1	2	1	1	2	2	1
PFC0755c	1	3	1	1	0	1	0	3	0	0	0	3	0	0	0	0	0	0	0	0	0	1	3	1	1	1	2	2	3	2	2	2	2	2	2	2	2	2	2	2	2	2	2	1	2	1	1	1
PF08_0011	0	0	0	0	0	0	0	0	0	0	0	1	1	1	1	1	2	2	2	2	2	2	3	2	2	2	2	2	3	2	1	1	1	1	1	1	1	1	1	1	1	1	1	0	0	0	0	0
PF14_0337	1	1	1	1	1	1	0	1	0	0	0	0	0	3	0	0	0	0	0	0	0	0	3	0	0	0	0	0	3	1	1	1	1	1	2	2	2	2	2	2	2	2	2	2	1	2	2	1
PF08_0126	1	1	1	1	0	0	0	0	0	0	0	0	0	0	0	0	0	0	0	1	1	0	3	1	2	2	2	2	3	2	2	2	2	2	2	2	2	2	2	1	1	1	1	1	1	1	1	1
PFD1070w	1	1	2	2	2	2	2	2	2	2	2	2	2	2	1	2	2	1	1	1	2	1	3	1	1	1	1	1	3	0	0	0	0	0	3	0	0	0	0	0	0	0	0	0	1	1	1	1
MAL6P1.136	0	0	1	1	0	1	1	1	2	2	0	1	2	2	2	2	2	0	2	2	2	2	3	2	2	2	2	2	3	2	2	2	2	1	2	1	1	1	0	0	0	0	0	0	0	0	0	0
MAL7P1.164	0	0	1	2	1	1	0	2	2	2	2	1	1	2	1	1	1	1	2	1	1	1	3	0	1	1	1	0	3	1	0	1	1	1	1	0	0	1	1	0	3	0	1	0	0	0	0	0
PF10_0276	1	1	1	1	0	0	0	0	0	0	0	0	0	0	0	0	0	0	0	0	1	1	3	1	1	1	2	2	3	2	2	2	2	2	2	2	2	2	1	1	1	1	1	1	1	1	1	1
PF10_0203	1	0	0	1	0	0	0	0	2	1	0	1	1	0	0	0	0	0	0	0	1	0	3	1	1	1	1	2	3	1	2	2	2	2	2	2	2	2	2	2	2	1	0	1	0	1	1	1
PFL1550w	2	3	3	3	0	3	0	0	0	0	0	0	0	3	0	0	0	3	3	0	0	1	3	0	1	1	3	1	3	1	1	0	2	2	3	2	3	2	2	2	2	2	3	2	0	3	1	1
MAL13P1.13	1	1	1	2	2	2	2	2	2	2	1	0	1	0	0	0	1	1	1	2	1	1	3	2	2	2	2	2	3	2	1	1	0	3	0	0	0	0	0	0	0	0	1	0	1	1	1	2
PF13_0272	1	0	0	0	0	0	0	0	1	0	0	0	0	0	0	0	0	0	0	1	1	1	3	1	1	2	2	2	3	2	2	2	2	2	2	2	2	2	2	1	1	1	1	1	1	0	1	1
PF10_0053	2	3	2	2	2	2	2	2	3	2	2	1	2	2	1	1	1	1	1	1	1	1	3	1	1	0	1	1	3	1	1	1	0	0	0	0	0	0	0	0	0	0	1	1	1	1	2	1
PFL2000w	1	1	2	1	1	1	1	2	2	2	2	2	2	2	1	2	2	2	2	2	1	2	3	1	1	1	1	1	3	0	0	1	0	0	0	0	0	0	0	0	0	0	1	0	1	1	1	1
PF10_0099	1	2	2	2	2	1	2	2	2	2	2	2	2	2	2	2	2	2	1	1	1	1	3	1	1	1	1	1	3	0	0	0	0	0	0	0	0	0	0	0	0	0	1	1	1	2	1	1
PFC0900w	0	0	0	1	1	1	1	1	2	2	2	2	2	2	2	2	2	2	2	2	2	2	3	2	1	1	2	1	3	1	1	1	1	0	0	3	0	0	0	0	0	0	0	0	0	1	0	0
PF14_0224	2	2	1	1	1	1	1	1	1	1	0	1	0	0	0	0	0	0	0	0	0	0	3	0	0	0	0	0	3	1	1	1	1	2	2	2	2	2	2	2	2	2	2	2	2	1	2	1
PF08_0087	0	0	1	2	1	1	1	2	2	2	1	2	2	2	1	2	2	1	2	2	2	1	3	2	2	2	1	2	3	1	1	1	2	1	1	0	0	0	0	0	0	0	0	0	0	0	1	1
MAL8P1.40	1	1	1	1	1	1	1	2	2	2	2	2	2	2	1	2	2	2	2	2	2	1	3	1	1	1	0	1	3	0	0	0	0	0	0	0	0	0	0	0	0	0	0	0	1	1	1	1
PF14_0456	1	1	2	2	2	2	2	2	2	2	2	2	2	2	2	2	2	2	1	2	2	2	3	1	1	1	1	0	3	0	0	0	0	0	0	0	0	0	0	0	0	0	0	1	1	1	1	1
PF11_0218	1	2	2	1	2	2	1	2	0	2	0	1	1	0	0	0	0	0	0	0	0	1	3	0	1	1	0	2	3	1	1	1	1	1	2	2	2	2	1	1	1	1	1	2	1	1	1	1
PF14_0400	1	2	3	1	1	0	0	0	0	0	3	0	0	3	3	0	0	3	3	1	1	2	3	2	2	2	3	2	3	2	2	3	0	1	3	1	0	0	0	1	0	1	3	1	1	3	1	0
PF10_0362	0	0	1	0	0	0	0	0	0	0	0	0	0	0	1	0	1	3	1	1	1	2	3	2	2	2	2	2	3	2	2	2	1	1	2	2	1	3	1	1	1	2	1	3	1	1	1	1
PF13_0273	1	2	2	2	2	2	2	2	1	2	2	2	2	2	2	2	2	2	2	2	1	2	3	1	1	1	1	1	3	1	1	1	0	0	0	0	0	0	0	0	0	0	0	0	1	1	0	3
PFC0170c	1	0	0	0	0	0	0	0	0	0	0	0	0	1	1	1	1	1	2	2	2	2	3	2	2	2	2	2	3	1	1	2	2	1	2	2	2	2	2	1	1	1	1	1	0	0	0	0
MAL7P1.92	1	2	1	2	1	1	1	1	1	1	3	1	1	3	3	0	0	3	3	0	0	0	3	3	0	0	3	0	3	3	0	0	0	1	1	2	2	1	1	1	2	2	2	1	2	3	1	0
PFD0830w	1	0	1	0	0	0	0	0	0	0	0	0	0	0	1	1	1	1	1	2	2	2	3	1	2	2	2	2	3	2	1	2	2	2	2	2	2	2	3	1	1	1	1	1	1	0	0	0
PFC0271c	0	0	1	1	1	1	1	2	1	2	2	2	2	2	2	2	2	2	2	2	2	2	3	1	2	2	3	1	3	1	1	1	1	1	1	1	1	0	0	0	0	0	0	0	0	0	0	0
PF11_0053	2	2	2	2	2	2	2	2	2	2	1	2	2	2	1	2	2	1	1	0	1	1	3	0	1	1	0	0	3	0	0	1	0	1	1	1	1	1	0	0	0	0	1	1	1	0	0	1
MAL7P1.100	1	1	1	0	1	3	3	1	0	1	1	0	0	3	1	0	3	0	3	0	1	0	3	0	1	3	1	1	3	1	1	3	3	0	0	1	1	1	0	0	2	0	2	2	2	2	2	1
PF11_0197	0	0	0	0	0	0	0	0	0	0	0	0	1	1	1	1	1	1	2	2	2	2	3	2	2	2	2	2	3	2	2	2	2	2	2	1	1	1	1	1	1	1	0	0	0	1	0	1
PF13_0170	1	1	1	1	2	2	2	2	2	2	2	2	2	2	2	2	2	1	2	2	2	1	3	1	1	1	1	1	3	0	0	1	1	0	0	0	0	0	0	0	0	0	0	0	0	1	1	1
PF13_0177	2	2	2	2	2	2	2	2	2	2	2	2	2	2	1	1	1	1	1	1	1	1	3	1	1	0	0	0	3	0	0	0	0	0	0	0	0	0	0	0	0	1	1	1	1	1	1	2
PFA0290w	1	1	0	0	0	0	3	0	0	0	0	0	0	0	0	0	0	0	1	1	1	1	3	2	2	2	2	2	3	2	2	2	2	2	2	2	2	2	2	2	2	2	1	1	1	1	1	1
PF10_0016	0	0	0	0	0	0	0	0	0	0	0	1	1	1	1	2	2	2	2	2	2	2	3	2	2	2	2	2	3	2	2	1	2	1	1	1	1	1	1	1	1	1	0	0	0	0	0	0
PF14_0443	1	1	1	1	1	1	0	0	0	0	0	0	0	0	0	0	0	0	0	0	1	1	3	1	1	1	1	1	3	1	2	2	2	2	2	2	2	2	2	2	2	2	2	2	1	1	2	1
PF11_0395	1	1	1	1	1	1	1	1	0	0	0	0	0	0	0	0	0	0	0	0	0	0	3	0	1	1	1	1	3	2	2	2	2	2	2	2	2	2	2	2	2	2	1	1	2	1	1	1
PF11_0416	0	0	0	3	1	1	0	2	2	2	1	3	2	2	1	2	2	1	3	1	1	1	3	2	1	1	3	1	3	1	1	0	1	0	3	0	0	3	2	0	2	1	1	0	3	3	1	0
MAL6P1.125	1	2	1	2	2	2	2	2	2	2	0	2	2	1	1	1	1	0	0	0	0	0	3	1	1	1	1	1	3	1	1	1	1	1	1	1	1	0	0	0	0	0	0	1	1	1	1	1
PF14_0172	2	2	1	1	1	1	1	1	1	1	0	0	0	0	1	0	0	0	0	0	0	0	3	0	0	0	0	0	3	1	1	1	3	1	2	2	2	2	2	2	2	2	2	2	2	2	2	1
PF14_0429	1	2	2	2	2	2	1	2	1	2	1	2	2	1	1	2	2	1	1	1	1	1	3	1	1	1	0	1	3	0	0	0	0	0	0	0	0	0	0	1	1	0	1	1	1	1	1	2
PF13_0308	1	0	0	1	0	0	0	0	0	0	0	0	0	0	0	0	1	1	1	1	1	1	3	2	1	1	2	2	3	2	2	2	2	2	2	2	2	2	3	2	1	1	1	1	1	1	1	1
PFE1400c	2	1	2	2	2	2	1	1	2	2	0	2	2	1	1	1	1	1	0	0	1	1	3	0	0	0	0	0	3	0	0	0	0	0	0	1	0	1	2	1	2	2	1	1	1	1	2	2
PFE1255w	1	1	1	1	0	0	0	0	0	0	0	0	0	0	0	0	0	0	0	1	0	1	3	1	1	1	1	2	3	2	2	2	1	2	2	2	2	2	1	2	2	2	2	2	2	2	1	2
PFE0925c	1	0	2	2	2	2	2	2	2	2	1	2	2	2	2	1	1	2	1	1	1	1	3	1	1	1	1	1	3	1	1	1	1	1	1	0	0	0	0	0	0	0	0	0	0	1	1	1
PF14_0193	2	2	2	2	3	1	2	2	2	2	2	2	0	2	2	2	1	1	1	1	0	1	3	0	1	1	0	0	3	0	0	0	0	0	0	0	0	0	1	0	1	0	1	1	1	2	1	1
PF10_0261	1	1	2	2	2	1	1	2	2	1	2	1	2	3	1	1	1	3	3	3	0	1	3	0	0	0	3	0	3	1	3	0	0	1	0	1	1	1	1	1	0	1	1	1	2	3	2	0
MAL7P1.68	2	2	2	2	2	2	2	2	1	2	1	2	2	1	1	1	1	0	1	0	1	1	3	1	1	1	1	1	3	0	1	0	0	0	0	0	0	0	0	0	0	0	1	1	2	2	2	2
PF11_0273	1	1	1	2	1	2	1	2	2	2	2	2	1	0	0	1	1	0	1	1	2	1	3	1	1	2	0	1	3	0	1	0	2	1	2	1	1	1	1	0	0	0	0	0	0	2	1	2
PF14_0323	0	0	1	1	0	0	0	0	0	0	0	0	1	0	0	0	0	0	0	1	1	0	3	1	1	1	2	2	3	2	2	2	2	2	2	2	2	2	2	2	2	1	1	1	1	1	1	1
PFB0150c	2	2	1	1	1	1	1	1	1	0	3	0	0	0	0	0	0	0	0	0	0	0	3	0	0	0	0	0	3	0	0	1	1	1	1	2	2	2	2	2	2	2	2	2	2	2	2	2
PFE0175c	2	2	1	1	1	1	1	1	1	1	1	0	0	0	0	0	0	0	0	0	0	0	3	0	0	0	0	0	3	0	0	1	1	1	2	2	2	2	2	2	2	2	2	2	2	1	1	1
PFL0975w	1	3	0	0	1	1	0	0	0	0	0	3	0	0	0	0	0	0	3	3	0	1	3	1	1	2	2	3	3	2	2	3	2	2	2	2	2	2	2	2	2	2	0	1	3	1	0	1
PF14_0264	3	2	2	2	2	2	2	2	2	2	2	1	1	1	1	0	0	0	0	0	0	0	3	0	0	0	0	0	3	0	0	1	1	1	1	1	1	1	0	1	1	1	3	1	2	1	1	2
PFA0310c	1	0	1	2	1	1	1	1	2	2	0	1	2	1	0	2	1	1	0	0	1	1	3	0	0	0	1	2	3	1	2	2	2	2	2	1	2	1	1	1	0	0	0	0	1	1	1	1
PF13_0233	2	2	1	2	1	1	1	1	1	1	1	1	1	0	0	0	0	0	0	0	0	0	3	0	0	0	0	0	3	0	0	1	1	1	1	2	2	2	2	2	2	2	2	2	2	2	2	2
PFC0865w	1	1	2	1	2	2	2	2	2	2	2	2	2	2	2	2	2	1	1	1	1	1	3	2	3	1	1	2	3	1	1	1	1	0	0	0	0	0	0	0	0	0	3	0	0	0	0	0
PF14_0672	3	0	0	0	0	0	0	0	0	0	1	0	0	1	1	0	0	3	2	1	1	1	3	2	1	1	2	2	3	2	2	1	2	1	2	2	2	3	3	0	2	1	1	0	1	1	1	3
MAL6P1.83	0	0	0	0	0	1	0	0	1	1	1	3	2	2	2	2	2	2	1	2	2	2	3	2	2	2	2	2	3	2	2	2	1	1	1	1	0	1	0	0	0	0	0	0	0	1	0	1
MAL13P1.303	1	1	1	0	0	0	0	0	0	0	0	0	0	0	0	0	1	1	1	1	2	2	3	2	2	2	2	2	3	2	2	2	2	2	2	2	2	2	2	1	1	1	1	1	1	1	1	1
MAL13P1.202	1	1	1	0	0	3	0	0	0	0	0	0	0	0	1	0	1	0	0	1	1	1	3	1	1	2	2	2	3	2	2	2	2	2	2	2	2	2	1	2	1	1	1	1	1	1	1	1
PF14_0201	2	2	2	2	2	2	1	2	2	2	1	2	2	2	1	2	2	1	1	1	2	1	3	0	1	0	0	1	3	0	0	0	0	0	0	0	0	0	0	1	1	2	2	2	2	1	2	1
PFE1355c	0	1	0	0	0	0	0	1	0	1	0	1	1	1	1	2	2	1	1	1	2	2	3	0	2	2	0	1	3	1	1	1	2	1	2	2	2	2	2	2	2	1	0	1	0	0	0	0
PF14_0431	1	1	2	1	2	2	1	2	1	2	1	2	2	2	1	2	2	1	1	1	1	1	3	1	1	0	0	0	3	0	0	0	0	0	0	0	0	0	1	1	1	1	1	2	1	1	2	1
PF13_0318	1	1	2	2	2	2	2	2	2	2	2	2	2	1	1	1	1	1	0	1	1	0	3	0	0	0	0	1	3	1	1	1	1	1	1	0	1	0	0	0	0	0	0	0	1	1	1	1
PF14_0493	1	0	0	0	0	0	0	0	0	0	0	0	1	1	1	1	1	1	2	1	2	1	3	2	2	2	2	2	3	2	2	2	2	2	2	2	2	2	1	1	1	1	1	0	1	0	0	0
PF10_0328	1	1	2	2	2	2	2	2	2	2	2	2	2	2	1	1	2	1	1	2	1	1	3	2	1	1	1	1	3	1	1	0	1	0	0	0	0	0	0	0	3	0	0	0	1	1	1	1
PF11_0260	1	1	1	1	2	2	2	2	2	2	2	2	2	2	1	2	2	1	1	2	2	2	3	1	1	1	1	1	3	1	0	0	1	0	0	0	0	0	0	0	0	0	0	0	0	1	1	1
MAL7P1.120	1	2	2	2	2	2	2	2	2	2	2	2	2	2	1	2	2	1	1	1	1	1	3	1	1	1	1	0	3	0	0	0	0	0	0	0	0	0	0	0	0	0	1	1	1	2	2	1
PFL1745c	0	1	1	2	2	2	2	2	2	2	2	2	2	2	2	2	2	1	1	1	2	1	3	1	1	1	1	1	3	1	1	1	1	0	0	0	0	0	0	3	0	0	0	0	0	0	0	1
PF14_0574	2	2	2	2	2	2	2	1	2	1	1	1	1	1	1	1	1	1	1	0	1	0	3	0	0	0	0	0	3	0	0	0	0	0	0	1	1	1	2	1	2	2	2	2	2	2	2	2
PF14_0477	2	2	2	2	2	2	2	2	2	2	2	2	2	1	1	1	1	0	1	0	1	0	3	0	0	0	0	0	3	0	0	0	0	0	0	0	0	1	1	1	1	1	1	1	1	1	1	2
PFC0515c	0	1	1	0	0	0	0	0	0	0	0	0	0	3	0	0	0	1	3	0	0	1	3	1	1	1	1	2	3	2	2	2	2	2	2	2	2	2	0	2	2	1	2	1	3	3	1	1
PFI0200c	0	0	1	0	1	1	1	1	0	2	1	1	2	1	1	1	1	1	1	3	2	2	3	2	2	2	2	2	3	2	2	1	2	1	1	2	2	1	0	0	0	0	0	0	0	0	0	0
PF11_0078	0	0	0	0	0	1	0	1	1	2	2	1	2	2	2	1	2	2	2	2	2	1	3	1	1	1	2	2	3	1	1	1	0	1	1	0	0	0	0	0	1	0	3	0	0	0	0	1
PFL1310c	0	0	0	0	0	0	0	0	1	1	1	1	1	1	2	2	2	3	2	2	2	2	3	2	2	2	2	2	3	2	1	2	1	1	1	0	1	1	0	3	0	0	0	0	1	1	0	1
PF10_0267	1	1	2	3	1	2	2	1	2	2	2	3	2	2	2	1	1	2	2	3	2	3	3	2	1	1	2	1	3	1	1	0	0	0	0	0	0	0	0	0	0	0	1	1	1	1	1	1
PFC1055w	0	0	1	0	1	2	1	1	1	1	2	1	2	2	2	2	2	2	2	2	2	2	3	2	2	2	2	2	3	1	1	1	3	0	1	0	0	0	0	0	0	0	1	0	0	0	0	0
PFI0255c	2	2	2	2	2	2	2	2	2	2	2	2	1	2	1	2	1	1	2	1	1	1	3	0	1	1	0	0	3	0	0	0	0	0	0	0	0	0	0	1	1	1	1	1	1	1	1	1
MAL8P1.101	1	1	1	0	0	0	0	0	0	0	0	0	0	0	1	0	1	3	1	1	1	1	3	2	2	2	2	2	3	2	2	2	2	2	2	2	2	2	1	1	1	1	1	1	1	1	1	3
PF07_0042	0	0	0	0	0	0	0	0	0	0	0	0	0	0	1	1	1	3	1	1	1	2	3	2	2	2	2	2	3	2	2	2	2	2	2	2	2	2	1	1	1	1	1	1	1	1	0	1
PFL2250c	0	0	3	0	0	3	0	0	0	0	3	0	0	0	3	0	0	3	3	1	1	1	3	2	2	3	3	3	3	2	2	3	1	3	2	2	2	1	3	1	3	0	3	0	0	3	1	0
PFE0040c	0	0	0	0	0	0	0	0	0	1	1	1	2	2	2	2	2	2	2	2	2	2	3	2	2	2	2	2	3	2	1	1	1	1	1	1	1	1	0	1	0	1	0	0	0	0	0	0
PFI1170c	1	1	1	0	0	0	0	0	0	0	0	0	0	0	0	0	0	1	1	1	1	1	3	2	2	2	2	2	3	2	2	2	2	2	2	2	1	1	1	1	1	2	1	1	1	1	1	1
PF10_0043	1	1	1	1	2	2	2	2	2	2	2	2	2	2	2	2	2	2	1	1	1	1	3	1	1	1	1	1	3	0	0	0	1	0	0	0	0	0	0	0	0	1	0	0	0	0	1	1
PFB0840w	1	1	0	1	0	0	0	0	0	0	0	0	0	0	0	0	1	1	1	1	2	2	3	2	2	2	2	2	3	2	2	2	2	2	2	2	2	1	1	1	1	1	1	1	1	1	1	1
PF13_0150	1	1	2	2	2	2	2	2	2	2	2	2	2	2	2	2	2	2	2	1	1	1	3	1	1	1	3	1	3	0	0	3	0	0	0	0	3	0	0	0	0	0	1	0	1	1	1	1
PF10_0058	3	1	3	0	0	1	3	0	0	0	3	0	0	3	1	0	3	3	3	0	3	1	3	1	3	2	3	1	3	2	3	0	1	0	1	1	1	1	2	1	2	2	3	3	2	3	2	3
PF07_0004	2	2	2	2	2	2	2	2	1	1	1	1	1	1	1	1	1	1	0	0	0	0	3	0	0	0	0	0	3	0	0	0	0	1	1	1	1	1	1	2	3	2	2	2	2	2	2	2
MAL6P1.70	1	0	2	2	1	2	2	2	2	2	1	1	2	1	1	1	1	1	0	0	0	0	3	0	1	1	1	2	3	1	1	2	1	2	1	2	2	1	0	0	0	0	0	0	1	1	0	1
PF10_0262	2	2	1	1	1	1	1	1	1	1	1	1	1	0	0	0	0	0	0	0	0	0	3	0	0	0	0	0	3	0	0	1	1	1	1	1	1	2	2	2	2	2	2	2	2	2	2	2
PFB0815w	2	2	1	2	1	1	1	1	1	1	1	1	0	0	0	0	0	0	0	0	0	0	3	0	0	0	0	1	3	1	1	1	2	2	2	2	2	2	2	2	2	2	2	2	2	2	2	2
PF07_0115	0	0	0	1	1	1	1	1	1	1	2	2	1	2	2	2	2	2	2	1	2	1	3	2	1	1	2	2	3	1	2	2	1	1	1	1	1	1	0	0	0	0	0	0	0	0	0	0
PF08_0099	1	1	1	1	1	2	1	2	2	2	2	2	1	2	3	2	2	2	1	2	2	2	3	1	2	1	1	1	3	0	0	3	1	1	3	0	3	0	0	3	3	0	0	0	3	0	0	0
PFD0455w	2	2	1	2	2	2	1	2	2	2	1	2	2	1	1	1	2	1	1	1	1	1	3	1	0	0	0	0	3	0	0	0	0	0	0	0	0	0	0	0	1	1	1	1	1	2	2	2
PF11_0094	2	2	1	1	1	1	1	1	1	1	0	0	1	0	0	0	0	1	0	0	0	0	3	0	0	0	0	0	3	0	1	1	1	1	2	2	2	2	2	2	2	2	2	2	1	1	1	1
MAL7P1.7	2	2	2	2	2	2	1	2	1	1	1	1	1	1	1	1	1	1	0	0	0	0	3	0	0	0	0	0	3	0	0	0	0	0	1	1	1	1	3	2	2	2	2	2	2	2	2	2
PFE0715w	0	0	1	0	0	2	0	1	0	1	1	1	2	2	1	2	2	1	1	2	2	2	3	2	2	2	2	2	3	2	1	1	0	0	0	0	0	0	0	0	0	1	1	0	1	2	1	1
PF13_0257	2	2	2	2	2	2	2	2	2	2	2	2	2	2	2	2	1	2	1	1	1	1	3	1	1	1	1	1	3	1	0	0	0	0	0	0	0	0	0	0	0	0	0	0	1	1	1	1
PF11_0478	1	1	3	3	1	1	0	3	0	0	1	0	0	0	1	3	0	1	3	0	3	0	3	3	0	3	3	0	3	3	1	1	2	1	2	2	2	2	3	2	3	2	2	3	3	3	3	0
PFL2010c	1	2	2	2	2	2	2	2	2	2	2	2	2	2	2	2	2	1	3	1	1	1	3	3	1	1	0	0	3	3	0	0	0	0	0	0	0	0	0	0	0	1	1	1	1	1	2	2
PF11_0424	1	1	1	0	1	1	0	0	0	0	0	0	1	0	0	0	0	0	0	0	0	1	3	1	1	2	2	2	3	2	2	2	2	2	2	2	2	2	0	2	1	1	1	1	1	1	1	1
PFC0150w	1	1	1	1	1	1	1	0	0	0	0	0	0	0	0	0	0	0	0	0	0	1	3	0	1	1	1	1	3	1	1	2	2	2	2	2	2	2	2	2	2	2	2	2	1	1	1	1
PF14_0446	0	0	0	0	0	0	0	0	0	0	0	0	0	0	1	1	1	2	2	2	2	2	3	2	2	2	2	2	3	2	2	2	1	1	1	1	1	1	1	1	1	0	1	0	1	1	1	1
MAL13P1.63	1	2	2	2	2	1	1	2	1	2	1	2	1	1	2	2	1	2	1	1	0	1	3	0	0	0	0	0	3	0	0	0	0	0	1	2	1	1	2	2	2	2	1	1	1	0	0	1
PF14_0586	2	2	1	1	1	1	1	1	1	1	1	1	0	0	0	0	0	0	0	0	0	0	3	0	0	0	0	0	3	1	1	1	1	2	2	2	2	2	2	2	2	2	2	2	2	1	1	1
PF14_0713	2	2	2	1	2	2	2	2	2	2	2	2	2	2	1	2	2	1	1	1	1	2	3	1	2	1	0	0	3	0	0	0	0	0	1	0	0	0	0	0	1	1	1	1	1	0	0	0
PF11_0227	1	1	1	1	0	1	1	0	0	0	0	0	0	0	0	0	0	0	0	0	0	0	3	1	1	1	2	2	3	2	2	2	2	2	2	2	2	2	1	1	1	1	1	1	1	1	1	1
PFL0145c	2	2	2	2	1	2	1	2	1	1	0	1	1	0	0	0	0	0	0	0	0	0	3	0	0	1	0	0	3	1	0	1	1	1	1	1	1	1	1	1	1	2	2	2	2	2	2	2
PF14_0142	1	1	0	1	0	0	0	0	0	0	0	0	0	0	0	0	0	0	0	1	1	1	3	1	1	1	1	1	3	2	2	2	2	2	2	2	2	2	2	2	2	2	1	1	1	1	1	1
PFC0810c	2	2	2	2	2	2	2	2	2	2	2	2	2	2	1	1	1	0	0	0	0	0	3	0	0	0	0	0	3	1	1	1	1	1	1	1	1	1	0	0	0	0	1	1	1	1	1	1
PFB0670c	2	2	1	1	1	1	1	1	1	0	0	0	0	0	0	0	0	0	0	0	0	0	3	0	0	0	0	0	3	0	0	1	1	1	1	1	1	2	2	2	2	2	2	2	2	2	2	1
PFA0520c	1	1	0	1	0	0	0	0	0	0	0	0	0	0	0	1	1	1	1	2	2	2	3	2	2	2	2	2	3	2	2	1	1	1	1	0	1	1	1	1	1	1	2	2	1	2	1	1
PF14_0124	1	1	2	2	2	2	2	2	2	2	2	2	2	2	2	2	2	2	2	1	1	1	3	1	1	1	0	0	3	0	0	0	0	0	0	0	0	0	0	0	0	0	1	1	1	1	1	1
PF14_0423	2	2	2	2	2	2	2	2	2	2	2	2	2	1	1	1	1	0	0	0	0	0	3	0	0	0	0	0	3	0	1	0	0	0	0	0	0	0	0	0	1	1	1	1	2	2	2	2
PF10_0177	2	2	2	2	2	3	1	2	1	2	1	1	1	0	0	0	0	0	0	0	1	0	3	0	0	0	0	0	3	0	0	0	0	1	1	1	1	1	2	2	0	2	2	2	2	2	2	2
MAL8P1.109	2	2	1	1	1	1	1	1	1	1	0	0	0	0	0	0	0	0	0	0	0	0	3	0	0	0	0	1	3	1	1	1	1	2	2	2	2	2	2	2	2	2	2	2	2	2	2	2
MAL13P1.118	1	1	1	1	1	1	1	1	0	0	0	0	0	0	0	0	0	0	0	0	0	0	3	0	1	1	1	1	3	1	1	2	2	2	2	2	2	2	2	2	2	2	2	1	1	1	1	1
PF14_0437	2	2	2	2	2	2	1	2	2	2	1	2	2	1	1	2	2	1	1	1	1	1	3	1	1	1	0	1	3	0	0	0	0	0	0	0	0	0	0	0	1	1	1	1	1	2	1	2
PFB0090c	1	1	1	1	2	2	2	2	2	2	2	2	2	2	2	1	1	1	1	1	1	1	3	0	0	0	0	0	3	0	0	0	0	0	0	0	0	0	1	0	0	1	1	1	1	1	1	1
MAL13P1.102	2	2	1	1	1	0	1	1	0	0	0	0	0	0	0	0	0	0	1	1	0	0	3	0	0	1	1	1	3	0	1	1	1	1	2	2	2	2	2	2	2	2	2	2	1	1	2	2
PFD0540c	0	0	3	1	1	0	1	2	0	2	2	2	2	3	0	2	2	3	2	1	2	1	3	2	2	1	3	2	3	3	1	0	0	0	0	0	3	0	0	1	2	1	1	1	3	3	2	0
MAL13P1.26	1	1	1	1	1	2	2	2	2	2	2	2	2	2	2	2	2	2	2	2	1	2	3	1	2	1	1	1	3	1	0	1	0	0	0	0	0	0	0	0	0	0	0	0	1	1	1	1
PFC0831w	2	2	3	1	1	3	3	3	3	3	1	3	0	3	1	3	3	1	3	0	3	3	3	3	3	3	3	0	3	3	3	0	0	0	0	0	0	0	1	1	0	2	2	2	3	3	2	3
MAL6P1.157	2	2	2	2	2	2	2	2	1	1	1	1	1	1	0	1	1	0	1	0	0	0	3	0	0	0	0	0	3	0	0	0	0	0	1	1	1	1	1	1	2	2	2	2	2	2	2	2
PFC0815c	1	1	3	3	3	0	3	3	0	1	2	3	0	3	1	3	3	1	3	0	1	0	3	3	3	3	0	3	3	3	0	3	3	0	0	1	1	1	1	3	2	0	2	2	3	3	2	1
PF14_0681	1	1	1	1	1	1	1	0	1	0	0	0	0	0	0	0	0	0	0	0	1	0	3	1	1	1	1	1	3	1	2	2	2	2	2	2	2	2	2	2	2	2	2	1	1	1	1	1
PFE0450w	1	1	1	0	0	0	0	0	0	0	0	0	0	0	1	0	0	1	1	1	1	1	3	2	2	2	2	2	3	2	2	2	2	2	2	2	2	2	1	1	1	1	1	1	1	1	1	1
PF14_0090	1	1	1	1	1	1	0	0	0	0	0	0	0	0	0	0	0	0	0	0	0	0	3	1	1	1	1	1	3	1	2	2	2	2	2	2	2	2	2	2	2	2	2	1	1	1	1	1
PFB0125c	0	0	1	3	0	0	0	0	0	0	1	1	2	2	2	2	2	2	2	3	1	2	3	1	3	2	2	1	3	1	1	1	1	1	1	1	1	1	3	1	1	1	1	1	1	0	0	0
MAL8P1.127	1	1	2	2	1	1	1	2	1	2	2	2	2	2	2	2	2	2	2	2	1	2	3	1	1	1	1	1	3	1	1	0	0	0	0	0	0	0	0	0	0	0	0	0	0	1	1	1
PF13_0018	2	2	2	1	2	2	2	2	1	2	1	1	2	1	1	1	1	1	0	1	0	0	3	1	0	0	0	0	3	0	0	0	0	0	0	0	0	0	0	3	1	2	2	2	2	2	2	2
PFD1175w	1	1	1	2	2	2	2	2	2	2	2	2	2	2	2	2	2	1	1	1	1	1	3	0	0	0	0	0	3	0	0	0	0	0	0	0	0	0	0	0	1	1	1	1	1	2	2	2
PFB0710c	1	1	2	2	2	2	2	2	1	2	2	2	2	3	1	2	2	1	1	2	2	2	3	1	1	1	1	1	3	1	1	0	0	0	0	0	0	0	0	0	0	0	1	1	0	1	1	1
PF10_0197	1	1	2	2	2	2	2	2	2	2	2	2	2	2	2	2	2	2	1	2	1	1	3	1	1	1	1	0	3	0	0	0	0	0	0	0	0	0	0	0	0	0	1	0	1	1	1	1
PF14_0218	3	0	1	2	1	2	2	2	2	2	2	2	2	2	1	2	2	1	1	2	2	1	3	1	1	3	1	1	3	1	1	1	1	0	0	0	0	0	0	0	0	0	0	0	0	0	0	1
PF11_0047	0	1	2	2	2	2	2	2	2	2	2	2	1	3	1	2	2	1	2	1	2	2	3	0	2	1	1	0	3	0	0	0	0	0	0	0	0	0	0	3	0	0	1	1	0	0	0	0
PF14_0476	2	2	2	2	2	1	1	1	2	1	1	1	1	1	1	1	1	1	1	0	1	0	3	0	0	0	0	0	3	0	0	0	0	0	0	1	1	1	2	2	2	2	2	2	2	1	1	2
PFC0305w	3	1	3	0	2	2	1	1	3	0	0	0	3	3	0	3	3	0	3	0	3	0	3	3	3	3	3	0	3	3	0	3	3	1	1	0	1	1	3	2	0	2	3	2	3	3	3	3
PF08_0032	1	3	1	1	1	1	1	2	2	2	2	2	1	2	2	2	2	1	1	1	1	0	3	0	3	0	0	1	3	1	0	1	2	1	1	1	1	0	0	0	0	0	0	0	0	0	0	0
PF14_0166	0	0	0	0	0	0	0	0	0	0	0	1	1	3	1	2	2	2	2	3	2	2	3	2	2	2	2	2	3	2	2	2	1	1	1	1	1	1	1	0	0	0	0	0	0	0	1	0
PFL2220w	1	1	2	2	2	2	2	2	2	2	1	1	1	1	1	1	0	0	0	0	0	0	3	0	0	0	0	0	3	0	0	1	1	1	1	2	2	2	3	2	1	2	1	1	1	1	1	1
MAL7P1.19	1	2	2	2	2	2	2	2	2	2	2	2	2	1	1	1	1	1	0	0	0	0	3	1	0	1	0	2	3	0	0	1	0	0	0	1	2	2	1	1	1	0	0	0	1	0	0	1
MAL6P1.134	0	0	0	0	0	0	0	0	0	0	0	1	1	1	2	2	2	2	2	2	2	2	3	2	2	2	2	2	3	2	2	2	1	1	1	1	1	1	1	1	0	1	1	0	0	1	0	0
PFB0180w	0	0	0	0	0	0	0	0	0	0	3	0	0	0	1	1	1	3	2	2	2	2	3	2	2	2	2	2	3	2	2	1	1	1	1	3	1	1	1	1	2	1	1	0	1	3	0	0
MAL6P1.119	1	1	2	2	2	2	2	2	2	2	2	2	2	2	2	2	2	2	1	2	1	1	3	1	1	1	1	0	3	0	0	0	0	0	0	0	0	0	3	0	0	1	1	1	1	1	1	1
PF07_0024	2	2	2	2	2	2	2	2	1	2	1	1	1	1	0	0	0	0	0	0	0	0	3	0	0	0	0	0	3	0	1	1	0	1	1	1	2	2	1	2	2	2	3	2	2	2	2	2
PF08_0044	2	2	2	2	2	2	2	2	2	2	1	2	1	1	1	1	1	1	0	0	0	1	3	0	0	0	0	0	3	0	0	0	0	0	0	1	0	1	0	1	1	1	2	2	2	1	2	2
MAL13P1.264	2	2	2	2	2	2	2	2	2	2	2	1	2	1	1	1	1	1	1	1	1	1	3	0	0	0	0	0	3	0	0	0	0	0	0	0	1	1	1	1	1	1	2	1	2	2	2	2
PF10_0407	3	2	3	1	1	2	0	1	1	1	1	1	1	3	1	0	1	3	0	0	1	2	3	2	0	0	0	3	3	0	0	0	0	0	0	0	0	0	3	0	3	3	2	1	2	2	2	3
PFE0205w	2	1	1	1	0	0	0	0	0	0	3	0	0	0	1	0	1	1	1	1	1	1	3	1	1	1	0	1	3	1	1	1	1	1	1	1	2	1	2	2	2	2	2	2	2	1	1	1
PFE0255w	2	2	1	0	0	1	0	0	0	0	0	0	0	1	1	1	1	1	1	1	1	2	3	1	2	1	1	0	3	1	0	1	1	2	2	1	1	1	2	2	2	2	2	2	2	0	1	0
PFD0855c	1	1	2	3	1	0	0	1	3	1	1	0	1	3	2	0	1	0	3	0	0	0	3	1	0	1	2	1	3	2	2	3	3	0	2	3	2	2	3	2	2	0	2	3	3	1	1	0
PF14_0392	2	2	1	1	1	1	1	0	1	0	0	0	0	0	0	3	1	1	0	1	0	0	3	0	0	0	1	1	3	1	1	3	2	2	3	0	2	2	2	1	2	2	2	2	2	2	2	1
PF10_0051	0	1	0	1	1	2	0	2	2	2	1	2	2	1	2	2	1	1	2	2	1	1	3	1	2	1	1	1	3	1	1	2	2	1	1	1	1	0	0	0	0	0	0	1	0	0	0	1
PFL2440w	0	1	0	1	1	1	1	1	1	1	1	1	2	1	1	2	2	1	2	2	1	2	3	2	2	2	2	2	3	2	2	1	1	1	1	1	1	0	0	0	0	0	0	1	0	0	0	1
PF14_0324	1	1	1	2	1	1	1	2	1	2	2	2	2	2	2	2	2	2	2	2	2	2	3	2	2	2	1	1	3	1	1	0	0	0	0	0	0	0	0	0	0	0	0	0	0	1	1	1
PFL1120c	1	0	1	0	0	0	0	0	0	0	0	0	0	0	1	1	1	1	2	2	2	2	3	2	2	2	2	2	3	2	2	2	2	2	2	1	1	1	1	2	1	0	1	0	1	0	0	1
PFC1015c	1	1	2	2	1	2	1	1	2	2	2	1	1	1	1	1	2	2	2	2	1	1	3	1	1	1	2	1	3	1	2	1	0	0	1	0	0	0	0	0	0	1	0	0	0	3	1	1
PFI0175w	2	2	2	1	1	1	1	1	1	1	0	1	1	0	0	0	0	0	0	0	0	0	3	0	0	0	0	0	3	0	0	1	1	1	1	2	2	2	2	2	2	2	2	2	2	2	2	2
PFL0275w	2	2	1	2	2	2	1	1	1	1	1	1	1	1	0	0	0	0	0	0	0	0	3	0	0	0	0	0	3	0	0	1	1	1	1	1	1	1	1	2	2	2	2	2	2	2	2	2
MAL13P1.279	3	1	3	0	0	3	0	0	0	0	2	0	0	0	1	3	0	1	3	1	3	2	3	1	3	2	3	2	3	2	3	2	2	2	1	1	1	1	3	1	0	1	1	1	1	1	1	0
PF10_0310	0	0	0	0	0	1	0	1	0	2	1	1	2	1	1	2	2	2	2	2	2	2	3	2	2	2	1	2	3	2	1	1	0	1	1	1	1	0	0	0	0	1	1	0	1	0	0	0
PFC0275w	1	3	0	1	0	1	0	0	0	0	0	0	0	0	0	0	0	0	3	3	1	1	3	1	1	1	3	2	3	2	2	2	2	2	2	2	2	2	2	2	1	2	1	1	1	1	1	1
PF11_0097	1	0	3	1	0	0	0	0	0	0	0	0	0	1	0	0	0	1	3	0	1	1	3	1	1	1	2	2	3	2	3	2	2	2	2	2	2	1	2	1	2	0	0	0	3	3	1	0
PF13_0044	1	1	2	2	1	2	2	2	2	2	2	2	2	2	2	2	2	2	2	2	2	1	3	1	1	1	1	1	3	0	0	1	0	0	0	0	0	0	0	0	0	0	1	1	1	1	1	1
PF14_0136	1	2	2	2	2	2	2	2	2	2	2	2	2	3	1	2	1	3	2	1	1	1	3	0	0	0	0	0	3	0	0	0	0	0	0	0	0	0	1	1	1	1	2	2	1	0	1	3
MAL6P1.286	2	2	1	1	1	1	1	1	1	1	1	0	0	0	0	0	0	0	0	0	0	0	3	0	0	0	0	0	3	0	0	1	1	1	2	2	2	2	2	2	2	2	2	2	2	2	2	2
PF13_0102	2	2	2	2	2	1	1	1	2	1	1	1	1	1	1	1	1	1	1	1	0	0	3	0	0	0	0	0	3	0	0	1	0	1	1	1	1	0	1	1	2	2	2	2	2	1	1	2
PF08_0130	1	1	2	2	2	2	2	2	2	2	2	2	2	2	2	2	2	3	1	1	2	1	3	1	1	0	0	0	3	0	0	0	0	0	0	0	0	0	0	1	1	1	1	1	1	1	1	1
PF11_0249	1	1	1	0	0	0	0	0	0	0	0	0	0	0	0	0	1	1	1	1	1	1	3	1	2	2	2	2	3	2	2	2	2	2	2	2	2	2	1	2	1	1	1	1	1	1	0	0
MAL13P1.346	1	1	1	0	0	0	0	0	0	0	0	0	0	0	0	0	0	1	1	1	1	1	3	2	2	2	2	2	3	2	2	2	2	2	2	2	2	2	1	1	1	1	1	1	1	1	1	1
PFB0230c	0	0	3	0	0	0	0	3	0	0	1	0	0	1	1	0	0	1	3	3	1	2	3	2	2	3	1	2	3	2	2	1	1	1	0	0	1	1	3	1	0	0	3	1	0	1	1	3
PF14_0295	1	1	1	0	0	0	0	0	0	0	0	3	0	0	0	0	0	0	3	1	1	0	3	3	2	2	3	2	3	2	2	2	2	2	2	2	3	2	1	1	1	1	1	1	1	1	1	1
PF11_0131	1	1	1	2	2	2	0	2	2	2	1	1	1	0	0	1	0	0	0	1	0	0	3	0	1	1	3	2	3	2	3	1	1	0	1	1	1	1	3	0	1	1	2	1	1	0	0	3
PF13_0037	0	0	1	1	3	1	1	2	2	2	2	1	2	2	2	2	2	2	2	2	2	2	3	2	2	1	1	1	3	1	1	1	0	0	0	0	0	0	0	0	0	0	0	0	0	1	0	1
MAL13P1.132	0	1	2	3	2	2	1	2	0	2	1	2	2	1	1	2	2	1	1	1	1	2	3	1	2	2	1	2	3	1	1	1	1	0	0	1	0	0	0	0	0	0	0	1	0	0	0	0
MAL6P1.285	2	2	1	2	1	0	1	0	0	0	0	0	0	0	0	0	0	1	1	1	1	1	3	1	1	1	1	2	3	1	2	1	1	2	2	2	2	2	2	2	2	2	2	2	1	1	1	1
PFL2280w	1	1	1	1	1	0	0	0	0	0	0	0	0	0	0	0	0	0	0	1	1	1	3	1	1	1	1	1	3	1	1	2	2	2	2	2	2	2	2	2	2	2	2	2	2	1	2	1
PFE0070w	2	2	2	2	2	2	2	2	2	2	2	2	2	1	1	1	1	1	0	0	0	0	3	0	0	0	0	0	3	0	0	0	0	0	0	0	1	1	1	1	1	1	2	2	2	2	2	2
PFI1600w	2	2	2	2	2	2	1	2	1	2	1	2	2	1	1	1	1	1	0	0	0	0	3	0	0	0	3	0	3	0	0	0	0	0	0	0	0	0	1	0	1	2	2	2	2	1	2	2
PFI1245c	1	0	0	0	0	0	0	0	0	0	0	0	0	1	1	1	1	2	2	2	2	2	3	2	2	2	2	3	3	2	2	2	2	1	1	1	1	1	1	1	1	0	1	1	0	0	0	3
PFE0830c	0	0	1	0	0	0	0	0	0	0	0	0	1	1	1	1	2	1	2	3	2	2	3	2	2	2	2	2	3	2	2	1	1	1	3	1	1	1	1	1	1	1	1	1	1	1	1	1
MAL13P1.216	1	1	2	2	2	2	1	2	1	1	1	1	1	0	0	0	0	0	1	1	2	1	3	2	2	2	2	2	3	2	2	2	2	2	1	1	1	1	0	0	0	0	0	0	1	1	1	1
PFC0165w	0	0	0	0	0	0	0	0	0	1	1	1	1	3	2	2	2	2	2	2	2	2	3	2	2	2	2	1	3	1	1	0	0	0	0	1	1	1	0	1	0	1	1	1	0	1	1	0
PF13_0121	0	0	0	0	0	0	0	0	0	0	0	0	0	1	1	1	1	1	2	2	2	2	3	2	2	2	2	2	3	2	2	2	2	2	1	1	1	1	1	0	1	1	1	1	1	1	1	0
PFE0455w	1	1	3	1	1	2	0	1	0	0	0	0	3	3	1	0	0	1	3	0	0	3	3	3	0	1	1	1	3	2	1	0	0	0	1	0	1	1	2	2	0	2	2	3	2	2	2	2
PFL1800w	2	1	2	2	2	2	1	2	2	2	1	1	2	1	2	2	1	1	1	1	1	1	3	0	0	0	0	0	3	0	0	0	0	0	0	0	0	1	1	2	2	2	2	1	2	1	1	1
MAL6P1.193	1	2	2	2	2	2	2	2	2	2	2	2	2	2	1	2	1	1	1	1	1	1	3	1	1	1	1	1	3	0	1	0	0	0	0	0	0	0	0	0	0	0	1	1	1	1	1	1
PF14_0266	0	0	0	0	0	1	0	1	1	1	1	2	2	2	2	2	2	2	2	2	2	2	3	2	2	2	2	2	3	1	1	1	1	1	1	1	1	1	0	0	0	0	0	0	0	0	0	0
PFD0255w	1	1	1	1	1	1	1	1	0	0	0	0	0	0	0	0	0	0	0	0	0	1	3	0	0	1	1	1	3	1	1	1	2	2	2	2	2	2	2	2	2	2	2	2	2	1	2	1
PF10_0190	0	1	0	0	1	0	0	1	0	1	0	0	1	1	0	0	0	1	0	0	0	1	3	1	1	0	2	2	3	2	2	2	2	2	2	2	2	2	1	2	2	2	1	1	1	1	0	1
PFL1005c	1	1	0	1	0	0	0	0	0	0	0	0	0	0	0	0	0	0	0	1	1	1	3	2	1	2	2	2	3	2	2	2	2	2	2	2	2	2	1	1	1	1	0	1	1	1	1	1
PFD0585c	0	1	1	0	0	0	0	0	0	0	0	0	0	1	3	0	1	1	3	1	1	1	3	2	2	2	2	2	3	2	0	2	2	2	2	2	2	2	1	1	1	1	1	1	1	1	1	1
PF14_0758	0	1	1	1	2	2	2	2	1	2	2	2	2	2	2	2	2	2	1	1	1	1	3	1	1	1	0	1	3	0	0	0	0	0	0	0	0	0	0	0	0	0	0	0	0	1	1	1
PF14_0751	2	2	2	3	2	1	2	2	1	1	1	1	1	1	0	0	0	0	3	0	0	0	3	3	3	0	0	0	3	1	0	0	0	1	0	1	1	1	3	2	2	3	3	3	3	3	2	2
PFA0535c	2	1	1	1	1	1	1	1	1	1	0	0	0	0	0	0	0	0	0	0	0	0	3	1	0	0	1	1	3	1	1	1	1	1	1	1	1	1	1	2	2	2	2	2	2	2	3	2
PFE0935c	1	1	2	2	2	2	2	2	2	2	3	2	2	3	1	1	1	1	1	3	1	1	3	0	0	0	1	0	3	0	0	3	0	0	0	0	0	0	0	0	1	1	1	0	1	2	2	1
PFI1100w	0	1	1	0	0	3	0	0	0	0	3	0	0	3	3	1	1	3	3	3	2	2	3	2	2	2	3	2	3	2	1	1	1	0	1	0	1	1	3	2	1	0	2	0	3	3	3	3
MAL13P1.75	0	0	0	0	0	0	0	0	0	0	0	0	1	1	1	1	2	2	2	2	2	2	3	2	2	2	2	2	3	2	2	2	1	2	1	1	1	1	0	1	0	1	1	1	1	1	0	1
PFA0220w	1	1	2	3	3	2	2	0	0	3	1	0	2	1	1	0	1	1	0	0	0	1	3	0	0	0	0	0	3	3	3	0	0	0	0	0	0	0	1	1	1	2	2	2	2	2	2	2
MAL6P1.175	1	1	1	0	0	0	0	0	0	0	0	0	0	0	0	0	1	1	1	1	1	2	3	2	2	2	2	2	3	2	2	2	2	2	2	2	2	2	1	1	1	1	1	1	1	1	1	1
PF14_0421	2	2	1	2	1	1	1	1	1	1	0	0	0	0	0	0	0	0	0	0	1	0	3	0	0	0	0	0	3	1	1	3	3	2	2	2	2	2	2	2	2	2	2	2	2	0	1	1
PF14_0706	1	1	1	2	2	2	3	2	1	2	2	2	2	2	1	1	0	1	0	0	0	0	3	0	0	0	0	0	3	0	0	0	0	3	3	1	1	1	1	1	3	0	2	2	2	2	1	2
PF13_0353	1	1	3	1	0	3	0	0	3	0	0	0	0	0	0	3	0	0	0	3	0	3	3	3	1	1	1	2	3	2	2	2	3	2	2	2	2	2	2	3	2	1	1	1	1	2	1	1
PF13_0198	2	2	1	1	1	1	1	1	1	1	1	1	1	0	0	0	0	0	0	0	0	0	3	0	0	0	0	0	3	0	0	1	1	1	2	2	2	2	2	2	2	2	2	2	2	2	2	2
PF10_0028	2	2	2	2	2	2	1	2	2	2	1	1	2	1	1	1	2	1	0	1	1	1	3	1	1	1	1	1	3	0	1	0	0	0	0	0	0	0	0	0	1	0	1	1	1	2	2	2
PF11_0429	1	1	1	1	1	1	1	0	1	0	0	0	0	0	0	0	0	0	0	0	0	0	3	0	0	1	1	1	3	1	2	2	2	2	2	2	2	2	2	2	2	1	1	1	1	1	1	1
MAL8P1.23	2	2	2	2	2	2	2	2	2	2	2	2	1	2	1	1	1	2	1	1	1	0	3	0	1	0	0	1	3	0	0	1	0	1	0	0	0	1	0	0	0	0	1	0	1	1	1	1
PFL2520w	2	1	0	1	0	1	1	1	2	1	1	1	1	1	1	1	1	0	3	1	0	0	3	0	0	3	0	3	3	0	0	3	3	1	0	3	2	1	2	3	2	2	2	2	1	0	1	0
PF14_0506	1	1	1	1	1	1	0	1	1	1	0	1	1	0	0	0	0	0	0	0	0	0	3	0	1	1	1	2	3	2	2	2	2	2	2	2	2	2	2	2	2	1	1	1	1	1	1	1
PF10_0331	1	1	1	1	2	2	1	2	1	2	1	2	1	1	0	1	1	0	0	0	1	2	3	0	1	1	0	1	3	0	1	1	2	1	2	2	2	1	1	1	1	1	1	1	0	0	0	0
PFE1085w	1	1	2	2	1	2	2	2	2	2	2	2	2	2	1	2	1	2	1	1	2	1	3	1	1	1	1	1	3	1	0	0	0	0	3	0	0	0	0	0	0	0	0	0	1	1	1	1
PF10_0299	0	1	1	2	2	2	2	2	1	2	2	2	2	1	1	2	2	1	1	1	2	2	3	1	1	1	1	3	3	1	1	0	0	0	0	0	0	0	0	0	0	0	0	0	1	1	1	1
PF10_0309	1	1	2	1	1	1	1	1	1	1	1	0	0	0	0	0	0	0	0	0	1	1	3	0	1	1	2	2	3	1	2	2	2	2	2	2	2	2	2	2	1	2	1	0	1	0	0	2
PF10_0214	0	0	1	1	1	1	1	2	1	2	2	2	2	2	2	2	2	2	2	2	2	2	3	2	2	2	1	2	3	1	1	1	0	0	0	0	0	0	0	0	0	0	0	0	0	0	0	1
PF11_0296	1	1	1	2	2	2	2	2	2	2	2	2	2	2	2	2	2	2	2	2	2	1	3	1	1	1	1	1	3	0	1	0	0	0	0	0	0	0	0	0	0	0	3	0	1	1	1	1
MAL7P1.125	2	1	1	1	1	1	1	1	1	0	0	0	0	0	0	0	0	0	0	0	0	0	3	0	0	0	0	1	3	1	1	2	2	2	2	2	2	2	2	2	2	2	2	2	2	2	2	1
MAL8P1.47	2	2	3	2	2	2	0	2	2	2	2	1	1	3	1	0	0	3	1	3	0	1	3	0	0	1	0	0	3	0	2	0	1	1	1	0	0	1	2	1	0	0	1	1	3	1	1	2
PFB0860c	2	1	2	2	2	2	2	2	2	2	2	2	2	2	2	2	2	2	1	1	2	1	3	1	1	1	1	1	3	0	0	0	0	0	0	0	0	0	0	0	0	3	1	1	1	1	2	2
PF10_0235	0	0	0	0	0	0	0	0	0	0	0	0	0	1	1	1	1	2	2	3	2	2	3	2	2	2	2	2	3	2	2	2	1	1	1	1	1	1	0	1	0	1	1	0	1	1	1	1
PFC0805w	1	1	2	2	2	2	2	2	2	2	2	2	2	2	2	2	2	2	1	1	1	1	3	1	1	0	1	1	3	0	1	1	0	0	0	0	0	0	0	0	0	0	0	0	1	0	1	1
PFC0990c	0	0	1	0	1	0	0	0	0	0	0	0	0	0	1	0	0	1	0	0	0	0	3	0	0	0	1	2	3	1	2	1	2	2	2	2	2	2	3	2	2	1	2	2	2	3	1	3
PF14_0047	1	0	1	1	0	0	1	0	0	0	0	0	0	0	0	0	0	1	1	1	1	1	3	2	1	1	2	2	3	2	2	2	1	1	1	1	1	0	1	1	1	1	2	2	2	2	2	2
PF11_0086	2	2	2	1	2	1	1	2	0	2	1	1	2	1	1	1	2	1	1	1	0	1	3	0	1	1	0	1	3	0	0	0	0	0	0	0	1	1	0	1	1	1	2	2	2	2	2	2
PFL1210w	0	0	0	3	0	0	0	0	3	0	1	1	1	2	1	2	2	3	2	2	2	2	3	3	2	2	2	1	3	1	1	1	1	1	1	0	0	1	0	1	0	1	1	0	0	0	3	0
PF10_0015	2	2	2	2	2	2	2	2	2	1	1	1	1	1	1	1	0	1	0	0	0	0	3	0	0	0	0	0	3	0	0	0	0	0	0	0	0	0	1	1	1	2	2	2	2	2	2	2
PF14_0749	2	2	2	2	1	2	2	1	3	1	1	0	0	3	3	0	0	0	0	3	0	0	3	0	3	0	0	0	3	0	0	0	0	0	0	0	0	1	3	0	1	2	3	2	2	2	2	1
PF14_0563	2	2	2	2	2	2	2	2	2	2	2	2	2	2	1	1	1	1	1	1	0	0	3	1	1	0	1	0	3	0	0	1	0	0	0	0	0	0	0	0	0	0	1	1	1	2	1	1
MAL8P1.65	2	2	2	2	2	2	2	2	1	2	1	2	2	1	0	0	1	0	0	0	1	1	3	1	1	2	1	2	3	1	1	1	1	1	1	0	0	0	0	0	0	0	1	1	1	1	1	1
PFB0595w	0	0	1	1	1	1	1	2	2	2	2	2	2	2	2	2	2	2	2	2	2	2	3	2	1	1	1	1	3	1	1	0	1	0	0	0	0	0	0	0	0	0	0	0	0	0	0	1
PFE0805w	0	0	3	1	1	1	3	2	2	2	1	2	1	1	3	2	2	3	3	1	2	3	3	2	3	3	1	0	3	3	1	3	0	3	0	0	0	0	1	1	0	1	1	3	1	2	2	0
PF13_0149	1	1	1	1	0	0	0	0	0	0	0	0	0	0	1	0	0	0	1	1	1	1	3	1	2	2	3	1	3	1	1	2	2	2	2	2	2	2	0	1	0	0	1	1	1	1	1	1
PFA0345w	3	1	1	1	1	1	0	0	0	0	0	0	0	0	0	0	0	0	0	1	1	1	3	1	2	2	3	2	3	2	2	2	2	2	2	2	2	2	2	2	2	2	2	0	0	0	0	1
MAL13P1.226	0	0	0	0	0	0	0	0	0	0	0	0	0	0	0	1	1	1	0	1	1	1	3	2	2	2	2	2	3	2	2	2	2	2	2	2	2	2	1	3	1	1	1	1	1	1	1	1
PFI1580c	1	1	1	1	1	1	0	1	0	0	0	0	0	0	0	0	0	0	0	0	0	0	3	0	1	1	1	1	3	2	2	2	2	2	2	2	2	2	2	2	2	2	1	1	1	1	1	1
PFB0525w	0	0	1	0	1	1	1	2	1	2	1	2	2	2	1	2	2	2	2	2	2	2	3	2	2	2	2	2	3	1	1	1	1	0	0	0	0	0	0	0	0	0	0	0	0	0	1	1
PFB0687c	1	0	0	0	0	0	0	0	1	1	0	0	1	1	1	1	0	1	1	1	1	1	3	0	0	0	1	0	3	1	1	2	2	2	2	2	2	2	2	2	2	2	1	1	1	0	1	1
PFE0465c	2	2	1	2	2	2	2	2	1	2	2	2	2	2	2	2	2	2	1	1	1	1	3	1	0	0	0	0	3	0	0	0	0	0	0	0	0	0	1	1	1	1	1	1	1	2	2	2
PF14_0194	1	2	2	2	2	2	2	2	2	2	2	2	2	2	1	2	1	1	1	1	1	1	3	1	0	0	1	1	3	0	0	0	0	0	0	0	0	0	0	0	0	0	0	0	1	1	1	1
PF14_0637	1	1	2	2	1	2	2	2	2	2	2	2	2	2	3	2	2	2	2	2	2	1	3	1	1	1	1	1	3	0	0	0	0	0	0	0	0	1	0	0	0	0	0	0	1	1	1	1
PFB0360c	1	1	1	1	1	1	1	0	3	0	1	0	0	0	0	0	0	0	0	0	0	0	3	0	1	1	1	1	3	1	1	2	2	2	2	2	2	2	2	2	2	2	1	1	1	1	1	1
PF08_0020	0	0	1	1	0	0	1	1	1	1	2	1	1	1	1	1	1	2	2	2	1	1	3	1	1	1	2	2	3	2	2	2	2	2	1	2	2	2	0	0	0	0	0	0	0	0	0	1
PFC0740c	2	2	2	2	1	1	1	1	1	1	1	1	1	1	1	1	1	0	0	1	0	0	3	0	0	0	0	0	3	0	0	0	0	1	1	1	1	1	1	2	2	2	2	2	2	2	2	2
PF11_0371	0	0	1	1	1	1	1	1	0	1	0	1	1	0	0	0	1	0	0	0	0	0	3	0	1	2	1	2	3	2	2	2	1	2	2	2	2	1	1	1	1	1	1	1	1	2	1	2
PFC0465c	0	1	1	1	2	2	1	2	0	2	1	2	2	2	0	2	2	1	1	1	1	2	3	1	2	2	1	3	3	1	1	0	0	0	0	0	0	0	0	0	0	0	0	1	0	1	0	1
PFI1420w	1	0	0	1	1	1	1	1	2	2	2	2	2	2	2	2	2	2	2	2	2	2	3	2	1	1	1	1	3	0	0	0	0	0	0	0	0	0	1	0	1	1	1	0	1	0	0	1
PF14_0428	1	1	2	2	1	2	2	2	2	2	2	2	2	2	2	2	2	2	2	1	2	1	3	1	1	1	1	1	3	1	0	0	0	0	0	0	0	0	0	0	0	0	0	0	1	1	1	1
PFB0140w	0	1	3	0	0	0	0	0	0	0	0	0	0	0	3	0	0	1	0	1	0	0	3	1	1	1	2	1	3	2	2	2	2	2	2	2	2	1	3	1	1	1	3	1	1	1	1	3
PFI0910w	0	0	0	0	0	0	0	0	0	0	1	0	0	1	1	1	0	2	2	2	3	2	3	2	2	3	2	2	3	2	2	2	2	1	1	1	1	1	0	0	1	1	1	0	1	0	0	0
PF11_0279	0	1	0	1	1	1	3	2	1	2	3	2	2	0	2	2	2	3	1	3	1	1	3	1	0	0	0	0	3	0	0	2	0	0	0	0	0	3	0	1	3	0	0	0	1	3	1	1
PFL0565w	2	2	1	2	2	2	2	2	2	2	2	2	2	2	2	2	1	1	1	1	1	1	3	1	1	1	1	1	3	1	1	0	1	0	0	0	0	0	0	0	0	0	0	0	1	1	1	1
PFL1525c	0	0	0	1	1	1	2	1	2	2	2	2	2	2	2	2	1	2	1	1	1	0	3	1	2	2	0	2	3	2	2	2	1	1	1	0	0	1	0	1	0	0	0	0	0	0	0	0
PF13_0346	2	2	1	1	1	1	1	2	2	2	1	2	1	1	1	1	1	0	1	0	1	1	3	0	0	0	0	0	3	0	0	1	1	1	1	2	1	2	2	2	2	2	1	1	1	0	0	0
PFI1485c	1	2	1	2	1	1	1	1	1	1	1	1	1	0	0	0	0	0	0	0	0	0	3	0	0	0	0	0	3	0	1	1	1	1	2	2	2	2	2	2	2	2	2	2	2	2	2	2
PF11_0207	1	2	2	1	2	2	1	2	0	2	1	2	2	1	0	2	2	1	1	1	1	2	3	1	1	2	1	1	3	1	0	0	0	0	0	0	0	0	0	0	1	1	1	1	1	2	1	1
PFD0110w	2	2	1	2	2	1	1	1	1	1	1	1	1	0	0	0	0	0	0	0	0	0	3	0	0	0	0	0	3	0	0	1	1	1	1	2	2	2	2	2	2	2	2	2	2	2	2	2
MAL13P1.14	1	2	2	2	2	2	2	2	1	2	2	2	2	2	2	2	2	2	1	1	1	1	3	1	1	1	0	1	3	0	0	0	0	0	0	0	0	0	0	0	1	1	1	1	1	1	1	2
MAL7P1.147	0	1	2	1	2	2	0	2	0	2	1	1	2	1	0	1	2	1	1	1	1	2	3	2	2	2	1	2	3	2	1	1	0	0	1	1	1	0	0	0	0	0	0	0	0	0	1	1
PF14_0137	0	0	1	2	1	2	2	2	2	2	2	1	2	2	1	2	1	1	1	1	1	1	3	0	1	1	1	1	3	1	1	1	2	2	1	1	1	0	0	0	0	0	0	0	0	0	0	0
MAL13P1.126	1	1	1	1	1	1	0	0	0	1	0	0	0	0	0	0	0	0	0	0	1	1	3	1	1	1	1	2	3	2	2	3	2	2	2	2	2	2	2	2	2	2	1	1	1	1	1	1
PFI1685w	2	2	1	1	1	1	1	1	1	0	0	0	0	0	0	0	0	0	0	0	0	0	3	0	0	0	1	1	3	1	1	1	2	2	2	2	2	2	2	2	2	2	2	2	2	1	2	1
PF13_0240	0	0	1	1	1	1	1	2	2	2	2	2	2	2	2	2	2	2	2	2	2	2	3	2	2	2	2	1	3	1	1	1	0	0	0	0	0	0	0	0	0	0	0	0	0	1	0	1
PF14_0496	1	2	2	2	2	2	2	2	2	2	2	2	1	2	1	1	1	1	1	1	1	1	3	0	1	0	0	0	3	0	0	0	0	0	0	0	3	0	0	0	0	0	0	1	1	1	1	1
PF10_0068	2	2	2	2	2	2	2	2	2	2	2	2	2	1	1	2	1	1	1	1	1	3	3	1	1	1	1	0	3	0	0	0	0	0	0	0	0	0	0	3	3	1	1	1	1	1	1	1
PFE1170w	1	1	1	1	1	1	0	1	1	1	0	2	1	1	1	1	1	1	1	0	1	1	3	0	1	0	0	0	3	0	0	0	1	1	1	2	1	1	2	2	2	2	2	2	1	1	0	0
PFL1930w	0	0	0	0	0	0	0	0	0	0	0	0	0	0	0	1	1	1	1	1	1	2	3	2	2	2	2	2	3	2	2	2	2	2	2	2	2	2	2	2	1	1	1	1	1	1	0	1
PFL1205c	0	0	3	3	3	0	0	3	3	3	0	3	3	3	2	3	2	3	2	3	2	2	3	2	3	3	3	3	3	1	3	3	0	0	3	0	0	0	0	0	0	3	0	0	0	0	0	3
PF11_0244	2	2	1	2	2	2	1	2	1	2	1	2	2	1	1	1	1	0	0	0	0	0	3	0	0	0	0	1	3	0	1	1	2	1	2	2	2	2	1	2	2	1	0	0	0	0	0	1
PF11_0167	2	1	1	1	1	1	1	1	1	1	1	1	1	0	0	0	0	1	0	0	0	0	3	0	0	0	0	0	3	0	1	1	1	1	1	2	2	2	2	2	2	2	2	2	2	2	2	2
PF14_0173	0	2	1	1	1	1	1	1	1	1	0	1	1	0	1	0	0	0	0	0	0	0	3	0	0	0	0	0	3	1	1	1	1	2	2	2	2	2	2	2	2	2	2	2	2	1	2	1
PF14_0223	0	0	0	0	1	1	1	2	1	2	2	2	2	2	1	2	0	2	1	2	2	2	3	2	2	2	1	2	3	1	1	0	1	0	3	3	0	0	0	0	3	0	0	0	0	1	1	1
PF14_0045	2	2	2	2	2	0	2	2	2	2	2	2	2	1	1	1	1	1	1	1	1	0	3	0	0	0	0	0	3	0	0	0	0	0	0	0	1	1	1	1	1	2	2	2	2	2	2	2
PFD0765w	2	2	2	2	1	1	1	1	1	0	0	0	0	0	3	0	0	0	0	0	0	0	3	0	0	0	0	0	3	0	0	1	1	1	1	2	1	1	2	2	2	2	2	2	2	1	1	1
PF14_0234	2	2	1	1	1	1	1	0	1	0	0	0	0	0	0	1	0	0	1	1	1	0	3	0	0	0	0	0	3	0	0	1	1	1	2	2	2	2	2	2	2	2	3	2	2	1	1	1
PF11_0396	2	2	2	2	1	2	2	2	2	2	1	2	2	1	1	1	1	0	0	0	0	0	3	0	0	1	0	0	3	0	0	1	1	1	2	2	1	2	0	1	1	1	1	1	2	1	0	1
PF14_0694	2	2	1	1	1	1	1	1	1	0	0	0	0	0	0	0	0	0	0	0	0	0	3	0	0	0	1	1	3	1	1	1	2	2	2	2	2	2	2	2	2	2	2	2	2	1	1	1
PFC0160w	1	1	1	1	1	0	0	0	0	0	1	0	0	0	1	0	0	0	1	0	0	0	3	0	1	1	1	1	3	2	2	2	2	2	2	2	2	2	2	2	2	2	1	1	1	1	1	1
PFI1175c	1	2	2	2	2	2	1	2	2	2	1	2	2	1	1	1	1	1	1	1	1	1	3	1	1	1	1	1	3	1	1	0	0	0	0	0	0	0	0	0	0	0	0	1	1	2	2	2
PF11_0327	1	1	0	0	0	0	0	0	0	0	1	3	1	3	1	2	2	2	3	2	2	2	3	3	1	3	1	1	3	0	0	1	0	0	1	1	1	1	1	2	2	2	3	2	2	1	1	0
PF14_0252	1	1	1	0	0	0	0	0	0	0	0	0	0	0	0	0	1	1	1	1	1	1	3	2	2	2	2	2	3	2	2	2	2	2	2	2	2	1	1	1	1	1	1	1	1	1	1	1
MAL13P1.188	1	1	0	0	0	0	0	0	0	0	0	0	0	3	3	0	0	3	3	0	0	0	3	0	0	0	0	0	3	1	1	1	1	1	2	2	2	2	2	2	2	2	2	2	1	2	1	1
PFD0400w	2	2	2	2	2	2	2	2	1	2	1	1	1	0	0	0	0	0	0	0	0	0	3	0	0	1	0	0	3	1	1	0	1	0	1	1	1	1	1	1	1	1	1	2	1	2	2	2
PF13_0091	1	1	1	2	2	2	1	2	1	2	2	2	2	1	1	2	2	1	1	2	2	2	3	2	1	1	1	2	3	1	1	1	0	0	0	0	0	0	0	0	0	0	0	0	1	1	1	1
PF11_0277	2	2	1	1	1	1	1	1	1	1	1	1	0	0	0	0	0	0	0	0	0	0	3	0	0	0	0	0	3	1	1	1	1	2	2	2	2	2	2	2	2	2	2	2	2	2	2	2
PFB0765w	2	2	2	1	1	1	1	0	0	0	1	0	0	0	1	0	0	1	0	1	0	1	3	0	3	1	1	0	3	0	1	1	1	1	2	2	2	1	2	2	2	2	3	2	2	1	1	1
PF14_0378	0	0	0	1	1	1	1	1	2	2	2	2	2	2	2	2	2	2	1	2	2	2	3	2	2	2	2	2	3	2	2	1	1	1	0	0	0	0	0	0	0	0	0	0	0	0	0	0
MAL8P1.113	0	1	3	0	0	0	0	0	0	0	0	0	0	1	3	1	1	2	2	2	2	2	3	2	2	2	2	2	3	2	2	2	1	1	1	1	1	1	1	1	1	0	1	1	0	0	0	0
PFL2275c	1	2	2	1	2	1	1	2	0	2	1	1	2	0	0	0	0	0	0	0	0	0	3	0	1	1	0	1	3	1	2	1	1	1	2	2	2	2	1	2	1	1	1	2	1	2	1	2
MAL8P1.43	2	2	2	2	2	2	2	2	2	2	2	2	2	2	2	1	1	1	2	2	2	1	3	1	1	1	1	1	3	0	0	1	0	0	0	0	0	0	0	0	0	0	1	0	1	1	1	1
PFE0420c	1	1	1	1	1	1	0	0	0	0	0	0	0	0	1	0	0	0	0	0	0	0	3	0	0	0	1	1	3	1	1	2	2	2	2	2	2	2	2	2	2	2	2	2	2	2	2	1
PF11_0170	1	3	1	2	2	2	1	3	2	2	3	3	2	3	1	1	1	3	1	3	1	1	3	1	0	3	1	1	3	0	1	1	0	0	3	3	0	3	0	0	0	3	0	3	3	3	3	3
PFI0425w	0	1	0	2	1	1	1	1	2	2	1	2	2	1	1	1	1	0	0	1	1	2	3	1	0	0	0	1	3	0	0	1	0	2	2	2	2	2	2	1	1	0	0	0	0	0	0	1
PFE0225w	1	1	1	1	1	1	1	2	0	0	0	0	1	0	0	1	1	0	0	0	0	0	3	0	0	0	1	1	3	2	2	2	2	2	2	2	2	2	2	2	1	2	1	1	1	1	0	1
PF08_0042	2	2	2	2	2	2	2	2	2	2	2	2	2	2	1	2	1	1	1	1	1	1	3	1	0	0	0	0	3	0	0	0	0	0	0	0	0	0	0	0	1	1	1	1	1	2	2	2
PFL1425w	1	1	1	2	1	1	1	2	2	2	1	2	2	2	2	2	2	2	2	2	2	2	3	2	2	2	1	1	3	1	1	1	0	0	0	0	0	0	0	0	0	0	0	0	0	1	1	1
PF14_0123	0	0	1	2	1	2	2	2	2	2	2	2	2	2	1	1	1	1	1	1	0	1	3	1	1	2	1	2	3	2	2	2	1	1	1	1	1	0	0	0	0	0	0	0	0	0	0	1
PFC0190c	2	2	2	2	2	1	2	2	2	2	2	1	2	1	1	1	1	1	1	0	1	0	3	0	0	0	0	0	3	0	0	0	0	0	1	1	1	1	2	1	2	2	2	2	2	2	2	2
PF10_0213	0	0	1	0	0	1	0	0	0	0	0	0	1	0	0	1	1	1	1	1	2	2	3	2	2	2	2	2	3	2	2	1	1	1	2	2	2	2	1	1	1	1	1	1	1	1	1	1
PFI1140w	1	1	1	2	2	2	2	2	2	2	2	2	2	3	2	2	2	2	2	2	2	1	3	1	1	1	1	1	3	0	0	0	0	0	0	0	0	0	0	0	0	0	0	0	1	1	1	1
PFC0385c	1	0	1	0	0	0	0	0	0	0	1	0	0	0	1	0	1	1	0	1	1	2	3	0	2	2	1	2	3	2	2	2	2	2	2	2	2	2	1	2	1	1	1	1	1	1	1	1
PFL1885c	2	2	1	2	1	1	1	1	1	1	1	1	1	1	0	1	1	0	0	0	0	0	3	0	0	0	0	0	3	0	0	0	1	1	1	2	1	1	2	2	2	2	2	2	2	2	2	2
PF11_0127	1	1	1	1	1	1	0	0	0	0	0	0	0	0	0	0	0	0	0	0	0	1	3	1	1	1	1	1	3	1	2	3	1	2	2	2	2	2	2	2	2	2	2	2	1	1	2	1
PF13_0335	0	0	1	1	1	2	1	1	1	2	1	1	2	1	1	1	1	2	2	2	2	1	3	1	2	1	2	1	3	2	2	2	1	1	1	1	1	1	0	0	0	0	0	0	0	0	0	1
MAL13P1.148	1	0	0	0	0	0	0	0	0	0	0	1	2	2	2	2	2	2	2	2	1	1	3	1	1	1	1	1	3	1	1	2	1	1	2	1	2	2	2	2	2	2	1	0	1	1	1	1
PFD0950w	2	2	2	0	2	2	1	1	1	2	1	1	2	1	1	0	0	0	1	0	0	1	3	0	1	1	0	1	3	0	0	1	1	3	2	2	2	2	1	2	1	1	1	2	1	0	0	1
MAL7P1.87	1	1	1	1	1	1	0	0	0	0	0	0	0	0	0	0	0	0	0	0	0	1	3	1	1	1	1	2	3	2	2	2	2	2	2	2	2	2	2	2	2	2	1	2	1	1	1	1
PF10_0378	2	2	2	2	2	2	2	2	2	2	2	2	2	1	1	1	1	1	0	1	0	0	3	0	0	0	0	0	3	0	0	0	0	0	0	0	0	3	0	1	1	1	1	1	2	2	2	2
MAL13P1.338	1	0	2	1	2	2	1	1	1	2	1	2	2	2	1	2	2	2	1	1	2	2	3	1	1	1	1	1	3	1	0	0	1	0	0	0	0	0	0	0	0	0	0	1	1	0	1	1
PF14_0529	0	0	1	0	1	1	1	1	1	1	1	2	1	2	1	2	2	1	2	1	2	2	3	1	2	2	1	2	3	2	1	2	2	1	1	1	1	1	0	0	0	3	0	0	0	0	0	1
PF11_0214	0	1	0	0	0	1	0	0	0	0	0	0	0	0	1	0	1	3	1	1	1	2	3	2	2	2	2	2	3	2	2	2	1	1	1	1	1	1	1	1	1	0	0	1	3	1	1	1
PF14_0620	0	1	0	1	1	2	1	1	2	2	2	1	2	2	2	1	1	3	1	3	1	1	3	3	3	0	0	0	3	0	0	0	0	0	0	0	0	0	0	0	0	0	0	0	0	1	1	1
PFL1110c	2	1	1	1	1	1	1	1	1	0	0	0	0	0	0	0	0	0	0	0	0	0	3	0	0	0	1	1	3	1	1	1	2	2	2	2	2	2	2	2	2	2	2	2	2	1	2	1
MAL6P1.235	1	2	2	2	2	2	1	1	1	1	0	1	2	1	1	1	1	2	0	1	0	0	3	0	0	0	1	1	3	1	1	2	0	1	1	0	0	0	0	0	0	1	1	1	2	2	2	2
PFC0105w	0	0	1	1	1	2	2	2	1	2	2	2	2	2	2	2	2	2	1	2	1	2	3	1	1	1	1	1	3	1	1	0	0	0	0	0	0	0	0	0	0	0	3	0	1	1	1	1
PFL0670c	1	1	1	1	1	2	1	2	2	2	1	2	2	2	2	2	2	2	2	2	2	2	3	1	2	2	1	1	3	1	0	1	1	0	0	0	0	0	0	0	0	0	0	0	1	0	0	0
MAL6P1.131	1	1	2	2	1	2	1	2	0	2	0	0	2	1	0	1	1	1	0	0	0	2	3	0	1	1	2	2	3	2	2	2	0	1	1	0	1	1	0	1	1	1	0	0	2	1	1	1
PF11_0457	1	1	1	2	2	2	2	2	2	2	2	2	2	2	2	2	2	1	1	1	1	0	3	0	0	0	0	0	3	0	0	0	0	0	0	0	0	0	0	0	1	1	1	1	1	1	1	2
PF10_0294	1	1	2	2	2	2	2	2	2	2	2	2	2	2	2	2	2	2	2	2	2	2	3	1	1	1	1	1	3	1	0	0	0	0	0	0	0	0	0	0	0	0	0	0	0	1	1	1
PFL0970w	1	2	2	2	2	2	1	2	2	0	3	1	2	2	1	1	1	1	2	2	1	1	3	1	1	1	2	1	3	1	1	0	1	1	0	0	0	0	0	0	0	0	0	1	1	0	1	1
PF11_0192	2	2	2	2	2	2	2	2	2	2	1	1	1	1	1	1	1	1	1	1	1	0	3	0	0	0	0	0	3	0	0	0	0	0	0	0	0	0	0	1	1	1	2	2	2	2	2	2
PF14_0111	1	0	1	1	0	1	0	0	0	0	0	0	2	0	0	1	1	1	0	1	1	2	3	2	1	2	1	1	3	1	1	1	2	2	2	2	1	2	3	1	1	2	1	2	1	2	2	1
PF11_0462	3	2	1	1	0	1	0	0	0	0	0	0	0	1	1	0	0	0	0	0	0	0	3	0	0	0	1	1	3	1	1	1	1	1	2	2	2	2	2	2	2	2	2	2	2	2	2	1
PF14_0656	0	0	0	1	1	1	1	1	1	1	1	2	2	1	2	2	2	2	2	2	2	2	3	1	2	2	2	2	3	1	2	2	1	1	1	1	1	0	0	0	0	0	0	0	0	0	0	1
PF13_0359	1	1	0	1	0	0	0	0	0	0	0	0	0	1	1	1	1	1	1	2	1	2	3	2	2	2	2	2	3	2	2	2	2	2	2	1	2	3	0	1	1	0	1	1	0	0	0	3
MAL7P1.171	1	1	1	2	2	1	2	2	2	2	2	2	2	2	2	2	2	2	2	1	1	1	3	1	1	1	0	0	3	0	0	0	0	0	0	0	0	0	0	0	0	1	1	1	1	1	1	1
MAL7P1.38	2	2	0	2	1	1	1	1	1	2	1	1	1	1	1	1	1	1	1	2	1	1	3	1	0	1	1	1	3	0	0	0	0	0	0	0	0	0	1	1	2	2	2	2	1	0	0	1
PFI0290c	1	2	2	2	2	2	2	2	2	2	2	1	2	2	1	1	1	1	1	0	1	0	3	0	0	0	1	0	3	0	0	1	1	1	1	1	1	1	0	0	0	0	1	0	1	0	0	1
PFC0175w	0	0	1	0	0	0	0	0	0	1	0	0	1	3	1	2	2	1	2	2	2	2	3	2	2	2	2	2	3	1	1	1	0	1	1	1	1	1	3	1	3	1	3	1	1	1	1	1
PF11_0488	1	1	1	0	0	0	0	0	0	0	0	0	0	0	0	0	1	1	3	1	1	2	3	2	2	2	2	2	3	2	2	2	2	2	2	2	2	2	1	3	1	1	1	0	1	1	1	1
PF14_0370	0	0	1	1	1	1	1	1	1	2	2	2	2	2	2	2	2	2	2	2	2	2	3	2	2	1	2	2	3	1	1	2	1	1	0	0	0	0	3	0	0	3	0	0	0	0	0	0
MAL13P1.196	1	1	1	0	0	0	0	0	0	0	0	0	0	0	0	0	0	1	1	1	1	1	3	2	3	2	2	2	3	2	2	2	2	2	2	2	2	2	1	2	1	1	1	1	1	1	1	1
PFL2475w	2	2	1	2	2	2	1	2	1	2	1	2	2	1	1	1	1	0	1	1	1	0	3	0	0	0	0	0	3	0	0	0	0	1	1	1	1	1	2	2	2	2	2	2	1	1	1	1
MAL6P1.267	0	0	0	0	0	0	0	0	0	0	0	0	1	1	1	1	2	1	2	2	1	2	3	2	2	2	2	2	3	2	2	1	1	1	1	1	1	1	1	1	1	1	1	1	1	2	1	2
PFD0900w	3	2	1	1	1	1	1	1	1	1	0	0	0	0	0	0	0	0	0	0	0	0	3	0	3	0	0	0	3	0	0	1	1	1	1	2	2	2	2	2	2	2	2	2	2	1	1	1
PFL2460w	2	2	1	2	1	1	1	1	1	1	1	1	0	0	0	0	0	0	0	0	0	0	3	0	0	0	0	0	3	0	0	1	1	2	2	2	2	2	2	2	2	2	2	2	2	2	2	2
PFC0760c	1	1	1	2	2	2	1	2	1	2	1	1	2	1	1	1	1	1	0	0	0	0	3	0	0	0	0	0	3	1	1	1	0	1	2	1	1	2	1	2	2	2	1	1	2	2	1	2
PF14_0399	0	0	0	0	0	0	0	0	1	1	3	0	2	2	2	2	2	2	2	2	2	2	3	2	2	2	2	1	3	1	1	0	0	0	0	0	0	1	1	1	1	0	1	1	0	1	0	1
MAL8P1.111	2	2	2	2	2	2	2	2	2	2	1	1	1	1	0	0	0	0	0	0	0	0	3	0	1	1	1	1	3	1	1	1	1	1	1	1	1	1	0	0	0	0	1	1	1	1	1	1
PF14_0190	2	1	2	1	1	2	2	2	2	2	2	1	1	1	0	1	0	0	0	0	0	0	3	0	0	0	0	0	3	0	0	1	1	0	1	1	1	1	1	2	2	2	1	2	1	0	0	1
PF13_0211	2	2	1	2	2	1	1	1	1	1	1	1	1	1	0	0	0	0	0	0	0	0	3	0	0	0	0	0	3	0	0	0	1	1	1	1	1	1	2	2	2	2	2	2	2	2	2	2
PFE0835w	2	2	2	2	2	2	2	2	2	2	1	1	1	1	1	1	1	0	1	0	0	0	3	0	0	0	0	0	3	0	0	1	1	1	1	1	2	2	2	2	2	2	2	1	2	0	0	1
PFE0930w	0	0	1	0	0	1	0	0	0	0	0	0	0	0	0	0	1	1	0	1	1	1	3	2	1	2	2	2	3	2	2	2	1	2	2	2	3	2	2	2	2	1	2	2	1	1	1	0
PF10_0366	1	1	1	1	1	1	1	2	2	2	2	2	2	2	2	2	2	1	2	2	2	2	3	2	2	1	2	1	3	1	1	0	0	0	0	0	0	0	0	0	0	0	0	0	0	1	1	1
PF11_0205	2	2	2	2	2	2	2	2	2	2	1	2	1	1	1	1	1	1	1	1	1	1	3	0	1	1	0	0	3	0	0	0	1	0	1	1	1	1	1	1	1	1	1	1	1	0	0	1
PF07_0072	2	2	1	1	1	1	1	1	1	1	0	0	0	0	0	0	0	0	0	0	0	0	3	0	0	1	1	1	3	1	1	1	2	2	2	2	2	2	2	3	2	2	2	2	2	2	2	2
PFI0550w	0	0	1	0	0	0	0	0	1	1	3	2	1	1	1	3	2	1	2	3	3	1	3	2	1	1	2	2	3	2	1	3	3	0	3	0	0	0	1	0	0	2	1	1	1	2	2	1
PF11_0124	0	0	3	0	0	0	0	0	0	0	0	0	0	0	0	0	0	0	1	1	1	1	3	1	2	2	2	2	3	3	3	2	2	2	2	2	2	1	0	1	0	1	1	0	1	0	1	1
PF14_0278	0	1	1	1	2	2	1	2	0	2	0	1	2	1	0	1	2	0	0	0	1	1	3	1	1	2	1	2	3	2	1	1	0	0	1	1	1	0	0	1	1	1	0	1	1	2	1	2
MAL6P1.101	2	1	1	1	1	1	0	0	1	0	0	0	0	0	0	0	0	0	0	0	0	0	3	0	0	0	1	1	3	1	1	2	2	2	2	2	2	2	2	2	2	2	0	1	2	1	1	1
PF11_0151	2	2	2	2	2	2	2	2	2	2	1	1	1	1	1	1	1	1	3	0	1	0	3	0	0	0	0	0	3	0	0	0	0	0	0	0	1	1	1	1	2	2	2	2	2	2	2	2
MAL13P1.96	1	1	1	1	0	0	0	0	0	0	0	0	0	0	0	0	0	1	1	1	1	1	3	1	1	2	2	2	3	2	2	2	2	2	2	2	2	2	2	1	1	1	1	1	1	1	1	1
PFD0490c	1	1	1	1	0	0	0	3	0	0	3	0	0	0	0	0	0	0	0	0	0	0	3	0	0	3	3	1	3	1	1	2	2	2	3	2	2	2	2	3	0	2	1	1	1	2	1	1
PF11_0240	1	3	3	1	1	1	0	1	3	1	3	1	1	3	2	1	3	3	0	0	1	2	3	3	1	2	0	2	3	3	3	0	0	0	1	0	1	2	0	0	3	3	3	3	3	3	2	2
PF13_0187	1	1	1	1	0	0	0	0	0	0	0	0	0	0	0	0	1	1	2	1	1	2	3	2	2	2	2	2	3	2	2	1	2	2	2	2	2	1	1	1	1	0	1	1	1	1	0	0
PF14_0649	0	0	1	1	1	2	1	1	1	2	1	2	2	2	1	2	2	2	1	1	0	1	3	0	1	1	0	1	3	1	1	2	1	2	2	2	2	2	0	0	0	0	0	0	0	0	0	1
PFD0190w	1	1	1	1	1	1	1	1	0	0	0	0	0	0	0	0	0	0	0	0	0	0	3	0	0	1	1	1	3	1	2	2	2	2	2	2	2	2	2	2	2	2	0	2	2	2	2	1
PF08_0066	1	2	2	1	1	2	0	1	0	3	1	0	0	3	1	0	0	0	3	1	3	0	3	2	1	3	3	0	3	2	2	3	1	3	0	1	1	1	3	1	1	0	2	2	2	3	2	0
PFD1060w	1	1	2	1	2	2	1	2	1	2	1	2	2	2	2	2	2	2	1	1	1	2	3	1	1	1	1	1	3	1	1	0	0	0	0	0	0	0	0	0	0	0	0	0	1	1	1	1
MAL8P1.132	2	2	2	2	2	2	0	2	2	2	2	2	2	0	3	3	3	0	0	0	3	0	3	0	0	0	0	0	3	0	0	3	0	0	0	0	0	3	0	0	3	1	1	1	1	1	1	1
PFI0670w	0	0	0	0	0	0	0	0	0	0	0	1	1	1	1	1	1	2	2	2	2	2	3	2	2	2	2	2	3	2	2	2	2	2	2	1	1	1	0	1	1	1	1	0	0	0	0	1
PFB0605w	1	1	1	0	0	0	0	0	0	0	0	0	0	1	1	1	1	2	2	2	2	2	3	2	2	2	2	2	3	2	2	2	2	1	1	1	1	1	1	1	0	1	1	1	1	1	1	0
PFL0735w	1	1	0	0	0	0	0	0	0	0	0	0	1	0	0	1	1	1	1	1	1	1	3	2	2	2	2	1	3	2	2	2	2	2	2	2	1	0	1	1	1	1	2	1	1	0	0	1
PFL0650c	3	2	1	1	1	1	0	0	0	0	3	0	0	3	1	0	3	1	3	3	0	0	3	0	0	0	1	0	3	0	1	3	1	0	1	1	1	1	0	2	2	2	3	3	3	3	2	3
PF10_0114	0	1	1	2	1	1	1	2	1	2	1	2	2	2	1	2	2	2	2	2	1	2	3	1	2	2	1	1	3	1	1	1	1	0	1	0	0	0	0	0	0	0	0	0	0	1	1	1
PF14_0721	0	0	1	0	0	0	0	0	0	0	0	0	0	0	1	1	1	3	2	2	2	2	3	2	2	2	2	2	3	3	2	2	3	1	1	1	1	1	1	1	1	0	1	0	0	1	0	0
PF14_0513	1	1	2	1	2	2	3	2	1	2	1	2	2	2	1	2	2	2	2	1	3	2	3	1	2	1	1	1	3	0	0	0	0	0	0	0	0	0	0	0	0	0	1	1	0	0	0	1
MAL6P1.288	0	0	0	0	0	0	0	0	0	0	1	1	1	1	1	1	1	1	1	1	2	1	3	2	2	2	2	2	3	2	2	2	2	2	2	2	2	2	1	1	0	1	1	1	1	1	0	0
MAL7P1.81	1	1	1	1	2	2	2	2	2	2	2	2	2	2	1	2	2	2	2	2	2	2	3	1	2	2	1	1	3	1	1	0	0	0	0	0	0	0	0	0	0	0	0	0	1	0	1	1
PFI1620c	0	0	0	0	0	0	0	0	0	0	0	0	0	0	1	0	1	1	1	1	1	3	3	2	2	2	2	2	3	2	2	2	2	2	2	2	2	2	2	1	1	1	1	1	1	1	1	0
PF11_0342	1	1	1	1	0	0	0	0	0	0	0	0	0	0	0	0	0	1	0	1	1	1	3	1	1	2	2	2	3	2	2	2	2	2	2	2	2	2	2	3	1	2	1	1	1	1	1	1
PFE0055c	2	2	2	2	2	2	2	2	2	2	1	2	2	1	1	1	1	0	1	0	0	0	3	0	0	0	0	0	3	0	0	0	0	0	0	0	0	1	1	1	1	2	2	2	2	1	1	1
PFB0520w	0	1	0	0	0	0	0	0	0	0	0	0	0	1	1	1	2	1	2	2	2	2	3	2	2	2	2	2	3	2	2	2	1	1	1	1	1	1	1	1	1	1	1	1	1	0	1	0
PFI0240c	0	1	1	1	0	1	0	1	1	1	0	1	0	0	0	1	1	1	1	1	1	0	3	2	2	2	2	2	3	2	2	2	2	2	2	2	2	2	1	1	1	1	1	1	1	0	0	1
PF11_0464	1	1	1	1	1	1	1	1	0	0	0	0	0	0	1	0	0	1	0	0	0	0	3	0	0	0	0	1	3	1	1	1	2	2	2	2	2	2	2	2	2	2	2	2	1	1	1	1
MAL8P1.12	1	1	3	1	1	1	0	1	0	1	0	1	1	0	0	1	1	0	0	0	0	0	3	0	0	0	0	1	3	1	1	1	1	1	2	2	2	2	3	2	2	2	0	2	1	1	1	1
PF13_0350	2	2	2	2	1	2	1	2	0	2	1	2	2	1	0	0	1	0	0	1	1	0	3	1	1	1	1	1	3	0	1	0	0	0	0	0	0	0	1	1	1	2	2	2	2	2	2	1
MAL13P1.120	1	2	2	2	2	2	2	2	1	2	2	2	2	1	2	2	2	2	2	1	1	2	3	1	1	1	1	1	3	1	1	0	0	0	0	0	0	0	0	0	0	0	0	0	1	1	1	1
PF13_0290	0	0	1	1	2	2	1	2	1	2	1	2	2	2	1	2	2	1	1	0	1	2	3	1	1	2	1	1	3	1	1	0	1	0	1	1	1	0	0	0	0	0	0	0	0	1	0	1
PF13_0069	0	0	1	0	0	0	0	0	0	0	3	0	1	3	3	1	1	3	3	3	2	2	3	2	2	2	3	2	3	2	1	3	1	0	1	1	1	0	3	0	0	0	3	0	3	0	0	1
MAL6P1.146	1	1	2	1	2	2	2	2	2	2	2	2	2	2	1	1	1	1	0	0	0	0	3	1	0	1	1	1	3	1	1	1	0	0	1	1	1	1	0	0	0	0	0	0	1	1	1	1
PF07_0062	0	0	0	0	0	0	0	0	0	0	0	0	0	0	1	1	1	1	1	2	2	2	3	2	2	2	2	2	3	2	2	2	2	2	2	1	1	1	1	1	1	1	1	1	1	1	1	1
PFI0570w	0	0	0	0	0	0	0	0	0	0	0	0	1	1	1	1	1	1	1	2	2	1	3	2	2	2	2	2	3	2	2	2	3	2	2	1	1	2	1	1	1	1	1	1	1	1	1	1
MAL13P1.27	1	1	1	2	1	2	2	2	1	2	2	2	2	3	2	2	2	2	2	2	1	2	3	2	1	1	1	1	3	1	1	1	0	0	0	0	0	0	0	0	0	0	0	0	1	1	1	1
PF11_0083	1	1	1	1	0	0	0	0	0	0	0	0	0	0	0	0	0	0	0	0	0	0	3	1	1	1	1	2	3	2	2	2	2	2	2	2	2	2	2	2	1	2	3	1	1	1	1	1
PF11_0173	1	1	1	1	0	0	0	0	0	0	0	0	0	0	0	0	0	0	0	1	1	1	3	1	1	1	1	2	3	2	2	2	2	2	2	2	2	2	2	2	2	2	2	1	1	1	1	1
PFL1790w	0	0	0	0	0	0	0	1	1	1	1	1	2	1	1	2	2	0	2	2	2	2	3	2	2	2	2	2	3	2	2	1	2	1	1	1	1	1	0	0	0	1	0	0	0	0	0	0
PFL0495c	0	0	0	0	0	1	1	0	1	0	1	0	1	1	1	0	1	1	1	2	2	1	3	2	2	2	2	2	3	2	2	2	2	2	2	1	1	1	1	1	1	0	0	0	0	1	1	0
PF11_0116	1	1	2	2	1	2	2	1	2	2	2	2	2	2	2	2	2	2	2	2	2	2	3	2	1	1	1	1	3	0	0	0	0	0	0	0	0	0	0	0	0	0	0	0	1	1	1	1
PF14_0487	2	2	2	1	2	2	1	2	1	2	1	2	2	1	0	1	1	0	1	0	0	1	3	0	1	1	0	1	3	0	0	0	0	0	0	0	0	0	0	1	2	2	2	2	2	2	2	2
PFL0705c	0	0	0	1	1	2	1	2	2	2	2	2	2	2	2	2	2	2	1	2	2	1	3	2	2	2	2	2	3	1	1	1	1	0	0	0	0	0	0	0	3	0	0	0	0	1	1	1
PFI1265w	0	0	0	0	0	1	0	0	0	0	0	0	1	1	1	1	2	2	1	2	2	2	3	2	2	2	2	2	3	2	2	2	1	1	1	1	1	1	0	1	0	1	0	0	0	1	0	0
PF11_0331	0	0	1	2	1	1	1	2	2	2	1	2	2	1	1	2	2	1	1	1	2	1	3	2	1	1	1	1	3	0	1	0	0	0	0	0	0	1	2	1	1	0	1	0	0	1	1	1
MAL6P1.237	0	0	0	1	1	1	1	2	0	2	1	2	2	1	1	2	2	2	2	1	1	2	3	2	2	2	1	2	3	1	2	1	1	1	1	1	1	1	0	0	0	0	0	0	0	0	0	1
PFD0230c	2	1	1	1	1	1	0	0	1	1	0	0	0	0	0	0	0	0	0	0	0	0	3	0	0	0	1	1	3	1	1	1	2	2	2	2	2	2	3	2	2	2	2	2	2	2	2	1
PFL2215w	2	2	1	1	1	1	1	1	1	0	0	0	0	0	0	0	0	0	0	0	0	0	3	0	0	1	1	1	3	1	1	1	2	2	2	2	2	2	2	2	2	2	2	2	2	2	2	2
PFE0360c	2	2	2	1	1	1	1	1	1	1	1	0	1	1	1	0	0	0	0	0	0	0	3	0	0	0	0	0	3	0	1	1	1	1	1	1	1	1	1	2	2	2	2	2	2	2	2	2
PFL0080c	1	1	1	1	1	1	0	0	0	0	0	0	0	0	0	0	0	0	0	0	0	1	3	1	2	2	2	2	3	2	2	2	2	2	2	2	2	2	1	1	1	1	1	1	1	1	1	1
MAL7P1.26	2	2	2	2	3	0	2	2	2	2	3	2	2	2	2	2	2	3	3	3	1	1	3	1	3	1	3	1	3	1	0	0	0	0	0	0	0	0	1	0	0	0	0	0	1	1	1	1
PF11_0471	1	2	2	2	2	2	2	2	2	2	2	2	2	2	2	2	2	2	2	1	1	1	3	1	1	1	1	1	3	0	0	0	0	0	0	0	0	0	0	0	0	0	0	1	1	1	1	1
PF11_0164	1	1	0	1	0	0	0	0	1	0	0	0	0	0	0	0	0	0	0	0	1	1	3	1	1	1	2	2	3	2	2	2	2	2	2	2	2	2	2	1	1	1	1	1	1	1	1	1
PF11_0242	2	2	2	2	2	2	2	2	1	2	1	1	2	1	1	1	1	1	0	0	0	0	3	0	0	0	0	0	3	0	0	1	0	1	1	2	2	2	2	2	1	1	1	1	1	1	1	2
PF14_0139	2	2	2	2	2	2	0	2	1	2	1	1	1	1	1	1	1	1	1	1	1	1	3	1	1	1	1	0	3	0	0	0	0	0	0	0	0	0	0	3	1	1	1	2	2	2	2	2
MAL6P1.220	1	1	1	1	1	0	2	2	2	0	2	1	2	1	1	0	0	1	1	1	2	0	3	1	0	0	0	1	3	0	1	1	0	2	1	1	1	2	2	2	2	1	2	1	1	0	1	2
MAL8P1.29	0	1	1	0	1	1	0	0	0	0	0	0	0	0	0	0	1	0	3	1	1	2	3	2	2	2	2	2	3	2	2	2	2	2	2	2	2	2	2	2	2	1	1	1	1	1	1	1
MAL7P1.129	0	1	1	1	1	1	0	2	0	1	0	1	2	1	0	1	2	1	1	1	1	2	3	2	2	2	2	2	3	2	2	1	1	1	1	1	1	1	0	0	0	0	0	1	0	1	1	1
PFL1920c	0	0	0	0	0	0	0	0	0	1	1	1	1	3	0	1	2	2	2	0	2	0	3	1	0	2	2	2	3	1	1	2	2	2	2	1	1	0	0	0	0	1	0	0	1	0	0	0
PFL0055c	0	0	1	0	0	1	1	1	2	2	2	2	2	2	2	2	2	2	2	2	1	1	3	0	1	0	1	0	3	0	0	1	0	0	3	0	0	1	1	1	1	0	1	1	1	3	1	1
PFL1475w	0	0	0	0	0	1	0	1	1	1	1	1	1	2	2	2	2	3	2	2	2	2	3	2	2	2	2	2	3	1	1	1	1	0	0	0	0	0	0	0	0	0	3	0	0	1	0	1
MAL13P1.281	1	0	0	0	0	0	0	0	0	0	0	0	1	0	1	1	1	1	1	2	2	2	3	2	2	2	2	2	3	2	2	2	2	2	1	1	1	1	1	1	1	1	1	1	0	1	0	0
PF14_0382	0	0	0	0	0	0	0	0	0	0	0	0	0	1	1	1	1	2	2	2	2	2	3	2	2	2	3	2	3	2	2	2	1	1	1	1	1	1	0	1	0	0	0	0	0	0	0	0
PF13_0320	3	0	0	3	1	1	1	3	0	0	1	0	0	3	1	0	2	3	2	3	3	3	3	2	2	2	3	2	3	2	1	0	0	0	3	0	1	1	3	1	1	1	1	0	0	0	1	0
PF14_0664	1	0	3	0	0	0	0	1	0	1	3	0	3	3	2	0	3	3	3	0	0	0	3	1	2	3	3	1	3	2	2	3	2	2	2	1	1	3	3	0	0	0	3	0	3	3	0	3
PFD0320c	1	2	2	2	2	2	2	2	2	3	2	3	3	2	1	3	3	1	0	0	3	3	3	0	0	1	0	1	3	0	1	0	0	0	1	1	1	1	0	1	1	1	0	1	1	1	2	2
PF14_0359	1	2	2	2	2	2	2	2	1	2	1	2	2	2	1	1	2	0	1	1	1	1	3	1	1	1	1	1	3	0	0	0	0	0	0	0	0	0	0	0	0	0	1	1	1	1	1	1
PF11_0066	1	1	1	1	0	0	0	0	0	0	0	0	0	0	0	0	0	0	0	1	1	1	3	1	1	2	2	2	3	2	2	2	2	2	2	2	2	1	1	1	1	2	1	1	1	1	1	1
MAL13P1.60	2	2	1	2	1	1	1	1	1	1	1	1	1	0	0	0	0	0	0	0	0	0	3	0	0	0	0	0	3	0	0	1	1	1	1	2	2	2	2	2	2	2	2	2	2	1	2	2
PF11_0329	2	1	2	1	1	1	0	1	0	1	0	0	1	0	0	0	1	0	0	0	0	0	3	0	0	1	0	1	3	1	1	1	1	1	2	2	2	2	2	2	2	2	2	2	1	1	1	2
PFE0195w	3	0	0	0	0	0	0	0	0	0	0	1	1	0	1	2	2	2	2	2	2	2	3	2	2	2	2	2	3	2	2	2	1	2	1	1	1	1	0	1	0	1	0	0	0	0	0	0
PF14_0436	2	2	2	2	2	2	2	2	2	2	1	1	2	1	1	1	2	1	1	2	2	1	3	1	1	1	1	1	3	0	0	0	0	0	0	0	0	0	0	0	1	1	1	1	1	2	2	2
PF07_0077	0	0	1	2	1	2	2	2	2	2	2	2	2	2	2	2	2	2	2	2	2	1	3	2	1	1	1	1	3	1	1	1	0	0	0	0	0	0	0	0	0	0	0	0	1	1	1	1
MAL6P1.116	1	1	2	2	2	2	2	2	2	2	1	1	1	1	1	1	1	1	0	1	1	1	3	0	1	1	1	1	3	1	1	1	1	1	1	0	0	0	0	0	0	0	0	0	0	2	1	1
PFI0520w	2	3	3	3	0	2	0	2	2	1	3	0	0	3	3	0	3	1	3	2	1	1	3	1	3	3	1	0	3	0	0	3	0	0	3	0	1	3	3	2	0	0	3	1	3	3	2	3
PF14_0655	1	1	2	1	2	2	2	2	2	2	2	2	2	2	2	2	2	2	1	1	1	2	3	0	1	1	0	0	3	0	0	0	1	0	0	0	0	0	0	0	0	0	1	1	1	0	0	0
PFE1240w	1	1	1	2	1	2	3	2	2	2	3	2	2	3	2	2	2	2	2	2	2	2	3	1	1	1	1	1	3	0	0	0	0	0	0	0	0	0	0	0	1	0	1	1	1	1	1	1
PFE1415w	2	1	1	1	1	1	1	0	1	0	0	0	0	0	0	0	0	1	1	0	0	0	3	0	3	0	0	0	3	1	1	1	1	2	2	2	2	2	2	2	2	2	2	2	2	1	2	1
PF10_0128	1	1	1	2	2	1	2	2	2	2	1	2	2	1	2	2	0	1	0	0	1	0	3	1	0	0	0	0	3	0	0	0	1	0	0	1	1	1	2	2	2	1	1	1	0	0	0	1
PF14_0408	3	1	1	1	1	1	1	1	0	0	0	0	0	0	0	0	0	0	0	0	0	0	3	0	1	1	1	1	3	1	1	2	2	2	2	2	2	2	2	2	2	2	2	2	1	1	1	1
PFC0440c	0	0	1	0	1	2	1	2	2	2	1	3	2	3	2	2	2	2	2	3	3	2	3	2	2	2	2	2	3	2	1	1	1	0	0	0	0	0	1	0	0	0	0	0	0	1	0	1
PF14_0647	0	1	0	3	1	1	3	3	0	0	0	3	0	3	0	0	0	0	3	0	0	0	3	0	1	1	1	1	3	1	1	1	1	2	3	2	2	2	2	2	2	2	2	2	3	1	0	1
MAL7P1.172	2	2	2	2	2	2	2	2	2	2	2	2	2	2	1	1	1	1	1	1	1	0	3	0	0	0	0	0	3	0	0	0	0	0	1	0	0	0	0	1	1	1	1	1	2	2	2	2
PFL1845c	0	0	1	1	0	1	0	1	1	1	1	1	2	1	2	2	2	2	2	2	2	2	3	2	2	2	2	2	3	1	1	1	1	0	0	0	0	0	0	0	0	0	0	0	0	0	0	1
PF14_0147	1	0	3	1	0	1	0	1	1	2	1	2	2	3	2	2	2	2	2	3	2	2	3	2	2	2	1	1	3	1	1	3	0	0	0	0	0	0	3	0	0	0	0	0	0	1	0	1
PF07_0128	2	2	2	2	1	1	1	1	1	1	1	1	1	0	0	0	0	0	0	0	0	0	3	0	0	0	0	0	3	0	0	1	1	1	1	2	2	2	2	2	2	2	2	2	2	2	2	2
MAL13P1.164	0	0	0	0	0	0	0	0	0	0	0	0	0	0	1	1	1	1	2	2	2	2	3	2	2	2	2	2	3	2	2	2	2	2	1	1	1	1	1	1	1	1	0	1	1	1	1	1
PFD0735c	0	0	1	3	1	1	0	1	1	1	0	0	0	1	1	1	1	1	1	1	1	2	3	2	2	2	2	2	3	2	2	3	2	2	2	1	1	1	1	0	1	1	0	0	0	0	0	0
PF13_0147	1	1	1	2	2	2	2	2	2	2	1	2	2	1	2	2	2	1	1	2	2	1	3	2	1	2	1	1	3	1	1	1	0	0	0	0	0	0	0	0	0	0	0	0	1	1	1	1
MAL6P1.176	1	1	1	1	1	0	0	0	0	0	0	0	0	0	0	0	0	0	0	1	1	1	3	1	2	2	1	2	3	2	1	3	2	2	2	2	2	2	2	2	2	1	1	2	1	1	1	1
PF14_0043	1	1	0	1	1	1	0	1	1	1	0	0	0	3	1	0	0	1	3	3	2	0	3	3	0	0	0	0	3	0	0	1	0	0	1	1	1	1	3	1	2	1	3	3	2	2	2	1
PF11_0380	1	1	2	2	2	2	2	2	2	2	2	1	1	1	1	1	1	1	2	1	2	1	3	0	1	1	1	1	3	0	0	1	1	1	1	0	0	0	0	0	0	0	1	0	1	0	1	1
PFA0515w	2	2	2	2	2	2	2	2	2	2	1	2	2	1	1	1	1	1	1	1	1	0	3	0	0	0	0	0	3	0	0	0	0	0	0	0	0	0	0	0	1	2	1	1	2	2	2	2
PFL1855w	1	2	2	2	2	2	2	2	1	2	1	2	2	2	1	2	2	1	1	1	1	1	3	1	1	1	1	1	3	1	0	0	0	0	0	0	0	0	0	0	0	0	0	1	1	1	1	2
MAL8P1.125	0	0	1	1	1	2	1	2	2	2	1	2	2	2	2	1	1	2	1	1	1	1	3	1	1	1	1	0	3	0	1	1	1	0	0	0	1	1	2	2	2	1	0	0	0	0	0	1
MAL8P1.150	1	1	1	1	1	0	1	1	1	1	1	1	1	0	0	1	0	0	0	0	0	0	3	0	0	0	0	1	3	1	1	1	1	2	2	2	2	2	2	2	2	2	1	1	1	1	1	2
PF10_0337	1	1	1	1	1	1	1	0	0	0	0	0	0	0	0	0	0	0	0	1	1	0	3	0	1	1	1	1	3	1	1	2	2	2	2	2	2	2	2	2	2	2	1	2	2	1	3	1
PFL0470w	2	2	1	1	1	1	1	1	1	0	0	0	0	0	0	0	0	0	0	0	0	0	3	0	0	0	0	0	3	0	0	0	1	1	1	2	2	2	2	2	2	2	2	2	2	2	2	2
MAL13P1.119	1	2	1	1	1	1	0	1	0	0	0	0	0	0	0	0	0	0	0	0	0	0	3	0	1	1	1	1	3	1	1	1	1	1	2	2	2	2	2	2	2	2	2	2	1	1	2	2
PF11_0307	1	2	3	1	2	0	3	0	0	0	1	0	0	0	1	0	0	1	2	0	0	0	3	0	0	0	1	0	3	2	0	0	1	1	1	2	2	2	2	2	2	2	3	2	2	2	1	0
PFL1410c	2	2	2	2	2	2	2	2	2	2	2	2	2	2	1	1	1	1	1	1	1	0	3	0	0	0	0	0	3	0	0	0	0	0	0	0	0	0	0	1	1	1	0	0	2	0	2	2
PFB0925w	1	2	2	1	1	1	1	1	1	1	3	1	1	1	1	2	2	1	2	2	1	1	3	1	0	0	0	3	3	0	0	0	0	0	0	0	0	0	3	1	3	2	2	2	2	2	2	1
PF11_0433	2	2	2	2	2	2	1	2	1	2	1	2	2	1	1	0	1	0	0	0	0	0	3	0	1	1	0	1	3	0	1	0	0	0	1	1	1	0	0	1	1	0	1	2	1	2	2	2
PFL0210c	0	1	1	1	1	1	1	1	2	2	1	2	2	2	2	2	2	2	2	2	2	2	3	2	1	1	1	1	3	1	1	1	1	1	1	0	0	0	0	0	0	0	0	0	0	0	0	0
PF14_0518	2	2	2	2	2	2	2	2	2	2	2	2	2	1	1	1	1	1	1	1	1	0	3	0	0	0	0	0	3	0	0	0	0	1	0	0	0	0	1	1	1	1	2	2	2	1	1	1
PFL0555c	2	2	2	2	2	2	3	2	2	2	1	1	2	1	2	1	1	3	1	1	0	1	3	0	1	1	3	3	3	0	0	1	0	1	1	0	0	0	0	0	0	0	2	1	2	1	1	3
PF08_0019	1	1	1	1	1	1	2	2	2	2	2	2	2	2	2	2	2	2	2	2	2	1	3	2	1	1	1	1	3	1	1	0	1	0	0	0	0	0	0	0	0	0	0	0	0	1	1	1
PFL1975c	2	2	2	2	2	2	2	2	2	2	2	2	2	2	1	1	1	1	0	1	0	1	3	1	1	1	1	1	3	0	1	0	0	0	0	0	0	0	0	0	0	0	0	1	1	2	2	2
MAL8P1.98	0	1	1	1	1	1	0	2	0	1	1	0	1	0	2	0	0	2	2	1	1	1	3	2	2	2	2	3	3	3	2	2	1	0	1	0	1	0	0	1	1	0	2	1	2	2	1	0
PF11_0352	1	1	1	1	0	0	0	0	0	0	0	0	0	0	0	0	0	1	1	1	1	1	3	2	2	2	2	2	3	2	2	2	2	2	2	2	2	2	1	1	1	1	1	0	1	1	1	1
PF14_0185	1	2	2	2	2	2	2	2	1	2	2	2	2	1	1	2	2	1	1	1	1	1	3	1	1	1	1	1	3	0	0	0	0	0	0	0	0	0	0	0	0	0	1	1	1	1	1	2
