# Supplementary material for: Assessing the gain of biological data integration in gene networks inference
Source: BMC Genomics. 2012 Oct 26;13(Suppl 6):S7. doi: 10.1186/1471-2164-13-S6-S7 (PMC3481449; doi:10.1186/1471-2164-13-S6-S7)
Supplement: Additional file 8 — KEGG network. KEGG gold standard dataset obtained from Bozdech et al, 2003. [file 1471-2164-13-S6-S7-S8.txt]

PFL2055w	MAL13P1.327
PF10_0081	PFD0665c
PF10_0174	MAL8P1.128
PF14_0053	PFL1350w
PF14_0370	MAL13P1.146
MAL13P1.209	PF13_0346
PFL0330c	PF14_0053
PF13_0040	PFE0465c
PFC0805w	PFL2010c
PF14_0150	PF14_0183
PF14_0602	PF13_0287
PF13_0040	MAL13P1.14
MAL13P1.190	PFA0400c
PFA0505c	PF10_0289
PF14_0083	PF11_0106
PF13_0170	PF10_0149
PFL0665c	PFI0685w
PFL2010c	PFL1435c
MAL13P1.190	PF11_0314
PF14_0370	PFL2440w
MAL13P1.92	PF11_0106
PF14_0585	PF11_0313
PFL1310c	PF10_0086
PF13_0157	MAL13P1.14
PFA0505c	PF14_0053
PF11_0445	PFL0330c
PF14_0598	PF14_0341
PFC0200w	PF14_0627
PF13_0170	PF13_0257
PF10_0154	PF10_0123
PF14_0150	PFI1420w
PFB0715w	PFI0480w
PF11_0272	PF11_0312
PFA0505c	PFB0290c
PFC0915w	PF14_0053
PF13_0228	PF11_0106
PFL2475w	PF13_0287
PFI1130c	PF13_0349
PFI0860c	PF10_0154
PFL0560c	MAL13P1.148
PF14_0695	PF11_0416
PFC0155c	PF10_0086
PF10_0043	PF13_0346
PFL0900c	PF13_0205
PFI0530c	PF14_0297
PF14_0391	PF10_0038
PFC0155c	PF07_0027
PFA0400c	PFE0915c
PFL0285w	PF10_0407
PF13_0253	PFC0275w
PF14_0278	PF10_0123
MAL13P1.213	PF14_0695
PFB0715w	PF11_0445
PF11_0272	PF14_0585
PF07_0080	PFE0185c
PF13_0349	PF14_0053
PFA0505c	PFI0530c
PF14_0697	PF10_0175
PFC0805w	PF14_0207
PFC0805w	PFI0530c
PF13_0349	PF14_0352
PF10_0407	PFI1105w
PF13_0268	PF13_0132
PFL0330c	PFI0530c
PF13_0316	PFC0775w
PF13_0346	PF14_0627
PF10_0154	PFL1350w
PF11_0314	MAL13P1.270
PF14_0083	PF10_0187
PF10_0081	PFE0915c
PF13_0354	PFB0295w
PF10_0340	MAL13P1.281
PF14_0053	PF10_0086
PF14_0563	PF14_0053
PF13_0316	PF14_0296
PF14_0150	PFB0890c
PFL0330c	PFL2475w
PFC0155c	PF14_0150
PF13_0228	PFC0200w
PF14_0185	PFL1310c
PF13_0330	PF14_0370
PF11_0157	PF14_0097
PF13_0044	PFE0660c
PFB0290c	PFL1350w
PF13_0268	PFE1005w
PF08_0045	PF14_0295
PF13_0130	PFB0795w
PF07_0043	PF14_0231
PF11_0043	PF07_0088
PF10_0272	PF14_0231
PFB0885w	PF13_0346
PF11_0445	PFL0665c
PFI1130c	PFI1420w
PFC0340w	MAL13P1.166
PF10_0407	PF10_0155
PF11_0412	PF13_0034
PFL0770w	PFC0470w
PFL2210w	PF10_0275
PF13_0044	PF14_0697
PF13_0224	PF10_0264
PF14_0709	PF07_0088
PFC0535w	PFE1005w
PF13_0033	PF14_0716
MAL13P1.14	PF14_0352
PFC0520w	PF07_0112
PF14_0615	PF14_0541
PF13_0341	PFB0890c
PF13_0044	PFB0290c
PF13_0143	PFL2475w
PFI0910w	PFL2010c
PF10_0269	PF14_0278
MAL13P1.14	PFC0915w
PF14_0207	PFB0715w
PF14_0207	PF14_0695
PFC0805w	PFE0465c
PF13_0045	PF13_0213
PFI1130c	MAL13P1.166
PFE0465c	PF11_0282
PFI0860c	PF13_0287
PFI0530c	PF10_0289
PFA0515w	PF14_0681
PFL0330c	PF14_0053
PF14_0207	PF10_0121
PFC0155c	PFI1170c
PF14_0207	PF13_0287
PF14_0563	PF11_0395
PFE0475w	PFC0470w
PF13_0040	PFA0505c
PFI0530c	PFE0215w
PF13_0044	PFI0530c
PF13_0157	PF10_0123
PFE0475w	PFL0770w
PF11_0208	PF14_0341
PF14_0207	PFD0590c
PFE0630c	PFL1350w
PFI1420w	PFE1035c
PF13_0287	MAL13P1.146
MAL13P1.271	PFD0305c
MAL7P1.113	PFI0910w
PF13_0129	PF13_0268
PF11_0097	PFL0630w
PF14_0083	PF14_0585
PFL0480w	PF14_0381
PF14_0597	PFB0795w
PFI0735c	MAL13P1.47
PF13_0157	PFL1435c
PFC0535w	PF07_0088
PF14_0695	PFE0430w
PF11_0445	PFD0590c
PF14_0207	PF10_0165
PFC0300c	PF14_0231
PFB0445c	PFE0215w
PFC0340w	MAL13P1.146
PF07_0073	MAL8P1.125
PF13_0282	PF13_0156
PF13_0346	PF11_0312
PFE0810c	PF11_0260
MAL13P1.343	PF07_0112
PF10_0165	PF10_0121
PF14_0602	PFI0530c
MAL13P1.14	PF13_0037
PF13_0157	PF13_0023
PF11_0260	PF14_0141
PF11_0065	PFB0455w
PF14_0164	MAL13P1.281
PF10_0210	PFE0730c
PFL0770w	PF08_0011
PFB0795w	PF14_0541
PF11_0445	PF10_0154
PF08_0132	PFI1310w
PF13_0157	PFL0560c
PFC0805w	PF10_0269
PFC0290w	MAL13P1.92
PF14_0602	PF14_0297
PF13_0061	PFC0710w
PFE0215w	PFI0480w
PF08_0048	PFB0860c
PF07_0043	PF11_0438
PF14_0192	PFI0925w
PF14_0296	PF10_0038
PF13_0040	PFL1350w
PFC1020c	MAL13P1.209
PF14_0761	PFE1250w
PFL0330c	PFI0685w
PF11_0051	PF07_0073
PFD0660w	PFI1105w
MAL13P1.92	PF13_0132
PFB0290c	MAL13P1.166
PF11_0313	PFE0185c
PFE0465c	PF13_0177
PF13_0034	PFD0305c
PF07_0027	PFE0465c
PF14_0370	PF11_0416
PFE0810c	PF13_0132
PFC0155c	PF11_0445
PF13_0228	PF13_0268
PF10_0252	PFE0970w
PFB0830w	PF08_0039
PFE0810c	PF11_0065
PF14_0278	PFL1525c
MAL7P1.113	PF11_0395
PF13_0262	PF14_0166
PFA0505c	PFC0805w
PF08_0039	PF11_0043
PFD1055w	PFB0455w
PF07_0027	PFB0445c
PF10_0252	PFI0735c
PF11_0260	PF13_0213
PF10_0269	PF10_0294
PF13_0070	PF13_0121
PFD0245c	PF10_0154
PFB0445c	PFI1420w
PF13_0033	MAL8P1.142
PF14_0207	MAL13P1.322
PF10_0086	PFE1035c
PFC0470w	PF11_0181
PFA0505c	PFI0530c
PF14_0697	PFE0465c
PF14_0297	PF13_0177
MAL13P1.213	PF14_0185
MAL13P1.119	PF14_0185
PF11_0312	PF14_0141
MAL13P1.213	PFI0910w
PFB0295w	PF07_0027
PFB0715w	PF14_0053
PF13_0132	PF08_0039
PFI1370c	PFL0770w
PF14_0083	PF13_0049
PF11_0272	PF14_0391
PF14_0352	PF14_0022
PFC0155c	PFL2440w
PF11_0438	PFE1005w
PF11_0358	PFD0755c
MAL8P1.128	MAL13P1.270
PF13_0205	MAL8P1.125
PF14_0563	PFD0565c
MAL13P1.47	PFE0970w
PF13_0341	PFE0465c
MAL13P1.213	PF13_0341
MAL13P1.92	PF11_0065
PFC0155c	PF14_0185
MAL13P1.271	PF13_0034
PF14_0278	PFE0215w
PFB0455w	PF08_0039
PFC1020c	PF07_0079
PF11_0272	PF13_0049
PF13_0040	PFC0340w
PFC0805w	MAL13P1.322
PFB0295w	MAL13P1.119
PFB0295w	PFB0525w
PFL0785c	PF13_0350
MAL13P1.92	PFE0845c
PFB0860c	PF13_0349
PFD0245c	PF10_0289
PFB0295w	MAL13P1.118
PFE0350c	PF11_0043
MAL7P1.113	PF14_0183
PF14_0150	PFL1525c
PFB0830w	PF13_0049
PF11_0051	PF10_0340
PF14_0381	MAL13P1.281
PF14_0511	PF13_0242
PF10_0269	PFE0465c
PFI0630w	PF14_0676
PF13_0341	PF13_0349
PFC0890w	MAL13P1.135
PFC0290w	PF11_0260
MAL13P1.118	PF11_0445
MAL13P1.213	PFB0860c
PF13_0229	PFL0630w
PF14_0141	PF07_0088
MAL13P1.119	PFB0445c
MAL13P1.213	PFI0685w
PF07_0027	PFE0430w
PFC0520w	PF13_0063
PFB0830w	PF14_0585
MAL13P1.270	PFE0915c
PFL2010c	PF14_0053
PF13_0049	PF13_0213
PF14_0286	MAL13P1.281
PF11_0358	PF13_0037
PF10_0272	PF07_0043
PF11_0445	PFL1310c
PF13_0143	MAL7P1.113
PF07_0079	PFB0455w
PFE1390w	PFI0165c
PFL0560c	PF10_0121
PFB0290c	PF11_0416
PFC0155c	PF13_0349
PF13_0143	PFD0590c
PF14_0323	PFE0765w
PFB0715w	MAL13P1.213
PF13_0023	PF10_0121
PFC0290w	PF07_0043
PFI1130c	PF11_0282
PF07_0112	PF14_0676
PF13_0170	MAL13P1.326
PFE1250w	PFL1880w
PF13_0157	PF10_0121
PFE0205w	PFD0755c
PF11_0358	PF10_0165
PF13_0316	PF13_0045
PFD0590c	PFI0910w
PF14_0334	PFC0395w
PFD0085c	PFL1880w
PF14_0597	PF14_0615
PFE0810c	PF14_0231
MAL8P1.128	PFE0915c
PF14_0100	PFE1035c
PFE0205w	PFI0480w
MAL13P1.166	PF13_0349
PF14_0695	PF13_0330
PFA0145c	PFB0295w
PFL1525c	PF11_0416
PF10_0334	PF14_0615
PF10_0187	PFC0200w
PFB0830w	PF13_0346
MAL13P1.166	PFL1525c
PF10_0165	PF11_0053
PFB0525w	PF11_0270
PFC0395w	PFE0475w
PF14_0334	PF13_0170
PFL2055w	PFD1055w
PF07_0079	PF13_0049
PF10_0272	PF14_0709
PF14_0150	PF14_0207
PFE0630c	PF13_0349
PF14_0297	PF10_0154
PF14_0296	PF11_0386
PF13_0353	MAL13P1.218
PF07_0027	PF10_0165
PF13_0341	PF14_0278
PF14_0695	PF13_0349
PFL2010c	PF10_0121
PF13_0341	PFE0660c
PF08_0039	PF11_0312
PFC0340w	PFI0910w
PF10_0174	PF13_0156
MAL13P1.322	PFL1525c
PFB0260w	MAL13P1.270
PFC0155c	PF11_0053
PFA0505c	PF07_0027
PF10_0272	PF14_0391
PFB0885w	PFE0350c
PF07_0088	PF10_0038
PFB0295w	PFL2010c
PF11_0438	PFB0455w
PFA0515w	PFE0485w
PFE0970w	MAL13P1.281
PF13_0023	PF11_0416
MAL13P1.343	PF13_0063
PF14_0391	MAL13P1.327
PFB0290c	PF08_0048
MAL13P1.271	PFE0970w
PFB0445c	PFI0910w
PF11_0445	PFE0465c
PFC0535w	MAL13P1.209
PF14_0166	PFI1240c
PFL1435c	PF10_0123
MAL13P1.322	PF10_0123
PFC0295c	PF13_0213
PFB0885w	PF07_0079
PF13_0132	PFE1005w
PFD1055w	PF13_0014
MAL13P1.16	MAL8P1.21
PF14_0370	PFE0430w
PFB0455w	PF14_0627
PFE0730c	PFC0831w
PF14_0352	PF10_0086
PFB0885w	PF13_0316
PF10_0121	PF11_0395
PFD0245c	PFI0480w
PF13_0129	PF13_0213
PFC0535w	PFC0200w
PFB0525w	PFL1540c
PFL0665c	PFI0530c
PFI0735c	PFE0965c
PFD0665c	MAL13P1.270
MAL13P1.118	PF13_0349
PF13_0129	PF14_0709
PF11_0445	PFI0530c
PF11_0445	PF13_0040
PFE0630c	PF13_0040
MAL13P1.343	PFC0520w
PFE0465c	PF14_0100
PF13_0349	PF14_0022
PF14_0721	PFI1670c
PFI0480w	PFE1035c
PF14_0185	PFE0205w
PF14_0100	PF10_0175
PF14_0391	PF13_0213
PF14_0632	PF14_0025
PFC0775w	PF08_0076
PFI0925w	PFI1110w
PF13_0157	PFD0565c
PF11_0445	PF13_0037
PFB0890c	PFI0685w
PF14_0150	PFE0215w
PF07_0080	PF14_0231
PFE0430w	PFI0860c
PFA0480w	PFC0470w
PFE0205w	PF11_0395
PFI1240c	MAL13P1.281
PFI1545c	PF13_0156
MAL13P1.209	PF11_0043
PF11_0311	PFL2510w
MAL13P1.119	PF10_0123
MAL13P1.213	PFD0590c
PF13_0157	PF14_0185
MAL13P1.14	MAL13P1.166
PF13_0213	PF14_0296
PFE0845c	PF11_0386
MAL7P1.113	PFL1310c
MAL13P1.135	MAL8P1.21
PFI0910w	PFI1420w
PF10_0294	PF11_0395
PFE0630c	PF14_0352
MAL13P1.281	PF10_0245
PF10_0269	PFD0755c
PFB0260w	PFI0630w
PFC0775w	PF11_0438
PF14_0672	PF11_0053
PFC0535w	PFB0455w
PF10_0154	PF11_0282
PFE0810c	PFC0290w
PF14_0681	PFL0780w
PF13_0023	PFE0465c
PFE0810c	PF13_0129
PF14_0695	PFE0465c
PF08_0048	PF10_0289
PF10_0269	PFL2440w
PF13_0070	PF13_0121
PFI1170c	PFI0685w
PFE0215w	PF14_0022
PF11_0301	PF10_0053
PF13_0049	PF13_0224
PF14_0428	PF10_0149
PFC0805w	PF10_0269
PF13_0341	PF14_0150
PFE0430w	PFI0910w
PFI1130c	PFD0590c
PFI1370c	PF13_0345
PF14_0751	PFL0035c
PF13_0228	PF11_0312
PF11_0445	PFC0340w
PF10_0269	PFE0660c
PFB0885w	PFL2055w
PF10_0165	PFB0860c
PFC0915w	PFE0430w
PF13_0037	PFD0755c
PF11_0438	PFC0400w
PFC0915w	PF08_0048
PF10_0165	MAL13P1.148
PF10_0334	PFA0300c
PF10_0165	PFL1435c
MAL13P1.213	PF11_0395
PF14_0150	MAL13P1.322
PF13_0157	PF10_0294
MAL13P1.322	PFD0755c
MAL13P1.270	PF07_0112
PFC0155c	PFE0465c
PFC0295c	PF14_0585
PF11_0445	PFB0715w
PF11_0313	PFE1005w
PF13_0023	PFC0340w
PFB0290c	PFI0685w
MAL13P1.213	PF08_0042
PFC0290w	PF07_0079
PF14_0246	PF13_0234
PFL0665c	MAL13P1.166
MAL13P1.14	PFL2440w
PFC0805w	PFE1035c
PFD0755c	PFI1020c
MAL13P1.213	PFE0465c
PF11_0358	MAL13P1.14
PFI0925w	PFI1310w
PF13_0049	PF08_0076
PFC0295c	PF14_0240
PFL0665c	PF11_0053
PF10_0275	PF14_0381
PF14_0207	PF14_0297
PFL2345c	PF13_0156
PFL2210w	PFL1185c
PFC1020c	PF11_0438
PF13_0044	PF10_0269
PFE0965c	PFE0970w
PF11_0097	PF10_0218
PFL0630w	PF14_0373
PF13_0045	PF14_0296
PF14_0288	PFE0970w
PFC0155c	PFD0565c
PF11_0270	PFL0770w
PF14_0373	MAL13P1.271
PF14_0297	PF10_0175
PF10_0165	PFD0590c
PFI0480w	PF13_0349
PFC0340w	PFD0245c
PF10_0298	PFL2345c
PF13_0229	PF13_0234
MAL8P1.22	PFB0515w
MAL13P1.190	MAL13P1.270
PFD0565c	PFE1035c
MAL13P1.213	PFL1435c
PFI1370c	MAL8P1.58
MAL13P1.14	PFD0245c
PF13_0023	PFB0715w
PF14_0597	PF14_0541
PF14_0207	PFL1310c
PF11_0065	PF13_0268
PF10_0269	PFB0890c
PF11_0053	PFE0215w
PF13_0014	PF11_0260
PFI0860c	PFL2475w
PFL2055w	PFC0735w
PF13_0316	PF13_0132
PFE0465c	PFI1420w
PF13_0177	PF14_0185
PFI1130c	PF13_0330
PF08_0042	PFI1020c
PFD0245c	MAL13P1.148
PF14_0672	PF11_0358
PF14_0248	PF11_0412
PFI0530c	PFL1525c
PF13_0037	PFI0910w
PF13_0040	PF13_0349
PF14_0207	PF11_0416
PF14_0185	PF14_0352
PF11_0445	PFE1035c
PF13_0177	PF10_0121
PF10_0407	PFE0715w
PF13_0227	PFI1670c
PF08_0048	PFI0910w
PF13_0044	PF14_0192
PFE0215w	PFL1435c
PF14_0331	PFB0795w
PFL2055w	PF13_0049
MAL13P1.118	PFL0330c
PF07_0043	PF10_0264
PF13_0023	PFC0340w
PF11_0181	MAL13P1.281
PFL2055w	PF11_0065
PFE0810c	PFL2055w
PFI0480w	PF10_0289
PFB0860c	PF10_0121
PF13_0037	PF10_0123
PFL0665c	PF13_0287
PFC0340w	PF14_0370
PF14_0341	PF13_0157
PF14_0150	PF11_0358
PFC0470w	PF13_0179
MAL13P1.92	PF11_0312
PF10_0269	PFB0290c
PFL0330c	PFD0245c
PF14_0563	PF10_0121
PF14_0597	PF13_0061
PF11_0257	PFC0275w
PF07_0079	PFE1005w
PF13_0132	PFB0455w
PFE0845c	PFC0735w
PF14_0297	PFE0430w
PFB0860c	PFL2010c
MAL13P1.284	PFI1240c
PFE0660c	PF10_0165
PF14_0585	PF14_0231
PFC0775w	PF11_0260
PFI0480w	PFL0560c
PFI1130c	PF08_0048
PF14_0585	PF07_0043
PFI0530c	PF08_0048
PF14_0083	PF07_0080
PFE0185c	PF14_0579
PFC0470w	PF13_0354
PF13_0063	PF10_0081
PFI0515w	MAL13P1.169
PFC0275w	MAL8P1.58
PF14_0295	PF13_0229
PFB0290c	PFB0860c
PFC0735w	PF10_0038
MAL13P1.213	PF11_0358
PFI1170c	PF14_0352
MAL13P1.92	PF08_0039
PF14_0207	PF14_0053
PFA0525w	MAL13P1.76
PFE1155c	PF14_0615
PF10_0272	PFC0735w
PF14_0370	PFE0205w
PFC1020c	PF13_0224
PF14_0207	PF11_0282
MAL13P1.213	PFE0660c
PFL0960w	PF14_0511
PFB0885w	PF13_0014
PF13_0341	PF14_0100
PF13_0179	MAL13P1.281
MAL13P1.118	PF11_0416
PF14_0672	PFL2475w
PF08_0075	PFL2055w
MAL7P1.113	PFD1060w
PF13_0040	PF10_0294
PF13_0143	PFB0445c
PF14_0761	PFB0685c
PF08_0075	PFC0400w
PF14_0278	PFD0245c
PF11_0106	MAL13P1.327
PF10_0294	PF14_0370
PFI0530c	PFL0560c
PF13_0033	PF11_0314
PFL2440w	PF11_0395
PF14_0185	PFI1420w
PF13_0157	PF14_0511
PF07_0027	PF14_0297
PF14_0697	PFI0530c
PF10_0165	MAL13P1.166
PF14_0198	PFL0770w
PF10_0154	PFI0530c
PF07_0080	PF10_0272
PFB0860c	PF10_0086
PFC0340w	PF08_0042
PFB0885w	PF14_0240
PFC0805w	PF10_0269
PFL2055w	PFC0535w
PFE0465c	PFD0245c
PF14_0240	PFE0350c
PFB0715w	MAL13P1.148
PFL2055w	PF08_0039
PF13_0341	PFL2475w
PF07_0079	PF08_0039
MAL13P1.118	PFI1420w
PF13_0143	PF14_0352
PF11_0051	PFL1540c
PFC0200w	PF11_0043
PFA0505c	PFE0465c
PFI0480w	PF13_0287
PFL0330c	PF14_0563
PFL2440w	MAL13P1.148
PFB0715w	PFE0465c
PFC0340w	PFE0205w
PFL1525c	PF13_0349
PF10_0294	PFD1060w
PFL0560c	PF14_0352
PF13_0177	PFL2475w
PFL0630w	PFD0305c
PF13_0156	PFE0915c
PF11_0272	PF13_0171
PF13_0341	MAL13P1.166
PF10_0269	PF10_0165
PF13_0014	PF08_0076
PFA0145c	PF07_0073
PF13_0023	PF10_0225
MAL13P1.118	PF13_0177
PFB0715w	PF14_0185
PF11_0445	PF14_0207
PF14_0672	PF08_0048
PF14_0585	MAL13P1.209
PFD0565c	PFL1310c
MAL13P1.92	PF07_0088
PF08_0048	PF14_0183
PFE0630c	PFL0330c
PF11_0282	PF10_0175
PF14_0297	MAL13P1.14
PF07_0027	PF13_0287
MAL13P1.118	PFE0465c
PFL0665c	PF10_0086
PF07_0080	PF14_0391
PF10_0294	PF10_0289
PF14_0597	PFA0300c
PF14_0585	PF14_0240
PFB0885w	PF13_0268
PF14_0695	PF07_0027
PF14_0231	PF07_0088
PF13_0023	PFB0860c
PF11_0053	PF10_0289
PF14_0585	PF13_0213
PF14_0373	PF14_0615
PF13_0268	PF14_0240
PFE0465c	MAL13P1.322
PFI0165c	PFL1125w
PFE0465c	PF14_0278
PFB0295w	PFC0915w
PF13_0143	PF14_0297
PF13_0045	PF07_0088
PFC0340w	PF14_0297
PF13_0330	PFI1420w
PF13_0040	PF11_0416
PF13_0070	PF13_0205
PF10_0053	PFI1090w
PF13_0044	PFE0630c
PF13_0040	PFB0445c
PF14_0297	PFE0205w
PF13_0268	PF13_0224
PFE0465c	PFL2475w
PF14_0602	PF10_0165
PFB0295w	PF11_0445
PF13_0330	PFD0245c
PFE0465c	PFI1130c
PFE0715w	PF13_0205
PF11_0053	PFI1020c
MAL13P1.118	PFI0480w
PFD0245c	PF13_0287
PF11_0106	PF14_0296
PFL0330c	PF13_0349
PFE0465c	PF10_0175
PFC0735w	PF14_0627
PF07_0027	PFI1170c
PFI1130c	PFL1525c
PF13_0341	PFI1420w
PF11_0358	PF14_0207
PF13_0268	PFC0400w
PF11_0272	PFC0775w
PF14_0207	PF14_0370
PFC0155c	PF14_0695
PFE0205w	PF11_0416
PF11_0053	PFL2010c
PFA0505c	PF14_0695
PFL0900c	PFC0470w
PFL2055w	PF07_0079
PF14_0697	PF11_0445
PFD1060w	PFL1310c
PFA0505c	MAL13P1.148
PF11_0260	PF11_0312
PF13_0040	PFE0430w
PFI0530c	MAL13P1.146
PF13_0045	PF11_0386
PF11_0053	PF14_0278
PFL0900c	PF13_0179
PF13_0341	PFC0340w
PF08_0011	PF13_0179
PF13_0121	PF13_0242
PFC0805w	MAL13P1.146
PF14_0672	PFB0445c
PF13_0143	PFI1020c
PF14_0602	PFE0430w
PF13_0257	PFI1310w
PF08_0048	PF10_0154
PF14_0198	PF13_0345
PF14_0246	PFL0285w
PF10_0294	PFL1525c
PFE1155c	PF13_0061
PF14_0286	PF10_0245
PF13_0228	PFC0400w
PF14_0207	PFE1035c
PF13_0242	PF13_0229
PF14_0278	PFL1435c
PF13_0023	PF10_0123
PF10_0269	PF14_0695
PF14_0295	PF13_0229
PFE0630c	PFI0530c
PF10_0252	PF14_0615
PFI0530c	PF13_0330
PF08_0039	PFC0735w
PFL0330c	PFL2440w
PFE1155c	PF13_0034
MAL13P1.209	PF11_0106
PF11_0053	PF13_0349
PF07_0027	PF08_0042
PF14_0721	PFD0305c
MAL13P1.47	PFB0795w
PF13_0287	PF14_0022
PF14_0695	MAL7P1.113
PFL0480w	PFL1185c
PF10_0269	PF13_0341
PF14_0150	PF10_0165
PF10_0269	PF13_0349
PF10_0043	PF10_0264
PF08_0042	PFI0480w
PF14_0695	PF14_0185
PF14_0579	PF07_0088
PFL0630w	PF13_0234
PFB0290c	PF13_0349
PFI1485c	PFL0780w
PF13_0287	PFC0395w
PF10_0187	PF07_0088
PFC0290w	PF08_0039
PF13_0170	PF13_0257
PF13_0061	PF13_0065
PFC0805w	PF10_0165
PF14_0695	PFL1310c
PFC0805w	PFD0590c
PFL0665c	PF14_0602
PF11_0270	PFI1240c
PFI0860c	PFI1020c
PFC0295c	PFC1020c
PF13_0228	PFB0830w
PF11_0358	PFE1035c
PF14_0721	PF14_0248
PFC0535w	PF11_0260
PFE0205w	PF14_0022
PFC0300c	PF13_0224
PF07_0073	PF08_0011
PF11_0358	PFI1130c
PF13_0330	PF14_0022
PFC0915w	PFL1525c
PFB0860c	PFE0215w
PFI1170c	PFL1350w
PF13_0346	PF14_0296
PF11_0053	PFI0480w
PF13_0129	PF11_0438
PF07_0027	PF10_0269
PFE0715w	PF10_0340
PFC0155c	PFI0685w
PF13_0023	MAL13P1.14
PF14_0240	PF13_0213
PF11_0445	PFB0445c
PFA0480w	PF10_0149
PF13_0143	PFE0465c
PF14_0672	PF10_0154
PFC0995c	PF14_0681
MAL13P1.119	PF11_0053
PFL1525c	PF14_0022
PF13_0157	PF11_0445
PFB0860c	PFL2475w
PFI0735c	PFE0970w
PFA0225w	PF14_0641
PF14_0025	MAL13P1.270
MAL13P1.213	PFB0290c
PF14_0697	PFB0890c
PFE0215w	PF14_0053
PF13_0023	PFI1130c
PF10_0187	PF14_0141
PF08_0048	PF10_0294
PF14_0695	PFL0665c
PFE0350c	MAL13P1.327
PF11_0358	PF10_0175
PF14_0697	PF07_0027
PF07_0027	PF10_0294
PF08_0075	PF11_0386
PFC0340w	PF14_0053
PF13_0132	PF11_0386
PFB0885w	PF13_0224
PF13_0023	PFE0430w
PF11_0358	PFI0480w
PFI1670c	PF14_0541
PFC0155c	PFL0330c
PF11_0312	PFE0350c
PFE0475w	PFE0715w
PF13_0229	PFI1340w
PF14_0207	PFE0465c
PF14_0370	PFI1420w
PF14_0681	PFI1485c
PF13_0130	PFE0970w
PF13_0037	PFD0245c
PFB0295w	PF14_0352
PF14_0053	PFC0340w
PF14_0150	PFB0290c
PF13_0063	PF07_0112
PF14_0579	PF10_0038
PFB0290c	PF14_0602
PF10_0155	PF14_0598
PF14_0352	PFE1035c
PFC1020c	PF14_0709
PF11_0260	PFC0400w
PF13_0330	PFL1310c
MAL13P1.92	PF07_0080
PF10_0340	PF13_0354
PFC1020c	PF11_0260
PFB0420w	PF14_0641
PFI1170c	PF14_0602
PFD1055w	PF08_0039
PF10_0187	PF11_0386
PF13_0213	PFE1005w
PF13_0341	PFI1020c
PF13_0023	PFI1170c
PF14_0150	PF13_0037
MAL13P1.92	PF11_0313
PF11_0053	PF10_0154
PF13_0037	PF14_0563
PF14_0381	PFL0180w
PFE0465c	PF14_0352
PF14_0721	PF13_0061
PFL2345c	PFC0745c
MAL13P1.271	PFL1725w
PF07_0080	PF10_0038
PF10_0154	PFB0890c
PFE0465c	PFE0205w
PF14_0150	PF14_0563
PF11_0065	PF13_0224
MAL13P1.322	PF08_0048
PF10_0137	PF08_0077
PF14_0240	PF11_0438
PFC1020c	PF13_0132
PF11_0358	PFE0465c
PF13_0262	MAL13P1.281
PF13_0341	PFD0245c
PF14_0579	PFE1005w
PF11_0065	PF14_0296
PFL2055w	PF10_0038
PF13_0268	PFE0185c
PFI0910w	MAL13P1.146
PFC0340w	PF11_0416
PF08_0045	PF13_0070
PF13_0316	PF11_0106
PFB0295w	PF10_0289
PFD0565c	PFE0430w
PFC0290w	PFC1020c
PF13_0341	PF14_0207
PF13_0040	PFC0915w
PFB0715w	PF11_0053
PF13_0143	PF11_0416
PF13_0033	PF07_0112
PFL2010c	PF10_0086
PF10_0043	PF14_0579
PF11_0438	PFE0350c
PF13_0129	PF07_0043
PF14_0297	PFL1525c
PF10_0334	PFE0970w
PF13_0049	PF14_0627
PFE0465c	PFE1035c
PFB0445c	PFI1020c
PF14_0207	PF13_0330
PF14_0083	PF14_0709
PF07_0080	MAL13P1.209
PF11_0301	PF10_0322
MAL13P1.190	PF14_0025
PF11_0445	MAL13P1.148
MAL13P1.166	PFE0215w
PFC0470w	PF13_0257
PF10_0149	PF13_0205
PF11_0416	PF10_0121
PF14_0589	MAL13P1.281
PFL0665c	MAL13P1.148
PF14_0695	PFI0860c
PF14_0207	PF14_0022
PF14_0025	PFD0665c
PFE0185c	PFC0400w
MAL13P1.281	MAL13P1.326
PFI0630w	PF10_0298
PF10_0269	PFI1420w
PFA0505c	PFB0715w
PF13_0129	PF14_0296
PFC0805w	PFE0465c
PF08_0045	PF13_0242
PF08_0042	MAL13P1.148
MAL13P1.166	PFL2010c
PFB0715w	PF10_0289
PF10_0298	PFC0745c
PF14_0563	PFL2010c
PF14_0183	PFL1310c
PFE0630c	PF10_0154
PF14_0672	PF10_0123
PF10_0340	PF08_0011
PFB0295w	PFL0560c
PFD0590c	PFB0860c
PFB0715w	PFL0665c
PF14_0025	PFC0745c
PF14_0352	PF10_0225
MAL13P1.213	PFL0665c
PFC0400w	PF07_0088
PF14_0697	PFL0330c
MAL13P1.92	PF14_0083
MAL13P1.118	PF08_0042
PF14_0563	PFL1310c
PF14_0331	PF13_0170
PFD0565c	PF13_0349
PF11_0386	PFE1005w
PFC0775w	PF13_0213
MAL13P1.213	PF07_0027
PF14_0602	PF10_0175
PFB0860c	PF14_0053
PF14_0297	PFL2475w
PF11_0445	PFI0860c
PFI1130c	PFE0430w
PFE0810c	PF10_0187
PF14_0100	PF14_0602
PFL1525c	PF10_0086
PF14_0297	PF14_0370
PF13_0130	PFL1725w
PFE0465c	PFL1310c
PF14_0672	PFE1035c
PF14_0585	PF13_0268
PFC0775w	PF11_0043
PF07_0027	PF10_0121
PF10_0165	PF08_0048
PFE1155c	PFE0970w
PF10_0149	PF11_0270
PF14_0602	PF14_0563
PF14_0716	PFE0915c
PF13_0330	MAL13P1.148
PFI1130c	PFE0660c
PFA0505c	PF14_0602
PF11_0208	PFC0831w
PF14_0248	PFL1725w
PF13_0228	PF08_0076
PF13_0170	PF13_0205
PFC0710w	PFE0970w
PF08_0132	PFI1110w
PFC0300c	PFE0185c
PF11_0065	PF10_0264
PFB0715w	PFL0665c
PFD1055w	PFC0295c
PFD0245c	PFI1420w
PF14_0183	PFE0205w
PFC0050c	PFD0085c
PFC0775w	PFE0845c
PFB0885w	PFC0290w
PF14_0240	PFE1005w
PFC0805w	PF14_0695
PF14_0632	PFD0665c
PF07_0079	PFC0735w
PFD0590c	PF13_0037
PF13_0157	PFI0530c
PF13_0049	PF11_0312
PFE0810c	PF14_0296
PFI0530c	PFC0915w
PF14_0083	PFE1005w
PF14_0352	PF10_0289
PF07_0129	PFE1250w
PF14_0207	PFE0215w
PF14_0150	PFB0715w
PF10_0272	PF08_0039
PF14_0602	PFL1435c
PFB0445c	PF14_0352
PFA0505c	PF11_0053
PF14_0672	PF13_0287
PF14_0141	PF10_0038
PFC0295c	PF14_0141
PF13_0143	PF10_0269
PF11_0272	PF13_0014
PF14_0248	PF14_0615
PFE0810c	PF10_0272
PFC0295c	MAL13P1.327
PF07_0080	PF14_0585
PF14_0672	PFI1130c
MAL13P1.209	PF10_0038
MAL13P1.190	PFE0915c
PFB0885w	PFB0830w
PF14_0207	MAL7P1.113
PF13_0037	PFI0860c
PF14_0240	PF11_0043
PFI1370c	PF14_0198
PFB0290c	PFC0340w
MAL13P1.92	PF10_0264
PF14_0334	PFI1310w
PF14_0563	PF10_0154
PFC0290w	PF14_0627
PFE0810c	PFB0830w
PFL0630w	PF13_0061
PF13_0330	PF14_0183
PF10_0322	PF11_0301
PFE0605c	PFI1110w
PF08_0039	PF14_0627
PFI1110w	PF14_0192
PF13_0014	PF10_0187
MAL13P1.119	PF11_0445
PFD0590c	PF10_0289
PFD1055w	PF07_0088
PFB0715w	PF11_0282
PF10_0269	PF14_0207
PF14_0672	PFD1060w
PF08_0042	PF11_0053
MAL13P1.213	PF10_0154
PF10_0289	PF10_0121
PF14_0020	PFI1485c
PF13_0228	PF11_0386
PF13_0170	PF10_0340
PF13_0316	PF10_0043
PF10_0053	PF13_0179
PFD0085c	PFE1250w
PFI1130c	PF14_0150
PFC0890w	PFB0480w
PFD1055w	PF08_0076
PFD1060w	PF14_0053
PFL1525c	PF10_0121
PFC0340w	PFD1060w
PF14_0240	PF07_0088
MAL13P1.148	PF10_0154
PFI0910w	PF11_0395
PF13_0040	PF10_0289
PFL1310c	PF14_0053
PF08_0042	PF13_0177
PF10_0294	PFI0860c
PFE0845c	PF14_0240
PF13_0316	PFE1005w
PF14_0428	PFL0770w
PF13_0044	PFI1130c
PF10_0272	PF13_0132
PF13_0171	PFE0185c
PF14_0331	PF14_0541
PF14_0602	PFL1310c
PF10_0264	MAL13P1.327
MAL13P1.148	MAL13P1.146
PFB0290c	PFE0215w
PFC0775w	PF14_0296
PF14_0391	PF13_0346
PFB0505c	PFI1125c
MAL7P1.113	PF14_0352
PF14_0697	PFA0505c
PFA0505c	PFI0480w
PF14_0297	PF14_0352
PF08_0075	PF13_0268
PF13_0316	PF11_0065
PF14_0198	PF08_0011
PF13_0171	PFC0300c
PFB0860c	PFD0565c
PF14_0672	PF13_0177
PFE0215w	MAL13P1.148
PFB0290c	PFB0715w
PF08_0075	PF13_0224
MAL13P1.166	PF10_0154
PFB0290c	PF13_0330
MAL13P1.166	MAL13P1.322
PF13_0044	PFB0890c
PF13_0282	MAL13P1.270
PFC0340w	PF10_0121
MAL13P1.119	MAL13P1.166
PF13_0346	PF08_0076
PF14_0632	PFE0915c
PF10_0407	PFD0660w
PFC0200w	PF11_0106
PFB0525w	PFC0470w
PF14_0331	PF13_0065
PF13_0345	PF14_0286
PFB0295w	PFL0330c
PFL1310c	PFI1020c
PF14_0185	PFL1525c
PF11_0043	PF11_0386
PF14_0334	PF13_0257
PF13_0037	PF10_0086
PF14_0602	PF10_0086
PFE0475w	PF13_0257
PFC0290w	PFD1055w
PFE0810c	PF11_0043
PFB0260w	MAL13P1.190
PFL0330c	PFI0530c
MAL13P1.14	PF10_0294
PF11_0272	PF14_0141
PF13_0130	PFE0965c
MAL13P1.14	PFI0480w
PFB0295w	PFB0290c
MAL13P1.118	PF10_0294
PFD0565c	PF11_0416
PF14_0391	PF14_0296
PF07_0079	PF11_0386
PFC0155c	PFL0330c
PF14_0288	PFD0305c
PFC0535w	PF11_0043
PFC0300c	PF11_0312
PFE0810c	PFC0200w
PFL0665c	PFL0560c
PFC0915w	PF14_0278
PFB0455w	PFE0350c
PF11_0358	PF10_0225
PFI0530c	PFD1060w
PFB0860c	PFI0480w
PFB0715w	PFI1130c
PF13_0349	PF11_0282
PFC0155c	PFC0805w
MAL13P1.169	PFL0505c
PF13_0330	PFD0565c
PF13_0242	PF14_0187
PFI0925w	PF13_0170
PF13_0061	PFI1670c
PFL2055w	PF10_0043
PF11_0358	PF14_0352
PF08_0042	PF14_0370
PF08_0039	PF14_0231
PF14_0695	PFE0205w
PFL0330c	PF10_0289
PF11_0097	PF13_0229
PFC0300c	PF13_0346
MAL13P1.119	PF13_0330
PF14_0602	MAL13P1.166
PFC0300c	PF11_0386
PF13_0040	PF10_0269
PFC0805w	PFB0715w
PFE0465c	PF14_0022
PFC0805w	PFB0290c
MAL13P1.213	PF10_0165
PF13_0157	PFL1525c
PF11_0272	PF11_0438
PFE0715w	PF08_0011
PF10_0155	PF14_0341
PF14_0695	PFE1035c
PF10_0165	PFE1035c
PFI1130c	PFI0910w
PFB0525w	PFA0480w
MAL13P1.166	PFL2475w
PFE0430w	PFL2475w
PF14_0331	PFI0735c
PF07_0043	MAL13P1.327
PFD0305c	PF14_0541
MAL13P1.322	PFB0860c
PFD1055w	PF13_0224
PF11_0445	PF10_0165
PF13_0354	PF13_0287
PFE0630c	PFB0890c
PFB0445c	PFB0860c
PF08_0075	PF11_0260
PFC0295c	PFC0300c
PF13_0228	PFD1055w
PFB0885w	PF13_0213
PF08_0048	PFD0565c
MAL13P1.119	PFL1310c
PF08_0045	PF10_0334
MAL13P1.190	PFL2345c
PF13_0262	PF13_0205
PF10_0165	PF10_0123
PFL2055w	PF10_0272
PF14_0370	PF13_0349
PF11_0438	PF10_0264
PFL2010c	MAL13P1.148
MAL13P1.218	PFL2510w
PFA0225w	PF11_0295
PFI0735c	PF14_0248
PF13_0143	PF14_0520
PFL0330c	PF10_0225
PF07_0043	PF14_0709
PFB0525w	PFE0475w
PF10_0053	PF11_0181
PF14_0207	PF10_0175
PF13_0224	PF07_0088
PFC0805w	PF14_0100
MAL13P1.343	PFL2345c
PFB0290c	PFC0915w
PF14_0597	PFE0965c
PF13_0044	PF13_0341
PFL2440w	PFI1020c
PF14_0602	PF08_0048
PFC0155c	PF13_0330
PFB0260w	PFA0400c
PFC0275w	MAL13P1.214
PFC0805w	MAL13P1.14
PFE0715w	PF13_0287
MAL13P1.213	PFI0480w
PF13_0341	PFB0860c
PFE0715w	PFC0395w
PFE0185c	MAL13P1.327
PF07_0027	PF14_0150
PF14_0297	PFD0755c
MAL13P1.343	PF13_0282
PFE0465c	PFI0685w
PFC0735w	PFE1005w
PFL1310c	MAL13P1.148
MAL13P1.92	PFB0830w
PF14_0083	PFB0455w
PFB0295w	MAL13P1.213
PF11_0260	PFE0350c
PFC0290w	PF14_0231
PF13_0341	PFI1130c
PFL1540c	PF10_0149
PF10_0272	PF14_0296
PF13_0157	MAL13P1.148
PF13_0023	PFL1350w
PFI1090w	PFE1050w
PFB0885w	PF11_0043
PF14_0428	PF11_0181
PFB0715w	PFI0910w
PF14_0296	PFC0735w
PF08_0039	PF07_0088
PF07_0027	PFL0330c
PF11_0272	PFE0185c
PF11_0260	PF11_0438
PFD0660w	PF14_0598
PF10_0252	PF14_0331
PF13_0177	PFI0860c
PFA0480w	PF08_0011
PFD0590c	PF11_0416
PF11_0312	PFC0400w
PFC0155c	PF10_0269
MAL8P1.128	PF14_0716
MAL13P1.118	PF13_0040
PF13_0023	PFL0330c
PFB0715w	PFD0755c
PFC0340w	PF14_0022
PF11_0358	PF14_0563
PF14_0231	PF11_0043
PF11_0445	PFL2010c
PFB0715w	PF14_0602
PFC0155c	PF14_0053
MAL13P1.190	PFI1545c
PFC0200w	PF10_0038
PF13_0063	PFE0915c
PF14_0672	PFC0155c
PF13_0345	PF08_0132
PFC0805w	MAL13P1.148
MAL13P1.343	PFC0745c
PF14_0563	PF13_0287
PF07_0027	PF14_0053
PF13_0341	PF11_0282
PFC0155c	PF14_0695
PF14_0207	PFI1130c
PF14_0207	PF13_0349
PFC0155c	PF11_0358
PF14_0150	PFE0465c
PF14_0278	PFB0445c
PF11_0445	PFE0215w
PF13_0040	PF14_0352
PFC0155c	MAL7P1.113
PF13_0316	PFC0300c
PF10_0043	PF13_0049
PFE0215w	PFL2440w
PF14_0150	PF14_0053
PFA0505c	PF13_0349
PF13_0341	PFD1060w
PF14_0563	PF10_0086
PF14_0083	PF10_0043
PF11_0412	PFE0970w
PF11_0282	PF10_0225
PF13_0316	PF07_0080
PF10_0154	PFE1035c
PFL0665c	PFL2010c
PFL2345c	MAL8P1.128
PF14_0585	PF10_0264
PF13_0229	PFI0380c
PF13_0330	PFI0860c
PFC0155c	PFL0665c
PF14_0286	PF13_0257
PF10_0210	PF13_0143
PFL0330c	PFI1170c
PFI1130c	PF13_0341
PF14_0627	PF11_0386
PFB0715w	PFL2440w
PFD0590c	PF14_0183
PF07_0088	PF10_0264
PFC0290w	PF10_0038
PF14_0083	PFE0350c
PF13_0143	MAL13P1.166
PFC0520w	PFD0665c
PFI1090w	PF10_0340
PF10_0298	PF13_0063
PFL2475w	PF10_0289
PF14_0602	PFI0530c
PF13_0316	PFC0200w
PF13_0040	PFB0290c
PF10_0174	PF13_0033
PF11_0106	PFE0350c
PF08_0075	PF10_0043
PFA0145c	PF11_0270
PFA0505c	PF11_0445
PFI1020c	PF14_0022
PFC0831w	PFI1105w
PFB0525w	PFI1240c
PFB0830w	PFC0200w
PFE0810c	PF14_0579
PF14_0164	PFI1110w
PF11_0445	PF14_0053
PF14_0207	PFI0910w
MAL13P1.209	PF10_0264
PF14_0721	PF14_0373
PFB0295w	PF14_0602
PFE0660c	PF11_0282
PF13_0341	PFL2440w
PF13_0349	PFE0660c
MAL13P1.166	PFI1420w
PF08_0132	PF14_0164
MAL13P1.209	PF13_0224
MAL13P1.92	PF13_0049
PF13_0130	PF13_0227
PF13_0157	PFB0715w
PF11_0438	PF14_0709
MAL13P1.14	PF14_0183
PFB0885w	PF11_0106
PFE0185c	PF08_0076
PF13_0129	PF11_0260
PFL0780w	PFC0275w
PF13_0023	MAL13P1.213
PFE0465c	PF13_0037
PF13_0330	PFD0755c
PFE0475w	PF11_0270
PF11_0358	PFL1525c
PF07_0080	PF13_0346
PFL0665c	PF13_0330
PF11_0272	MAL13P1.327
PFC0290w	PFE0350c
PF14_0150	PFI0480w
MAL13P1.119	PFI0530c
PF13_0044	PF14_0100
PF10_0154	PFI1420w
PF10_0269	PFI0530c
PFB0715w	PFL1350w
PF13_0065	PFD0305c
PF11_0106	PF08_0076
PFB0885w	MAL13P1.327
PFC0520w	PF11_0314
PF14_0585	PFC1020c
PFL1310c	PFE1035c
MAL13P1.119	PFA0505c
PF07_0079	PFC0400w
PFC0805w	PF08_0042
PF14_0585	PF07_0079
PFD1055w	PF13_0049
PFI0910w	PFL2475w
PFB0890c	PF10_0225
PFE0215w	PF10_0121
PFC0340w	PF11_0282
PFC0805w	PF10_0086
PFD0565c	PF13_0287
PFC0520w	PFC0745c
PF13_0205	MAL13P1.281
PFB0795w	PFD0305c
PF07_0043	PF11_0312
PFI0530c	PFL1350w
PF13_0033	PFI1545c
PF13_0132	PF14_0231
PFD0305c	PFI1670c
PFI1130c	PFC0915w
PF13_0228	PF11_0260
PFI0860c	PF14_0352
PF14_0297	PF11_0395
PFI1130c	PF14_0352
PF13_0349	PFE1035c
PF14_0286	PF10_0123
PFC0775w	PF07_0043
PF10_0154	PF10_0175
PF14_0150	MAL13P1.14
PFI0480w	PF10_0123
MAL13P1.281	PF13_0257
PF11_0445	PF10_0225
PFC0915w	PF13_0349
PF14_0297	PFD0590c
PF14_0602	PF10_0121
PFC0155c	PFC0340w
PF11_0358	PF14_0022
PF14_0751	PFD0085c
PF13_0349	MAL13P1.146
PFL0560c	PF13_0287
MAL13P1.213	PF07_0027
PF10_0269	PFL0560c
PFI0530c	PFL2010c
PFB0525w	PFL0770w
PFC0155c	PFE1035c
PF11_0312	PF11_0386
PF13_0171	PFE1005w
PF14_0297	PFB0445c
PFI0910w	PFL0560c
PF13_0346	PF14_0579
PF11_0313	PF13_0268
PF08_0075	PFC0200w
MAL13P1.270	PFC0745c
PF10_0269	PF11_0358
PFB0290c	PF10_0086
PF11_0358	MAL13P1.322
PF13_0268	PF14_0627
PF11_0358	PFD0590c
MAL13P1.14	PFI1020c
MAL13P1.118	PF10_0165
PF10_0154	PFC0340w
PF14_0207	PFL1350w
MAL13P1.14	PFL1525c
PFC0155c	PF10_0121
PFE0205w	PFL2440w
PFE0845c	MAL13P1.209
PFL2210w	MAL13P1.326
PFB0445c	PFL2440w
PFE0215w	PFE1035c
PF10_0334	PF11_0412
PFC0290w	PF11_0313
PFE0475w	PF10_0149
PF13_0228	PF07_0079
PF14_0563	PFI0910w
PFE0215w	PFL2010c
PFB0295w	MAL13P1.166
MAL13P1.271	PF13_0227
PFB0295w	PF13_0037
PF10_0340	MAL7P1.151
MAL13P1.213	PFI1420w
PFA0505c	PF13_0341
PFD0565c	PF10_0289
PFB0715w	PFC0155c
PFE0215w	PF13_0287
PF14_0373	PFA0300c
PFE0845c	MAL13P1.327
PF08_0132	PFI1110w
PF10_0165	PF13_0287
PFC0400w	PF11_0386
PF13_0171	PF14_0709
PF07_0079	PF10_0187
PFB0290c	PF10_0175
PF14_0207	PF13_0349
PF13_0132	PF13_0049
MAL13P1.213	PF10_0154
PF14_0632	PF13_0063
PF08_0042	PF10_0086
PFB0290c	PF11_0395
PFB0525w	PFA0145c
PFC0805w	PFE0205w
PFE0845c	PF13_0213
PF14_0672	MAL7P1.113
PFA0480w	PF13_0354
PFB0260w	MAL13P1.343
PFE0430w	MAL13P1.146
PFB0860c	PFI1020c
PF13_0143	PFC0155c
MAL8P1.125	PF13_0257
PF13_0132	PF14_0296
PF14_0391	PF14_0231
PFI1130c	PF13_0037
PFC0535w	PF10_0264
PFC0340w	PFB0445c
MAL7P1.113	PFI1420w
PFL0665c	PFB0860c
PF13_0037	PFB0860c
PFI1420w	PF11_0395
PFE0715w	PF13_0262
PF14_0246	PFI1105w
PFA0505c	PF13_0023
PF13_0129	PF11_0312
PF14_0695	PF14_0297
PFI0480w	PF11_0416
PFC0155c	PFL1525c
PF13_0040	MAL13P1.322
MAL13P1.281	PF13_0257
PFI1130c	PFE0465c
MAL13P1.118	PF10_0289
PFA0480w	MAL13P1.281
PFE0845c	PF07_0043
PF14_0164	PFI1310w
PF10_0269	PFI1170c
PF13_0157	PF14_0672
PFD1060w	MAL13P1.146
PFE0810c	PF11_0386
PFD0245c	PFI0910w
PF14_0676	PFE0915c
PF10_0272	PFB0455w
PFI0530c	PF11_0053
PF11_0445	MAL7P1.113
PFB0830w	PF11_0106
PF10_0165	MAL7P1.113
PFD0245c	PFL1435c
PF14_0297	PFI0860c
PFB0290c	PFE0430w
PFL0480w	PF13_0170
PF13_0157	PF14_0352
PF13_0213	PF11_0043
PFI0910w	PFI1020c
PF11_0445	PFE0465c
PFC0340w	PF14_0185
PF13_0049	PF07_0088
PFB0830w	PFC1020c
PFI1170c	PF10_0175
PFL0630w	PFE1155c
PF14_0246	PFL0960w
PF08_0048	PF13_0037
PF14_0615	PFD0305c
PF13_0157	PFL2475w
PF13_0040	PFE0465c
PF07_0027	PF14_0150
PFI1130c	PFL2475w
PF14_0672	PFL0560c
PFC0340w	PFE1035c
PF10_0269	PF13_0037
MAL13P1.322	PF14_0022
PF14_0141	PF11_0043
MAL13P1.322	PF14_0352
PF10_0334	PFD0305c
PF14_0709	PF10_0264
PFL2055w	MAL13P1.209
PF08_0075	PF14_0585
PF13_0143	PF13_0040
PFA0505c	PFB0860c
PF13_0132	PF07_0043
MAL13P1.148	PFL1435c
PFB0715w	PFI0530c
PFE0630c	PF07_0027
PF14_0053	PF10_0175
PF13_0157	PF08_0042
PFE0810c	PF10_0264
PF13_0049	PF13_0346
PF10_0174	PF10_0298
PF13_0143	PF14_0150
PF14_0053	PFI0530c
PF14_0297	PFI0685w
PFE0185c	PF13_0224
PF13_0037	PF11_0416
PFA0505c	PFL1310c
PF14_0391	PF13_0132
PF14_0352	PF13_0287
PF11_0445	PF10_0086
PFE0845c	PF13_0171
PF10_0298	PF13_0033
PFA0505c	PF13_0040
PF08_0048	PFI1020c
PF13_0171	PF11_0438
PFC1020c	PF11_0312
PF13_0157	PF14_0207
PFA0505c	PF13_0349
PF11_0313	MAL13P1.209
PF14_0053	PFE1035c
PF13_0040	PFL0665c
PF13_0177	PF14_0370
PF11_0445	PF13_0330
MAL7P1.113	PF08_0048
PFI0630w	PF13_0156
PFI0530c	PFB0445c
PF13_0014	PF10_0272
PF13_0341	PFL0330c
PF13_0157	PF13_0287
PF14_0428	PF10_0340
PF14_0597	PFE1155c
PFL0035c	PFL1880w
PF14_0150	PFC0340w
PF14_0323	PF14_0681
PFL2055w	PF11_0106
MAL13P1.92	PFD1055w
PFC0295c	PF10_0187
PF13_0023	PFB0715w
PFC0915w	PF10_0289
PFD1055w	PF13_0171
PF13_0268	PF11_0386
PF13_0228	PF11_0065
PF14_0020	PFL0780w
PF11_0301	PFI1090w
PF11_0358	PF13_0330
PF13_0213	PF11_0312
PF14_0207	MAL13P1.14
PF07_0027	PFI0860c
PF13_0171	PFC0735w
PF14_0695	PF13_0037
PFB0445c	PFI0480w
PFB0715w	PF14_0150
PFB0830w	PFE0350c
MAL13P1.166	PF10_0121
PF13_0346	PF10_0038
PFD0245c	PF14_0352
PF10_0053	PFE1050w
PFI1130c	PF10_0289
PFB0715w	PFB0445c
PFE0970w	PFL0480w
PF11_0272	PFC1020c
PFA0145c	PF13_0287
PF10_0165	PFD0565c
PFD1060w	PFE1035c
PFC0340w	PFD0590c
PFI0860c	PFL0560c
PF10_0154	MAL13P1.146
PFL0960w	PFC0831w
PFI0735c	PF13_0034
MAL13P1.119	PFL0330c
PFD0665c	MAL8P1.128
PFE0660c	PFI0530c
PF14_0100	PFL1350w
PF11_0272	PFC0535w
PF14_0207	PF10_0289
PF14_0368	PFL0725w
MAL13P1.119	PF13_0037
PF11_0358	PFD1060w
PF10_0053	PF13_0257
PF13_0224	PF14_0141
PFD0590c	PF11_0395
PF14_0695	PFI1020c
PF13_0316	PF11_0043
PF11_0445	PF08_0042
PF14_0246	PF13_0234
PF13_0045	PF10_0043
PFB0290c	PF11_0053
PFE0485w	PFE0765w
PF13_0257	PFL1185c
PFD1060w	PF11_0416
PFD0590c	PFL1310c
PF10_0269	PF14_0207
PF11_0313	PF11_0312
PF13_0014	PF14_0391
PFD1055w	PF11_0043
PFC0155c	PF08_0048
PF13_0040	PF10_0225
PF14_0632	PF10_0298
PFC1020c	MAL13P1.327
PF14_0721	PFC0710w
PF11_0313	PF13_0224
PF14_0198	PF14_0589
PFI1420w	PF14_0022
PF14_0185	PFE0430w
PFE0630c	PF14_0150
PF14_0585	PF11_0438
PF10_0187	PF07_0043
PF13_0268	PFC0535w
PF13_0023	PFL0560c
PF14_0240	PFC0200w
MAL13P1.118	PF14_0672
MAL13P1.213	PFD0755c
PFC0300c	PF11_0043
MAL13P1.213	PFL0330c
PF11_0445	PF14_0352
PFE0465c	PFE0660c
PF14_0695	PFE0660c
PF13_0287	PF10_0121
PF11_0312	PF14_0231
PF10_0149	PF10_0053
PF11_0445	PFL0560c
PF14_0672	PF14_0370
PF14_0198	PF13_0262
PFC0155c	PFB0715w
PF13_0242	PFL0630w
PF13_0354	PF13_0205
PF13_0349	PFD0755c
PFE1155c	PFC0710w
PFI0530c	PFI1420w
PF13_0023	PFE1035c
PF13_0316	PF10_0264
PF11_0312	PF14_0709
MAL13P1.213	PFB0290c
PF13_0045	PF13_0171
MAL13P1.119	PF14_0022
PF11_0272	PFC0295c
PF08_0132	PF13_0257
PF13_0228	PF14_0709
PF13_0044	PF14_0053
MAL13P1.118	PF13_0287
PFC0775w	PF10_0043
PF14_0589	PF11_0270
PF14_0563	PFL1435c
PFE0465c	PF14_0352
MAL13P1.119	PFC0805w
PF13_0341	PFB0290c
PFB0260w	PFL2345c
PF13_0014	PF13_0129
PF10_0252	PFD0305c
PFE0630c	PF10_0165
PF10_0154	PF14_0053
PF07_0027	MAL13P1.14
PF13_0171	PF10_0038
MAL13P1.213	PFB0445c
PF11_0053	MAL13P1.146
PFL0665c	PFI1020c
PF13_0121	PF10_0334
PFC0805w	PF11_0445
PFD1055w	PF11_0106
PFE0845c	PF14_0231
PFB0715w	PFE0660c
PFD1055w	PF14_0585
MAL13P1.92	PF07_0079
PFD1060w	PFL2010c
PF14_0278	PF10_0154
PF14_0207	PF14_0185
PFD0245c	PFL1310c
PF13_0179	MAL8P1.125
PFC0295c	PFE0350c
PF10_0340	PFI1240c
PF08_0039	PF10_0038
PFB0885w	PF11_0065
PFB0455w	PF08_0076
PF13_0045	PF08_0076
PFL0900c	MAL13P1.281
PF14_0695	PF10_0165
PFC0745c	PFE0915c
PF14_0579	PF08_0076
PFC0290w	PF14_0296
PF13_0228	PFE1005w
PF14_0150	PF14_0278
PF14_0150	PF14_0602
PF14_0697	PF10_0269
PF13_0023	PF08_0048
PF11_0445	PFI1130c
MAL13P1.119	PF10_0269
PF07_0027	PF14_0370
PFI0630w	PF14_0716
PF14_0185	PF14_0053
PFB0445c	MAL13P1.146
PF08_0042	PFE0215w
PF14_0207	PF08_0048
PF07_0080	PFC0735w
PF07_0027	PFL1435c
PF14_0697	PF14_0100
PF11_0358	PFB0715w
PF13_0157	PF14_0022
PF13_0170	PF10_0245
PF10_0175	PFB0890c
PFC0290w	PF11_0106
PFI1020c	PFE1035c
MAL13P1.209	PFE0350c
PFE0205w	PF10_0121
PF11_0053	PF11_0416
PF13_0316	PFB0455w
PF11_0260	PF14_0240
PFI0860c	PF10_0121
PF10_0187	PFB0455w
PF11_0358	PFL2440w
PFE0350c	PF14_0627
PFL0560c	PF10_0154
PF14_0602	PFI0860c
PF13_0044	PFA0505c
PF14_0615	PFL1725w
PF14_0150	PFI0530c
PF13_0177	PFL2010c
PF08_0048	PF14_0352
PFI1130c	PF07_0027
MAL13P1.213	PF14_0150
PF14_0198	PF14_0166
PFI0530c	PFB0890c
PF11_0445	PF13_0023
PF13_0262	PF11_0270
PF11_0053	MAL13P1.148
PF13_0040	PF14_0207
PF11_0270	PF13_0205
PF14_0331	PF14_0248
PFL0330c	PF13_0177
PFC0340w	PF10_0086
PFC0295c	PF11_0043
PF14_0602	PFD0245c
MAL13P1.146	PF11_0395
PF11_0053	PFI0910w
PFC0155c	PF14_0053
MAL13P1.118	PFE0215w
PF14_0695	PF10_0175
PFI0735c	PF13_0130
PF07_0027	PF13_0037
PFC0155c	PF10_0225
PFD0245c	PF11_0395
PF11_0272	PF10_0272
PFC0805w	PF11_0395
PFL1525c	PFI1020c
PFA0300c	PF13_0227
PFE0810c	PFC0735w
MAL13P1.14	PFE0430w
PF13_0170	PF14_0192
PF13_0049	PFE1005w
PFL1725w	PFC0710w
PFC0915w	PFL2440w
PFI1130c	PFE1035c
PF13_0023	PF13_0040
PFA0505c	PFE0215w
PFB0885w	PFC0400w
PFL0900c	PF10_0149
PF07_0073	PF14_0166
PF13_0143	PFI1420w
PFI1485c	MAL13P1.214
PFL2510w	PF10_0245
PFC0805w	PF14_0352
PFE0430w	PF11_0416
PF08_0048	PFE1035c
PFE0465c	MAL7P1.113
PF07_0079	PF10_0043
PF11_0065	PFC1020c
PF14_0695	MAL13P1.213
PFL2475w	PF14_0053
MAL13P1.213	PF14_0100
PFB0885w	PFC0295c
MAL13P1.209	PF13_0049
PF11_0313	PFC0400w
PF11_0445	PFB0290c
PF11_0053	PF14_0563
PF13_0037	PFL1310c
PF13_0228	PFC0300c
PFI1240c	PFL0900c
PF11_0313	PF14_0579
PFB0860c	PF11_0395
PFL0665c	PF11_0358
PFI0530c	PFI0860c
PF10_0272	PF10_0038
PF14_0288	MAL13P1.47
PF08_0075	PF14_0709
PFE0845c	PFC0400w
PF14_0585	PF11_0312
PF11_0416	PFI1020c
PF13_0143	PFI0910w
PF10_0081	PFA0400c
PFC0300c	PF10_0264
PF14_0697	PF14_0602
PFI0480w	PFI0860c
PFD1060w	PFE0215w
PF14_0198	PF10_0340
PF14_0020	PFC0275w
PF13_0157	PFE0215w
PF13_0023	PFL1525c
PFD0665c	PF11_0314
PF07_0079	PF11_0106
PF11_0358	PFI0530c
PFE0630c	PF11_0282
PF13_0330	PF10_0289
PFE0465c	PF11_0416
PFL1125w	PFL1155w
MAL13P1.118	PF14_0563
PF07_0073	MAL13P1.281
PF13_0129	PFC0200w
PF13_0341	PF14_0370
PF14_0278	PFE1035c
PFC0295c	PF07_0079
PF10_0294	PF14_0185
PF13_0170	PFA0145c
PFC0890w	MAL13P1.169
PF13_0143	PFD0245c
PFB0525w	PF07_0073
PF13_0040	PF08_0042
PFE0465c	PFE0430w
PFI0515w	MAL8P1.21
PFC0295c	PFB0830w
PF07_0027	PFE0465c
PF14_0185	PF10_0123
PFC0340w	PFE0430w
PFE0730c	PF14_0520
PFC0290w	PFE1005w
MAL13P1.166	PFD0245c
PF13_0170	PF14_0589
PF10_0269	PFL1525c
PF14_0579	PF14_0296
PF13_0143	PF08_0048
PFB0685c	PFL0035c
PF13_0341	PFL0665c
PF14_0331	PFL1725w
PF11_0260	PF14_0627
MAL13P1.14	PF08_0042
PFL2055w	PF14_0709
PFI1130c	PFI1170c
PF11_0358	PF14_0053
MAL13P1.213	PF10_0225
PFI0380c	MAL7P1.151
MAL13P1.92	PF08_0076
PFA0505c	PF14_0563
PF08_0075	PF13_0228
PFA0505c	PF10_0165
PF13_0023	PF10_0086
PF13_0044	PF11_0445
MAL13P1.118	PFI0910w
MAL13P1.190	PF10_0081
PF07_0027	PF13_0040
PF13_0132	PF11_0043
PF10_0043	PFE0845c
PFB0290c	PFL0330c
PFC0295c	PF07_0088
PF11_0358	PFE0215w
PF14_0278	PFI0480w
PF13_0341	PFC0915w
PF10_0269	PFB0290c
PF13_0040	PFD0245c
PF13_0143	PF14_0695
PFL0330c	PF14_0602
PF14_0373	PFD0305c
PFC0805w	PF14_0370
PF11_0282	PFI0685w
PFE0660c	PF14_0352
PFD0590c	PF14_0297
PF10_0269	PF14_0563
PF10_0294	PFL2440w
PFB0715w	PFD0245c
PFA0505c	PFL2010c
PFL0330c	PFE1035c
PFC0155c	PFL0665c
PFL0960w	PFI1105w
PF14_0585	PFC0200w
PF14_0352	PF10_0175
PF13_0040	PFL1525c
PFD0565c	PFI0910w
MAL13P1.119	MAL13P1.148
PFE0630c	PF14_0695
PFD0755c	MAL13P1.146
PF14_0695	PF10_0154
PF11_0445	PFI1170c
PF10_0252	MAL13P1.271
PFC0155c	PF10_0165
PF13_0143	PFD0755c
PF13_0170	PF08_0011
PFL1920c	PFE1030c
PF14_0428	PFA0145c
PFI1130c	PF11_0416
PF14_0198	PF13_0257
PFC0805w	PF11_0445
PFB0715w	PF14_0183
PFB0295w	PF14_0563
PFL2440w	PFI1420w
PF13_0229	PF10_0218
PF10_0043	PF13_0224
PF10_0322	PF10_0340
PF14_0585	PF11_0260
PF13_0316	PFE0350c
PFC0915w	PFI0480w
PFD0590c	PF10_0294
PFA0145c	PF13_0179
PFD0590c	PFL1350w
PF10_0165	PF14_0185
PFL0695c	MAL8P1.133
PF07_0080	PF13_0049
PF08_0132	PF14_0286
PF14_0602	MAL13P1.148
PF10_0154	PF14_0022
PF14_0183	PFI1420w
PF11_0438	PF14_0141
PFE0605c	PFI1310w
PF13_0157	MAL13P1.322
PF11_0208	PFD0660w
PF10_0174	PF13_0063
MAL13P1.118	PFL1525c
PF14_0020	PFL2210w
MAL13P1.166	PFE0430w
PF11_0106	PF11_0043
MAL13P1.119	PFE0215w
MAL8P1.133	PF11_0427
PF13_0014	PFB0455w
PF14_0297	PF11_0416
PFB0290c	PFI0480w
PF10_0269	PFD0565c
PF08_0132	PF14_0286
PF13_0316	PF10_0187
PF13_0341	PF14_0053
PFB0445c	PFD0755c
PF10_0187	PF14_0627
MAL13P1.92	PF11_0386
PF10_0038	PF10_0264
MAL7P1.113	PF13_0349
PF14_0248	PFE0965c
PFE1155c	PF13_0130
PFC0155c	PFI0480w
PF14_0672	PF10_0086
PF13_0023	PF14_0207
PF14_0150	PFD0755c
MAL13P1.47	PF14_0541
PFC0805w	PFL1435c
PF14_0672	PFL1525c
PF14_0207	PFC0340w
MAL13P1.14	PF14_0278
PFE0465c	PFL0665c
PF13_0143	PFC0805w
PF14_0020	PF11_0157
[truncated: 6,750 more rows]
