# Supplementary material for: Assessing the gain of biological data integration in gene networks inference
Source: BMC Genomics. 2012 Oct 26;13(Suppl 6):S7. doi: 10.1186/1471-2164-13-S6-S7 (PMC3481449; doi:10.1186/1471-2164-13-S6-S7)
Supplement: Additional file 10 — KEGG and GO network. KEGG and GO combined gold standard obtained from Date et al, 2006. [file 1471-2164-13-S6-S7-S10.txt]

PF11_0438	PFC0200w
MAL13P1.166	PF13_0157
MAL6P1.59	PF14_0185
MAL8P1.125	PF14_0589
PF10_0334	PF14_0615
PF11_0301	PFL0900c
PF13_0345	PF14_0164
MAL13P1.213	PF14_0100
PF14_0585	PFE0810c
MAL6P1.110	PFI1105w
MAL13P1.322	PFB0290c
PF10_0252	PF14_0288
PF10_0086	PF14_0672
PF11_0313	PF13_0213
MAL13P1.322	PF13_0330
PFI0860c	PFL2010c
PF11_0106	PF11_0272
PF14_0296	PFD1055w
PF13_0157	PFE1035c
PF11_0416	PF13_0023
PF11_0312	PF11_0313
PF07_0080	PFB0885w
PFD0590c	PFI0910w
PF08_0076	PF14_0240
PF14_0185	PFE0430w
MAL13P1.322	PF10_0121
MAL6P1.24	MAL6P1.49
PFB0290c	PFI0480w
MAL6P1.59	PF13_0157
PF10_0252	PFB0795w
PFB0715w	PFL2010c
MAL6P1.183	PF11_0053
MAL13P1.148	PF10_0269
PF10_0264	PF14_0296
PF11_0270	PFB0525w
PF10_0121	PFL2440w
MAL13P1.213	PF13_0037
PF10_0264	PF11_0438
MAL13P1.148	PFI1130c
PF14_0352	PFE1390w
PFB0455w	PFL2055w
PF13_0205	PFL0900c
MAL13P1.14	PF10_0165
PF08_0048	PF14_0602
PF13_0023	PF14_0370
PF10_0264	PFE1005w
MAL6P1.125	PF10_0289
PF14_0695	PFE1035c
PF10_0123	PF14_0334
PF13_0177	PFE1035c
PF13_0213	PFD1055w
MAL6P1.192	PFD0590c
PFD0245c	PFD0590c
PF11_0395	PFL2475w
PF10_0269	PF14_0183
PF13_0179	PFB0525w
MAL13P1.119	PFI0530c
PF14_0183	PFE0465c
PF10_0165	PFL2440w
PF07_0073	PF14_0589
PFB0295w	PFD0590c
MAL13P1.118	PF13_0287
PFE0970w	PFE1155c
PF13_0349	PFL2010c
PF14_0352	PFE0630c
PF10_0264	PFB0830w
MAL13P1.118	PF14_0672
MAL13P1.281	PF14_0428
PF11_0445	PFI1020c
PF14_0589	PFL0900c
PF10_0165	PF13_0177
PF08_0075	PF11_0260
PF13_0040	PFB0295w
PF14_0141	PFB0885w
PF07_0027	PFL1525c
PF13_0070	PF13_0205
PF08_0048	PFE0215w
PF11_0270	PF13_0179
PF11_0416	PFL1525c
PF07_0088	PF08_0076
MAL6P1.40	MAL8P1.125
PF14_0192	PF14_0511
PF07_0043	PF13_0014
PF13_0040	PF14_0697
PF10_0175	PF10_0225
PF11_0272	PFB0830w
MAL13P1.146	PFE1390w
PFB0860c	PFE0205w
PF11_0395	PFL0665c
MAL13P1.322	PF13_0177
MAL13P1.213	PFL0665c
PF10_0123	PFD0565c
PFD0565c	PFI0910w
PF11_0313	PFB0455w
PFB0685c	PFE1250w
PFE0215w	PFI1020c
MAL13P1.166	PFL2440w
MAL6P1.192	PF10_0289
PF14_0352	PFL1310c
PF10_0086	PF13_0287
MAL6P1.36	PFB0890c
PF11_0043	PF11_0438
PFD0245c	PFI1130c
PF14_0751	PFL2570w
MAL13P1.118	PFI0910w
PF10_0053	PFE0475w
PFC0200w	PFL2055w
MAL13P1.213	PF14_0297
MAL6P1.192	PF13_0287
PFB0860c	PFE0430w
PF10_0053	PFI0380c
PF07_0043	PF14_0391
PF13_0023	PFI1170c
PFE0205w	PFL2440w
PF14_0602	PFL2475w
PF11_0065	PF11_0313
MAL6P1.49	PFL2440w
PF11_0438	PF14_0579
PF14_0183	PFL0330c
PF10_0149	PFE0475w
PFB0715w	PFL1310c
MAL13P1.118	MAL6P1.192
PF13_0040	PFD1060w
MAL13P1.213	PFL1435c
PF13_0224	PFE0350c
PF14_0296	PFC0200w
PF07_0088	PF10_0272
PF13_0330	PFI0480w
PF10_0038	PF13_0049
PF10_0340	PFI0380c
MAL8P1.125	PF14_0166
PF11_0395	PF13_0330
MAL13P1.92	PF14_0141
PF11_0445	PFB0890c
PF08_0039	PF10_0272
PF08_0048	PF10_0289
PF10_0053	PFL0770w
PF08_0048	PF13_0143
PF14_0141	PF14_0391
PF13_0023	PFD1060w
MAL6P1.24	PFB0290c
PF14_0240	PF14_0296
MAL6P1.119	PF11_0395
PF13_0040	PFE1035c
MAL6P1.28	MAL7P1.130
PF13_0171	PF14_0141
MAL6P1.119	PF13_0349
PFD0590c	PFE0630c
PF14_0341	PF14_0511
PFE0215w	PFI0530c
PF13_0257	PF14_0192
MAL13P1.213	MAL6P1.36
MAL13P1.271	MAL13P1.47
MAL7P1.113	PF14_0053
PF11_0051	PF14_0166
MAL13P1.209	PF11_0438
PFD1060w	PFE0430w
PF10_0289	PFD1060w
PF10_0165	PFE0430w
PF07_0080	PFE0185c
PF13_0023	PF14_0150
MAL13P1.281	MAL8P1.125
PF10_0038	PF14_0296
PFD0590c	PFL1310c
PF10_0154	PF13_0044
PFB0890c	PFE0660c
PF08_0048	PF11_0416
PF08_0075	PF14_0141
PF13_0330	PFL0580w
PF13_0349	PFE0465c
MAL13P1.47	PF10_0252
PF13_0037	PFB0715w
MAL6P1.244	PF14_0585
PF14_0672	PFE1390w
MAL6P1.119	PF13_0157
PF11_0358	PF13_0287
PF13_0121	PFD0285c
MAL6P1.24	PFL2475w
PF13_0177	PF13_0287
MAL13P1.209	PF13_0228
MAL6P1.192	PFL1310c
PF14_0697	PFE1035c
MAL6P1.244	PF11_0065
PFE0215w	PFL0330c
PF14_0589	PFE0715w
PF11_0282	PFD0590c
PF14_0672	PFL1435c
MAL13P1.327	PF08_0075
MAL13P1.213	PFD0590c
PF13_0014	PF13_0213
PF14_0240	PFE0350c
PF14_0341	PFI0165c
PF08_0042	PFE0430w
PF14_0352	PFL0580w
MAL13P1.119	PFD0245c
PF11_0395	PF11_0416
PFL0580w	PFL2010c
PF07_0027	PF10_0225
PF14_0585	PFE0185c
PF13_0037	PF14_0695
PF13_0044	PFE0630c
PF14_0083	PF14_0585
MAL13P1.327	PF11_0272
PF14_0141	PFB0455w
PFL1125w	PFL1155w
PF14_0198	PFL0900c
PF13_0341	PFL1310c
PF13_0171	PF13_0213
PF07_0073	PFB0525w
PF08_0042	PFL2475w
PF13_0224	PF14_0141
MAL6P1.49	PF13_0341
PF07_0079	PF08_0039
PFE0430w	PFE0465c
PF13_0129	PF13_0213
PF11_0358	PFL0665c
PF11_0260	PF13_0014
PF07_0027	PFE0630c
PF10_0154	PFI0480w
MAL13P1.146	PFL0330c
PFE0215w	PFL1525c
PF11_0053	PFI0910w
PF13_0268	PFE1005w
MAL13P1.322	MAL6P1.119
MAL13P1.148	PF14_0370
PF13_0143	PF14_0563
PF08_0042	PFE0465c
MAL6P1.59	PFB0890c
PF07_0027	PFL0665c
MAL13P1.209	PF14_0627
PF08_0039	PF10_0043
MAL6P1.201	PF13_0170
PF13_0023	PFB0890c
PF10_0225	PFI0685w
PF10_0334	PF13_0034
MAL13P1.271	PFE0970w
PF11_0097	PF14_0295
PF11_0260	PF14_0579
PF10_0252	PFI1670c
PF13_0040	PF14_0563
MAL6P1.183	PFL0580w
MAL6P1.36	PF11_0445
PF13_0287	PF13_0354
PFD0590c	PFD1060w
PF08_0076	PF14_0627
MAL13P1.92	PF13_0049
MAL8P1.125	PFL0900c
PF10_0269	PFE0465c
PFB0295w	PFL1525c
PFB0295w	PFI1130c
PF11_0053	PF11_0445
PFD0245c	PFE0205w
PFB0290c	PFE1390w
PFI0910w	PFI1420w
PF13_0224	PFE0185c
PFE0465c	PFI1170c
PF14_0248	PF14_0373
PF13_0213	PF14_0231
PF14_0579	PFE0185c
PFB0445c	PFL0580w
PF13_0177	PFD0590c
MAL6P1.24	PF13_0143
PF13_0341	PFE0205w
PF10_0269	PFL0665c
PF10_0086	PFD0565c
PF13_0287	PFL1310c
PF07_0080	PF10_0264
PF10_0294	PFL2475w
PF10_0289	PF14_0278
PF14_0563	PFE1035c
PF13_0171	PF14_0083
PF13_0345	PF14_0334
PF14_0141	PFE0350c
PFE1390w	PFL1525c
PF13_0227	PFI0735c
PF10_0289	PF11_0053
PF13_0170	PFI1240c
MAL13P1.146	PFD0755c
PFB0290c	PFE0630c
MAL7P1.113	PFI1130c
PF13_0330	PFL1525c
PF08_0048	PF14_0352
MAL13P1.119	PF13_0349
PF14_0391	PF14_0585
PF13_0130	PF14_0248
MAL13P1.118	PF14_0022
PFB0795w	PFE0965c
PF14_0341	PFD0660w
PFE1035c	PFI0685w
PF14_0183	PFL2010c
PF13_0049	PF13_0224
PF13_0330	PFE1390w
PF14_0231	PF14_0296
MAL13P1.92	PF13_0132
PF07_0129	PFL1880w
PF08_0048	PFE1390w
PF11_0106	PFB0885w
PF11_0065	PF11_0272
PF07_0043	PFD1055w
PF11_0065	PF13_0224
PF10_0225	PFL0665c
MAL6P1.192	PF13_0341
PF13_0229	PF14_0295
PF10_0086	PFL2010c
PF13_0044	PFI1110w
PF11_0312	PFE0185c
PF14_0231	PFD1055w
PFE0205w	PFI1420w
PF10_0218	PF10_0334
MAL6P1.183	PF13_0040
PF11_0282	PF14_0695
PF11_0395	PFB0715w
PF13_0129	PFC0200w
PF11_0053	PFE0205w
PF13_0205	PFB0525w
PFE0965c	PFE1155c
MAL13P1.148	MAL13P1.322
PF13_0205	PF14_0428
MAL6P1.192	PFE0465c
PF11_0260	PF11_0438
PF11_0358	PFD0755c
PF13_0234	PF13_0242
PF13_0349	PFD0565c
PF14_0185	PFE1390w
PF10_0340	PF13_0262
PF10_0154	PF14_0053
PF13_0205	PFE0715w
PFI0910w	PFL0560c
MAL13P1.209	PFE0845c
PF14_0602	PF14_0697
MAL13P1.92	PF14_0083
PF14_0185	PFL0560c
PFI1240c	PFL0770w
PFI0860c	PFL0665c
PF11_0416	PF13_0349
PF13_0177	PFD0755c
MAL7P1.113	PF14_0183
PF13_0132	PFB0455w
PF10_0264	PF13_0129
PFB0860c	PFI1420w
MAL13P1.213	PF13_0143
PF10_0187	PF13_0014
PF10_0272	PF14_0391
PF07_0073	PF11_0181
MAL13P1.118	PF11_0395
MAL13P1.166	PF10_0289
PF14_0053	PFI0860c
PF13_0037	PFL0580w
PFD0590c	PFL2475w
PF14_0083	PF14_0391
PF07_0080	PF13_0346
MAL13P1.281	PF10_0275
PF14_0297	PFE0215w
PF13_0044	PF14_0297
MAL13P1.218	PFL2510w
MAL8P1.58	PF11_0157
PF13_0045	PF14_0083
MAL13P1.118	PFE0205w
PFI1130c	PFL0580w
PF10_0225	PFE0660c
MAL13P1.146	PFE0215w
PF10_0210	PFE0730c
PF13_0170	PFE0605c
PF14_0563	PFD0245c
PFI1020c	PFL1435c
MAL13P1.327	PF10_0264
PF14_0589	PFE0475w
PF14_0053	PFL1525c
PFB0455w	PFE1005w
PF13_0044	PFL1350w
PF10_0340	PFL1540c
PF10_0043	PFE0185c
MAL6P1.244	PF07_0088
MAL13P1.14	PFL2475w
MAL6P1.24	PFI1020c
PF11_0282	PF13_0040
MAL13P1.209	PF11_0106
PFL1435c	PFL1525c
MAL13P1.209	MAL13P1.327
MAL6P1.24	PF11_0053
PF10_0121	PF13_0040
PF13_0346	PF14_0579
PF07_0027	PFI1130c
MAL6P1.40	PF10_0053
PF13_0045	PF14_0141
PF11_0358	PFL0330c
PF13_0023	PFL0560c
PF14_0672	PFI1020c
PF10_0289	PFL1525c
PFB0830w	PFL2055w
PF07_0073	PF10_0053
MAL13P1.148	PFI1020c
PFE0185c	PFE0350c
PF10_0289	PF13_0157
PF14_0672	PFE0215w
PF10_0149	PF13_0354
PF14_0352	PFB0290c
PF08_0095	PFL1155w
PF11_0043	PF13_0171
PF10_0187	PF13_0213
MAL6P1.76	PFL1185c
PF10_0187	PFD1055w
MAL13P1.14	MAL6P1.183
MAL6P1.244	PF13_0132
PF07_0027	PF14_0297
PF10_0294	PFD0590c
PF14_0248	PFB0795w
PF11_0313	PF14_0627
PF14_0602	PFL1525c
PF14_0697	PFB0290c
PF13_0354	PFB0525w
PF13_0143	PFE0215w
PF13_0242	PF14_0511
PF10_0187	PFE0185c
MAL13P1.14	PF13_0157
MAL13P1.146	MAL6P1.125
MAL13P1.327	PF13_0171
PF10_0154	PFL0580w
PF11_0051	PF13_0262
PF13_0049	PF13_0171
MAL6P1.183	PF14_0602
PF10_0334	PFE1155c
PF14_0288	PFI1670c
MAL6P1.125	PFL0665c
PF13_0037	PFL2475w
PF10_0269	PF13_0037
PF10_0165	PF14_0053
PF10_0043	PFE0810c
PFE0430w	PFL2010c
PF10_0269	PFL0560c
PF13_0037	PFI0860c
PF08_0042	PF13_0143
PF10_0086	PF14_0695
MAL6P1.49	PFL2475w
PF10_0272	PFB0455w
PF13_0171	PF14_0296
PF11_0358	PFL2010c
PF11_0053	PF14_0278
PFD0590c	PFE1390w
MAL6P1.119	PFE0205w
PF11_0395	PF14_0370
MAL13P1.146	MAL13P1.166
MAL6P1.183	PFE0465c
PF13_0171	PFE1005w
PF10_0043	PF13_0224
MAL6P1.119	PFL0560c
PF10_0154	PF13_0177
PF10_0165	PFI0860c
MAL13P1.213	PFI1420w
MAL6P1.125	PF14_0022
PF13_0354	PF14_0589
PF13_0179	PFI1240c
MAL6P1.24	PF14_0672
MAL13P1.148	PFL2010c
PF08_0076	PFE0845c
PF10_0225	PF14_0297
PF14_0231	PFE0185c
PF13_0049	PFC0200w
MAL13P1.118	PFL0560c
PFE0715w	PFL1540c
PF13_0341	PFI1130c
PF13_0228	PF14_0627
PF14_0141	PFE0845c
PF13_0130	PF14_0597
MAL6P1.119	PF14_0563
PF13_0213	PF13_0224
MAL6P1.24	PF10_0123
MAL13P1.118	MAL6P1.183
PFI0480w	PFL0330c
MAL13P1.92	PF10_0187
PF11_0053	PFE0465c
MAL13P1.14	PFD0755c
MAL13P1.271	PF14_0373
PFB0885w	PFL2055w
MAL6P1.244	PF07_0079
PF11_0181	PF14_0198
MAL6P1.24	PF14_0150
MAL7P1.113	PFD0590c
PF14_0183	PF14_0185
PF13_0040	PF13_0044
PF08_0042	PF13_0341
PFD0245c	PFL2475w
PF13_0227	PF14_0541
MAL13P1.92	PF08_0075
MAL13P1.322	PF10_0154
PF07_0088	PF13_0045
PF14_0296	PFB0455w
PF13_0349	PFL0665c
PF07_0043	PFC0200w
PF07_0027	PF10_0175
PF10_0121	PFL0560c
PF11_0313	PFE0185c
PF13_0040	PFE0660c
PF14_0286	PFE0605c
PF13_0341	PF14_0602
PF14_0278	PF14_0602
PF10_0165	PF10_0225
PF13_0330	PFL0560c
PF10_0154	PF13_0349
PF13_0268	PF13_0346
PF13_0143	PF14_0672
PF07_0088	PFB0830w
PF08_0076	PF13_0346
PF14_0150	PFL1310c
PF10_0154	PF14_0022
PF10_0123	PF13_0023
PF13_0037	PFB0445c
PF11_0260	PF13_0132
MAL6P1.244	PFB0885w
PF10_0218	PF13_0234
PF07_0027	PFB0890c
PFE0430w	PFL1435c
PF14_0589	PFL1540c
PF14_0341	PFL1125w
PF13_0316	PFE0350c
PF10_0043	PF14_0141
MAL13P1.326	PF13_0257
PFD1055w	PFE0185c
PFD0590c	PFL1435c
PF10_0038	PFB0885w
MAL6P1.24	PFE0215w
PF10_0289	PF14_0352
PF11_0313	PFE0350c
MAL6P1.119	PF10_0121
PF14_0185	PFD0755c
PF10_0272	PF14_0627
PF11_0311	PFL2510w
PF08_0095	PFI0165c
PF10_0294	PFL0560c
PF14_0695	PFB0445c
MAL6P1.244	PFD1055w
PF13_0143	PFD0565c
PF13_0037	PFL0665c
PF14_0602	PFI1420w
MAL6P1.125	PF10_0269
MAL6P1.59	PFB0445c
PF14_0278	PFL2010c
PF10_0149	PFL0770w
MAL6P1.49	PFL0580w
MAL13P1.14	PF13_0349
PFD0755c	PFL2010c
PF14_0020	PF14_0198
PFL0580w	PFL1525c
PF13_0040	PF13_0157
MAL13P1.326	PF14_0381
MAL13P1.119	PFL2440w
PF10_0123	PFB0860c
PF11_0313	PF14_0296
MAL13P1.118	PF13_0349
PF14_0563	PFB0445c
PFE0605c	PFI1310w
PF13_0037	PF14_0022
PF11_0282	PFB0290c
PF14_0373	PF14_0541
MAL6P1.40	PFL1540c
PF08_0011	PFL0900c
PF11_0272	PF14_0391
MAL13P1.281	PF14_0166
PF13_0177	PFL2440w
PF13_0044	PFI1310w
PF14_0053	PFI1420w
PFE0660c	PFL1350w
MAL6P1.24	PFD1060w
MAL8P1.58	PFI1485c
PF13_0014	PF13_0129
PF07_0088	PF14_0391
PFL2440w	PFL2475w
PF10_0121	PF13_0157
PF10_0121	PFD0590c
MAL13P1.326	PF10_0275
PFE1390w	PFL2440w
MAL6P1.49	PFB0445c
PFL1525c	PFL2475w
PFI0380c	PFI1090w
PF14_0370	PFI1130c
MAL13P1.119	PFB0860c
PF11_0416	PFD1060w
MAL13P1.148	PF08_0042
PFE1390w	PFI0480w
MAL6P1.192	PF13_0040
MAL6P1.125	PFL0560c
MAL6P1.49	PFL1435c
PF10_0038	PFC0200w
PF13_0222	PF13_0353
PF13_0129	PF14_0231
PF14_0370	PF14_0695
MAL13P1.213	PFL0580w
MAL6P1.119	PFL1435c
MAL13P1.271	PF14_0597
PFI0860c	PFI1130c
PF13_0205	PFL1540c
MAL6P1.49	PF13_0330
MAL13P1.14	PF11_0053
PF13_0227	PF14_0331
PF08_0048	PFD0245c
MAL6P1.183	PFD1060w
PF13_0129	PF14_0627
MAL13P1.92	PF13_0268
MAL6P1.119	PFD1060w
MAL13P1.209	PF13_0316
PF11_0358	PFB0890c
MAL6P1.125	PF07_0027
MAL6P1.24	PFB0295w
MAL6P1.183	PFE0205w
PF14_0022	PFI1130c
PF08_0075	PFB0830w
PF10_0123	PF13_0330
PF13_0349	PFL1525c
MAL13P1.14	PF10_0154
PF14_0695	PFL1310c
PF13_0045	PF14_0709
PF11_0395	PF14_0022
PFE0430w	PFE1035c
PF10_0269	PFE1390w
MAL13P1.14	PFL2010c
MAL6P1.49	PFD0590c
MAL13P1.166	PF08_0048
MAL13P1.119	PFL0560c
PF07_0027	PF08_0042
PF11_0053	PFI0860c
PFB0445c	PFD0565c
PF14_0602	PFB0860c
MAL6P1.125	MAL6P1.49
PF14_0602	PFE0215w
PF11_0445	PF14_0695
PF10_0294	PFE0205w
PF10_0294	PFL0580w
PF11_0282	PFL0330c
PF10_0121	PFD1060w
PFB0445c	PFL0330c
PF13_0014	PF14_0296
MAL6P1.49	PF14_0352
PFE0730c	PFI1105w
PF13_0037	PFI0480w
PF07_0073	PF14_0166
PF13_0061	PFI0735c
PF07_0027	PF11_0358
PF14_0297	PFE0465c
PF07_0043	PF14_0296
PF14_0141	PFE1005w
PF13_0132	PFE1005w
MAL13P1.281	PFL0480w
PF13_0354	PFE0475w
PF13_0170	PF14_0286
MAL13P1.213	PF14_0185
MAL13P1.326	PFL0480w
PF11_0053	PF14_0370
PF13_0040	PF14_0053
PF07_0043	PF13_0268
MAL13P1.213	PFD0565c
PF11_0260	PF14_0141
PF11_0065	PF13_0014
PF07_0079	PFE1005w
PF14_0602	PFB0295w
PF13_0061	PFE0970w
PF11_0272	PFD1055w
PFD0245c	PFD0565c
PF14_0428	PFI1240c
PF07_0073	PFL2210w
PF14_0150	PFD0565c
MAL6P1.201	MAL8P1.125
PF10_0123	PFD0755c
PFI0480w	PFL2475w
PF10_0175	PFE0465c
PF13_0157	PFB0445c
PF07_0027	PF13_0023
PF10_0252	PF14_0331
MAL13P1.213	PFB0290c
MAL6P1.183	PFE1390w
MAL6P1.119	PFL0580w
PF10_0121	PF14_0695
PFE0810c	PFE0845c
PF14_0297	PFE1035c
PF11_0272	PFE0810c
PF10_0038	PF13_0171
PF14_0373	PF14_0615
PF08_0039	PFL2055w
PF14_0297	PFB0890c
PFB0885w	PFE1005w
MAL13P1.322	PF14_0297
PF13_0044	PFI1130c
PF13_0040	PF14_0672
PF14_0278	PFB0715w
PF08_0039	PF14_0709
PF13_0037	PF14_0352
PF14_0323	PFE0765w
PF07_0027	PFE0660c
PF11_0358	PFI1420w
PF13_0132	PF14_0083
PF13_0346	PFB0455w
PF10_0123	PFL0580w
PF11_0445	PFL0665c
PF07_0079	PF11_0313
PF10_0086	PFD1060w
PF10_0269	PF13_0341
PF11_0395	PFI1420w
PFD1060w	PFL2475w
PF13_0205	PFL0770w
PF13_0157	PF14_0511
PF07_0088	PF14_0296
MAL6P1.24	PF14_0185
PF13_0341	PFE0215w
PF13_0040	PF14_0150
PF13_0170	PF13_0354
PF11_0412	PF13_0061
MAL13P1.118	PFE0465c
MAL8P1.125	PF13_0257
PF14_0141	PF14_0579
MAL13P1.148	PFL1310c
PF13_0330	PF13_0341
PF10_0269	PFL2440w
PF13_0037	PFE0430w
PF13_0341	PFD0590c
MAL7P1.130	MAL8P1.22
PF10_0294	PF14_0602
MAL13P1.47	PFE0970w
MAL6P1.40	PF14_0589
PF14_0083	PF14_0627
PF14_0183	PFI0860c
PFI1110w	PFI1310w
MAL13P1.146	PF14_0352
PF10_0294	PFL2010c
MAL8P1.125	PF08_0011
PFB0795w	PFL1725w
PF10_0043	PF10_0272
MAL6P1.49	PF07_0027
PFB0445c	PFL2440w
PF14_0672	PFI1420w
PF07_0080	PFE1005w
MAL13P1.14	PF13_0341
PF07_0027	PF11_0282
MAL13P1.146	PFI0910w
PF07_0079	PF13_0268
MAL6P1.231	PF14_0751
PF14_0166	PFL0900c
PF10_0165	PF13_0341
PF13_0354	PFE0715w
PF08_0042	PF08_0048
MAL6P1.119	PFE1390w
PF13_0257	PF14_0428
MAL13P1.119	PF07_0027
PF10_0322	PFL0900c
MAL13P1.209	PF14_0585
MAL13P1.14	PF14_0022
PF10_0334	PF13_0065
PFB0860c	PFE0465c
PF10_0340	PFB0525w
PF13_0129	PFE1005w
MAL13P1.166	PFL0330c
PFE0350c	PFL2055w
PF13_0014	PF13_0316
PF11_0106	PFL2055w
PF13_0132	PFB0830w
MAL6P1.201	PFE0715w
PF08_0132	PFE0605c
PF08_0042	PFD0245c
PF11_0445	PFD0245c
MAL13P1.118	MAL13P1.119
PF10_0053	PF13_0262
MAL13P1.146	PF14_0672
PF14_0602	PFD0245c
PF08_0048	PFI0530c
PF07_0043	PF14_0083
PF11_0312	PFB0885w
PF07_0088	PFB0455w
PF14_0297	PFD1060w
PF08_0076	PF14_0709
PF13_0257	PF14_0166
PF14_0627	PFE1005w
MAL6P1.183	PF13_0330
PF13_0228	PF14_0579
PF14_0150	PFL1350w
PF11_0270	PFL0770w
PF07_0080	PF11_0065
MAL13P1.213	PFI0860c
PF13_0037	PF13_0341
PF10_0086	PF11_0445
MAL7P1.113	PF11_0395
PF10_0407	PF14_0664
PF11_0106	PF13_0014
MAL6P1.192	PFE1035c
PF08_0076	PF13_0132
MAL13P1.146	PFD0565c
PF07_0043	PF11_0438
PF08_0011	PF14_0428
MAL6P1.125	PFB0290c
PF10_0123	PFB0445c
PF11_0438	PF14_0083
MAL13P1.213	PF13_0040
PF14_0511	PFE0730c
PF08_0042	PF14_0672
PF08_0042	PFI0530c
PF10_0086	PFE0430w
PF08_0048	PF11_0358
PF10_0272	PF14_0709
PF13_0132	PFB0885w
MAL6P1.183	PF13_0037
MAL13P1.146	MAL13P1.148
MAL13P1.166	PFD0245c
PF07_0079	PF13_0213
PF13_0130	PFE1155c
PF10_0165	PFE0205w
MAL6P1.49	PF14_0563
PF08_0042	PF10_0165
PF14_0183	PFD0565c
MAL13P1.209	PF11_0065
PF13_0262	PF14_0198
MAL13P1.166	PF10_0086
MAL13P1.14	PF11_0395
PF11_0312	PF13_0171
MAL13P1.209	PF11_0260
PF14_0709	PFE1005w
PF07_0088	PF11_0313
PF14_0563	PFD1060w
PF14_0288	PFE0970w
PF10_0264	PF13_0346
PF10_0154	PFI0685w
PF10_0043	PF14_0231
PF14_0297	PFE0630c
PF11_0416	PFI0530c
MAL7P1.113	PFB0445c
MAL6P1.76	PF10_0275
PF11_0065	PF13_0316
PFL0770w	PFL1540c
PF13_0049	PF13_0268
PF11_0395	PFE1035c
PF11_0395	PF14_0602
PF14_0150	PFI1130c
MAL13P1.118	PFB0290c
PF11_0260	PF13_0049
PFC0200w	PFE0845c
PF10_0340	PF11_0181
PFI0480w	PFI1130c
PFE1390w	PFL0560c
PFI1420w	PFL0330c
PF10_0149	PFI1240c
PF13_0061	PFB0795w
PF13_0014	PFB0455w
PF10_0043	PF13_0268
PF10_0245	PF14_0286
MAL6P1.119	MAL6P1.49
PF10_0149	PF11_0181
PF13_0023	PFB0715w
PF13_0014	PFB0830w
MAL13P1.166	PF14_0352
PF13_0177	PFI1420w
PF10_0272	PF13_0224
PF14_0022	PF14_0672
PFB0890c	PFL1350w
PF13_0330	PFL0330c
PF08_0011	PF11_0051
MAL6P1.258	PF13_0234
PF11_0445	PFL0330c
PFE0660c	PFE1035c
PFE0430w	PFI1130c
PF14_0164	PF14_0334
PF10_0294	PFI0910w
PF14_0297	PFE1390w
PF07_0043	PF10_0187
PF07_0073	PF08_0011
MAL13P1.148	PFD0755c
MAL13P1.47	PF13_0065
MAL13P1.281	PFI1240c
PF11_0051	PF13_0170
MAL13P1.118	MAL13P1.322
PF10_0154	PF14_0695
PF13_0341	PFB0860c
PF13_0040	PFI1420w
MAL13P1.47	PF11_0412
PF13_0228	PF13_0316
MAL7P1.113	PFL0580w
PF08_0039	PF14_0083
PF11_0358	PF14_0602
PFE0215w	PFL1435c
PF14_0615	PFE1155c
PF11_0043	PF13_0014
PF13_0070	PF13_0242
PF11_0416	PFE0430w
PFI0480w	PFL2440w
PF13_0034	PFI0735c
PF11_0181	PFL0770w
PF14_0602	PFE0205w
PFE0205w	PFL0665c
PFB0290c	PFE0660c
PF10_0165	PFL1310c
MAL6P1.192	MAL7P1.113
PF13_0170	PF14_0381
PF11_0416	PFL2475w
PF10_0165	PFI1020c
PF13_0227	PF14_0615
PFI0910w	PFL0330c
PF11_0445	PF13_0330
PF14_0053	PFB0445c
MAL6P1.59	PF13_0023
PF14_0183	PFE0215w
PF13_0224	PFE1005w
PF13_0044	PFL0665c
PF10_0043	PF13_0228
PF13_0177	PFD0565c
MAL13P1.271	PF13_0034
PF13_0229	PFI0380c
PFB0715w	PFE0430w
MAL6P1.201	PF11_0051
PF10_0121	PFL1310c
PF13_0065	PFL1725w
MAL6P1.192	PFL1435c
PF10_0340	PF14_0166
MAL6P1.183	PF14_0053
PF14_0602	PFE1035c
PF13_0177	PF14_0672
PF10_0121	PFE1035c
PF13_0037	PF13_0287
MAL13P1.167	PF14_0477
PF10_0252	PF13_0130
MAL7P1.113	PF13_0037
MAL13P1.146	MAL6P1.119
PF13_0157	PFD0755c
PF11_0445	PFE0630c
MAL6P1.49	PFL0330c
MAL13P1.213	PFL2440w
PF14_0297	PF14_0352
PF10_0043	PF14_0627
PF13_0040	PFE0215w
PF11_0106	PF14_0240
PF08_0076	PF13_0049
PF08_0048	PFI1020c
PF13_0037	PFI0530c
MAL13P1.166	PF10_0165
PFB0445c	PFB0860c
MAL13P1.213	PFL1310c
MAL13P1.327	PF11_0043
MAL13P1.14	PFB0715w
PFI1170c	PFL0330c
PF10_0225	PF11_0445
PF13_0341	PFL0330c
PF10_0123	PFI1310w
PF13_0045	PFE0845c
PF13_0171	PF13_0224
PFE0430w	PFI0860c
PF10_0334	PFI1340w
PFD0245c	PFD0755c
MAL6P1.125	PFL1350w
PF10_0165	PF14_0602
PF11_0043	PFE0350c
PF13_0044	PF13_0170
PF11_0065	PFC0200w
MAL6P1.49	PFL0560c
MAL13P1.213	PF14_0370
PFL1525c	PFL2440w
PF14_0297	PFL1435c
PF13_0023	PF14_0297
PF08_0042	PFL0330c
PF08_0048	PF13_0023
PF11_0312	PFE0810c
PF10_0175	PF14_0297
MAL6P1.183	PFI1130c
PF14_0391	PFE0845c
PF07_0079	PF10_0264
MAL13P1.281	PF14_0381
PF07_0079	PFB0885w
PF10_0154	PFL2010c
PFI1020c	PFI1130c
MAL13P1.322	PF14_0053
MAL6P1.28	PFB0220w
PF11_0272	PFE1005w
MAL13P1.14	PFB0290c
PF10_0155	PFD0660w
MAL13P1.148	PF07_0027
PF10_0187	PF11_0260
PF13_0023	PFB0445c
MAL6P1.244	PF11_0312
PFB0890c	PFE0630c
MAL13P1.119	PF10_0269
MAL13P1.14	MAL6P1.24
PF11_0272	PF13_0224
PF13_0213	PF14_0391
PF14_0296	PFB0830w
MAL13P1.213	PF11_0445
PF11_0312	PF14_0141
PF10_0245	PF14_0192
PF13_0349	PFB0715w
PF11_0412	PFL1725w
PF11_0395	PFI1130c
PF13_0234	PF14_0664
MAL13P1.118	PFI0530c
MAL6P1.183	PFB0290c
MAL6P1.183	PFI1420w
PF07_0027	PFE0205w
PF10_0086	PF14_0183
PF11_0438	PFD1055w
MAL6P1.119	PF14_0602
MAL6P1.97	PF13_0253
PFE0475w	PFL0770w
PF14_0240	PFB0885w
MAL13P1.14	PF13_0143
PFB0715w	PFD0245c
PF10_0086	PFL2440w
MAL13P1.335	PFL0780w
MAL13P1.148	MAL7P1.113
PFD0245c	PFI0910w
PF10_0225	PFE1035c
PF13_0037	PFE0205w
PF08_0042	PF11_0358
PF08_0039	PF11_0065
PFD0085c	PFL0035c
PF11_0438	PFB0885w
PF10_0121	PFI1420w
PF14_0602	PFL1350w
PF13_0143	PF14_0370
MAL6P1.59	PFE0205w
PF08_0042	PFE0215w
PF14_0185	PFI1420w
PF10_0269	PFL0330c
PF13_0049	PF14_0391
PF10_0038	PFB0455w
PF11_0053	PFE1390w
PF08_0076	PF13_0316
MAL6P1.59	PF10_0225
MAL13P1.119	PF14_0352
PF10_0264	PF11_0106
PF10_0038	PF11_0065
PF13_0023	PF14_0100
PF13_0049	PFE1005w
MAL13P1.118	PF14_0695
PFI0735c	PFI1670c
PF13_0065	PF14_0615
MAL6P1.24	PFI1420w
MAL7P1.113	PF08_0042
PFE0465c	PFE1390w
PF10_0165	PFL0560c
MAL6P1.40	PFL0770w
PF14_0141	PF14_0231
PF11_0412	PF13_0065
PF11_0106	PFB0455w
PFE0205w	PFL2475w
PF10_0252	PF13_0034
PF13_0143	PFD0590c
PF10_0294	PF13_0287
MAL6P1.183	PF14_0695
PF13_0349	PF14_0695
PF10_0269	PFI1020c
PFI0530c	PFI1130c
PF10_0154	PF13_0287
PF10_0038	PFE0845c
MAL13P1.327	PF13_0129
PFE0970w	PFI1670c
PF07_0043	PF13_0129
MAL13P1.47	PFI1670c
MAL13P1.281	PF07_0073
PFB0715w	PFD0590c
PF10_0187	PF14_0240
MAL13P1.327	PFB0455w
PF14_0370	PFL2440w
PFD0245c	PFL0560c
PF07_0129	PFE1250w
PF13_0037	PF13_0349
PF08_0045	PF13_0121
PF14_0370	PFI0860c
MAL6P1.183	PF08_0042
MAL6P1.119	PF10_0289
MAL6P1.119	PFD0755c
PF10_0245	PF13_0044
PF13_0316	PF14_0083
PFI1130c	PFL2475w
PF11_0106	PF13_0171
PF13_0023	PFI0685w
PF10_0155	PF11_0181
PF07_0027	PF10_0154
PF10_0165	PF13_0040
PF13_0130	PFE0965c
MAL6P1.231	PFL1880w
PF07_0079	PFB0455w
PF11_0358	PF14_0100
PF10_0294	PF14_0352
MAL13P1.327	PF11_0312
PF11_0395	PF13_0349
MAL6P1.24	PFI0860c
PF14_0100	PFI0685w
PF10_0086	PFE1390w
PF11_0395	PFD0590c
PF13_0014	PF13_0268
PF13_0349	PFB0295w
MAL13P1.148	MAL6P1.49
PF14_0672	PFL0560c
PF13_0037	PF14_0297
PF10_0289	PFE0215w
PF14_0391	PFB0830w
MAL6P1.59	PFL1350w
MAL13P1.148	PF10_0154
PF10_0038	PF14_0585
MAL13P1.14	PFI0910w
PF14_0615	PFI1670c
PF10_0245	PF13_0222
PF13_0129	PF14_0391
PF10_0086	PF10_0294
PF14_0695	PFE0465c
PF14_0183	PFL0665c
PF11_0282	PFI1170c
PF13_0023	PF13_0157
PF11_0358	PFI0530c
PF10_0225	PF14_0150
MAL6P1.24	PF10_0154
MAL13P1.166	PFE1035c
MAL13P1.146	PFB0290c
MAL6P1.119	PF07_0027
MAL6P1.192	PF14_0053
PF11_0106	PF11_0313
PF10_0264	PFE0350c
MAL6P1.119	PF10_0294
PF10_0294	PFL0330c
PF08_0039	PF11_0260
PF10_0121	PFE0205w
MAL13P1.213	MAL6P1.192
PF10_0154	PFB0295w
PF11_0395	PFB0290c
PF14_0697	PFB0890c
PF07_0043	PFE1005w
MAL13P1.281	PF14_0164
MAL6P1.119	PFE0430w
MAL13P1.119	MAL6P1.119
PF14_0297	PFL1310c
PF10_0269	PF13_0157
PFI0530c	PFL1435c
MAL6P1.125	PF13_0341
MAL13P1.119	MAL13P1.14
PF14_0695	PFE1390w
PFE1390w	PFI0910w
PF11_0395	PF13_0040
MAL13P1.118	MAL6P1.59
MAL6P1.28	PF11_0483
PF14_0185	PFI0860c
PF14_0352	PFB0715w
MAL13P1.327	PFE1005w
PFI0480w	PFI0860c
MAL13P1.92	PFE0350c
PF13_0157	PFL2010c
PF10_0154	PF14_0370
PF07_0043	PF11_0260
PF08_0075	PF13_0129
PF07_0080	PF13_0224
PF10_0165	PF14_0150
MAL13P1.146	PF10_0154
PF10_0123	PF13_0037
MAL6P1.125	PF10_0175
PF10_0269	PFB0860c
PF13_0349	PFE0430w
PF08_0048	PFL1310c
PF14_0695	PFL2475w
PF11_0106	PF14_0231
MAL13P1.166	PFB0715w
PF14_0695	PFE0205w
MAL6P1.183	PFL2010c
MAL6P1.36	PF10_0269
PF10_0043	PFD1055w
PFB0685c	PFL0035c
PF10_0264	PF14_0585
MAL6P1.192	PFI1020c
MAL13P1.322	PFI1020c
MAL6P1.183	PF10_0294
PFL0180w	PFL0480w
PF10_0269	PFL1435c
MAL6P1.244	PF14_0240
PF07_0027	PFI0910w
PF14_0563	PFB0860c
PF07_0027	PFB0860c
PF08_0039	PFE1005w
PF10_0289	PFL0330c
PF13_0287	PF13_0349
MAL6P1.192	PF10_0269
PF10_0038	PF14_0391
PF13_0143	PF13_0349
PF10_0294	PF14_0297
PF13_0034	PF14_0721
PF13_0049	PF14_0083
PF10_0121	PFI1020c
MAL13P1.146	MAL6P1.49
PF10_0123	PFE1390w
PF13_0065	PF14_0288
PF10_0272	PF13_0316
MAL13P1.119	PFL0330c
MAL7P1.130	PF11_0483
PF10_0334	PFL1725w
PF10_0187	PF10_0272
PF14_0352	PFB0295w
MAL8P1.125	PF13_0205
PF07_0043	PF13_0171
MAL13P1.213	PFL2475w
PF14_0602	PFD0755c
MAL13P1.322	PF14_0022
PF11_0358	PFD0245c
PF14_0100	PFL1350w
MAL6P1.125	PF14_0183
PF14_0278	PF14_0563
PF13_0330	PFE0430w
MAL13P1.166	PF13_0040
PF10_0121	PF13_0037
MAL8P1.58	PF13_0253
PF10_0165	PFE1035c
PF10_0334	PF14_0331
PF10_0272	PF13_0268
PFB0290c	PFD0755c
MAL13P1.166	PF14_0185
PF10_0165	PFE0215w
PF08_0075	PF13_0346
PF11_0260	PF13_0224
PF10_0165	PF11_0358
PF10_0294	PF14_0563
PF08_0048	PFD0590c
PF13_0287	PF14_0563
MAL13P1.166	PFE0215w
PF10_0272	PF14_0231
PFB0290c	PFL0665c
PF11_0412	PFE0965c
PF13_0330	PF14_0185
PF10_0149	PFE0715w
MAL13P1.118	PF13_0023
PF07_0079	PF11_0312
PF14_0187	PF14_0511
PF13_0044	PF14_0286
PF07_0080	PF14_0585
MAL6P1.97	PF11_0257
PFE0215w	PFE0465c
MAL6P1.148	PF13_0140
PF13_0157	PF13_0287
PFB0220w	PFL0695c
MAL6P1.59	PFI1020c
MAL6P1.97	PFL0780w
PF10_0187	PF11_0438
MAL6P1.244	PFB0830w
MAL6P1.110	PF13_0143
MAL13P1.322	PFB0295w
PF13_0287	PF14_0185
PFB0455w	PFE0810c
MAL13P1.118	MAL13P1.213
MAL6P1.76	PFL0180w
MAL6P1.125	PF11_0395
PF13_0316	PF14_0391
PF10_0294	PFB0715w
PF10_0165	PFB0890c
MAL13P1.92	PF13_0224
PF14_0381	PFL0480w
PF10_0165	PFE0465c
MAL13P1.47	PF14_0373
PF08_0039	PF13_0346
PF11_0445	PFB0445c
PF14_0563	PF14_0695
PF13_0257	PFE0715w
PF08_0048	PF13_0330
MAL6P1.40	PF14_0166
PF08_0048	PF11_0053
PF14_0246	PF14_0664
PF14_0695	PFE0630c
MAL6P1.49	PF14_0185
PF14_0373	PF14_0597
PF10_0053	PF13_0179
PF14_0022	PFL0665c
PF10_0121	PFB0295w
MAL13P1.146	PF14_0185
PF10_0269	PFI0685w
PF14_0053	PF14_0602
PF14_0563	PFL2010c
PF11_0438	PF13_0049
PF10_0294	PF11_0358
PF11_0445	PF14_0697
PF11_0208	PF14_0598
MAL13P1.118	PFL1435c
PF13_0143	PF14_0695
PF07_0027	PF14_0185
PF10_0165	PFB0715w
PF11_0053	PFE1035c
PF13_0227	PF14_0288
PF10_0154	PF10_0294
PF11_0312	PF13_0014
PF10_0053	PF14_0166
PF07_0073	PF14_0020
PF13_0023	PFE1035c
MAL6P1.119	PF10_0123
PF11_0043	PF13_0049
PFB0295w	PFI0480w
MAL6P1.40	PF11_0051
PFB0290c	PFB0715w
PF10_0272	PFE0350c
PFB0295w	PFE1390w
PF10_0123	PF10_0294
MAL7P1.113	PF14_0185
PF14_0278	PFL0330c
PF13_0040	PFL1310c
PF13_0132	PF13_0213
PF13_0040	PFL0560c
PFL0035c	PFL1880w
MAL13P1.148	PFB0295w
MAL13P1.213	PFD1060w
PF11_0313	PF14_0231
MAL8P1.58	PF13_0269
PF14_0240	PFL2055w
MAL6P1.125	PF13_0330
PF10_0123	PF14_0022
PFB0715w	PFE0215w
PF10_0275	PFL0180w
PF13_0132	PF14_0579
PFB0525w	PFL0900c
PF13_0224	PF14_0231
PF11_0416	PF13_0341
PF13_0257	PF14_0589
PF14_0695	PFI0910w
PF11_0106	PF13_0045
MAL6P1.59	PFE0465c
PF11_0257	PFI1485c
PF13_0316	PFC0200w
PF10_0334	PF13_0234
PF10_0038	PF14_0627
PF07_0043	PF07_0088
PFI0910w	PFL2010c
PF14_0597	PFE0965c
PFB0860c	PFL2010c
PF13_0157	PFD0590c
PF13_0330	PFI0860c
PFE0970w	PFL1725w
PF14_0541	PFE0970w
PF14_0602	PFI0530c
PF14_0053	PF14_0183
MAL6P1.78	MAL7P1.130
PF14_0231	PF14_0240
PF14_0602	PF14_0672
MAL7P1.113	PFE1035c
MAL13P1.271	PF14_0331
PF14_0183	PF14_0278
PF10_0269	PFI0530c
MAL6P1.183	PFB0715w
PF11_0445	PFL1310c
PF13_0330	PFE0465c
MAL13P1.146	PF13_0040
PF10_0269	PF14_0370
PF13_0177	PFI1020c
MAL13P1.166	PFI1420w
PF13_0316	PF14_0296
PF13_0129	PFB0830w
PF13_0213	PF14_0141
PF10_0086	PFI0910w
PF07_0027	PF11_0053
MAL6P1.201	PFI1240c
MAL6P1.119	PF10_0154
MAL6P1.36	PFL0665c
PF10_0123	PFL1310c
PF10_0086	PF13_0177
MAL13P1.322	PF13_0143
PF13_0023	PFL1350w
PF13_0349	PFL2475w
PF07_0080	PF08_0039
PF10_0289	PF14_0053
PFI0165c	PFL1125w
PF11_0445	PFL1525c
MAL13P1.118	PFL0330c
PFL0900c	PFL1540c
MAL7P1.113	PF14_0370
MAL7P1.113	PFB0290c
PF11_0270	PF14_0198
MAL13P1.119	PF10_0086
PF10_0294	PFI0860c
PF13_0040	PF13_0330
PF11_0106	PF14_0141
PF10_0123	PFE0430w
PF14_0370	PFE1390w
PF13_0213	PFE1005w
MAL13P1.148	PF13_0023
PF10_0175	PF11_0445
MAL13P1.118	PF13_0341
MAL13P1.118	PF08_0042
PF14_0150	PFI1420w
PF14_0563	PFL0560c
MAL13P1.281	PF13_0257
MAL6P1.24	PFL2440w
PF13_0143	PFL2440w
PF14_0602	PFI1020c
PF10_0165	PF13_0287
MAL6P1.192	PF14_0602
MAL13P1.281	MAL6P1.40
PF07_0080	PF13_0171
PF13_0023	PF14_0278
PFE0350c	PFE1005w
PFD0245c	PFI0530c
PF08_0042	PF10_0294
PF08_0076	PFE0350c
PFD1060w	PFL2010c
PFE0215w	PFL0580w
MAL13P1.148	PF13_0341
PFE1390w	PFL2475w
PF11_0395	PFL0580w
MAL8P1.22	PF11_0427
PF10_0294	PFI1130c
PF11_0053	PF13_0037
PF10_0275	PF13_0257
PF10_0154	PFL1525c
PF14_0053	PFL1435c
PF14_0100	PFB0715w
PF10_0275	PFL0480w
PFD0755c	PFI1420w
PF10_0154	PF10_0289
PF13_0177	PF13_0349
PF13_0061	PFE1155c
PF11_0270	PFI1370c
PF14_0053	PFL2475w
PFI0910w	PFL1525c
PF11_0106	PFE0185c
PF10_0086	PF11_0416
MAL13P1.118	PFL0580w
PF08_0075	PFC0200w
PF10_0264	PF14_0579
PF11_0282	PFL0665c
PF13_0257	PFI1310w
PF14_0602	PFL2010c
PFB0860c	PFI0910w
PFE0465c	PFI0910w
MAL13P1.327	PF10_0187
PF14_0370	PFD0755c
MAL6P1.125	PF14_0563
PFE0430w	PFL2440w
MAL6P1.125	PF14_0100
MAL13P1.92	PFB0885w
MAL6P1.49	PF10_0294
PF10_0038	PF14_0709
PF13_0023	PFI0910w
PF14_0352	PFE0215w
PF14_0100	PFI1130c
PF10_0269	PF10_0294
MAL6P1.192	PF11_0395
PFE0205w	PFL0580w
MAL13P1.118	MAL6P1.125
PF13_0349	PFL0560c
MAL8P1.125	PFE0715w
MAL13P1.322	PF08_0042
MAL13P1.213	PFD0755c
PF08_0039	PF13_0014
PF10_0187	PF13_0346
PF11_0312	PFE0350c
PF13_0045	PF13_0049
MAL13P1.119	PF11_0416
PF10_0269	PFD0590c
PF13_0171	PF14_0391
PF10_0154	PFB0890c
PF13_0177	PF14_0352
PF13_0171	PFB0455w
PF14_0100	PFD0590c
MAL13P1.148	PFE0465c
PF13_0262	PFI1240c
PF14_0183	PF14_0602
PFI1020c	PFL0330c
PF10_0043	PF14_0391
PFD0565c	PFL0560c
PF14_0602	PFD0590c
PF11_0053	PFL1435c
PF13_0224	PF14_0585
PF11_0395	PFL1525c
PF08_0076	PF13_0045
PF10_0334	PF11_0412
PF10_0154	PF11_0445
PF11_0395	PF11_0445
PF08_0045	PF13_0242
PF10_0121	PF13_0349
PF14_0709	PFE0810c
PF13_0346	PF14_0231
PF13_0349	PFB0890c
PFB0860c	PFL2475w
PF10_0289	PFL1310c
MAL6P1.145	PFI1485c
MAL13P1.47	PF14_0331
PF14_0053	PFB0290c
PF13_0070	PF14_0295
PF11_0416	PFD0245c
PF13_0045	PF13_0268
PF11_0313	PFC0200w
MAL13P1.92	PF10_0038
MAL7P1.113	PF13_0040
MAL13P1.118	PFE1035c
PFB0890c	PFI0685w
PF14_0370	PFL1525c
PF07_0079	PF14_0141
PF13_0346	PFE0845c
MAL13P1.148	PF13_0349
PF10_0245	PF13_0353
PF11_0053	PF14_0352
PFE0660c	PFI1170c
PFE0430w	PFE1390w
MAL13P1.47	PF13_0034
MAL13P1.118	PFI1020c
PF11_0395	PF13_0157
PF11_0282	PF14_0297
MAL6P1.49	PF14_0695
PF14_0097	PF14_0681
PF10_0154	PF14_0697
PF08_0042	PFB0445c
PF14_0150	PFL2010c
PF11_0051	PF11_0270
MAL6P1.201	PF08_0011
PF11_0358	PF13_0330
PF10_0175	PF13_0023
PF10_0086	PFE0465c
PF14_0381	PFL1185c
PF13_0157	PF14_0278
PF14_0185	PFL2010c
MAL13P1.213	PF10_0123
MAL13P1.92	PF13_0228
MAL13P1.146	PF14_0022
MAL13P1.146	PF11_0395
PF14_0286	PF14_0334
PF07_0080	PF13_0129
PF10_0289	PFL2475w
MAL6P1.24	PFI0480w
MAL13P1.166	PF11_0445
PFE0430w	PFL0665c
MAL6P1.78	MAL8P1.22
MAL13P1.209	PF07_0080
PF10_0121	PF14_0370
PF14_0391	PFB0455w
PF14_0602	PFD0565c
MAL6P1.183	PFD0590c
PF08_0042	PFI0480w
MAL13P1.166	PFI1130c
MAL6P1.183	PF08_0048
PF14_0278	PFD0245c
PF10_0149	PFL1540c
PFD0590c	PFL0560c
PF13_0045	PF14_0391
PF13_0143	PFB0715w
PF10_0123	PF13_0044
PFL1310c	PFL1435c
PFD0085c	PFL2570w
MAL13P1.148	PFL2475w
PF13_0157	PF13_0341
PF13_0354	PFI1240c
PF14_0695	PFD0755c
PF11_0043	PF13_0045
PF13_0316	PFE0185c
PF13_0213	PF13_0316
PF11_0053	PFI0480w
PF10_0269	PFD0565c
PF11_0395	PFL1435c
PF14_0083	PFE0845c
PF07_0129	PF14_0751
PF13_0213	PF14_0296
PF10_0123	PFD1060w
PF10_0264	PF10_0272
PF14_0278	PFI1420w
PF13_0353	PFL2510w
PFD1060w	PFE0205w
PF14_0352	PFL0665c
PF14_0022	PF14_0370
PF13_0330	PF14_0695
MAL13P1.166	PFE0205w
PF13_0044	PF14_0334
PF13_0140	PFL1155w
PF11_0295	PF14_0641
PF10_0340	PF13_0257
MAL6P1.119	PF11_0445
PF13_0143	PFI1020c
MAL13P1.14	PF14_0370
PF14_0185	PFL1310c
PF14_0563	PFI1130c
MAL6P1.192	PF10_0121
PF08_0042	PF11_0395
PF11_0313	PF14_0709
MAL6P1.119	PFB0295w
PF08_0048	PF13_0341
PFB0830w	PFE0845c
PF14_0286	PFI1310w
MAL6P1.125	PF13_0037
MAL6P1.125	MAL6P1.59
PF11_0445	PF14_0150
PF13_0129	PF13_0132
PF13_0349	PFE1390w
PF14_0697	PFB0715w
MAL13P1.92	PF13_0213
PF13_0287	PF13_0330
PF10_0086	PF13_0143
PF10_0123	PFI1420w
PF07_0079	PF11_0260
MAL13P1.209	PF07_0079
MAL6P1.40	PF13_0170
MAL13P1.281	PF14_0198
MAL6P1.125	PF14_0053
PF11_0483	PFB0220w
MAL13P1.146	PF13_0037
MAL6P1.59	PFD0565c
PF07_0027	PFI0530c
PF14_0053	PFI1020c
PF14_0183	PFE1390w
PF10_0272	PFE1005w
PF11_0438	PF14_0231
PF07_0088	PF11_0260
MAL6P1.36	PF13_0040
MAL6P1.24	PF10_0289
PF14_0150	PFB0295w
PF10_0155	PF11_0051
PF10_0294	PFD1060w
MAL13P1.166	PF10_0269
MAL6P1.24	MAL6P1.59
PF11_0065	PFE1005w
PF13_0287	PFE0205w
MAL6P1.36	PFE0630c
PFI1020c	PFL1525c
PF11_0445	PFE0660c
MAL13P1.166	PFE0465c
PF14_0166	PFL1540c
PF14_0681	PFI1370c
PF14_0296	PF14_0709
MAL13P1.209	PFC0200w
PF10_0038	PF11_0106
MAL6P1.125	PF14_0695
MAL6P1.59	PF14_0183
PF14_0352	PFL1435c
PF13_0040	PF14_0370
PF14_0192	PFI0925w
PFB0860c	PFL0665c
PF07_0088	PF14_0083
PF13_0330	PF14_0672
PF08_0075	PFE0845c
MAL13P1.119	MAL13P1.146
MAL6P1.119	PF14_0053
MAL13P1.213	PFL0330c
PF11_0445	PF14_0602
PF14_0297	PFI0910w
PF14_0022	PFD0245c
MAL6P1.183	PF13_0143
PF10_0053	PFB0525w
PF13_0257	PFI1240c
MAL13P1.284	PF11_0301
PFD0245c	PFD1060w
PF14_0240	PFC0200w
PF14_0022	PFE0215w
PFE0215w	PFI0860c
PF13_0143	PFI0480w
PF13_0130	PF14_0331
MAL13P1.271	PF14_0541
PF14_0100	PFL0665c
PF10_0289	PF14_0183
PFB0885w	PFC0200w
PF14_0370	PFD0590c
PF13_0349	PFI0910w
MAL6P1.110	PF13_0157
PFE0205w	PFL2010c
PF11_0051	PFE0475w
PF13_0170	PF14_0198
PF10_0165	PF13_0023
PF13_0224	PF13_0346
PFE0215w	PFE1390w
PF13_0253	PF14_0020
PF08_0042	PFB0290c
PFD0590c	PFE1035c
PF14_0053	PF14_0672
MAL6P1.24	PFL0330c
PF14_0020	PFL2210w
PF13_0129	PF13_0228
PF11_0445	PFD1060w
MAL13P1.166	PF10_0121
PF14_0602	PFL0580w
PF08_0132	PF14_0192
PF13_0330	PF14_0150
PF11_0445	PFB0295w
PFD0565c	PFI1420w
PFE0630c	PFI0685w
MAL6P1.119	PFI1130c
PF08_0042	PF10_0269
PF08_0132	PF13_0345
PF07_0129	PFL0035c
PF13_0023	PF14_0602
PF14_0370	PFB0860c
PF07_0043	PF08_0039
MAL13P1.119	PF13_0143
MAL13P1.327	PF13_0316
PF13_0034	PF14_0597
MAL6P1.24	PF13_0040
PF14_0602	PFE0630c
MAL6P1.36	PF14_0053
PF13_0262	PF14_0428
PF14_0231	PFE0845c
PF10_0038	PF13_0132
PFE0350c	PFE0845c
PFD0085c	PFE1250w
PF11_0427	PFL0695c
PFB0295w	PFL2475w
PF10_0187	PF14_0231
PF13_0346	PFE1005w
PFI1420w	PFL0560c
MAL13P1.322	PF07_0027
MAL13P1.119	PF14_0563
MAL6P1.148	PFL1155w
PFI0530c	PFL0665c
PF11_0412	PFI1670c
PFL0560c	PFL1435c
PF13_0224	PF14_0083
PF11_0272	PF13_0171
MAL13P1.118	PFL2475w
PF13_0157	PFL1435c
PF13_0179	PFL0770w
PFI0860c	PFI1420w
MAL13P1.119	PFI0910w
MAL13P1.92	PFE1005w
PFB0860c	PFL1525c
PF11_0282	PFB0890c
PF14_0370	PFI1420w
PFI0480w	PFI1020c
PF13_0229	PFI1340w
PF13_0349	PFE1035c
PF13_0227	PFB0795w
MAL6P1.119	PF14_0150
PF13_0157	PFB0290c
MAL13P1.281	PF13_0179
PF13_0130	PFL1725w
PF13_0065	PFI1670c
PF11_0395	PFB0860c
PF10_0289	PFE0465c
MAL13P1.284	PFI1240c
PF10_0121	PF10_0289
MAL6P1.59	PFE0430w
PF10_0123	PFE0605c
PF10_0043	PF13_0129
PF10_0218	PF11_0097
MAL6P1.192	PF14_0297
MAL13P1.146	MAL6P1.24
PF13_0257	PF13_0354
PF14_0183	PFL1525c
MAL13P1.322	PF13_0287
PF10_0294	PF14_0278
MAL13P1.148	PFL0580w
PF11_0416	PF14_0602
MAL13P1.281	PFB0525w
PF14_0579	PFE1005w
MAL13P1.335	PF14_0097
PF13_0228	PF14_0231
MAL6P1.59	PF11_0053
PF14_0695	PFI0530c
PF11_0260	PF11_0312
MAL6P1.40	PF13_0262
PF13_0040	PFE1390w
PF08_0042	PF14_0602
PF14_0672	PFB0445c
MAL13P1.92	PFC0200w
PF11_0106	PF13_0129
PF11_0065	PF13_0228
PF13_0129	PFE0350c
PF14_0352	PFI0480w
PFB0455w	PFD1055w
PF07_0027	PF14_0352
PF14_0602	PFE0660c
PF13_0346	PF14_0709
PF14_0278	PFB0860c
PF08_0075	PF11_0043
MAL6P1.119	PF14_0278
PF13_0040	PFL2010c
PF10_0123	PF14_0563
PF13_0242	PF14_0187
PF14_0192	PF14_0334
MAL13P1.327	PF13_0045
PF13_0023	PFL1435c
PF11_0416	PFL2440w
MAL13P1.213	PFL1525c
PFI0530c	PFL1310c
PF08_0075	PF11_0312
PF10_0210	PFL0960w
PF08_0075	PFB0885w
PF11_0313	PFB0830w
PF13_0044	PFI0925w
MAL13P1.213	PF11_0358
PFE0205w	PFI1130c
PFI0860c	PFI0910w
PF13_0349	PF14_0053
PF13_0044	PF14_0602
PFE0630c	PFL0330c
PF10_0225	PFI1170c
PFD0590c	PFE0430w
PF10_0149	PF13_0262
PF10_0187	PF14_0083
PF14_0297	PFI0480w
MAL13P1.213	PF11_0282
PF14_0164	PFI1110w
MAL13P1.148	PFL0560c
PF11_0313	PF13_0049
PF14_0183	PFD0245c
PF10_0264	PFE0845c
MAL13P1.14	PFL1435c
MAL13P1.92	PF13_0316
PF10_0225	PFL1350w
MAL6P1.183	PF13_0157
PF11_0438	PFB0455w
MAL6P1.192	PFB0295w
MAL13P1.322	PFI0530c
PF13_0316	PFE1005w
PF10_0252	PF14_0597
PFD0565c	PFD0590c
PF14_0297	PFB0445c
PFI0860c	PFL1525c
MAL13P1.148	MAL6P1.119
PFD0565c	PFE0430w
PFB0715w	PFB0890c
MAL6P1.125	PF08_0042
PF13_0316	PF13_0346
PF13_0287	PF14_0672
PF13_0143	PFE0205w
PF10_0086	PFB0715w
PFB0290c	PFI0530c
PF10_0272	PF13_0049
PF14_0672	PFI0530c
PF13_0014	PFE1005w
PF14_0297	PFB0290c
PF14_0664	PFI1125c
MAL13P1.322	PF11_0445
MAL13P1.166	PFL0580w
PF10_0264	PF13_0171
MAL13P1.14	PFE1035c
PFE0465c	PFE0660c
PFB0290c	PFL0580w
PFD0245c	PFL2010c
PF13_0171	PFL2055w
PFB0445c	PFE1035c
PF14_0150	PFB0890c
PFB0715w	PFL1525c
PF14_0297	PF14_0370
PF08_0011	PF13_0257
PF14_0240	PF14_0709
PF10_0038	PFB0830w
PF13_0346	PFL2055w
MAL13P1.148	MAL6P1.59
MAL6P1.59	PF08_0048
MAL13P1.327	PF10_0272
PF10_0218	PF13_0121
PFD0245c	PFI1420w
PF10_0294	PF13_0023
PF10_0210	PF13_0157
PF11_0358	PFL2475w
PF07_0079	PF13_0049
PFB0445c	PFB0715w
PF13_0049	PF13_0129
PF14_0541	PFI0735c
PF10_0407	PFD0660w
PF14_0278	PFD0590c
PFI1370c	PFI1485c
PF10_0269	PF13_0143
PF11_0053	PF14_0185
PF14_0022	PF14_0183
PF07_0079	PF13_0129
PF13_0177	PFD1060w
PF11_0358	PFE0430w
PFI1170c	PFL0665c
PF13_0171	PF14_0579
PF11_0270	PF14_0589
MAL13P1.118	PFI1130c
PFI0860c	PFL0560c
PF07_0079	PFE0845c
PFB0445c	PFI0530c
PF07_0043	PF11_0272
PF10_0245	PFI0925w
MAL13P1.118	PFB0445c
PF08_0076	PFB0830w
PF11_0065	PF14_0391
PF13_0287	PFE1035c
PF10_0121	PFL1435c
PF11_0065	PFB0830w
MAL13P1.14	PF14_0297
PF08_0075	PF13_0268
PF13_0143	PF13_0177
MAL13P1.213	PFI0685w
PF11_0065	PF11_0106
PF10_0407	PF14_0598
PF14_0278	PFE1390w
PF13_0132	PF13_0224
MAL8P1.125	PF07_0073
MAL6P1.24	PF13_0349
PF14_0297	PFI0860c
PF10_0123	PF13_0170
PF08_0076	PF13_0224
MAL6P1.59	PFL0330c
PF11_0427	PF11_0483
MAL13P1.322	PFE1035c
PFB0445c	PFI0480w
PFE0215w	PFL0560c
MAL13P1.119	PF14_0370
PF08_0042	PF13_0037
PFE0715w	PFL0900c
MAL13P1.14	PF14_0672
MAL6P1.125	PF14_0672
PF10_0334	PFB0795w
MAL13P1.119	PF13_0037
PF11_0438	PF14_0585
MAL7P1.113	PF10_0154
PFD0590c	PFL2010c
PF10_0121	PF14_0150
MAL7P1.113	PF10_0269
PFI0480w	PFI1420w
PF10_0086	PF10_0289
PF10_0154	PF13_0143
PF11_0053	PF13_0341
PF13_0177	PFI1130c
MAL6P1.125	PFI0480w
PF10_0272	PF14_0141
PFE1155c	PFI1670c
PF13_0346	PFB0885w
MAL13P1.146	PF10_0123
PF08_0048	PFE0205w
MAL6P1.125	PF14_0602
PF13_0213	PF14_0709
PF10_0154	PFD0755c
MAL13P1.327	PF14_0240
MAL6P1.24	PF08_0048
PF11_0412	PFB0795w
PFD0755c	PFE0430w
PFE0430w	PFI0530c
MAL13P1.271	PF14_0615
PF14_0695	PFL0580w
PF10_0187	PFE0845c
MAL6P1.91	PF10_0322
PF11_0043	PFE0185c
PF13_0130	PFB0795w
PF10_0053	PF13_0205
MAL6P1.192	PF13_0023
PF10_0121	PFI1130c
MAL6P1.183	PF14_0297
PF10_0123	PFL2010c
PFL0560c	PFL0665c
PF08_0045	PF13_0234
PF10_0294	PF11_0445
MAL13P1.281	PFE0475w
PF14_0297	PFL0560c
PF10_0154	PFL2475w
MAL13P1.148	MAL6P1.125
MAL6P1.183	PFL2440w
PF11_0395	PFD0755c
PF11_0043	PFB0455w
PF10_0187	PFB0830w
PF10_0294	PF13_0157
MAL6P1.49	PFE1035c
MAL6P1.192	PF11_0358
PF14_0231	PFE0350c
PF07_0088	PF11_0065
PF11_0097	PFL1940w
MAL13P1.281	PF14_0192
PF13_0044	PFE1035c
PF13_0045	PF13_0316
MAL13P1.335	MAL8P1.58
PF13_0268	PF14_0083
PF10_0123	PFD0245c
PF10_0043	PF11_0312
MAL13P1.271	PFI1670c
PF13_0341	PFB0890c
PF11_0282	PFE0465c
PF11_0313	PFE0810c
PFB0860c	PFE1035c
PF11_0438	PF13_0268
PF07_0129	PF14_0761
PF10_0121	PFB0860c
PF14_0352	PF14_0563
PFE1035c	PFL1435c
PF14_0373	PFL1725w
PF13_0287	PFB0295w
PF10_0043	PFB0455w
MAL13P1.146	MAL13P1.213
PF10_0322	PFD0285c
PF11_0106	PF13_0316
MAL6P1.183	PFE0430w
PF10_0038	PF13_0316
MAL13P1.146	MAL13P1.322
MAL6P1.183	PFL0665c
PF14_0563	PFE0215w
PF13_0349	PF14_0563
MAL6P1.192	PF14_0183
PF13_0177	PF14_0053
PFB0445c	PFD0755c
PF13_0143	PFE0730c
PF10_0154	PFD0590c
MAL13P1.119	PFL2475w
PFD0565c	PFL1525c
MAL13P1.218	PF11_0311
MAL13P1.166	PF13_0177
PF08_0048	PFL0665c
PF08_0039	PF14_0231
MAL13P1.166	PF14_0053
PF11_0043	PF14_0579
PF10_0294	PF11_0416
MAL6P1.192	PFB0445c
PF11_0157	PF14_0097
PF08_0075	PFL2055w
PF13_0257	PFL0480w
PF11_0043	PFL2055w
PF13_0228	PFL2055w
MAL13P1.92	PFB0830w
PF13_0179	PFL1540c
PFL1310c	PFL1525c
PF11_0043	PF11_0260
PF10_0121	PFL1525c
MAL13P1.213	PF14_0563
PF14_0183	PF14_0563
PF07_0043	PF14_0141
PF14_0022	PFL2440w
PF11_0313	PF13_0045
MAL6P1.145	PFL0780w
PF10_0264	PFB0455w
PF13_0346	PF14_0240
PF10_0086	PF14_0022
PF07_0027	PF10_0086
MAL6P1.40	PFI1240c
PF13_0171	PF14_0240
[truncated: 5,204 more rows]
