# Supplementary material for: Assessing the gain of biological data integration in gene networks inference
Source: BMC Genomics. 2012 Oct 26;13(Suppl 6):S7. doi: 10.1186/1471-2164-13-S6-S7 (PMC3481449; doi:10.1186/1471-2164-13-S6-S7)
Supplement: Additional file 14 — Intersection Gold Standard Datasets 2 (IGS2). Gold Standard network assembled from the intersection between Rosetta Stone and KEGG. [file 1471-2164-13-S6-S7-S14.txt]

PFC0470w	PF13_0179
PFE0465c	PFL0330c
PF08_0045	PF13_0121
PFC0831w	PFI1105w
PF14_0185	PFL2010c
PFC0805w	PFL0330c
MAL7P1.113	PFI0910w
PFI0910w	PFL2010c
PF10_0053	PF14_0589
PFC0805w	PFB0715w
PF10_0053	PF08_0011
PFC0805w	PF11_0358
PF14_0278	PFL2010c
PF10_0043	PF08_0076
PFB0715w	PFC0805w
PF11_0358	PFE0465c
PFC0805w	PFL0330c
PF14_0295	PF11_0097
PF14_0295	PF11_0097
PFC0805w	PFL0330c
PF08_0045	PF13_0121
PFB0715w	PFE0465c
MAL7P1.113	PF14_0278
PFB0525w	PF13_0262
PF14_0378	PFI1105w
PFC0805w	PF11_0358
PFE0475w	PF13_0262
PF11_0358	PFE0465c
PFC0805w	PFB0715w
PFC0831w	PFI1105w
PFE0475w	PF14_0166
PFC0470w	PF13_0179
PFE0715w	PF14_0166
PF10_0340	PFC0470w
PFC0805w	PF11_0358
PF10_0340	PF14_0589
PFB0715w	PFE0465c
PFD0565c	PFI0910w
PFB0715w	PFE0465c
PFL0330c	PFE0465c
PF14_0185	PFD0565c
PF14_0378	PFI1105w
PFE0465c	PFL0330c
PFB0525w	PF14_0166
PF11_0358	PFE0465c
