# Supplementary material for: Assessing the gain of biological data integration in gene networks inference
Source: BMC Genomics. 2012 Oct 26;13(Suppl 6):S7. doi: 10.1186/1471-2164-13-S6-S7 (PMC3481449; doi:10.1186/1471-2164-13-S6-S7)
Supplement: Additional file 15 — Intersection Gold Standard Datasets 2 - samples. Samples of the corresponding genes in IGS2. [file 1471-2164-13-S6-S7-S15.txt]

PFI1105w	0	0	0	1	1	0	1	1	2	2	1	2	2	2	2	2	2	2	2	2	2	2	3	2	2	2	2	2	3	1	1	1	1	1	0	0	0	0	0	0	0	0	0	0	0	0	0	0
PF14_0589	1	1	1	2	1	2	2	2	2	2	2	2	2	2	2	2	2	2	2	2	2	1	3	1	1	1	1	1	3	1	0	1	0	0	0	0	0	0	0	0	0	0	0	0	1	1	1	1
PF13_0262	1	0	1	2	1	2	2	2	2	2	2	2	2	2	2	2	2	2	2	2	2	2	3	1	1	1	1	1	3	1	1	1	1	0	0	0	0	0	0	1	0	0	0	0	1	1	0	1
PF14_0166	0	0	0	0	0	0	0	0	0	0	0	1	1	3	1	2	2	2	2	3	2	2	3	2	2	2	2	2	3	2	2	2	1	1	1	1	1	1	1	0	0	0	0	0	0	0	1	0
PF11_0358	2	2	2	2	2	2	2	2	2	2	1	2	2	2	2	2	2	2	2	1	1	1	3	0	1	0	0	0	3	0	0	0	0	0	0	0	0	0	0	0	1	1	1	1	2	0	1	1
PF14_0378	0	0	0	1	1	1	1	1	2	2	2	2	2	2	2	2	2	2	1	2	2	2	3	2	2	2	2	2	3	2	2	1	1	1	0	0	0	0	0	0	0	0	0	0	0	0	0	0
PFI0910w	0	0	0	0	0	0	0	0	0	0	1	0	0	1	1	1	0	2	2	2	3	2	3	2	2	3	2	2	3	2	2	2	2	1	1	1	1	1	0	0	1	1	1	0	1	0	0	0
PFE0715w	0	0	1	0	0	2	0	1	0	1	1	1	2	2	1	2	2	1	1	2	2	2	3	2	2	2	2	2	3	2	1	1	0	0	0	0	0	0	0	0	0	1	1	0	1	2	1	1
PFC0470w	0	1	1	1	1	2	2	1	1	2	2	2	2	1	1	2	2	1	1	2	1	2	3	0	1	0	1	1	3	1	0	0	0	0	0	0	0	1	1	0	0	1	2	1	2	2	1	1
PFC0805w	1	1	2	2	2	2	2	2	2	2	2	2	2	2	2	2	2	2	1	1	1	1	3	1	1	0	1	1	3	0	1	1	0	0	0	0	0	0	0	0	0	0	0	0	1	0	1	1
PF10_0053	2	3	2	2	2	2	2	2	3	2	2	1	2	2	1	1	1	1	1	1	1	1	3	1	1	0	1	1	3	1	1	1	0	0	0	0	0	0	0	0	0	0	1	1	1	1	2	1
PFC0831w	2	2	3	1	1	3	3	3	3	3	1	3	0	3	1	3	3	1	3	0	3	3	3	3	3	3	3	0	3	3	3	0	0	0	0	0	0	0	1	1	0	2	2	2	3	3	2	3
PF13_0121	0	0	0	0	0	0	0	0	0	0	0	0	0	1	1	1	1	1	2	2	2	2	3	2	2	2	2	2	3	2	2	2	2	2	1	1	1	1	1	0	1	1	1	1	1	1	1	0
PFL2010c	1	2	2	2	2	2	2	2	2	2	2	2	2	2	2	2	2	1	3	1	1	1	3	3	1	1	0	0	3	3	0	0	0	0	0	0	0	0	0	0	0	1	1	1	1	1	2	2
PF08_0045	1	1	0	0	0	0	0	0	0	0	0	0	0	0	0	0	0	1	1	1	1	2	3	2	2	2	2	2	3	2	2	2	2	2	2	2	2	2	2	1	1	1	1	1	1	1	1	1
PF08_0076	1	1	1	2	2	2	2	2	2	2	2	2	2	2	2	2	2	2	2	1	2	2	3	1	1	1	1	1	3	0	0	0	1	0	0	0	0	0	0	0	0	0	0	1	0	0	0	0
PFD0565c	0	1	1	1	0	1	2	1	1	1	3	1	1	2	2	1	1	1	2	2	2	2	3	2	2	2	2	1	3	1	1	1	0	0	0	0	0	1	0	0	0	0	1	1	0	1	1	1
PF14_0278	0	1	1	1	2	2	1	2	0	2	0	1	2	1	0	1	2	0	0	0	1	1	3	1	1	2	1	2	3	2	1	1	0	0	1	1	1	0	0	1	1	1	0	1	1	2	1	2
PFL0330c	1	1	2	2	2	2	2	2	2	2	2	2	2	2	2	2	2	2	2	1	2	1	3	1	1	1	1	1	3	0	0	0	0	0	0	0	0	0	0	0	0	0	0	0	1	1	1	1
PFE0475w	0	0	0	0	0	0	0	0	0	0	0	1	1	1	2	2	2	2	2	2	2	2	3	2	2	2	2	2	3	2	2	1	1	1	1	1	0	1	3	0	0	0	0	0	0	1	1	0
PF11_0097	1	0	3	1	0	0	0	0	0	0	0	0	0	1	0	0	0	1	3	0	1	1	3	1	1	1	2	2	3	2	3	2	2	2	2	2	2	1	2	1	2	0	0	0	3	3	1	0
PFB0525w	0	0	1	0	1	1	1	2	1	2	1	2	2	2	1	2	2	2	2	2	2	2	3	2	2	2	2	2	3	1	1	1	1	0	0	0	0	0	0	0	0	0	0	0	0	0	1	1
PFE0465c	2	2	1	2	2	2	2	2	1	2	2	2	2	2	2	2	2	2	1	1	1	1	3	1	0	0	0	0	3	0	0	0	0	0	0	0	0	0	1	1	1	1	1	1	1	2	2	2
PF10_0043	1	1	1	1	2	2	2	2	2	2	2	2	2	2	2	2	2	2	1	1	1	1	3	1	1	1	1	1	3	0	0	0	1	0	0	0	0	0	0	0	0	1	0	0	0	0	1	1
PF08_0011	0	0	0	0	0	0	0	0	0	0	0	1	1	1	1	1	2	2	2	2	2	2	3	2	2	2	2	2	3	2	1	1	1	1	1	1	1	1	1	1	1	1	1	0	0	0	0	0
PFB0715w	1	1	2	2	2	2	2	2	2	2	1	2	2	2	2	2	2	2	1	1	2	1	3	1	1	1	1	1	3	1	0	1	1	0	0	0	0	0	0	0	0	0	1	0	1	1	1	1
PF13_0179	0	1	1	1	1	1	1	2	2	2	2	2	2	2	2	2	2	2	2	2	2	2	3	2	1	1	1	2	3	1	1	1	0	0	0	0	0	0	0	0	0	1	0	0	0	0	1	1
PF14_0185	1	2	2	2	2	2	2	2	1	2	2	2	2	1	1	2	2	1	1	1	1	1	3	1	1	1	1	1	3	0	0	0	0	0	0	0	0	0	0	0	0	0	1	1	1	1	1	2
PF10_0340	1	1	2	2	2	1	2	2	2	1	0	0	1	0	0	0	0	0	0	0	1	2	3	2	2	2	2	2	3	2	2	2	2	2	1	1	0	1	0	0	0	0	0	0	1	1	1	1
PF14_0295	1	1	1	0	0	0	0	0	0	0	0	3	0	0	0	0	0	0	3	1	1	0	3	3	2	2	3	2	3	2	2	2	2	2	2	2	3	2	1	1	1	1	1	1	1	1	1	1
MAL7P1.113	1	1	2	2	2	2	2	2	2	2	2	2	2	2	2	2	2	2	2	1	1	1	3	1	1	1	1	1	3	0	0	0	0	0	0	0	0	0	0	0	0	0	1	1	1	1	1	1
