# Supplementary material for: Assessing the gain of biological data integration in gene networks inference
Source: BMC Genomics. 2012 Oct 26;13(Suppl 6):S7. doi: 10.1186/1471-2164-13-S6-S7 (PMC3481449; doi:10.1186/1471-2164-13-S6-S7)
Supplement: Additional file 16 — Intersection Gold Standard Datasets 3 (IGS3). Gold Standard network assembled from the intersection between Rosetta Stone and KEGG+GO. [file 1471-2164-13-S6-S7-S16.txt]

PFB0715w	PFE0465c
MAL6P1.285	PFL1920c
PFI0910w	PFL2010c
PF11_0358	PFE0465c
MAL6P1.201	PF10_0340
MAL6P1.49	PFL2440w
PF14_0166	PFB0525w
PFD0565c	PFI0910w
MAL6P1.201	PF13_0179
PF14_0166	PFE0475w
MAL6P1.285	PFE1030c
PF10_0053	PF14_0589
PF14_0166	PFE0715w
PF08_0011	PF10_0053
PF08_0045	PF13_0121
PF10_0340	PF14_0589
PF11_0097	PF14_0295
PF08_0076	PF10_0043
MAL6P1.125	PFD0590c
MAL7P1.113	PFI0910w
MAL7P1.113	PF14_0278
PF13_0262	PFB0525w
PF14_0185	PFL2010c
PF14_0278	PFL2010c
PF14_0185	PFD0565c
PF13_0262	PFE0475w
PFE0465c	PFL0330c
MAL6P1.24	PFD1060w
