# Supplementary material for: Assessing the gain of biological data integration in gene networks inference
Source: BMC Genomics. 2012 Oct 26;13(Suppl 6):S7. doi: 10.1186/1471-2164-13-S6-S7 (PMC3481449; doi:10.1186/1471-2164-13-S6-S7)
Supplement: Additional file 18 — Intersection Gold Standard Datasets 4 (IGS4). Gold Standard assembled from the intersection between KEGG and KEGG+GO. [file 1471-2164-13-S6-S7-S18.txt]

PF08_0075	PF13_0045
PFB0290c	PFL2440w
PF13_0170	PFL0180w
PF10_0038	PFD1055w
PF13_0023	PF14_0563
MAL13P1.322	PF11_0053
PF10_0294	PFI1130c
PF13_0287	PFI0480w
PF10_0289	PF14_0183
PFE0205w	PFL1435c
PF13_0037	PFL0665c
PF14_0053	PFE0430w
PF11_0416	PF13_0330
PF11_0272	PF13_0346
MAL7P1.113	PF10_0086
PF08_0011	PF11_0270
PF13_0045	PF13_0268
PF10_0269	PFI1170c
PF07_0027	PFL1310c
MAL13P1.322	MAL7P1.113
PF10_0165	PF14_0183
PF10_0121	PFI1130c
PF11_0065	PF13_0346
PF14_0166	PFB0525w
PF14_0370	PFB0715w
PF13_0037	PFL2010c
PF13_0349	PFE0630c
PFB0890c	PFL1350w
PFB0860c	PFL2475w
PF11_0395	PFD0755c
PF11_0053	PFD0590c
PF08_0075	PFE0185c
PF11_0270	PFB0525w
PF11_0181	PF13_0262
PF07_0027	PF14_0297
MAL13P1.14	PF07_0027
PF14_0150	PFE0215w
PF07_0079	PF13_0346
MAL13P1.146	PFI0530c
PF11_0053	PFD0755c
MAL13P1.281	PF14_0286
PF08_0011	PF13_0257
PF08_0042	PFB0295w
MAL13P1.148	PFI0860c
PF13_0253	PF14_0681
MAL13P1.118	PFE0205w
PF08_0075	PF13_0049
PF07_0073	PF11_0270
PF10_0264	PF14_0141
PF07_0079	PFB0885w
PF07_0079	PFB0455w
MAL13P1.118	PFL1310c
MAL7P1.113	PFI0480w
MAL13P1.146	PF10_0121
MAL13P1.148	PF08_0042
PF10_0123	PF14_0164
MAL13P1.322	PF14_0695
MAL13P1.327	PF11_0313
PF10_0165	PFB0290c
MAL13P1.166	PFE0205w
MAL13P1.166	PF13_0341
PF11_0416	PFL2010c
PF07_0073	PF13_0354
PF08_0048	PF10_0123
MAL13P1.166	MAL13P1.322
PF10_0154	PF10_0165
PFI1240c	PFL0900c
MAL13P1.148	PF13_0349
PF11_0445	PFL2440w
MAL13P1.146	PF14_0297
PF07_0043	PF08_0076
PF07_0079	PF07_0088
PFE0465c	PFL1310c
PFL0035c	PFL2570w
PF14_0278	PFL2475w
MAL13P1.119	PF13_0177
PF10_0149	PF11_0051
PF14_0391	PFL2055w
MAL13P1.322	PFB0715w
PF13_0268	PF14_0141
PF14_0579	PF14_0709
PF14_0185	PF14_0278
PF13_0287	PFE0465c
PFE0430w	PFL2440w
PF13_0205	PFI1240c
PF11_0416	PFD0755c
PF11_0416	PF14_0672
PF14_0368	PFL0725w
PF11_0438	PF13_0049
PFE0215w	PFL1310c
PFL2440w	PFL2475w
PFB0295w	PFE0215w
MAL13P1.166	PF10_0269
PF11_0416	PFI1420w
PF14_0697	PFL0330c
MAL13P1.322	PFB0290c
PF14_0248	PF14_0288
PF13_0132	PF14_0240
PF13_0224	PF14_0709
PF11_0272	PF14_0296
PF08_0042	PF10_0165
PF13_0316	PF14_0231
PF13_0061	PF13_0065
MAL13P1.146	PFB0290c
PF08_0011	PF13_0179
PF11_0065	PF14_0083
PF08_0075	PF13_0268
PF10_0165	PFE0630c
PF10_0086	PF13_0341
PF13_0143	PFL0665c
PF14_0370	PFB0290c
MAL13P1.166	PF10_0086
PF10_0175	PF11_0282
PF14_0589	PFL0900c
PF14_0150	PF14_0672
PFD0590c	PFL0330c
PF13_0157	PFD0565c
PFE0215w	PFE0430w
MAL13P1.146	PF13_0330
PF07_0079	PFL2055w
PF13_0268	PF14_0231
PF11_0282	PF14_0297
PF13_0205	PF13_0354
PFB0860c	PFL2440w
PF13_0132	PF14_0709
PF10_0334	PFI1670c
MAL13P1.213	PFE0215w
PF11_0395	PF14_0053
PF10_0123	PF10_0245
PFL0330c	PFL2440w
MAL13P1.14	PFB0445c
PF10_0038	PF11_0272
PF10_0264	PFE1005w
MAL13P1.281	PF13_0354
PF07_0073	PFL2210w
MAL13P1.14	PF13_0330
PF14_0370	PFL1435c
PF08_0039	PF14_0240
PF13_0257	PFL0900c
PF08_0039	PFL2055w
PF13_0349	PFL1310c
PFB0295w	PFI0480w
PF10_0175	PFL1350w
PF10_0123	PF13_0341
MAL7P1.113	PF11_0416
MAL7P1.113	PFL2010c
PFE0350c	PFL2055w
PF14_0185	PFB0715w
PF13_0014	PF14_0627
PF11_0438	PFC0200w
PF13_0023	PF14_0022
MAL13P1.92	PF13_0268
MAL13P1.148	PF13_0287
PF13_0179	PF14_0166
PF13_0037	PFL2440w
PF14_0331	PFE0970w
MAL13P1.213	PFI0860c
PF07_0079	PF13_0014
PF08_0075	PF10_0038
MAL7P1.113	PF13_0023
PF11_0395	PFI0530c
PF10_0225	PF13_0023
MAL13P1.322	PFL0560c
PF13_0037	PF14_0352
PF10_0272	PF14_0585
PF14_0198	PFE0715w
MAL13P1.14	PF14_0352
PF14_0585	PFC0200w
PF14_0352	PFL1350w
PF08_0048	PF11_0358
PF10_0272	PFE0845c
PF10_0272	PF11_0043
PF11_0438	PFB0455w
PF11_0395	PF13_0341
PF10_0269	PFE0215w
PF13_0354	PF14_0198
PF14_0141	PFE0810c
PF13_0177	PF14_0185
PF10_0252	PFE0965c
PF13_0268	PF13_0316
PF13_0037	PF14_0297
PF08_0076	PF11_0438
PF10_0334	PF11_0097
PF14_0231	PFB0455w
PF13_0257	PFB0525w
PF10_0245	PFI1110w
PF11_0445	PF13_0349
MAL13P1.209	PF14_0231
PF07_0088	PFB0455w
PF11_0438	PFE0185c
PF13_0061	PF14_0721
PF14_0563	PFL1435c
PF08_0039	PF11_0106
MAL13P1.209	PF07_0043
MAL13P1.148	PF10_0121
PF10_0272	PF13_0132
PF10_0121	PF10_0294
PF11_0412	PFL1725w
MAL13P1.213	PFE0430w
PF14_0721	PFE0970w
PF14_0198	PFL1540c
PF07_0073	PF10_0149
PF07_0088	PF13_0268
PFE0965c	PFE1155c
MAL13P1.213	PFB0860c
PF13_0229	PFI0380c
PFB0860c	PFD0755c
PF13_0341	PFE1035c
PFD0590c	PFI0910w
PF13_0040	PF13_0287
PF10_0272	PF13_0213
PF11_0358	PF14_0053
PF14_0022	PFD1060w
PF07_0043	PFB0830w
PF08_0011	PFI1240c
PF07_0043	PF07_0079
PFI1130c	PFL0665c
PF11_0043	PFE0185c
MAL13P1.119	PF13_0330
PF14_0563	PFL2475w
PF10_0123	PFB0860c
PF08_0048	PFL0330c
MAL13P1.166	PF14_0185
PF10_0043	PF14_0231
PF11_0395	PFL0665c
PF08_0042	PFL1435c
PF11_0395	PFE0215w
MAL13P1.92	PF08_0075
PFB0860c	PFI1420w
PF10_0165	PFI1020c
PF14_0615	PFE0970w
PF11_0053	PF14_0022
PF13_0268	PFE0185c
PF08_0076	PFL2055w
PF11_0445	PF14_0278
MAL7P1.113	PF08_0048
PFB0290c	PFI0860c
PF11_0272	PFL2055w
PF13_0037	PFE0430w
PF08_0048	PFL2010c
PFE0465c	PFE1035c
PF11_0043	PF13_0132
PF11_0438	PF13_0132
PF08_0076	PF13_0346
MAL13P1.118	PF07_0027
PFB0290c	PFL2010c
PF13_0177	PFE0205w
PF07_0027	PFI1020c
MAL7P1.113	PFD1060w
PF10_0154	PFD1060w
PF11_0395	PF14_0602
PF11_0416	PF14_0278
PF11_0106	PF13_0132
PFI1130c	PFL1525c
PF14_0297	PFI1170c
PF13_0330	PF14_0297
MAL13P1.118	PFB0290c
PF11_0438	PF13_0268
MAL13P1.148	MAL7P1.113
PF13_0224	PFE0845c
MAL13P1.146	MAL13P1.213
PF13_0330	PFI0480w
PF14_0022	PFL2010c
PF14_0150	PF14_0697
PF11_0053	PFI0910w
PF13_0044	PFD0590c
PF10_0272	PF13_0129
PF07_0079	PF11_0313
PF08_0075	PFL2055w
PF07_0080	PFL2055w
PF13_0034	PFI0735c
PF13_0044	PFI1110w
MAL13P1.118	PF14_0183
PF13_0330	PFD0755c
PF14_0100	PF14_0150
PFI0530c	PFI0685w
PF13_0354	PFE0475w
PF13_0132	PF14_0141
MAL13P1.14	MAL13P1.148
MAL13P1.146	PFL0665c
PF13_0023	PFL1525c
PF10_0218	PF13_0229
MAL13P1.119	PFD0565c
PF14_0278	PFL0665c
PF10_0187	PF14_0627
PF13_0037	PF14_0695
MAL13P1.322	PF13_0157
PF10_0264	PF14_0709
PF13_0170	PF14_0192
MAL13P1.327	PFB0830w
PFB0715w	PFL2010c
PF07_0027	PF13_0040
PF11_0053	PFE0430w
PF11_0282	PFE0630c
PF11_0445	PF14_0695
PF10_0154	PF13_0040
PF13_0040	PFI0530c
PF10_0187	PFE0185c
PF10_0043	PF14_0391
PF08_0048	PFI0910w
PF13_0023	PFI1020c
PF10_0187	PF10_0272
PF08_0048	PF11_0445
PF13_0171	PF14_0083
PF13_0040	PFE0430w
PF07_0080	PF11_0438
PF14_0286	PFI1110w
PF14_0053	PFL1435c
PF10_0269	PFL0665c
PF13_0349	PFE1035c
PF10_0038	PF14_0296
PF13_0287	PF13_0354
MAL13P1.148	PFL0560c
PF14_0672	PFD0565c
MAL13P1.119	PFI0530c
MAL13P1.327	PFE0185c
PF14_0185	PF14_0352
PF10_0086	PFE1035c
PF13_0170	PFL0900c
PF08_0076	PF14_0141
PF11_0416	PFE1035c
PFE0465c	PFI0530c
MAL13P1.119	PFD0590c
PF11_0358	PF14_0697
MAL13P1.146	PFB0295w
PF10_0086	PFB0295w
PF11_0065	PFD1055w
PF11_0181	PFL0900c
PF10_0121	PF14_0022
PF14_0278	PFI0530c
PF07_0043	PFB0885w
PF14_0297	PFL1350w
PF11_0270	PFL0770w
PFI0480w	PFL2010c
PF13_0143	PF14_0053
PF08_0042	PF11_0416
MAL13P1.322	PF13_0143
PF10_0269	PFL1435c
PF13_0040	PF13_0330
PF14_0022	PFI0480w
PF13_0242	PF14_0187
MAL13P1.213	PFL2440w
PFD0590c	PFE0630c
MAL13P1.146	PF10_0289
PF13_0341	PF14_0150
PF10_0165	PFD0565c
PF13_0213	PF14_0296
PF13_0349	PFD0565c
MAL13P1.146	PF10_0123
PF14_0541	PFB0795w
PF11_0106	PF13_0228
PFL1525c	PFL2475w
PF10_0294	PFL0665c
PF11_0416	PF14_0352
PFI0910w	PFL1310c
PF14_0373	PFE0970w
PF07_0043	PF07_0088
PF10_0149	PFL1540c
PF10_0149	PFL0770w
MAL13P1.14	PFI1130c
PFI1370c	PFI1485c
PF10_0187	PF14_0231
MAL7P1.113	PFI0910w
MAL13P1.281	PFL0900c
PF11_0445	PFE0660c
PF10_0121	PFE1035c
PF14_0370	PFB0445c
PF13_0234	PFL0960w
PFB0445c	PFI0860c
PFB0445c	PFB0715w
PF14_0192	PF14_0334
PF14_0278	PF14_0602
MAL7P1.113	PFL0330c
MAL13P1.119	PF08_0042
PF11_0106	PFD1055w
PF10_0294	PF11_0053
PF11_0097	PF13_0229
PF07_0088	PF08_0075
PFD0245c	PFL0330c
PF13_0177	PF14_0672
PF13_0349	PF14_0183
PF08_0048	PF13_0040
PF14_0428	PFL0770w
PFB0295w	PFB0525w
PF13_0287	PFI1020c
PF10_0086	PF10_0123
PF14_0150	PFL0665c
PF11_0313	PFB0885w
MAL8P1.58	PF11_0257
MAL13P1.322	PFI1130c
PFE0730c	PFI1105w
PF10_0086	PF11_0416
PF08_0048	PF10_0294
PF11_0445	PFI1420w
PF13_0349	PFL2010c
PF11_0065	PFE0810c
MAL13P1.47	PF14_0597
PF07_0088	PF14_0240
PF11_0043	PF14_0579
PF08_0076	PF13_0316
PFI0165c	PFL1125w
PF13_0341	PFI1130c
PF11_0043	PF11_0438
PF08_0039	PFE1005w
PFE0205w	PFI0530c
PF14_0296	PFE0810c
PF08_0076	PF14_0585
PF07_0073	PF13_0170
MAL13P1.327	PF10_0272
PF10_0289	PFE0465c
PF13_0037	PFL1525c
PF10_0289	PFB0295w
PF10_0252	PF14_0615
PF07_0080	PF14_0709
MAL13P1.14	PF14_0297
PFD0565c	PFL1525c
PF08_0048	PFI0530c
PF13_0037	PF14_0185
PF13_0045	PFE0350c
PF13_0341	PF13_0349
PF11_0065	PF14_0231
PFD1060w	PFE0205w
PF08_0132	PFE0605c
PF14_0352	PF14_0370
PF10_0269	PFB0715w
PF07_0043	PFE0810c
PF14_0695	PFI1020c
PF11_0282	PFI0530c
PF10_0154	PFI0860c
PF13_0037	PFL0330c
PF10_0123	PF14_0022
PF08_0011	PF13_0170
PF08_0048	PF14_0183
PF14_0022	PFB0295w
PF08_0042	PFI0860c
PF08_0042	PF14_0278
PF10_0165	PF14_0697
PF13_0129	PF13_0213
PFB0715w	PFE0430w
PF14_0185	PFE0465c
PF13_0171	PF14_0579
PF11_0260	PF14_0240
PF13_0228	PF13_0346
PF08_0042	PFB0445c
PF13_0224	PF14_0141
PF13_0227	PF14_0541
PFB0445c	PFD0755c
PF13_0140	PFL1125w
MAL13P1.14	PFB0290c
PF14_0198	PFI1240c
PF08_0075	PF13_0316
PF10_0294	PFL1435c
PF14_0672	PFD0755c
MAL8P1.125	PFB0525w
PF10_0264	PF13_0228
PF13_0132	PF14_0579
PF11_0282	PF13_0040
MAL13P1.281	PF13_0257
PFL0330c	PFL1525c
PF14_0579	PFL2055w
PF14_0579	PFE0350c
PF14_0672	PFB0290c
PF13_0049	PFL2055w
PF13_0023	PF13_0177
PF13_0023	PFL0560c
MAL13P1.148	PFB0290c
PF13_0037	PF14_0150
PFD0245c	PFL1310c
PF11_0358	PF14_0563
MAL13P1.281	PF10_0149
MAL13P1.213	PF14_0695
PF13_0350	PF14_0477
PF10_0225	PFD0590c
PF10_0334	PF13_0229
PF14_0100	PFE0465c
PF14_0709	PFB0455w
PF11_0272	PFC0200w
PF10_0154	PFE0215w
PF14_0150	PFD0245c
PF10_0149	PF13_0179
PFE0430w	PFL1435c
PF14_0391	PFB0455w
PF10_0121	PF13_0177
PFD1055w	PFE1005w
PF11_0312	PF14_0141
PF11_0416	PFI0480w
PF11_0053	PF14_0183
MAL13P1.118	MAL13P1.213
PF07_0088	PF13_0224
PF14_0391	PFE1005w
PF08_0048	PFI1130c
MAL13P1.119	PFE1035c
PF14_0352	PFD0590c
PF14_0751	PFL2570w
PF11_0445	PFI1170c
PF13_0346	PFE0185c
MAL13P1.119	PFL2440w
PFB0885w	PFD1055w
PF11_0282	PFB0290c
PF07_0073	PF14_0428
PF14_0697	PFL1350w
PF13_0157	PFB0445c
PF07_0027	PF14_0053
PF10_0043	PF11_0043
PF08_0077	PF14_0774
PF14_0185	PFD0245c
PF08_0076	PF13_0228
PF10_0175	PFI0685w
PF08_0048	PFE0215w
PF07_0088	PF14_0709
PFD0590c	PFI1020c
PF10_0154	PF10_0225
PF13_0129	PFE0845c
PF08_0042	PFL0665c
PF11_0053	PF11_0395
MAL13P1.166	PFL2475w
PF13_0341	PF14_0022
PF10_0165	PFI0530c
PF13_0213	PF14_0627
MAL7P1.113	PF11_0445
PF14_0248	PFL1725w
PF14_0579	PFE0185c
PF13_0023	PF13_0143
PF14_0083	PFE0350c
PF13_0157	PFL0665c
PF14_0352	PFB0445c
MAL13P1.281	PF10_0275
PF10_0289	PFE0215w
PF11_0097	PFL1940w
PF13_0316	PF13_0346
MAL8P1.125	PF10_0340
MAL13P1.213	PFL1350w
PF11_0312	PF13_0268
PFI0910w	PFI1420w
PF11_0272	PF14_0579
PF11_0272	PF14_0627
PF11_0282	PFD0590c
PF13_0205	PFE0715w
PF11_0295	PFB0420w
PF13_0341	PFB0295w
MAL7P1.151	PF10_0340
PF13_0177	PFB0715w
PF14_0602	PFE0630c
MAL13P1.14	PF10_0165
PF14_0641	PFB0420w
PFB0860c	PFL0665c
PF08_0039	PF14_0083
PFE0605c	PFI1310w
PFB0860c	PFE1035c
PF11_0260	PF14_0231
PF14_0695	PFL0665c
PF11_0260	PF13_0049
MAL13P1.271	MAL13P1.47
PFD0755c	PFL1525c
PF14_0053	PFB0860c
PF14_0602	PFL0560c
MAL13P1.92	PF11_0313
PF14_0428	PFB0525w
PF10_0187	PF13_0316
PF10_0289	PF11_0416
PFI1420w	PFL0560c
PFE0205w	PFL1525c
PF14_0278	PFD0755c
PF13_0316	PF14_0579
PFB0290c	PFD0755c
PF13_0257	PF14_0198
MAL13P1.271	PF14_0331
PF14_0664	PFB0505c
PF11_0051	PF13_0170
PF08_0132	PF14_0164
PF10_0294	PF13_0341
PF10_0272	PF13_0316
PF13_0130	PF13_0227
MAL13P1.47	PF13_0061
MAL13P1.209	PFE1005w
PF13_0349	PFL2440w
PF13_0040	PFI1130c
PF14_0053	PF14_0370
PF13_0349	PF14_0672
PF13_0023	PFD0565c
PF10_0154	PF14_0602
PF13_0229	PF13_0234
PF10_0264	PFD1055w
PF10_0154	PFI1420w
PF14_0297	PF14_0370
PFL1525c	PFL2010c
PF11_0312	PF11_0438
PF14_0246	PF14_0664
PF14_0164	PF14_0192
PF08_0042	PF13_0177
PF13_0287	PF14_0183
PF11_0445	PF13_0023
PF14_0602	PFI0910w
MAL8P1.125	PF10_0149
MAL7P1.113	PF14_0563
PF07_0079	PFE0810c
PF14_0664	PFI1125c
PFE0810c	PFE1005w
PF07_0027	PFL1350w
PFB0445c	PFL2475w
PF14_0053	PFE0660c
PF13_0213	PF14_0240
MAL8P1.125	PF11_0270
PF14_0286	PFI1310w
PF14_0164	PF14_0286
PF10_0175	PF13_0044
PF14_0296	PFE0185c
MAL13P1.209	PF13_0049
MAL13P1.322	PF10_0294
PF14_0761	PFE1250w
PF11_0395	PFI0910w
PF13_0228	PF14_0296
PF11_0051	PF14_0428
PF13_0014	PF14_0083
PF13_0034	PFB0795w
PF13_0037	PFD0590c
PF08_0042	PFE0430w
PFC0200w	PFD1055w
MAL7P1.113	PF14_0150
PF13_0330	PFL0330c
PF11_0438	PFB0830w
MAL13P1.166	PF13_0157
PF10_0264	PF11_0065
PFI0910w	PFL1435c
PF13_0287	PFD0755c
PF13_0157	PF14_0352
PF14_0602	PFD0590c
PF07_0043	PF13_0132
PF13_0143	PFB0860c
PF14_0150	PF14_0185
PF13_0349	PFE0430w
PF13_0037	PFL1310c
PF14_0297	PFL0665c
MAL13P1.119	PFI1130c
PF10_0294	PFB0715w
PF10_0187	PF13_0224
PF14_0589	PFE0475w
PF14_0150	PFL0330c
PF13_0341	PFI0480w
PF10_0123	PFB0290c
PF11_0053	PF13_0037
MAL13P1.327	PF14_0627
PF10_0294	PFI0910w
PF08_0011	PFE0715w
PF10_0154	PF14_0672
PF11_0051	PF11_0270
PF11_0416	PFI0860c
PF10_0149	PF13_0354
PF10_0154	PF11_0282
PF11_0312	PF13_0316
PF07_0088	PF13_0316
PF07_0080	PF14_0296
PF13_0045	PFC0200w
PF10_0294	PF14_0695
MAL13P1.166	PFI1420w
PF13_0330	PFI0530c
MAL13P1.213	PF14_0150
PF08_0076	PF14_0627
PFE0205w	PFE1035c
PF08_0077	PF10_0137
MAL13P1.322	PFI0480w
PFE0970w	PFL1725w
PFB0445c	PFI0530c
PF10_0121	PF10_0165
PF10_0289	PF14_0672
PF13_0170	PFL0480w
PF13_0349	PFI1170c
PF14_0022	PFB0445c
PF13_0316	PF14_0627
PF11_0106	PF14_0296
PFB0290c	PFE0465c
MAL13P1.322	PF08_0048
PF13_0061	PF14_0288
MAL13P1.118	PFE0465c
MAL13P1.213	PFL0665c
PF14_0672	PFI1020c
PF13_0143	PFD0565c
PF10_0252	PF14_0373
MAL13P1.148	PFL2475w
PF13_0040	PFB0445c
PF10_0154	PF13_0177
PF08_0039	PF13_0213
PF14_0231	PF14_0579
PF13_0179	PF13_0205
PF07_0073	PF13_0257
PF13_0268	PFB0455w
PF10_0294	PF13_0177
PF11_0065	PF14_0141
MAL13P1.118	PFI0910w
MAL13P1.166	PF13_0349
MAL13P1.166	PFL1525c
PF11_0358	PFB0860c
MAL13P1.322	PF08_0042
PF11_0445	PF14_0563
PF13_0040	PF14_0022
PF07_0079	PF13_0171
PFB0455w	PFD1055w
PF14_0563	PFL0560c
PF14_0761	PFL0035c
PFL0560c	PFL2475w
MAL13P1.118	PF10_0154
PF07_0027	PF14_0370
PF13_0129	PF14_0627
PF11_0412	PF14_0373
PF08_0011	PF14_0428
MAL13P1.148	PFB0295w
PF07_0027	PF10_0175
PF13_0049	PF14_0083
PF11_0272	PF13_0224
PF10_0165	PFB0295w
MAL13P1.148	PF10_0289
PF07_0027	PFI1170c
PF14_0166	PFL0900c
MAL13P1.47	PF10_0252
PF08_0075	PF11_0106
PF07_0043	PF14_0240
PF11_0181	PF14_0198
PF07_0043	PF13_0045
PF13_0287	PFB0290c
PF14_0150	PFL1435c
PF14_0751	PFB0685c
PF07_0080	PFB0885w
PF08_0075	PF11_0313
PF14_0083	PFC0200w
PF11_0412	PFE0965c
PF14_0288	PFI1670c
MAL13P1.92	PF11_0260
PF11_0416	PFL2475w
PF14_0150	PFI0860c
PF08_0042	PFL1310c
PF10_0086	PF13_0157
MAL13P1.47	PFE1155c
PF10_0121	PFE0215w
PF14_0672	PFL0330c
PF14_0695	PFE0215w
MAL13P1.166	PF10_0294
PF10_0165	PF10_0175
PF11_0272	PFE0810c
MAL13P1.148	PF14_0022
PF14_0370	PFI0480w
PFI1420w	PFL1435c
PFB0295w	PFD0565c
PF14_0231	PF14_0296
PFD0565c	PFI0480w
PF14_0053	PF14_0563
MAL7P1.113	PFI0860c
PF14_0141	PF14_0231
PF10_0264	PF11_0272
PF10_0269	PFB0295w
PFD0590c	PFI1170c
PF10_0272	PFB0885w
PF10_0272	PF11_0272
PFD0565c	PFE0205w
PF14_0192	PFI0925w
MAL13P1.327	PF13_0268
PF11_0313	PF13_0346
PF11_0445	PF14_0697
MAL13P1.166	PFI0530c
PF14_0297	PFI0530c
PF10_0123	PFI0910w
PFD0245c	PFL1435c
MAL13P1.119	PF11_0395
PF10_0289	PF11_0395
PF10_0149	PFE0475w
PF11_0065	PF14_0296
PF14_0278	PFL1525c
PF13_0350	PFL0785c
PF07_0088	PF10_0272
PF14_0352	PF14_0672
PF14_0183	PF14_0185
PFB0295w	PFD0755c
PFB0445c	PFL2010c
PF07_0027	PF10_0123
PF14_0022	PF14_0563
PF10_0154	PFE0430w
MAL13P1.209	PF13_0224
PFD1060w	PFI0910w
PF14_0150	PFD0565c
PF14_0164	PFI1310w
PFB0795w	PFE0970w
MAL13P1.92	PF07_0079
PF08_0039	PF14_0709
MAL13P1.209	PF13_0045
PF10_0294	PF13_0040
MAL13P1.118	PFE0215w
PF14_0150	PF14_0352
PFE0430w	PFI1020c
PFB0295w	PFE0205w
PFE0465c	PFL2475w
PF07_0079	PF14_0141
MAL13P1.213	PF13_0037
PF11_0053	PFB0860c
PF10_0154	PF11_0053
PF10_0264	PFE0810c
PF10_0272	PF14_0240
PFD0755c	PFL1310c
PF13_0143	PF14_0511
PF10_0252	PFE1155c
PFE1155c	PFL1725w
PF11_0438	PF14_0391
PF10_0149	PF14_0166
MAL13P1.146	PFD1060w
MAL13P1.209	PF07_0088
PF13_0330	PF14_0563
PF07_0080	PF13_0224
PF08_0042	PF14_0672
PF13_0129	PF14_0585
PF10_0225	PF14_0697
PF07_0088	PFB0830w
PF11_0181	PFL1540c
PF10_0043	PF13_0224
PF13_0287	PFL2475w
PF11_0053	PFL1310c
PF13_0023	PF13_0341
PF10_0334	PF13_0130
PF08_0042	PFL1525c
MAL13P1.281	PF11_0181
PF07_0080	PFE0185c
PF14_0341	PF14_0511
PF14_0563	PFD0755c
PF14_0053	PFI1130c
PF10_0123	PFE1035c
PF11_0416	PF14_0185
PF14_0672	PFL0560c
PF13_0349	PFL1350w
MAL13P1.47	PF14_0331
PF11_0043	PF13_0049
MAL13P1.327	PF07_0079
PF14_0278	PFD0245c
PF13_0121	PF13_0242
PF11_0438	PF14_0141
PFI0530c	PFI1170c
PF13_0037	PF13_0341
PF07_0027	PF10_0225
PF14_0370	PFL2010c
MAL13P1.322	PFI0530c
PFB0290c	PFE0215w
PF08_0042	PF13_0330
PF13_0171	PF13_0213
PF13_0040	PF14_0100
PF14_0672	PFL0665c
MAL13P1.148	PF11_0416
PF13_0228	PFE1005w
PF13_0023	PFD1060w
MAL13P1.322	PF07_0027
PF08_0048	PF13_0349
MAL13P1.148	PF14_0695
PF13_0130	PF14_0721
PF11_0260	PFB0830w
PF11_0358	PFE1035c
PF14_0183	PFI1420w
PF13_0257	PFE0475w
PFI0910w	PFL2475w
MAL13P1.213	PFI0480w
PF11_0445	PF14_0602
PF10_0272	PF11_0438
PF13_0330	PF13_0349
PF14_0100	PF14_0602
PF10_0165	PF11_0416
PF13_0287	PF14_0602
PF11_0358	PF14_0278
PF10_0149	PFI1240c
PF10_0123	PFL0665c
PF11_0412	PF13_0227
PF08_0039	PF11_0272
PF11_0358	PFI0530c
PF10_0165	PFE0205w
MAL13P1.146	PFI0480w
MAL13P1.327	PF11_0438
PF08_0076	PF14_0240
PF11_0412	PF14_0541
PF13_0287	PFE0430w
PFB0445c	PFD0565c
PF10_0334	PF14_0721
PF08_0076	PF11_0106
PF14_0695	PFB0715w
PF14_0597	PFI0735c
PF13_0257	PF13_0354
PF11_0311	PFL2510w
PF13_0341	PFI0910w
PF14_0288	PF14_0721
PF14_0370	PFD0755c
PF07_0043	PF13_0346
PF11_0065	PF14_0585
PF07_0043	PFE0350c
PF10_0294	PFD0590c
PF07_0027	PFI0480w
PF07_0088	PF14_0296
PF10_0289	PF14_0563
PF14_0391	PFE0350c
PFE0205w	PFI1130c
PFB0890c	PFE0630c
PFE0465c	PFI0480w
PF14_0097	PF14_0681
PFI0860c	PFL0330c
PF08_0042	PF10_0086
PF10_0038	PF13_0049
PF10_0187	PF14_0240
MAL13P1.92	PF10_0272
PF14_0288	PF14_0541
PF08_0048	PF13_0330
PF14_0053	PFE0630c
PFI1130c	PFL2440w
PF10_0038	PFE0350c
PF13_0349	PFI0860c
PF13_0228	PF14_0141
PF08_0039	PF10_0264
PF10_0294	PF13_0143
PF11_0106	PF13_0129
MAL7P1.113	PF08_0042
PF13_0287	PFL0560c
PF07_0027	PF14_0022
PFB0885w	PFL2055w
MAL13P1.209	PF13_0316
PF14_0150	PF14_0695
PF10_0272	PF14_0579
PF10_0123	PF14_0185
PF14_0579	PFB0885w
PF14_0627	PFE0810c
PF13_0349	PF14_0697
PF13_0346	PFE0845c
MAL13P1.271	PF13_0065
PF10_0252	PF14_0248
PF13_0049	PFC0200w
PF08_0011	PF14_0198
PF10_0086	PF10_0165
PF07_0080	PFE0845c
PF10_0154	PFD0565c
PF11_0043	PF11_0313
MAL13P1.14	MAL13P1.166
PF11_0065	PFC0200w
PF10_0269	PFL1310c
PF11_0445	PFD0245c
PF07_0080	PF13_0132
MAL13P1.213	PFI0530c
PF10_0123	PF10_0154
MAL7P1.113	PFB0860c
PF13_0330	PFB0860c
MAL13P1.146	PF13_0143
PF10_0322	PF11_0301
PF13_0014	PF13_0132
PF10_0123	PFI1420w
PFI1105w	PFL0960w
PF10_0340	PF13_0205
PF13_0034	PF14_0331
MAL13P1.118	PFB0295w
PF10_0334	PF14_0288
PF14_0187	PF14_0192
PF14_0248	PF14_0541
PF13_0045	PF14_0231
PFE0465c	PFL1525c
PF11_0312	PF14_0391
PF10_0269	PFD0245c
PF13_0040	PFE0215w
PF10_0154	PF11_0358
PF11_0065	PFE1005w
PF11_0272	PF11_0313
MAL13P1.209	PFB0830w
PF13_0049	PFB0830w
PF14_0373	PF14_0721
PF10_0269	PFB0890c
MAL13P1.209	PFB0455w
PF13_0130	PFE0965c
PFE0465c	PFE0630c
PF10_0154	PF11_0395
PFD0590c	PFI0860c
PF11_0358	PF13_0037
MAL13P1.209	MAL13P1.327
PF14_0602	PFE0215w
PF13_0179	PF14_0198
MAL13P1.148	PF10_0269
PF11_0445	PFE0630c
PF14_0053	PFE1035c
PF10_0225	PF13_0349
PF14_0278	PFD0590c
PF10_0043	PFE1005w
PFD0565c	PFL2440w
MAL13P1.146	PF07_0027
PF11_0416	PF14_0150
MAL13P1.322	PFB0445c
PF10_0175	PF10_0269
PF10_0165	PF13_0143
PF14_0150	PFI1170c
PF10_0086	PFD0590c
PF11_0395	PFL1435c
PF07_0079	PF10_0272
PF11_0106	PF13_0224
PF10_0086	PFI1130c
MAL13P1.146	PFL1310c
PF14_0391	PF14_0579
PFE0475w	PFI1240c
MAL13P1.92	PF11_0065
PF11_0358	PFI0860c
PF13_0170	PFI1310w
PF08_0045	PF13_0242
PF10_0225	PFB0715w
PF08_0042	PFD0590c
PF14_0183	PFE0215w
PF10_0154	PFL1525c
PFE0185c	PFE0810c
PF14_0053	PFE0215w
PFD0565c	PFL2010c
PF13_0341	PFL0330c
PF08_0076	PF10_0272
MAL13P1.119	PF14_0278
MAL13P1.209	PF14_0709
MAL13P1.148	PF14_0297
PF10_0272	PF11_0106
PF10_0187	PF14_0709
MAL13P1.119	PF10_0165
MAL13P1.14	MAL7P1.113
PF13_0341	PFL1525c
PF11_0097	PF13_0242
PF11_0445	PFI1020c
PF10_0289	PFL1310c
PF14_0020	PFL2210w
PF14_0563	PFL2010c
MAL13P1.14	PF11_0395
MAL13P1.322	PFD0245c
PF14_0391	PFD1055w
PF10_0123	PF13_0040
MAL13P1.209	PF14_0579
MAL13P1.218	PF11_0311
PFB0885w	PFC0200w
PFE0205w	PFE0215w
PF08_0095	PFL1155w
MAL13P1.327	PF07_0043
PF10_0340	PF14_0198
PF13_0341	PF14_0278
PF10_0149	PF14_0198
PF13_0330	PFL0560c
PF11_0416	PFB0290c
PF13_0143	PF14_0341
PFD0565c	PFI0910w
MAL13P1.327	PF14_0391
PF14_0352	PF14_0695
PF07_0043	PF14_0083
MAL13P1.271	PF13_0227
PF10_0294	PFI0860c
MAL13P1.327	PF13_0129
PFD0590c	PFL1525c
PF13_0044	PF14_0695
PF13_0234	PFI1105w
PF11_0270	PF13_0179
MAL13P1.322	PFL2010c
PF10_0252	PFL1725w
MAL13P1.326	PF13_0170
MAL13P1.92	PF11_0272
PF13_0341	PFE0205w
PF13_0257	PFI0925w
PF13_0341	PFB0445c
MAL13P1.213	PFI1130c
MAL13P1.148	PF14_0150
PF13_0253	PFL0780w
PF10_0123	PFB0295w
PFB0795w	PFE1155c
PF11_0181	PF13_0354
PF14_0248	PFI1670c
PFD0565c	PFD1060w
PF14_0183	PFI1020c
PF10_0165	PF10_0225
MAL13P1.166	PF13_0037
MAL13P1.213	PFE0630c
PF11_0272	PF13_0171
PF10_0340	PF13_0262
PF13_0205	PF14_0166
MAL8P1.58	PFI1485c
PF14_0370	PF14_0695
PF07_0088	PF13_0171
PF07_0080	PF10_0187
PF11_0395	PF14_0150
PF11_0106	PF11_0312
MAL13P1.327	PF13_0045
PFE1030c	PFL1920c
PF14_0164	PFI0925w
PF13_0224	PF14_0296
PFD0245c	PFL2010c
MAL13P1.146	PFI1020c
PFD0590c	PFL2010c
PFD1060w	PFL1310c
PF13_0023	PFI1170c
PF13_0023	PFL1310c
PF13_0037	PFI1420w
PF10_0218	PF14_0295
PFE0845c	PFE1005w
PFI1130c	PFL0330c
MAL13P1.14	PF11_0445
PF14_0615	PFE0965c
PF10_0043	PF14_0627
MAL13P1.146	PFL1435c
PF13_0037	PFI0480w
PF07_0043	PF11_0065
PF10_0165	PFD0590c
PF13_0224	PF14_0627
PF10_0149	PF14_0589
PF14_0231	PF14_0240
PF10_0269	PFE0205w
PF14_0352	PFE0430w
MAL13P1.119	PF10_0294
PF10_0187	PFE0350c
PFE0660c	PFL0665c
PF11_0445	PFB0445c
MAL13P1.322	PF10_0154
MAL13P1.14	PF13_0349
PF11_0106	PF13_0346
PF07_0079	PF13_0316
PF11_0312	PFE0185c
PF10_0086	PF14_0150
MAL13P1.146	PF13_0341
PF11_0260	PF13_0171
PF10_0121	PF13_0023
PF14_0297	PF14_0695
PF08_0039	PF11_0043
PF08_0042	PFE1035c
PF07_0088	PF10_0187
PF10_0038	PF13_0129
PFC0200w	PFE0810c
PF08_0075	PF14_0585
PF14_0751	PFE1250w
PFD1060w	PFI0480w
PF08_0042	PF10_0269
MAL13P1.148	PF14_0352
PF08_0039	PF13_0171
PF13_0132	PF14_0391
PF14_0563	PFB0715w
PF11_0416	PFL1435c
PF10_0264	PF13_0129
PF11_0358	PF13_0330
PF10_0043	PFB0455w
PF07_0088	PF11_0438
PF08_0045	PFD0285c
PF08_0048	PF13_0177
PF11_0313	PF14_0296
PFC0200w	PFE0185c
PF10_0340	PFB0525w
MAL7P1.113	PF14_0185
PF10_0334	PF14_0541
PF07_0079	PF13_0129
PF10_0043	PFD1055w
PF08_0076	PF11_0043
PFI1420w	PFL1525c
PF14_0150	PFI1130c
PFB0525w	PFE0475w
PF14_0695	PFE1035c
PF13_0045	PF14_0083
PF13_0268	PFE1005w
PFB0860c	PFL2010c
PFD0755c	PFE0465c
PF07_0043	PF13_0224
PF14_0022	PFD0590c
PF14_0563	PFI0530c
PF11_0051	PF13_0354
PFI1020c	PFL2010c
PF10_0123	PF13_0257
MAL13P1.14	PF14_0278
PF13_0023	PFE0430w
PF13_0287	PFD0565c
PF08_0076	PF14_0391
PF11_0282	PF14_0695
PF13_0170	PF14_0286
PF14_0022	PFE0205w
PF10_0269	PF13_0349
PF10_0252	PF13_0061
PF14_0428	PFE0475w
PF14_0097	PFI1485c
PF13_0157	PFL1435c
PF10_0210	PF14_0511
PF11_0358	PF13_0349
PF13_0157	PFI0530c
PF13_0070	PFI0215c
PF11_0181	PFL0770w
PF08_0048	PF14_0278
PF10_0252	PF14_0288
PF11_0181	PF14_0589
PF13_0034	PF13_0130
PF10_0086	PFL0330c
PFE0715w	PFL0900c
MAL13P1.148	PFL1310c
PF10_0038	PF10_0043
PFE0215w	PFL2010c
PFD0245c	PFI1130c
MAL13P1.209	PF13_0014
PF11_0065	PF13_0049
PF10_0252	PF14_0331
PF14_0672	PFI0910w
PF13_0341	PF14_0563
PF11_0438	PFD1055w
PF14_0278	PFD1060w
PF10_0334	PF13_0061
PF10_0154	PF13_0330
PF07_0079	PF13_0228
PF10_0187	PF11_0065
PF14_0166	PFL1540c
PF14_0166	PFE0715w
PF07_0079	PF14_0709
PF13_0345	PF14_0334
MAL13P1.213	PFL1525c
PF07_0043	PF10_0043
PF11_0358	PFD1060w
PF14_0100	PFE0630c
MAL13P1.166	PF14_0672
PF10_0294	PFI0530c
MAL13P1.327	PFE0845c
MAL13P1.14	PFL0665c
PF10_0289	PF13_0330
PF11_0313	PF13_0213
MAL7P1.113	PFL0665c
PFI0685w	PFI1130c
MAL13P1.146	PF08_0042
PF10_0245	PF14_0192
PF07_0080	PF08_0075
PFI1420w	PFL2475w
PF14_0185	PF14_0297
MAL13P1.327	PF10_0038
PF10_0043	PF13_0213
PF13_0023	PFB0890c
MAL13P1.327	PF07_0088
PF14_0627	PFB0885w
PF14_0185	PFL0330c
PF13_0034	PF14_0288
PF07_0027	PFL0560c
PF14_0511	PFL0960w
PF11_0106	PF13_0268
PF14_0585	PFE1005w
PF11_0043	PF14_0709
PF14_0248	PF14_0331
PF11_0043	PF14_0083
MAL13P1.146	PFE0430w
PF14_0627	PFB0830w
PF13_0143	PFL2475w
PF14_0721	PFI1670c
PFI0480w	PFL1435c
PF10_0269	PF13_0177
PF10_0154	PF14_0053
MAL13P1.148	MAL13P1.322
PF14_0563	PFB0445c
MAL13P1.14	PF13_0177
PF13_0354	PFL0770w
PF10_0269	PF11_0416
PF10_0225	PFE0630c
PF14_0164	PFI1110w
MAL13P1.148	PFL0665c
PF13_0129	PFB0885w
PF14_0231	PFC0200w
PF11_0295	PF14_0641
PF07_0088	PF11_0065
PF13_0257	PF14_0192
PF14_0022	PF14_0183
PF13_0170	PFE0715w
PF07_0027	PFB0445c
MAL13P1.118	PFL1525c
PFE0630c	PFL0330c
PFI1420w	PFL1310c
PF13_0354	PF14_0166
MAL13P1.119	PF08_0048
PF08_0045	PF14_0295
PF10_0121	PFE0430w
PF14_0240	PF14_0627
MAL13P1.213	PF14_0672
PF13_0040	PFD0590c
PF08_0048	PF14_0602
PF10_0086	PFL2440w
PF13_0143	PF14_0022
PF10_0225	PFB0890c
MAL13P1.92	PF07_0088
MAL13P1.118	PF13_0037
PF10_0187	PF11_0272
PF11_0260	PFE0810c
PF13_0132	PFB0885w
PF11_0412	PF14_0615
PF11_0181	PF14_0428
PF11_0445	PFL1525c
PF13_0341	PF14_0185
PF11_0358	PFL0330c
PF14_0278	PFE0430w
PF07_0043	PF11_0312
MAL13P1.213	PF10_0289
PF14_0150	PFE1035c
PF11_0053	PF13_0143
MAL13P1.119	PFL1525c
PF14_0198	PFL2210w
MAL13P1.166	PF14_0053
MAL13P1.92	PF14_0240
PF10_0123	PFL1310c
PF10_0294	PFD0245c
PF14_0352	PFL0665c
PF14_0709	PFE0845c
PF08_0042	PF14_0053
PF14_0563	PFE0430w
PF10_0154	PFB0715w
PF08_0076	PFE0185c
MAL13P1.146	PFD0590c
PF13_0227	PFE0965c
MAL13P1.14	PFD1060w
PF11_0051	PF13_0179
PF11_0312	PFE0810c
PF13_0354	PFL0900c
PF07_0027	PF14_0695
PFD0245c	PFI1420w
PF08_0075	PFC0200w
PF14_0295	PFL1940w
PF13_0268	PF14_0627
PF13_0287	PFI0530c
PF10_0123	PF14_0334
PF14_0297	PF14_0672
PF11_0358	PFI0480w
PF10_0123	PF11_0416
PF11_0395	PFB0860c
PF13_0143	PF14_0370
MAL13P1.281	PF10_0340
PF10_0165	PFL2475w
PF13_0132	PF13_0228
PF13_0287	PFB0860c
PF13_0224	PFE1005w
PF10_0165	PFI0910w
PF13_0049	PF13_0228
PF14_0240	PFL2055w
PF13_0132	PFB0830w
PF10_0272	PFD1055w
MAL13P1.118	PF10_0269
PF13_0213	PF14_0391
PF11_0358	PF14_0672
PF13_0130	PF14_0373
PFB0795w	PFL1725w
MAL13P1.213	PF13_0330
PF14_0053	PF14_0183
PF13_0049	PF14_0391
PF10_0210	PF14_0341
PF13_0044	PFB0715w
PFE0970w	PFI1670c
PF07_0080	PF07_0088
PF10_0038	PF14_0141
MAL13P1.166	PF11_0395
PF13_0037	PF13_0157
MAL13P1.119	MAL7P1.113
PFB0685c	PFL1880w
PF13_0040	PF14_0352
PF14_0697	PFE0630c
PF13_0045	PF13_0346
PF10_0269	PFL2475w
PF10_0121	PFL1310c
PFI0925w	PFI1310w
PF13_0157	PFI0480w
PF14_0295	PF14_0664
PF11_0282	PF13_0023
PF10_0187	PF11_0043
PF11_0312	PFB0830w
PF13_0143	PFE0730c
PF13_0040	PFB0715w
PF13_0257	PFL0480w
PF08_0045	PF10_0218
PF14_0183	PFD0755c
PF13_0287	PFD0245c
PF14_0022	PFL1310c
PF10_0175	PFE0465c
PF11_0043	PF11_0106
PF13_0034	PFI1670c
PFB0525w	PFL0900c
PFE0430w	PFE0465c
PF10_0086	PF13_0349
PF07_0027	PF14_0352
PF14_0150	PFB0715w
PF07_0027	PFB0890c
PF11_0051	PF13_0262
MAL13P1.92	PF11_0043
PFD0245c	PFD1060w
PF13_0213	PFE0350c
PF11_0438	PFE0350c
PF08_0048	PF11_0395
PF14_0278	PF14_0695
PF10_0269	PF14_0185
PF14_0541	PFE1155c
MAL7P1.113	PFD0590c
PF11_0181	PFI1240c
PF10_0154	PFE0205w
MAL13P1.92	PF07_0080
PF11_0312	PF11_0313
PF13_0171	PF14_0296
PF11_0395	PFB0295w
PF13_0023	PF14_0695
PF13_0170	PF14_0198
PF14_0602	PFI1020c
MAL13P1.47	PFE0970w
PFB0860c	PFI0860c
MAL7P1.113	PF14_0672
MAL13P1.14	PFL0330c
PFE0465c	PFI1130c
PF14_0370	PFB0295w
PFB0290c	PFL0560c
PF13_0349	PFE0465c
MAL13P1.148	PF10_0086
PF11_0313	PF13_0132
PF07_0079	PF11_0260
PF10_0155	PF10_0407
MAL13P1.209	PF08_0075
PF14_0183	PFD1060w
PF10_0272	PF13_0224
PF13_0034	PF14_0541
MAL13P1.118	PF11_0416
MAL13P1.14	PFE0430w
MAL13P1.92	PF14_0231
PF10_0123	PF14_0672
MAL13P1.148	PF11_0358
PFL0330c	PFL2475w
PF14_0589	PFE0715w
PF13_0157	PFL2010c
PF14_0373	PFE0965c
PF11_0043	PF13_0228
PF07_0088	PFE0810c
PF10_0086	PF10_0294
PF11_0051	PF14_0589
PF10_0121	PF11_0416
MAL13P1.213	PFD0755c
PFL0035c	PFL1880w
PF10_0123	PFD0565c
PFD0085c	PFL2570w
PF07_0079	PF13_0268
PF10_0086	PF11_0358
PF10_0269	PFL0560c
PF11_0260	PF14_0579
MAL13P1.213	PF10_0121
MAL13P1.322	PFB0295w
MAL13P1.14	PF10_0289
PF14_0331	PF14_0615
PF10_0264	PF14_0627
PF14_0185	PFE1035c
MAL13P1.213	PF14_0370
PF10_0187	PF10_0264
PF13_0157	PFB0715w
PF13_0061	PF14_0615
PF11_0395	PF13_0023
PF11_0412	PF13_0065
MAL13P1.322	PF10_0289
MAL13P1.148	PFD1060w
PF13_0014	PF13_0224
PF14_0602	PFD1060w
PF11_0358	PF14_0602
PF14_0352	PFB0290c
MAL13P1.118	PFI0480w
PF11_0358	PFB0445c
PF13_0129	PFE0810c
PF10_0086	PF13_0037
MAL13P1.146	PF14_0352
MAL13P1.118	PF13_0143
MAL13P1.14	MAL13P1.213
PF07_0043	PFE1005w
PFE1035c	PFI0910w
PF13_0171	PFE0810c
PF13_0040	PFL1350w
PF11_0208	PF14_0598
PF14_0331	PFE1155c
PF10_0289	PF11_0445
PF10_0123	PF10_0269
MAL13P1.92	PF13_0132
PF13_0014	PFC0200w
PF14_0334	PFE0605c
MAL13P1.213	PF14_0697
MAL13P1.14	PFE0215w
MAL13P1.146	PFI0860c
PF08_0075	PF11_0260
PF11_0145	PFL0285w
MAL13P1.166	PFD0590c
PF10_0154	PFL2475w
PF11_0065	PF11_0260
PF07_0073	PFB0525w
PF13_0257	PF14_0589
PF13_0014	PF13_0171
PFB0830w	PFE0845c
PF14_0097	PF14_0323
MAL13P1.118	PF10_0294
PF07_0079	PFB0830w
PF13_0157	PF14_0602
PF10_0154	PF14_0100
PFB0715w	PFI0860c
PF11_0282	PFI1170c
PF14_0297	PFE0430w
PF10_0187	PFE1005w
PF07_0043	PF10_0264
PF14_0541	PFE0965c
PF10_0154	PFD0755c
PF10_0165	PFD1060w
PF13_0213	PF13_0228
PF13_0224	PFC0200w
PF13_0040	PFI0480w
PF14_0150	PFL2440w
PF14_0627	PFB0455w
PF14_0323	PF14_0681
PF10_0272	PF14_0083
PF14_0391	PFB0830w
PF13_0040	PFL2475w
PF13_0330	PFB0715w
PF11_0065	PFB0830w
MAL13P1.14	PFE1035c
PF10_0086	PF14_0602
PF11_0065	PF13_0224
PFE1050w	PFI0380c
PF13_0034	PF13_0065
PF13_0023	PFL0330c
PF10_0272	PF13_0171
PF14_0183	PF14_0672
PF13_0257	PFE0715w
PF14_0511	PFI0925w
PFI1370c	PFL2210w
PF14_0697	PFD0590c
PF13_0040	PF13_0177
MAL13P1.281	MAL8P1.125
PF14_0695	PFL0330c
PF10_0334	PFI0735c
PF10_0289	PF14_0022
PFE0215w	PFL2440w
PFD0565c	PFL0560c
PF14_0183	PFI0530c
PF07_0079	PFE0350c
PFD0590c	PFE0465c
MAL13P1.92	PF14_0709
PF13_0224	PF13_0316
PF13_0330	PF14_0053
PF14_0373	PF14_0597
MAL8P1.125	PF13_0354
PF08_0048	PF14_0672
PFB0290c	PFI0685w
PF13_0177	PFL0560c
PF10_0154	PF10_0175
MAL7P1.151	PFI0380c
PF13_0037	PFE1035c
PFD1060w	PFL0330c
PFB0715w	PFD0590c
PF10_0123	PF11_0358
MAL13P1.327	PF10_0264
PF11_0311	PF13_0353
PF10_0269	PFB0860c
PF13_0037	PF14_0022
MAL13P1.14	PF13_0037
PFB0295w	PFB0860c
MAL8P1.125	PF14_0589
PF13_0170	PF13_0262
PF14_0341	PFD0660w
PF10_0086	PF10_0269
PF14_0278	PF14_0672
PF10_0225	PF11_0445
PF10_0043	PF11_0272
MAL13P1.213	PF08_0042
PF14_0297	PFD0755c
PF13_0157	PFL0330c
PF13_0227	PFE1155c
PF13_0179	PFL0900c
PF14_0166	PF14_0589
PF13_0341	PFE0630c
PF14_0381	PFL0480w
PF08_0039	PFE0350c
PFB0830w	PFE0350c
PF13_0349	PF14_0100
PF13_0040	PF13_0349
PF13_0023	PFL1435c
PF10_0123	PFD0755c
PF10_0175	PFB0890c
MAL13P1.213	PFL1310c
MAL13P1.47	PFI1670c
MAL13P1.166	PF14_0278
MAL13P1.118	PF11_0445
PF11_0282	PF14_0053
PF10_0187	PFL2055w
PF10_0165	PF14_0278
PF10_0175	PF13_0023
MAL13P1.119	PFL0665c
PF11_0043	PF14_0240
PF14_0185	PFD0755c
PF11_0051	PFB0525w
PF10_0252	PF11_0412
PFE0630c	PFI0685w
PF11_0053	PFI1420w
MAL7P1.113	PF14_0352
PF10_0187	PF13_0132
MAL7P1.113	PFL2475w
PF07_0027	PFB0295w
PF13_0341	PFE0660c
PF14_0331	PFB0795w
PF13_0040	PF14_0183
PF13_0040	PF14_0672
PFE0965c	PFI1670c
PF13_0170	PFE0475w
PF11_0358	PFL1310c
PF11_0043	PF14_0627
PF07_0088	PF11_0313
PF14_0053	PFI0685w
PF11_0313	PF14_0579
PF13_0014	PF14_0579
PF14_0352	PF14_0697
PF13_0213	PFE0845c
PF13_0132	PFE1005w
PFE1155c	PFI1670c
PF14_0672	PFL2475w
PFB0525w	PFL1540c
MAL7P1.113	PF14_0278
PFI0530c	PFL2010c
PF08_0039	PF11_0065
PF14_0183	PFL2440w
PF10_0289	PFL1525c
PF10_0086	PF14_0352
PF10_0043	PF10_0187
PF11_0272	PFB0830w
PF14_0278	PFL0560c
MAL13P1.322	PFI1020c
PF10_0038	PF13_0171
PF14_0053	PFL2475w
MAL13P1.166	PF11_0416
MAL8P1.125	PF10_0053
PFB0295w	PFI1020c
PF10_0175	PF11_0358
PFE0350c	PFE1005w
MAL13P1.281	PF14_0198
MAL8P1.125	PF14_0428
PF11_0395	PFE0465c
PF14_0141	PFL2055w
PF13_0040	PFL1525c
PF14_0602	PF14_0672
PF10_0289	PF11_0053
PF14_0602	PFE0205w
PF13_0316	PFB0830w
PF13_0049	PF13_0268
PF11_0106	PF11_0272
PF13_0044	PFB0290c
PF14_0341	PF14_0520
PF13_0234	PFE0730c
MAL7P1.113	PF10_0269
PFB0455w	PFB0830w
MAL13P1.148	PF11_0445
PF11_0053	PF14_0053
PFE0205w	PFL0330c
PFD0565c	PFL2475w
PF13_0045	PF13_0213
PF14_0141	PFE0350c
PF13_0157	PF14_0511
PF13_0257	PFL0770w
PF13_0179	PFL0770w
MAL8P1.58	PFI1370c
PF11_0272	PF13_0049
PF07_0027	PF11_0416
PF14_0370	PFD0245c
PF13_0130	PFI0735c
PF14_0370	PFE0205w
PF14_0602	PFB0715w
PFE1155c	PFI0735c
PFB0295w	PFL2440w
PF13_0287	PFB0715w
PFL1310c	PFL2440w
PF10_0334	PFL1725w
PF13_0213	PFD1055w
PFB0445c	PFE0430w
PF14_0352	PFI0530c
MAL7P1.113	PF11_0358
PF10_0123	PF13_0143
PF13_0330	PF14_0022
PFB0860c	PFI0530c
PF10_0187	PF13_0045
MAL13P1.148	PF14_0370
PFI0860c	PFL0665c
PF08_0039	PF10_0272
PF13_0023	PF13_0330
MAL13P1.271	PF14_0248
MAL7P1.113	PFL2440w
MAL7P1.113	PFE0215w
PF08_0048	PFI1420w
PF07_0027	PF10_0294
PF10_0275	PF13_0257
PF07_0043	PF13_0049
PF13_0143	PF14_0672
PF13_0330	PFI0910w
PFD0590c	PFL1435c
PF14_0695	PFI1130c
PF13_0229	PFI1340w
MAL13P1.166	PF11_0358
PF10_0123	PF13_0177
PF07_0088	PF13_0045
PF13_0143	PFI0910w
PF10_0165	PFI1130c
PF13_0177	PFL2010c
MAL13P1.166	PFI1130c
PF10_0165	PFL1525c
PF13_0287	PFE0205w
PFE0205w	PFI0480w
PF10_0218	PF13_0234
MAL13P1.119	PF10_0086
MAL13P1.14	PF13_0040
PF10_0245	PFL2510w
PF14_0288	PF14_0597
PF07_0079	PF14_0231
PF11_0260	PF13_0224
MAL13P1.281	PF13_0170
PF10_0154	PFE0630c
PF11_0053	PFL0560c
MAL13P1.281	PFL0180w
PF14_0020	PF14_0681
MAL13P1.281	PF14_0164
PF10_0053	PFI1240c
PF07_0027	PF13_0287
MAL13P1.14	PFI1420w
PF10_0407	PFD0660w
MAL13P1.148	PF13_0330
PFB0445c	PFI0910w
MAL13P1.92	PF13_0014
PF10_0252	PF13_0130
PF11_0051	PF14_0198
PF13_0229	PF14_0295
PF13_0354	PFL1540c
PF11_0043	PF11_0272
MAL13P1.213	PF08_0048
PF10_0038	PF10_0272
PF14_0240	PFE0810c
PF13_0170	PF14_0381
PF07_0080	PF08_0039
PF08_0048	PF13_0287
PF07_0027	PF14_0278
PF10_0154	PF13_0044
PF08_0039	PF11_0438
PF11_0445	PFL1350w
PF11_0053	PFB0715w
PF10_0218	PFI0380c
MAL7P1.113	PF13_0177
PF08_0048	PFL0560c
PF13_0037	PF13_0349
PF10_0043	PF13_0171
PF10_0272	PFE1005w
PF13_0341	PFL1310c
PF14_0053	PFL2010c
PF14_0141	PF14_0709
PF10_0123	PF14_0297
PF14_0185	PFE0430w
PF10_0252	PFI1670c
PF11_0412	PFE0970w
PF14_0185	PFB0295w
PF14_0100	PFB0290c
PF11_0106	PFE0350c
PF13_0065	PFB0795w
PF14_0083	PF14_0231
PF10_0245	PF13_0353
PF10_0264	PF11_0106
PF11_0313	PF14_0141
MAL13P1.119	PFB0860c
PF10_0289	PFB0445c
PF13_0129	PF13_0346
MAL13P1.146	PFE0465c
MAL13P1.118	PFL2475w
PFB0290c	PFL1435c
MAL8P1.125	PF07_0073
MAL13P1.166	PF13_0177
PF13_0044	PFI0530c
PF13_0045	PFB0830w
PF13_0157	PFD0245c
PF14_0022	PF14_0370
PF13_0287	PF14_0563
PF13_0177	PF14_0022
PF10_0175	PFE1035c
PF13_0345	PF14_0286
PF14_0352	PFE0660c
PF13_0349	PFI0910w
PF10_0334	PF14_0295
PF07_0073	PF11_0051
PF11_0260	PF11_0312
PFI0860c	PFI0910w
PF13_0341	PF14_0053
PFI0480w	PFL0330c
PF10_0294	PF14_0352
PF10_0154	PF14_0697
PF14_0231	PFL2055w
PF10_0334	PF13_0065
MAL13P1.119	MAL13P1.146
PF14_0022	PFD0565c
PF14_0248	PFI0735c
PF10_0165	PFB0445c
PF10_0038	PFL2055w
PF13_0349	PF14_0563
PF08_0048	PF10_0086
MAL13P1.166	PF11_0445
PF13_0234	PFI1340w
PF10_0086	PFL1435c
MAL13P1.119	PF13_0157
PF10_0269	PFI0860c
PF13_0346	PFL2055w
MAL13P1.92	PF08_0039
PF13_0346	PF14_0231
PF14_0100	PFI1130c
PF10_0340	PF13_0179
PF14_0022	PF14_0185
PF13_0023	PFD0245c
PF14_0334	PFI0925w
MAL13P1.327	PF10_0187
MAL13P1.166	PF08_0048
PF11_0438	PF13_0171
MAL13P1.92	PF13_0129
PF14_0296	PFE0845c
PF11_0145	PF14_0246
PF11_0416	PF13_0023
PF14_0428	PF14_0589
PF07_0088	PF14_0585
PF11_0053	PFD0245c
PF11_0445	PFI0530c
MAL13P1.146	PFB0860c
PF10_0086	PFE0465c
PF14_0352	PFI0910w
PF14_0296	PFC0200w
PF13_0345	PFI1110w
PF13_0345	PF14_0020
MAL13P1.118	PF14_0053
PF14_0563	PFI1420w
PF14_0563	PFI0910w
PF13_0349	PFI1420w
PF14_0240	PF14_0391
PF13_0037	PF14_0672
PF10_0053	PF13_0262
MAL13P1.92	PF14_0391
PF13_0023	PFL0665c
PF11_0053	PF11_0416
PF11_0051	PF13_0257
PF13_0171	PF14_0391
PF10_0187	PFE0810c
PF14_0681	PFL0780w
PFB0295w	PFL0665c
PF13_0045	PF14_0240
PF10_0154	PFI0910w
MAL7P1.113	PF13_0349
MAL13P1.118	PFL0665c
PF14_0579	PF14_0627
MAL13P1.146	PFL0560c
PF10_0123	PF10_0294
PF10_0121	PF14_0370
PF10_0165	PF14_0602
MAL13P1.119	MAL13P1.213
MAL13P1.166	PF13_0143
MAL13P1.92	PF11_0438
PF10_0272	PF13_0346
PF13_0037	PF13_0177
MAL13P1.148	PFI1130c
MAL13P1.213	PFI0685w
PF11_0358	PFE0465c
PF11_0097	PF14_0664
PF13_0287	PFL1310c
PF11_0145	PF14_0664
MAL13P1.209	PF11_0313
PF13_0049	PF14_0627
PFE0465c	PFL1350w
PF14_0602	PFL1310c
PF13_0143	PF14_0297
PF14_0231	PFD1055w
PF13_0171	PF13_0224
PF11_0282	PFB0715w
PF13_0045	PF13_0129
PF13_0023	PFB0290c
PF11_0395	PF14_0563
PF11_0313	PF13_0268
PF14_0100	PFI0530c
MAL13P1.213	PF10_0086
PF08_0075	PF13_0014
PF14_0341	PF14_0598
PF14_0370	PF14_0563
PFE0430w	PFL0330c
MAL13P1.14	PF14_0185
PFD0245c	PFD0565c
PFB0290c	PFD0565c
PF13_0061	PFB0795w
PF14_0278	PFE0465c
PF10_0123	PFB0445c
PF11_0313	PF13_0049
MAL13P1.146	PF13_0157
PF13_0070	PF13_0121
PFE0475w	PFL1540c
PF13_0121	PFI0215c
PFB0290c	PFL1350w
MAL13P1.119	PF14_0602
PF08_0039	PFC0200w
PF14_0627	PFD1055w
MAL7P1.113	PF10_0154
PF10_0086	PF11_0445
PF14_0672	PFB0860c
PF13_0130	PF14_0288
PF11_0358	PFI1020c
PF10_0043	PF14_0240
PF10_0154	PF14_0278
PF10_0165	PF14_0150
PF10_0165	PF14_0100
MAL13P1.209	PF11_0272
PF13_0143	PFD0755c
PF14_0248	PF14_0615
PF11_0272	PF13_0014
PF14_0246	PFL0285w
PF11_0416	PF13_0143
PF13_0044	PF14_0602
PF14_0428	PFE0715w
MAL13P1.213	PFD0565c
PFB0860c	PFL0330c
PFL0665c	PFL1435c
PF11_0106	PFE0845c
PF14_0597	PF14_0721
PF14_0352	PFL2010c
PF10_0294	PFL0330c
PF13_0330	PFE0205w
PF14_0681	PFI1370c
PF10_0038	PFE1005w
PF13_0177	PF14_0370
PF10_0154	PF11_0416
PF13_0242	PF14_0246
PF13_0330	PFI1130c
PF14_0331	PF14_0541
PF10_0053	PF10_0149
PF14_0183	PFL1435c
MAL13P1.281	PFB0525w
PF13_0257	PF14_0164
PF08_0042	PFB0290c
PF13_0269	PFI1485c
PF10_0225	PF14_0150
PF13_0049	PF14_0579
PF07_0027	PFE0660c
PF11_0395	PFL1310c
PF13_0354	PF14_0428
PF10_0272	PF11_0065
MAL13P1.322	PF14_0352
PF14_0370	PFL0665c
PF11_0395	PFI1420w
MAL13P1.118	PF10_0289
PF14_0053	PFD0245c
PF13_0023	PFI0480w
PF13_0061	PFE0965c
MAL7P1.113	PF13_0157
PF14_0695	PF14_0697
PFD0565c	PFL1310c
PF14_0053	PF14_0697
PF13_0349	PFB0445c
PF13_0227	PFI1670c
PF11_0065	PF11_0313
PF10_0340	PF11_0051
PF13_0143	PF14_0183
PF13_0228	PF13_0268
PFB0445c	PFL1310c
PF13_0177	PF14_0297
PF14_0278	PFL1310c
PFL1435c	PFL2440w
PF14_0602	PFL0330c
PF14_0627	PFC0200w
MAL13P1.118	PF10_0123
MAL13P1.119	PF11_0416
PF13_0023	PFD0755c
PFB0290c	PFB0445c
PF13_0023	PF13_0040
PF10_0225	PFL0665c
PF10_0264	PF13_0213
MAL13P1.271	PF14_0615
PF14_0240	PFE0350c
MAL13P1.148	PFL1525c
PF14_0391	PFE0185c
PF14_0695	PFI0910w
PF14_0097	PFI1370c
PF10_0272	PF13_0049
PF14_0352	PFL0330c
PF14_0695	PFD1060w
MAL13P1.281	PF11_0051
PFE1035c	PFL2475w
MAL7P1.113	PFE0465c
PF13_0023	PFI1420w
PF13_0040	PFI0860c
PF08_0048	PF13_0341
PFD0755c	PFL0330c
PF10_0269	PF13_0023
PF11_0053	PFL1525c
PFB0455w	PFB0885w
PF11_0270	PF14_0166
PF13_0040	PF14_0297
PF14_0341	PFL1125w
PF10_0121	PFI0480w
PF11_0395	PF14_0185
PF14_0697	PFI0685w
MAL13P1.281	PFI1110w
PF10_0245	PFI0925w
MAL13P1.118	PFI1130c
PF13_0037	PFI1130c
PFE0205w	PFL2475w
PF13_0014	PF14_0231
PF11_0445	PFB0715w
PF10_0225	PF14_0602
PF14_0185	PFL1310c
PF14_0240	PFD1055w
PF11_0260	PFC0200w
PFE1250w	PFL1880w
PF11_0043	PF14_0391
MAL8P1.125	PF11_0181
PF10_0154	PF13_0023
PF14_0721	PFE0965c
PF11_0053	PF13_0330
PF14_0053	PFL1525c
PF11_0043	PFB0830w
MAL13P1.14	PF10_0294
MAL13P1.327	MAL13P1.92
PF11_0043	PFE0350c
PF13_0040	PF13_0157
PFE1035c	PFI0685w
PF11_0053	PF13_0341
PF08_0048	PF13_0023
PFI0530c	PFL1350w
MAL8P1.22	PF11_0427
PF11_0270	PFI1370c
PF14_0192	PF14_0286
[truncated: 4,138 more rows]
