# Supplementary material for: Assessing the gain of biological data integration in gene networks inference
Source: BMC Genomics. 2012 Oct 26;13(Suppl 6):S7. doi: 10.1186/1471-2164-13-S6-S7 (PMC3481449; doi:10.1186/1471-2164-13-S6-S7)
Supplement: Additional file 19 — Intersection Gold Standard Datasets 5 - samples. Samples of the corresponding genes in IGS4. [file 1471-2164-13-S6-S7-S19.txt]

MAL13P1.118	1	1	1	1	1	1	1	1	0	0	0	0	0	0	0	0	0	0	0	0	0	0	3	0	1	1	1	1	3	1	1	2	2	2	2	2	2	2	2	2	2	2	2	1	1	1	1	1
PFI0860c	2	2	2	2	2	2	2	2	2	2	2	2	1	2	2	1	1	2	2	1	1	1	3	1	1	1	1	0	3	0	0	0	0	0	0	0	0	0	0	0	0	0	1	1	1	0	1	1
PFE0185c	1	2	2	2	2	2	2	2	2	2	2	2	2	2	2	2	2	2	1	2	1	2	3	1	1	1	0	0	3	0	0	0	1	1	0	0	0	0	0	0	0	0	0	1	0	0	0	0
PF11_0313	1	1	1	2	2	2	2	2	2	2	2	2	2	2	2	2	2	1	2	2	2	1	3	1	1	1	1	1	3	0	1	0	1	0	0	0	0	0	1	0	0	0	0	0	1	1	1	1
PF14_0681	1	1	1	1	1	1	1	0	1	0	0	0	0	0	0	0	0	0	0	0	1	0	3	1	1	1	1	1	3	1	2	2	2	2	2	2	2	2	2	2	2	2	2	1	1	1	1	1
PFL0695c	1	1	1	1	2	2	2	2	2	2	2	2	2	2	1	2	2	1	1	1	2	1	3	1	2	2	1	1	3	1	0	1	1	1	1	0	0	0	0	0	0	0	0	0	0	0	0	0
PF14_0381	0	0	3	0	0	0	0	0	0	0	0	1	1	1	1	2	2	2	2	2	2	2	3	2	2	2	2	2	3	2	2	2	2	1	1	1	1	1	1	1	1	0	1	0	0	0	0	0
PF11_0438	1	1	2	1	1	2	2	2	2	2	2	2	2	2	2	2	2	2	2	2	1	1	3	1	1	1	1	0	3	0	0	0	1	0	0	0	0	0	0	0	0	0	0	1	0	0	0	0
PFE0765w	0	1	0	1	0	0	0	0	0	1	1	0	1	0	1	1	1	1	1	1	1	2	3	2	2	2	2	2	3	2	2	2	2	2	2	2	2	2	1	1	1	0	1	0	0	0	0	1
PF13_0065	0	0	0	1	0	1	1	1	2	2	1	2	2	2	1	2	1	2	2	2	2	1	3	2	1	1	2	1	3	1	2	2	2	2	2	1	1	1	1	1	0	0	0	0	0	0	0	0
PF14_0286	0	0	1	0	0	0	0	0	0	0	3	3	0	0	3	0	1	1	3	1	1	0	3	2	2	2	3	2	3	2	3	2	2	2	1	1	3	1	1	1	0	0	1	1	1	1	3	0
PF13_0213	1	2	2	1	2	2	1	2	2	2	2	2	2	2	1	2	2	2	2	1	1	2	3	0	1	1	0	0	3	0	0	0	0	0	0	0	0	0	0	0	0	0	1	1	1	0	0	0
PFD0980w	0	0	1	0	0	1	0	0	0	0	1	0	1	1	1	1	1	1	3	2	2	3	3	2	2	2	3	2	3	2	2	3	3	1	0	0	0	3	3	1	3	1	2	1	1	1	1	1
PF07_0027	2	2	2	2	2	2	2	2	2	2	2	2	2	2	2	2	2	1	1	1	1	1	3	1	1	1	3	0	3	0	0	0	0	0	0	0	0	0	0	0	0	1	1	1	1	1	1	1
PF14_0166	0	0	0	0	0	0	0	0	0	0	0	1	1	3	1	2	2	2	2	3	2	2	3	2	2	2	2	2	3	2	2	2	1	1	1	1	1	1	1	0	0	0	0	0	0	0	1	0
PF13_0014	1	1	2	1	2	2	2	2	2	2	2	2	2	2	2	2	2	2	1	1	1	2	3	1	1	1	1	0	3	0	0	0	0	0	0	0	0	0	0	0	0	0	0	1	0	0	0	0
PF14_0100	1	1	2	2	2	2	2	2	2	2	2	2	2	2	2	2	2	2	2	2	2	2	3	1	1	1	1	0	3	0	0	0	0	0	0	0	0	0	0	0	0	0	0	1	1	1	1	1
PF08_0075	1	1	1	2	2	1	1	2	1	2	2	2	2	2	1	2	2	1	1	1	2	2	3	1	1	1	1	1	3	1	1	0	0	0	0	0	0	0	0	0	0	0	0	0	0	1	1	1
PF10_0407	3	2	3	1	1	2	0	1	1	1	1	1	1	3	1	0	1	3	0	0	1	2	3	2	0	0	0	3	3	0	0	0	0	0	0	0	0	0	3	0	3	3	2	1	2	2	2	3
PF14_0373	1	1	1	1	1	1	0	0	0	0	0	0	0	0	0	0	0	0	0	0	1	1	3	1	1	1	2	2	3	2	2	2	2	2	2	2	2	2	2	2	2	2	1	1	1	1	1	1
PFE0475w	0	0	0	0	0	0	0	0	0	0	0	1	1	1	2	2	2	2	2	2	2	2	3	2	2	2	2	2	3	2	2	1	1	1	1	1	0	1	3	0	0	0	0	0	0	1	1	0
PFI0530c	1	1	1	1	0	0	0	0	0	0	0	0	0	0	0	0	0	0	1	1	1	1	3	2	2	2	2	2	3	2	2	2	2	2	2	2	2	2	1	1	1	1	1	1	1	1	1	1
PFB0830w	0	1	1	2	2	2	1	2	2	2	2	2	2	2	1	2	2	1	1	1	2	2	3	0	2	1	0	1	3	0	0	0	1	0	1	0	0	0	0	0	0	0	0	1	0	0	0	0
PFE0205w	2	1	1	1	0	0	0	0	0	0	3	0	0	0	1	0	1	1	1	1	1	1	3	1	1	1	0	1	3	1	1	1	1	1	1	1	2	1	2	2	2	2	2	2	2	1	1	1
PF13_0269	3	2	1	0	0	0	0	0	0	0	0	0	0	0	1	0	0	1	2	2	1	1	3	2	1	0	3	1	3	2	2	1	1	1	1	2	1	1	2	1	1	0	1	2	2	1	2	1
PFD0590c	1	1	1	0	0	0	0	0	0	0	0	0	0	1	1	0	0	1	1	1	1	1	3	2	2	2	2	2	3	2	2	2	2	2	2	2	2	2	1	1	1	1	1	1	1	1	1	1
MAL13P1.335	1	1	0	1	0	1	1	1	2	2	2	2	2	2	2	2	2	2	2	2	2	1	3	1	1	1	1	1	3	0	0	1	0	1	0	0	0	0	0	0	0	1	0	0	1	0	0	1
PFI0165c	1	1	2	2	2	2	2	2	2	2	2	2	2	2	2	2	1	2	1	1	1	1	3	1	0	0	1	1	3	0	0	1	0	0	0	0	0	0	0	0	0	1	1	1	1	2	2	2
PFI1105w	0	0	0	1	1	0	1	1	2	2	1	2	2	2	2	2	2	2	2	2	2	2	3	2	2	2	2	2	3	1	1	1	1	1	0	0	0	0	0	0	0	0	0	0	0	0	0	0
PF13_0171	1	1	2	1	2	2	2	2	2	2	2	2	2	2	2	2	2	2	2	2	1	2	3	1	1	1	1	0	3	0	0	0	1	1	0	0	0	0	0	0	0	0	0	1	0	0	0	0
PF14_0589	1	1	1	2	1	2	2	2	2	2	2	2	2	2	2	2	2	2	2	2	2	1	3	1	1	1	1	1	3	1	0	1	0	0	0	0	0	0	0	0	0	0	0	0	1	1	1	1
PFE1050w	0	0	0	1	1	0	0	0	1	1	0	0	1	0	0	1	1	1	1	1	2	2	3	2	2	2	2	2	3	2	2	2	2	2	2	2	1	1	1	1	1	0	0	0	0	0	0	0
PFE0605c	0	0	0	1	0	1	1	1	1	1	2	2	2	2	2	2	2	2	2	2	2	2	3	2	2	2	2	1	3	1	1	1	0	0	0	0	0	0	0	0	0	0	0	0	0	0	0	1
PFL2440w	0	1	0	1	1	1	1	1	1	1	1	1	2	1	1	2	2	1	2	2	1	2	3	2	2	2	2	2	3	2	2	1	1	1	1	1	1	0	0	0	0	0	0	1	0	0	0	1
MAL13P1.209	1	1	1	2	1	2	2	2	2	2	2	2	2	2	2	2	2	2	2	2	2	1	3	1	1	1	1	1	3	1	1	0	1	0	0	0	0	0	0	0	0	0	0	0	0	1	1	1
PF11_0427	0	0	0	0	0	0	0	0	0	0	0	0	0	0	1	1	1	3	2	3	2	2	3	2	2	2	2	2	3	2	2	2	2	2	2	1	1	1	1	1	1	1	1	0	0	0	1	1
PFD0755c	0	0	3	0	0	0	0	0	0	0	0	1	1	1	1	2	2	3	2	2	2	2	3	0	2	2	2	2	3	2	1	1	1	1	0	0	0	1	2	1	2	1	2	1	1	1	3	0
MAL7P1.130	2	2	2	1	1	1	0	1	0	0	1	0	0	3	1	0	0	3	1	1	0	1	3	3	1	1	1	0	3	1	3	3	1	1	2	1	3	3	3	2	2	2	2	2	2	3	1	1
PFL1185c	1	1	1	1	1	1	1	2	2	2	2	2	2	2	2	2	2	3	2	2	2	1	3	1	1	0	1	0	3	0	0	0	0	0	0	0	0	0	1	0	0	1	0	0	1	1	1	1
PFE0970w	0	0	0	0	0	1	0	0	0	0	0	0	0	0	1	1	1	1	1	2	2	2	3	2	2	2	2	2	3	2	2	2	2	2	1	3	1	1	1	1	1	0	1	1	1	1	1	0
PF14_0231	1	1	1	1	2	2	2	2	2	2	2	2	2	2	2	2	2	2	2	1	2	2	3	1	1	1	1	1	3	1	0	0	1	0	0	0	0	0	0	0	0	0	0	0	0	0	0	1
PFL1940w	3	2	2	2	2	2	2	2	2	2	1	1	1	1	1	1	1	1	0	0	0	0	3	0	0	0	0	0	3	0	3	0	3	1	0	1	1	3	1	1	1	2	2	2	2	1	2	2
PF10_0264	1	1	1	1	1	2	2	2	2	2	2	2	2	2	2	2	2	2	1	2	2	1	3	1	1	1	1	1	3	1	0	0	0	0	0	0	0	0	0	0	0	0	0	0	1	1	1	1
PFL2510w	2	1	1	1	1	1	1	1	1	0	3	0	0	0	0	0	0	3	3	0	0	0	3	0	0	0	0	0	3	1	1	1	1	2	2	2	2	2	2	3	2	2	2	2	2	1	2	1
PF11_0097	1	0	3	1	0	0	0	0	0	0	0	0	0	1	0	0	0	1	3	0	1	1	3	1	1	1	2	2	3	2	3	2	2	2	2	2	2	1	2	1	2	0	0	0	3	3	1	0
PF13_0044	1	1	2	2	1	2	2	2	2	2	2	2	2	2	2	2	2	2	2	2	2	1	3	1	1	1	1	1	3	0	0	1	0	0	0	0	0	0	0	0	0	0	1	1	1	1	1	1
PF07_0043	1	1	1	1	1	2	2	2	2	2	2	2	2	2	2	2	2	1	2	2	2	2	3	1	1	1	1	1	3	1	1	0	1	0	0	0	0	0	0	0	0	0	0	0	0	1	1	1
PF11_0295	0	0	0	0	0	0	0	0	1	1	1	1	1	1	2	2	2	2	3	2	2	2	3	2	2	2	2	2	3	2	2	2	2	1	1	1	1	1	0	0	0	0	0	0	0	0	0	0
PFL0665c	1	1	2	2	2	2	2	2	2	2	2	2	2	2	1	2	2	1	1	1	2	1	3	1	1	1	1	1	3	0	0	0	0	0	0	0	0	0	0	0	0	0	1	1	1	1	1	1
PF14_0295	1	1	1	0	0	0	0	0	0	0	0	3	0	0	0	0	0	0	3	1	1	0	3	3	2	2	3	2	3	2	2	2	2	2	2	2	3	2	1	1	1	1	1	1	1	1	1	1
PFI1370c	1	1	0	0	0	1	0	0	1	1	0	0	1	0	0	0	0	0	0	0	0	0	3	0	1	1	1	1	3	1	1	2	2	2	2	2	2	2	2	2	2	2	1	1	1	1	1	1
PF13_0037	0	0	1	1	3	1	1	2	2	2	2	1	2	2	2	2	2	2	2	2	2	2	3	2	2	1	1	1	3	1	1	1	0	0	0	0	0	0	0	0	0	0	0	0	0	1	0	1
PFL0725w	1	1	0	1	0	0	0	0	0	0	0	0	0	0	0	0	0	0	0	0	0	0	3	1	1	1	1	1	3	2	2	2	2	2	2	2	2	2	2	2	1	2	1	1	1	1	1	1
MAL13P1.322	2	2	2	2	2	1	2	0	2	2	1	1	1	1	1	1	1	1	1	1	1	1	3	0	0	0	1	0	3	0	0	0	0	0	0	0	0	0	1	1	0	1	1	1	2	2	2	2
PFL0770w	0	0	0	0	0	0	0	0	0	1	0	1	2	1	1	2	1	2	2	2	2	2	3	2	2	2	2	2	3	2	2	2	1	1	1	1	1	1	0	1	0	0	0	0	0	1	0	0
PFI1125c	3	3	2	3	0	1	0	0	3	0	3	3	0	3	3	0	1	3	1	0	0	3	3	1	3	3	1	3	3	2	0	3	3	1	3	0	0	1	2	1	2	2	0	1	2	2	2	3
PF13_0121	0	0	0	0	0	0	0	0	0	0	0	0	0	1	1	1	1	1	2	2	2	2	3	2	2	2	2	2	3	2	2	2	2	2	1	1	1	1	1	0	1	1	1	1	1	1	1	0
PF11_0445	1	1	2	2	2	2	2	2	2	2	2	2	2	2	2	2	2	1	2	2	1	1	3	1	1	1	1	1	3	0	0	0	0	0	0	0	0	0	0	0	0	0	0	1	1	1	1	1
PFI1090w	0	1	1	1	0	0	0	0	0	0	0	0	0	0	0	0	0	1	1	1	2	2	3	2	2	2	2	2	3	2	2	2	2	2	2	2	2	1	1	1	1	1	1	0	1	1	1	1
PF11_0157	1	1	1	1	1	1	0	1	0	0	0	0	0	0	1	0	0	0	0	3	0	0	3	0	0	1	1	1	3	1	1	2	2	2	2	2	2	2	2	2	2	2	1	1	1	1	2	3
PFE1005w	1	1	1	1	1	2	2	2	2	2	2	2	2	2	2	2	2	1	1	1	2	1	3	1	1	1	1	1	3	0	1	0	1	0	0	0	0	0	0	0	0	0	0	0	0	1	1	1
PFE1030c	1	1	0	1	1	0	0	0	0	0	0	0	0	0	0	0	1	0	0	1	1	1	3	1	1	1	1	1	3	1	1	1	2	2	2	2	2	2	2	2	2	2	2	2	1	1	1	1
PFL2055w	1	1	1	1	2	2	2	2	2	2	2	2	2	2	2	2	2	1	2	1	1	2	3	1	1	1	1	1	3	0	0	0	1	0	0	0	0	0	0	0	0	0	0	1	0	0	0	0
PFC0200w	1	1	1	1	1	2	2	2	2	2	2	2	2	2	2	2	2	1	2	2	1	2	3	2	1	1	1	1	3	0	1	0	0	0	0	0	0	0	0	0	0	0	0	1	0	1	1	1
PF13_0140	1	0	1	0	0	0	0	0	0	0	0	0	0	0	1	1	1	1	1	2	2	2	3	2	2	2	2	2	3	2	2	2	2	2	2	2	2	1	1	1	1	1	1	1	1	1	1	1
PF10_0137	2	1	0	0	0	3	3	0	0	3	1	0	3	3	3	3	0	1	3	1	0	0	3	2	1	1	3	1	3	2	3	0	1	0	1	1	1	2	1	1	2	2	3	3	3	2	2	3
PF14_0192	1	0	0	0	0	0	0	0	0	0	0	0	1	1	1	1	1	2	2	2	2	2	3	2	2	2	2	2	3	2	2	2	2	2	1	1	1	1	1	1	1	1	1	1	1	1	0	0
PFL1435c	2	2	1	1	1	1	0	1	1	1	1	1	0	0	0	0	0	0	0	0	0	0	3	0	0	0	0	0	3	1	1	1	1	1	2	2	2	2	2	2	2	2	2	2	2	2	2	1
PF14_0751	2	2	2	3	2	1	2	2	1	1	1	1	1	1	0	0	0	0	3	0	0	0	3	3	3	0	0	0	3	1	0	0	0	1	0	1	1	1	3	2	2	3	3	3	3	3	2	2
PFE0215w	1	0	1	0	0	0	0	0	0	0	0	0	0	1	1	1	1	1	1	1	2	2	3	2	2	2	2	2	3	2	2	2	2	2	2	2	1	1	1	1	1	1	1	1	1	1	1	1
PF14_0541	2	2	2	2	2	2	2	2	2	2	2	2	1	2	2	1	1	1	1	1	1	1	3	0	0	0	0	0	3	0	0	0	0	0	0	0	0	0	1	1	1	1	2	1	2	1	1	2
PF10_0269	1	1	1	3	1	2	2	2	2	2	2	2	2	2	2	3	2	2	2	2	2	1	3	1	1	1	1	1	3	0	0	0	0	0	3	0	0	3	0	0	0	3	0	0	0	3	3	3
PF13_0229	1	1	1	1	1	1	1	0	0	0	0	0	0	0	0	0	0	0	0	1	0	1	3	0	1	1	1	1	3	1	1	2	2	2	2	2	2	2	2	2	2	2	2	2	1	1	1	1
PF11_0358	2	2	2	2	2	2	2	2	2	2	1	2	2	2	2	2	2	2	2	1	1	1	3	0	1	0	0	0	3	0	0	0	0	0	0	0	0	0	0	0	1	1	1	1	2	0	1	1
PF10_0289	0	0	0	1	1	1	1	1	2	1	1	1	1	1	1	1	1	2	2	2	2	2	3	2	2	2	2	2	3	2	2	2	1	1	1	0	0	0	0	0	0	0	0	0	0	0	0	0
PFB0455w	1	1	1	1	2	2	2	2	2	2	2	2	2	2	1	2	2	1	1	1	1	2	3	1	1	1	1	1	3	0	0	0	1	0	0	0	0	0	0	0	0	0	0	1	0	0	0	0
PF13_0353	1	1	3	1	0	3	0	0	3	0	0	0	0	0	0	3	0	0	0	3	0	3	3	3	1	1	1	2	3	2	2	2	3	2	2	2	2	2	2	3	2	1	1	1	1	2	1	1
PF14_0695	1	1	1	0	0	0	0	0	0	0	0	0	0	0	0	0	0	1	1	1	1	2	3	2	2	1	2	2	3	2	2	3	2	2	2	2	2	2	2	2	2	2	1	1	1	1	1	1
PFL1880w	2	2	2	2	1	2	1	2	2	2	1	1	1	1	1	1	1	1	0	1	1	0	3	0	0	0	0	0	3	0	0	0	0	0	0	0	0	1	1	1	2	2	2	2	2	2	2	2
PF13_0132	1	1	1	1	2	2	2	2	2	2	2	2	2	2	2	2	2	2	2	1	1	2	3	1	1	1	1	1	3	1	0	0	1	0	0	0	0	0	0	0	0	0	0	0	0	0	0	1
MAL8P1.22	0	1	1	1	1	0	0	0	0	0	0	0	0	3	0	0	0	0	0	0	1	1	3	0	1	3	1	2	3	2	2	2	2	2	2	2	2	2	2	0	2	1	1	1	1	1	1	1
PF08_0076	1	1	1	2	2	2	2	2	2	2	2	2	2	2	2	2	2	2	2	1	2	2	3	1	1	1	1	1	3	0	0	0	1	0	0	0	0	0	0	0	0	0	0	1	0	0	0	0
PF10_0245	2	2	2	2	1	2	2	2	2	1	1	0	0	0	0	0	0	0	0	0	0	0	3	0	0	0	1	1	3	1	2	2	2	2	2	2	1	1	2	2	1	1	3	1	2	2	2	1
PF14_0097	0	0	0	0	0	0	0	1	1	1	1	1	2	1	1	2	2	2	2	2	2	2	3	2	2	2	2	2	3	2	2	2	2	1	1	1	1	0	0	0	0	0	0	0	0	0	0	0
MAL7P1.151	1	1	2	2	2	2	2	2	2	2	2	2	2	2	1	2	2	2	2	1	1	2	3	1	1	1	1	1	3	0	0	0	0	0	0	0	0	0	0	0	0	0	0	1	1	0	1	0
MAL13P1.284	0	0	0	1	1	1	1	2	2	2	2	2	2	3	2	2	2	2	2	2	2	3	3	2	2	1	1	1	3	1	1	0	0	0	0	0	0	0	0	0	0	0	0	0	0	0	1	3
PF14_0020	1	1	0	0	0	0	0	0	0	0	0	0	0	0	0	0	0	0	1	1	2	1	3	1	1	1	1	1	3	1	2	2	2	2	2	2	2	2	2	2	2	2	1	1	1	1	1	1
PF13_0179	0	1	1	1	1	1	1	2	2	2	2	2	2	2	2	2	2	2	2	2	2	2	3	2	1	1	1	2	3	1	1	1	0	0	0	0	0	0	0	0	0	1	0	0	0	0	1	1
PF11_0051	0	0	1	1	1	1	1	2	2	2	2	2	2	2	2	2	2	2	2	2	2	1	3	2	1	1	1	1	3	1	1	1	1	1	0	0	0	0	0	0	0	0	0	0	0	1	1	1
PF14_0183	2	2	2	2	2	2	2	2	1	1	3	2	2	1	1	1	1	1	1	1	1	1	3	1	1	0	0	1	3	0	0	0	0	0	0	0	0	0	0	0	1	1	1	2	2	2	2	2
PF14_0415	1	1	0	0	1	0	0	0	0	0	3	0	0	0	3	0	0	0	2	1	0	1	3	1	3	2	3	1	3	1	1	2	2	2	2	2	2	2	1	2	1	0	1	1	1	0	0	1
PFI1310w	0	0	0	0	0	0	0	0	1	1	0	1	1	1	2	1	2	2	2	2	2	2	3	2	2	2	2	2	3	2	2	2	2	2	1	1	1	1	1	0	0	0	0	0	0	0	0	0
PFB0885w	1	1	1	1	1	2	1	2	2	2	2	2	2	2	2	2	2	2	2	2	2	1	3	2	1	1	1	1	3	1	1	0	1	0	0	0	0	0	0	0	0	0	0	0	0	1	1	1
PF13_0228	1	2	2	1	2	2	2	2	2	2	2	2	2	0	1	2	2	1	1	1	1	2	3	0	1	1	0	1	3	0	0	0	1	0	0	0	0	0	0	0	0	0	1	1	0	0	0	0
PF14_0053	1	1	0	1	0	0	0	0	0	0	0	0	0	0	0	1	1	1	1	2	2	1	3	2	2	2	2	2	3	2	2	2	2	2	2	2	2	2	1	1	1	1	1	1	1	1	1	1
PFB0860c	2	1	2	2	2	2	2	2	2	2	2	2	2	2	2	2	2	2	1	1	2	1	3	1	1	1	1	1	3	0	0	0	0	0	0	0	0	0	0	0	0	3	1	1	1	1	2	2
PF10_0252	0	1	1	1	1	1	0	1	0	0	0	0	1	0	0	0	1	1	1	2	1	2	3	2	2	2	2	2	3	2	2	1	2	1	1	1	1	0	1	1	1	1	1	1	1	1	0	1
PFD0660w	1	1	1	1	1	1	0	0	0	0	0	0	0	0	0	0	0	0	0	0	0	0	3	1	1	1	2	2	3	2	2	2	2	2	2	2	2	2	2	2	2	1	1	1	1	1	1	1
PF13_0061	0	0	1	1	0	0	0	0	0	0	0	0	0	0	0	1	1	1	1	2	2	2	3	2	2	2	2	2	3	2	2	2	2	2	2	1	2	1	1	1	1	0	1	1	1	1	0	1
PF14_0150	1	1	2	2	2	2	2	2	2	2	2	2	2	2	2	2	2	2	2	1	1	1	3	1	1	0	0	0	3	0	0	0	0	0	0	0	0	0	0	1	1	1	1	1	1	1	1	1
PF14_0563	2	2	2	2	2	2	2	2	2	2	2	2	2	2	1	1	1	1	1	1	0	0	3	1	1	0	1	0	3	0	0	1	0	0	0	0	0	0	0	0	0	0	1	1	1	2	1	1
PFI1110w	2	2	2	2	2	2	2	2	2	2	2	2	2	2	1	1	1	1	1	1	1	0	3	0	1	0	0	0	3	0	0	1	1	1	0	0	0	0	0	0	0	0	1	1	1	1	1	1
PFB0525w	0	0	1	0	1	1	1	2	1	2	1	2	2	2	1	2	2	2	2	2	2	2	3	2	2	2	2	2	3	1	1	1	1	0	0	0	0	0	0	0	0	0	0	0	0	0	1	1
PF14_0520	0	0	0	1	0	1	1	2	2	2	1	1	2	1	1	1	1	1	1	1	2	1	3	1	2	2	2	2	3	2	1	2	2	2	1	1	1	1	0	0	0	0	0	0	0	0	0	0
PFE0465c	2	2	1	2	2	2	2	2	1	2	2	2	2	2	2	2	2	2	1	1	1	1	3	1	0	0	0	0	3	0	0	0	0	0	0	0	0	0	1	1	1	1	1	1	1	2	2	2
PF10_0155	0	0	0	1	1	1	1	1	2	2	1	2	2	2	2	2	2	2	2	2	2	2	3	2	2	2	2	1	3	1	1	1	1	0	0	0	0	0	0	0	0	0	0	0	0	0	0	1
PFE0630c	0	0	1	1	1	1	1	1	2	2	2	2	2	2	2	2	2	2	2	2	2	2	3	2	2	2	2	1	3	1	1	0	1	0	0	0	0	0	0	0	0	0	0	0	0	0	0	1
PF10_0340	1	1	2	2	2	1	2	2	2	1	0	0	1	0	0	0	0	0	0	0	1	2	3	2	2	2	2	2	3	2	2	2	2	2	1	1	0	1	0	0	0	0	0	0	1	1	1	1
PFL0180w	1	1	1	2	1	2	0	1	1	2	0	1	1	3	0	1	0	0	1	2	1	1	3	2	2	1	3	2	3	2	2	3	1	1	3	0	1	0	3	0	0	0	1	1	0	2	0	1
PFI1420w	1	0	0	1	1	1	1	1	2	2	2	2	2	2	2	2	2	2	2	2	2	2	3	2	1	1	1	1	3	0	0	0	0	0	0	0	0	0	1	0	1	1	1	0	1	0	0	1
PF14_0083	1	1	1	1	1	2	1	2	2	2	2	2	2	2	2	2	2	2	2	2	2	2	3	1	1	1	1	1	3	1	1	0	1	0	0	0	0	0	0	0	0	0	0	0	0	0	1	1
PF14_0697	1	1	2	1	1	2	1	2	2	2	2	2	2	2	2	2	2	2	2	2	2	1	3	2	1	1	1	1	3	0	0	0	1	0	0	0	0	0	0	0	0	0	0	0	1	1	1	1
PF14_0428	1	1	2	2	1	2	2	2	2	2	2	2	2	2	2	2	2	2	2	1	2	1	3	1	1	1	1	1	3	1	0	0	0	0	0	0	0	0	0	0	0	0	0	0	1	1	1	1
PFI0910w	0	0	0	0	0	0	0	0	0	0	1	0	0	1	1	1	0	2	2	2	3	2	3	2	2	3	2	2	3	2	2	2	2	1	1	1	1	1	0	0	1	1	1	0	1	0	0	0
PFI0735c	2	2	1	1	3	3	3	1	3	0	0	0	0	0	3	0	0	0	3	0	0	3	3	3	1	3	3	1	3	1	3	3	3	2	2	2	0	0	2	0	0	3	2	3	3	1	2	3
PFI0480w	1	1	2	2	2	2	2	2	2	2	2	2	2	1	1	1	1	1	0	1	0	1	3	1	1	1	1	1	3	1	1	1	1	1	0	0	0	0	3	0	0	0	0	0	1	1	1	1
MAL13P1.213	2	2	2	2	2	2	2	2	2	2	2	2	2	2	1	2	1	2	2	1	2	1	3	0	1	1	0	0	3	0	0	0	0	0	0	0	0	0	0	0	1	1	1	1	1	0	1	1
PFL1525c	0	0	0	1	1	1	2	1	2	2	2	2	2	2	2	2	1	2	1	1	1	0	3	1	2	2	0	2	3	2	2	2	1	1	1	0	0	1	0	1	0	0	0	0	0	0	0	0
PF13_0346	2	2	1	1	1	1	1	2	2	2	1	2	1	1	1	1	1	0	1	0	1	1	3	0	0	0	0	0	3	0	0	1	1	1	1	2	1	2	2	2	2	2	1	1	1	0	0	0
PF13_0045	1	2	1	2	2	2	2	2	2	2	2	2	2	2	2	2	2	1	2	2	2	2	3	1	2	1	1	1	3	0	1	0	1	0	0	0	0	0	0	0	0	0	0	0	0	0	0	0
PFI1485c	1	2	1	2	1	1	1	1	1	1	1	1	1	0	0	0	0	0	0	0	0	0	3	0	0	0	0	0	3	0	1	1	1	1	2	2	2	2	2	2	2	2	2	2	2	2	2	2
PFB0445c	1	1	2	2	2	2	2	2	2	2	2	2	2	2	2	2	2	2	1	2	2	1	3	1	1	1	1	1	3	1	1	1	0	0	0	0	0	0	0	0	0	0	0	0	0	1	1	1
PFD0245c	1	1	2	1	2	2	2	2	2	2	2	2	2	2	2	2	2	1	1	2	2	1	3	1	1	1	1	0	3	0	0	0	0	0	0	0	0	0	0	0	0	0	0	0	1	1	1	1
MAL13P1.14	1	2	2	2	2	2	2	2	1	2	2	2	2	2	2	2	2	2	1	1	1	1	3	1	1	1	0	1	3	0	0	0	0	0	0	0	0	0	0	0	1	1	1	1	1	1	1	2
PF10_0272	1	1	1	1	1	1	2	2	2	2	2	2	2	2	2	2	2	2	2	2	2	2	3	1	1	1	1	1	3	0	1	1	1	0	0	0	0	0	0	0	0	0	0	0	0	0	0	1
PFB0505c	3	1	0	3	2	1	0	2	1	2	1	2	1	3	2	2	1	0	0	0	1	2	3	0	1	0	1	1	3	2	2	0	1	0	0	3	0	0	3	1	0	1	1	0	1	1	0	1
PF14_0352	1	1	1	1	1	0	0	0	0	0	0	0	0	0	0	0	0	0	1	1	1	1	3	1	1	1	2	2	3	2	2	2	2	2	2	2	2	2	2	2	1	1	1	1	1	1	1	1
PFL0480w	2	2	1	1	1	3	0	1	1	1	1	0	0	3	3	0	0	3	1	0	0	3	3	3	0	0	0	0	3	0	0	1	1	0	3	1	2	2	2	2	2	2	1	2	2	1	2	1
PFL0785c	2	2	2	2	2	2	2	2	2	2	2	2	2	1	1	1	1	0	0	0	0	0	3	0	0	0	0	0	3	0	0	0	1	0	1	1	1	0	0	0	0	0	1	1	1	2	1	1
PFB0715w	1	1	2	2	2	2	2	2	2	2	1	2	2	2	2	2	2	2	1	1	2	1	3	1	1	1	1	1	3	1	0	1	1	0	0	0	0	0	0	0	0	0	1	0	1	1	1	1
PF07_0073	0	0	1	1	1	2	2	2	2	2	2	2	2	2	1	1	2	1	1	2	2	1	3	1	1	1	2	2	3	1	1	2	2	1	1	1	1	1	0	0	0	0	0	0	0	1	1	0
PF14_0368	1	1	1	1	1	1	2	2	2	2	2	2	2	2	2	2	2	2	2	2	2	1	3	2	1	1	1	1	3	1	1	1	1	0	0	0	0	0	0	0	0	0	0	0	0	1	1	1
MAL7P1.113	1	1	2	2	2	2	2	2	2	2	2	2	2	2	2	2	2	2	2	1	1	1	3	1	1	1	1	1	3	0	0	0	0	0	0	0	0	0	0	0	0	0	1	1	1	1	1	1
PF10_0225	0	1	1	1	2	2	2	2	2	2	2	2	2	2	2	2	2	2	1	2	2	1	3	2	1	1	1	1	3	1	1	1	0	0	0	0	0	0	0	0	0	0	1	0	1	1	1	1
PF13_0034	2	2	2	2	2	2	2	2	2	2	3	2	2	2	2	2	1	1	1	1	1	0	3	0	0	0	1	0	3	1	0	0	0	0	0	0	0	0	3	0	1	1	1	3	1	1	1	1
PF11_0270	0	0	0	1	1	1	1	2	2	2	2	2	2	2	2	2	2	2	2	2	2	1	3	2	1	1	1	1	3	1	1	1	1	0	0	0	0	0	0	0	0	0	0	0	0	1	1	1
PF14_0246	1	1	1	1	1	1	0	1	1	1	1	0	0	0	0	0	0	0	0	0	0	0	3	0	0	0	0	1	3	1	1	2	2	2	2	2	2	2	2	2	2	2	1	1	1	1	0	1
PFL0560c	1	1	1	0	0	0	0	0	0	0	0	0	0	0	0	0	0	0	0	0	0	3	3	1	1	2	2	2	3	2	0	2	2	2	2	2	2	2	1	1	1	1	0	1	1	1	1	1
PFE0430w	0	0	1	3	1	2	1	2	0	2	1	1	2	3	0	1	1	1	1	3	1	1	3	0	0	1	0	1	3	1	1	3	3	0	1	0	2	2	3	2	3	1	0	1	0	2	1	1
PFB0795w	0	0	1	0	0	0	0	0	0	0	0	0	0	0	0	0	0	1	1	1	1	1	3	2	2	2	2	2	3	2	2	2	2	2	2	2	2	2	1	1	1	1	1	1	1	1	1	1
PF10_0147	1	1	0	1	0	1	0	0	0	0	0	0	0	1	1	1	1	1	1	2	1	1	3	1	1	1	1	1	3	0	1	1	1	2	2	2	2	2	2	2	2	2	1	2	1	2	1	1
PF14_0641	1	1	1	1	0	0	0	0	0	0	0	0	0	0	0	0	0	1	1	1	1	1	3	2	2	2	2	2	3	2	2	2	2	2	2	2	2	1	1	1	1	0	0	1	1	1	1	1
MAL13P1.166	1	1	1	1	1	2	1	2	2	2	1	1	1	1	1	1	1	3	0	0	0	0	3	0	0	0	3	0	3	0	0	1	0	1	1	2	1	2	3	2	2	2	1	1	2	2	2	3
PF13_0157	1	1	2	2	1	1	2	2	2	2	2	2	2	2	2	2	2	2	2	1	2	1	3	1	1	1	1	1	3	1	1	1	1	1	0	0	0	0	0	0	0	0	0	0	1	1	1	1
PF13_0070	3	1	1	1	1	0	0	0	0	0	0	0	0	0	0	0	0	0	1	0	0	1	3	1	1	1	2	2	3	2	2	2	2	2	2	2	2	2	2	2	1	2	1	1	1	1	1	1
MAL8P1.58	0	0	1	2	0	2	2	1	2	2	2	1	1	2	1	1	1	1	1	2	1	1	3	1	1	1	3	2	3	1	1	2	1	2	2	2	2	1	0	0	0	0	0	0	0	0	0	0
PF11_0282	1	0	1	0	0	0	0	0	0	0	0	0	0	0	0	0	1	1	1	2	2	2	3	2	2	2	2	2	3	2	2	2	2	2	2	1	1	1	1	1	1	1	1	1	1	1	1	1
PFL0330c	1	1	2	2	2	2	2	2	2	2	2	2	2	2	2	2	2	2	2	1	2	1	3	1	1	1	1	1	3	0	0	0	0	0	0	0	0	0	0	0	0	0	0	0	1	1	1	1
PFE0485w	2	2	1	2	1	1	1	1	1	1	1	1	1	1	1	1	1	1	1	0	1	0	3	0	0	0	0	0	3	0	0	0	0	1	1	1	1	1	2	2	2	2	2	2	2	1	2	1
PF14_0296	1	1	1	1	1	2	2	2	2	2	2	2	2	2	2	2	2	1	2	2	1	2	3	1	1	1	1	1	3	0	0	0	1	0	0	0	0	0	0	0	0	0	0	1	0	0	0	0
PF08_0048	1	1	2	2	2	1	2	2	2	2	2	2	2	2	2	2	2	2	2	1	2	1	3	1	1	1	1	1	3	1	1	1	0	0	0	0	0	0	0	0	0	0	0	0	0	1	1	1
PF14_0774	1	1	1	1	0	0	0	0	0	0	0	0	0	0	0	0	0	0	0	0	1	0	3	1	1	1	1	1	3	1	2	2	2	2	2	2	2	2	2	2	2	2	1	1	1	2	1	1
PF14_0022	0	0	0	0	0	1	1	1	1	1	1	2	2	3	2	2	2	2	2	2	2	2	3	2	2	2	2	2	3	1	1	1	1	1	0	0	0	0	0	2	0	0	0	0	0	0	0	0
PFE1155c	0	0	0	0	0	0	0	0	1	1	0	1	1	1	1	1	2	2	2	2	2	2	3	2	2	1	1	2	3	1	1	1	1	1	0	0	0	0	0	0	0	1	1	1	2	2	2	2
PF11_0301	0	0	0	0	0	1	1	2	2	2	2	2	2	2	2	2	2	2	2	2	2	2	3	1	2	1	1	1	3	1	1	1	1	1	1	1	0	0	0	0	0	0	0	0	0	0	0	1
PF14_0187	1	1	1	2	1	2	2	2	2	2	2	2	2	2	2	2	2	1	2	2	2	2	3	2	1	1	1	1	3	1	0	0	0	0	0	0	0	0	0	0	0	0	0	0	1	1	1	1
PFE0225w	1	1	1	1	1	1	1	2	0	0	0	0	1	0	0	1	1	0	0	0	0	0	3	0	0	0	1	1	3	2	2	2	2	2	2	2	2	2	2	2	1	2	1	1	1	1	0	1
PF08_0042	2	2	2	2	2	2	2	2	2	2	2	2	2	2	1	2	1	1	1	1	1	1	3	1	0	0	0	0	3	0	0	0	0	0	0	0	0	0	0	0	1	1	1	1	1	2	2	2
PF11_0181	1	1	0	0	0	0	0	0	0	0	0	0	1	1	1	2	2	2	2	2	2	2	3	2	2	2	2	2	3	2	2	2	1	1	1	1	1	1	0	1	1	1	1	1	0	0	1	1
PF13_0253	2	2	2	2	2	2	2	2	2	2	1	1	1	1	0	0	0	0	0	0	0	0	3	0	0	0	0	0	3	0	0	0	0	0	1	1	1	1	1	1	2	2	2	2	2	2	2	2
PF07_0129	0	0	0	0	0	0	0	0	0	0	0	0	1	1	1	1	2	1	2	2	2	2	3	2	2	2	2	2	3	2	2	2	2	2	2	1	1	1	1	1	1	1	1	1	1	1	1	1
PFL1155w	0	0	0	0	0	0	0	0	0	0	1	0	1	1	1	2	2	3	3	2	2	2	3	2	2	2	2	2	3	2	2	1	1	1	1	1	1	1	3	0	3	0	0	0	0	0	0	0
PFE1250w	2	1	1	2	1	1	1	1	1	1	1	1	1	1	0	1	0	0	0	0	0	0	3	0	0	0	0	0	3	0	0	0	0	0	0	1	0	1	2	2	2	2	2	2	2	2	2	2
MAL13P1.148	1	0	0	0	0	0	0	0	0	0	0	1	2	2	2	2	2	2	2	2	1	1	3	1	1	1	1	1	3	1	1	2	1	1	2	1	2	2	2	2	2	2	1	0	1	1	1	1
PF08_0132	0	0	0	0	0	0	0	0	0	1	1	2	2	2	2	2	2	2	2	2	2	2	3	2	2	2	2	2	3	1	1	1	1	1	1	1	1	1	0	0	0	0	0	0	0	0	0	1
PF13_0349	1	1	1	0	0	0	0	0	0	0	0	0	0	0	0	0	1	1	1	2	2	2	3	2	2	2	2	2	3	2	2	2	2	2	2	1	1	1	1	1	1	1	1	1	1	1	1	1
PF14_0240	1	1	1	1	2	2	2	2	2	2	2	2	2	2	2	2	2	1	2	2	2	2	3	1	1	1	1	1	3	1	0	0	1	0	0	0	0	0	0	0	0	0	0	1	0	0	0	1
PF13_0227	0	0	1	0	2	1	1	1	1	2	2	2	1	2	2	2	2	2	2	2	2	2	3	0	2	1	1	1	3	0	0	1	3	1	1	1	1	1	1	0	0	0	0	0	0	0	0	0
PF14_0579	1	1	2	1	2	2	2	2	2	2	2	2	2	2	2	2	2	1	2	1	1	2	3	1	1	1	1	1	3	0	0	0	1	0	0	0	0	0	0	0	0	0	0	1	0	0	0	0
MAL13P1.271	1	2	1	2	1	1	1	1	2	2	1	1	1	1	1	1	1	0	0	1	1	0	3	0	0	0	0	0	3	0	0	0	1	1	1	1	1	1	2	2	1	2	1	1	2	1	1	1
PF13_0262	1	0	1	2	1	2	2	2	2	2	2	2	2	2	2	2	2	2	2	2	2	2	3	1	1	1	1	1	3	1	1	1	1	0	0	0	0	0	0	1	0	0	0	0	1	1	0	1
PFE0730c	1	1	1	2	1	2	2	2	2	2	2	2	2	2	2	2	2	3	2	2	2	2	3	2	1	1	1	1	3	0	0	0	0	0	0	0	0	0	0	0	0	0	1	1	1	1	1	1
PF14_0331	0	0	0	0	0	0	0	0	0	0	0	0	0	0	0	0	0	3	1	2	1	1	3	2	2	2	2	2	3	2	2	2	2	2	2	1	1	2	2	1	1	1	1	0	1	0	1	0
PF10_0294	1	1	2	2	2	2	2	2	2	2	2	2	2	2	2	2	2	2	2	2	2	2	3	1	1	1	1	1	3	1	0	0	0	0	0	0	0	0	0	0	0	0	0	0	0	1	1	1
PF10_0334	0	0	1	3	1	0	0	0	0	3	0	0	0	1	1	1	0	1	1	2	2	2	3	2	2	2	2	2	3	2	2	2	2	2	1	2	2	1	1	1	1	1	1	1	1	1	1	0
PF11_0145	0	0	0	1	1	1	1	2	1	1	1	1	2	1	1	2	1	1	1	0	2	1	3	1	2	2	2	2	3	2	3	1	3	0	1	0	1	1	0	1	1	0	1	0	0	1	1	0
MAL13P1.47	0	0	0	0	0	0	0	0	0	0	0	0	0	0	0	1	1	1	1	2	2	2	3	2	2	2	2	2	3	2	2	2	2	1	2	1	1	1	1	1	3	1	1	1	0	1	1	1
PF08_0045	1	1	0	0	0	0	0	0	0	0	0	0	0	0	0	0	0	1	1	1	1	2	3	2	2	2	2	2	3	2	2	2	2	2	2	2	2	2	2	1	1	1	1	1	1	1	1	1
PF11_0043	1	1	1	2	1	1	2	2	2	2	2	2	2	2	2	2	2	1	1	2	2	1	3	1	1	1	1	1	3	1	1	0	1	0	0	0	0	0	0	0	0	0	0	0	0	1	1	1
PFL1350w	0	2	2	2	1	2	2	2	2	2	3	2	2	3	2	2	2	3	3	1	2	2	3	0	3	1	1	0	3	0	0	0	0	0	0	0	0	0	0	0	0	0	0	0	1	3	0	1
PFL2210w	0	1	2	1	1	1	2	1	1	1	2	0	1	2	2	1	1	3	2	1	1	1	3	2	2	1	2	1	3	1	1	0	0	0	0	0	0	1	3	0	0	0	0	1	1	2	2	1
PF13_0330	1	1	1	2	1	1	1	2	2	2	2	2	2	2	2	2	2	2	2	2	2	2	3	1	1	1	1	1	3	0	0	0	0	0	0	0	0	0	0	0	0	0	0	0	1	0	0	1
PF14_0585	1	2	1	2	1	2	1	2	2	2	2	2	2	2	1	2	2	1	2	2	2	1	3	1	1	1	1	0	3	0	0	0	1	0	0	0	0	0	0	0	0	0	0	1	0	1	1	1
PF13_0049	0	1	1	1	2	2	1	2	1	2	1	2	2	2	1	2	2	1	2	1	2	2	3	1	1	2	1	1	3	1	0	0	1	0	0	0	0	0	0	0	0	0	0	1	0	1	1	1
PFE0845c	1	1	1	2	1	1	2	2	2	2	2	2	2	2	2	2	2	2	2	2	2	1	3	1	1	1	1	1	3	1	1	0	1	0	0	0	0	0	0	0	0	0	0	0	0	1	1	1
PF13_0242	0	0	0	0	0	0	0	0	0	0	0	0	1	0	1	1	1	1	2	2	2	2	3	2	3	2	2	3	3	2	2	2	2	2	2	2	2	1	2	1	1	1	0	0	1	1	1	0
PF14_0370	0	0	1	1	1	1	1	1	1	2	2	2	2	2	2	2	2	2	2	2	2	2	3	2	2	1	2	2	3	1	1	2	1	1	0	0	0	0	3	0	0	3	0	0	0	0	0	0
PF13_0224	1	1	2	2	2	2	2	2	2	2	2	2	2	2	2	2	2	1	1	1	2	2	3	0	1	1	1	1	3	0	0	0	1	0	0	0	0	0	0	0	0	0	0	1	0	0	0	1
PFE1035c	1	2	2	2	2	2	2	2	2	2	2	2	2	1	2	2	2	2	1	2	1	1	3	1	1	1	1	1	3	0	0	0	0	0	0	0	0	0	0	0	0	0	1	1	1	1	1	1
PFL2475w	2	2	1	2	2	2	1	2	1	2	1	2	2	1	1	1	1	0	1	1	1	0	3	0	0	0	0	0	3	0	0	0	0	1	1	1	1	1	2	2	2	2	2	2	1	1	1	1
MAL13P1.146	0	3	3	3	3	3	0	3	3	2	3	3	3	2	2	3	3	2	2	3	3	2	3	2	1	1	2	2	3	1	1	0	0	0	3	0	0	0	3	1	0	0	1	3	1	1	1	3
PF11_0257	2	1	1	1	0	0	0	0	0	0	0	0	0	0	0	0	0	0	1	1	1	1	3	1	1	1	1	2	3	2	2	2	2	2	2	2	2	2	2	2	2	2	2	2	2	1	1	1
PF14_0288	1	1	1	1	0	0	0	0	0	0	0	0	0	0	0	0	0	0	0	1	1	1	3	1	1	1	1	2	3	2	2	2	2	2	2	2	2	2	2	2	2	2	1	3	1	1	1	1
PF13_0345	0	0	3	0	0	0	0	1	1	1	3	1	1	2	2	2	2	2	2	2	2	2	3	2	2	2	2	2	3	2	1	1	1	1	1	0	0	0	0	0	0	0	0	0	0	0	0	0
PFI0685w	1	1	1	1	1	1	1	1	3	3	2	3	3	2	2	3	3	2	2	2	3	3	3	2	2	2	2	1	3	1	1	0	0	0	0	0	0	0	0	0	1	1	1	1	1	1	1	1
MAL13P1.218	1	0	1	0	0	0	0	3	1	0	0	1	0	1	1	1	1	2	1	1	1	1	3	2	2	2	2	2	3	1	1	1	1	1	1	1	1	1	2	2	2	1	1	1	1	0	1	1
PF13_0040	2	2	1	1	0	0	0	0	0	0	0	0	0	0	0	0	0	0	1	1	1	1	3	2	2	2	2	1	3	2	1	1	2	2	2	2	2	3	2	2	1	2	2	2	1	1	1	1
PF10_0086	0	0	1	1	1	1	1	2	2	2	1	2	2	1	1	2	2	1	1	1	2	1	3	2	1	1	1	1	3	1	2	0	1	0	0	0	0	0	0	0	0	1	1	1	1	2	1	2
PFE0965c	2	1	1	1	0	1	1	1	2	1	0	1	1	1	1	1	0	1	1	1	1	0	3	0	0	0	0	0	3	0	0	1	2	2	1	2	2	1	2	1	2	2	2	2	1	0	0	1
PFL0780w	1	1	0	1	0	0	0	1	1	1	1	1	2	2	2	2	2	2	2	2	2	2	3	1	1	1	1	0	3	0	0	0	0	0	0	0	0	0	1	1	2	2	2	2	1	1	1	1
PF14_0334	2	2	1	1	1	1	1	1	1	1	0	0	0	0	0	0	0	0	0	0	0	0	3	0	0	0	1	1	3	1	1	2	1	2	2	2	2	2	2	2	2	2	2	2	2	1	1	1
PFL1125w	2	2	2	2	2	2	2	1	2	2	1	2	2	1	1	1	1	1	0	0	0	0	3	0	0	0	0	0	3	0	0	0	0	0	1	1	1	1	2	2	2	2	2	1	2	1	2	2
PF14_0615	2	2	0	2	1	1	1	1	2	1	1	1	2	3	1	1	1	1	1	0	1	0	3	0	0	0	0	0	3	0	0	1	1	2	1	2	1	1	3	2	0	2	3	2	2	0	1	1
PFD0565c	0	1	1	1	0	1	2	1	1	1	3	1	1	2	2	1	1	1	2	2	2	2	3	2	2	2	2	1	3	1	1	1	0	0	0	0	0	1	0	0	0	0	1	1	0	1	1	1
PF14_0278	0	1	1	1	2	2	1	2	0	2	0	1	2	1	0	1	2	0	0	0	1	1	3	1	1	2	1	2	3	2	1	1	0	0	1	1	1	0	0	1	1	1	0	1	1	2	1	2
PFB0420w	0	0	0	0	0	0	0	0	0	0	1	1	1	1	1	1	1	1	2	2	2	2	3	2	2	2	2	2	3	2	2	2	2	1	1	1	1	1	3	1	0	0	0	0	0	0	0	0
PFL0960w	0	0	0	0	0	0	0	0	1	1	1	1	1	1	1	2	1	2	1	2	2	1	3	2	2	2	2	2	3	2	2	2	2	2	1	1	1	1	1	0	1	1	0	0	0	0	0	0
PF14_0341	0	1	1	1	1	1	1	2	2	2	2	2	2	2	2	2	2	2	2	2	2	1	3	2	1	1	1	1	3	1	1	1	0	0	0	0	0	0	0	0	0	0	0	0	0	1	1	1
MAL13P1.326	1	1	0	1	0	0	0	0	0	0	0	0	0	0	0	1	1	1	1	1	1	2	3	2	1	2	2	2	3	2	2	2	2	2	2	2	2	2	1	1	1	1	1	1	1	0	1	1
PFL2570w	1	1	0	1	0	0	0	3	0	0	0	0	0	0	0	3	0	0	1	1	0	1	3	1	1	1	2	2	3	2	2	2	2	2	2	2	2	2	2	1	2	1	1	1	1	1	1	1
PF08_0011	0	0	0	0	0	0	0	0	0	0	0	1	1	1	1	1	2	2	2	2	2	2	3	2	2	2	2	2	3	2	1	1	1	1	1	1	1	1	1	1	1	1	1	0	0	0	0	0
PF10_0322	1	1	1	2	1	1	1	2	1	2	1	2	2	2	2	2	2	2	2	2	2	2	3	1	1	1	2	1	3	1	1	0	0	0	0	0	0	0	0	0	0	0	0	0	1	1	1	1
PF10_0210	1	1	2	2	1	2	2	2	2	2	2	2	2	2	2	2	2	2	1	1	2	1	3	1	1	1	1	1	3	1	1	0	0	0	0	0	0	0	0	0	0	0	1	1	1	1	1	1
PFD1060w	1	1	2	1	2	2	1	2	1	2	1	2	2	2	2	2	2	2	1	1	1	2	3	1	1	1	1	1	3	1	1	0	0	0	0	0	0	0	0	0	0	0	0	0	1	1	1	1
PFI0215c	1	1	0	0	0	0	0	0	0	0	0	0	0	0	0	1	0	1	1	1	1	1	3	1	1	2	2	2	3	2	2	2	2	2	2	2	2	2	2	1	1	1	1	1	1	1	1	1
PF10_0187	1	1	1	1	1	2	2	2	2	2	2	2	2	2	2	2	2	2	2	2	2	2	3	1	1	1	1	1	3	1	0	0	1	0	0	0	0	0	0	0	0	0	0	1	0	0	0	0
PFB0220w	0	0	0	0	0	0	0	0	0	0	0	0	1	1	1	1	1	1	1	1	1	1	3	1	2	1	2	2	3	2	2	2	2	2	2	2	2	2	2	2	2	2	1	0	1	0	0	0
PFL0035c	2	2	2	2	2	2	2	2	1	2	1	1	1	1	0	1	0	0	0	0	0	0	3	0	0	0	0	0	3	0	0	0	0	0	0	0	0	0	0	1	0	1	2	2	2	2	2	2
PFL0285w	0	0	0	0	0	0	0	0	0	0	0	0	0	1	1	1	2	1	2	2	2	2	3	2	2	2	2	2	3	1	2	2	2	2	2	2	1	1	3	1	1	1	1	1	1	0	0	0
PFI0880c	1	1	1	1	1	1	1	0	1	0	0	0	0	0	0	0	0	0	0	0	0	0	3	1	1	1	1	1	3	2	2	2	2	2	2	2	2	2	2	2	2	2	2	1	1	1	1	1
PF13_0268	1	2	1	1	2	2	2	2	2	2	2	2	2	2	2	2	2	1	2	2	1	2	3	1	1	1	1	0	3	0	0	0	1	0	0	0	0	0	0	0	0	0	0	1	0	0	0	0
PFE0810c	1	1	2	1	2	2	2	2	2	2	2	2	2	2	2	2	2	2	2	2	2	1	3	1	1	1	1	1	3	0	0	0	1	0	0	0	0	0	0	0	0	0	0	1	0	0	1	1
PF10_0053	2	3	2	2	2	2	2	2	3	2	2	1	2	2	1	1	1	1	1	1	1	1	3	1	1	0	1	1	3	1	1	1	0	0	0	0	0	0	0	0	0	0	1	1	1	1	2	1
PF14_0721	0	0	1	0	0	0	0	0	0	0	0	0	0	0	1	1	1	3	2	2	2	2	3	2	2	2	2	2	3	3	2	2	3	1	1	1	1	1	1	1	1	0	1	0	0	1	0	0
PF08_0095	0	0	0	0	0	0	3	1	1	1	1	1	2	2	2	2	2	2	2	2	2	2	3	2	2	2	2	2	3	1	1	1	1	1	0	0	0	1	1	0	0	0	0	0	0	1	0	0
PFB0685c	1	1	1	0	1	0	0	0	0	0	0	3	0	0	1	0	0	0	1	1	1	1	3	2	2	2	2	2	3	2	2	2	2	2	2	1	2	3	1	1	0	1	1	1	1	1	1	1
PFE0660c	0	0	0	0	0	0	0	0	1	1	1	1	1	1	2	2	2	2	2	2	2	2	3	2	2	2	2	2	3	2	2	1	1	1	1	0	0	0	1	0	0	0	0	0	0	0	0	0
PF13_0143	1	1	1	1	1	2	1	2	2	2	2	2	2	2	2	2	2	2	2	2	2	2	3	2	1	1	1	1	3	1	1	1	0	0	0	0	0	0	0	0	0	0	0	0	1	1	1	1
PF13_0350	2	2	2	2	1	2	1	2	0	2	1	2	2	1	0	0	1	0	0	1	1	0	3	1	1	1	1	1	3	0	1	0	0	0	0	0	0	0	1	1	1	2	2	2	2	2	2	1
PFI1020c	1	1	2	2	2	2	2	2	2	2	2	2	2	2	2	2	2	2	1	2	1	1	3	1	1	1	1	0	3	0	0	0	0	0	0	0	0	0	0	0	0	0	1	1	1	1	1	1
PF14_0141	1	1	1	2	1	1	1	2	2	2	2	2	2	2	2	2	2	3	2	2	2	1	3	1	1	1	1	1	3	1	1	0	0	0	0	0	0	0	0	0	0	0	0	0	0	1	1	1
PFE0585c	0	0	1	1	0	0	1	0	1	1	0	0	1	1	0	0	0	1	1	1	2	1	3	1	2	2	2	2	3	2	2	2	2	2	2	2	2	2	1	1	0	1	0	0	1	0	0	1
PF11_0208	0	1	1	1	1	1	2	2	2	2	2	2	2	2	2	2	2	1	2	2	2	2	3	2	1	1	2	1	3	1	1	1	1	0	0	0	0	0	0	0	0	0	0	0	0	1	1	1
PFD0085c	2	2	2	2	2	2	2	2	1	2	1	1	1	1	1	1	0	0	0	0	0	0	3	0	0	0	0	0	3	0	0	0	0	0	0	1	1	1	1	1	2	2	2	2	2	2	2	1
PF07_0080	1	1	1	1	2	2	2	2	2	2	2	2	2	2	2	2	2	1	1	1	2	2	3	1	1	1	1	1	3	0	0	1	1	0	0	0	0	0	0	0	0	0	0	0	0	0	1	1
MAL13P1.92	1	2	2	1	2	2	2	2	2	2	2	2	2	2	1	2	2	1	1	1	2	2	3	1	1	1	1	1	3	0	0	0	1	0	0	0	0	0	0	0	0	0	0	1	0	0	1	1
PF08_0039	1	1	1	2	1	1	2	2	2	2	2	2	2	2	2	2	2	2	2	2	2	2	3	1	1	1	1	1	3	1	1	0	1	0	0	0	0	0	0	0	0	0	0	0	0	1	1	1
PF11_0053	2	2	2	2	2	2	2	2	2	2	1	2	2	2	1	2	2	1	1	0	1	1	3	0	1	1	0	0	3	0	0	1	0	1	1	1	1	1	0	0	0	0	1	1	1	0	0	1
PF13_0170	1	1	1	1	2	2	2	2	2	2	2	2	2	2	2	2	2	1	2	2	2	1	3	1	1	1	1	1	3	0	0	1	1	0	0	0	0	0	0	0	0	0	0	0	0	1	1	1
PF13_0177	2	2	2	2	2	2	2	2	2	2	2	2	2	2	1	1	1	1	1	1	1	1	3	1	1	0	0	0	3	0	0	0	0	0	0	0	0	0	0	0	0	1	1	1	1	1	1	2
PF10_0175	0	1	1	0	1	1	1	1	0	1	0	0	0	1	0	1	1	1	1	2	2	2	3	1	2	2	1	2	3	1	1	1	2	1	1	1	1	1	0	1	0	0	1	1	1	0	0	0
PF11_0395	1	1	1	1	1	1	1	1	0	0	0	0	0	0	0	0	0	0	0	0	0	0	3	0	1	1	1	1	3	2	2	2	2	2	2	2	2	2	2	2	2	2	1	1	2	1	1	1
PF11_0416	0	0	0	3	1	1	0	2	2	2	1	3	2	2	1	2	2	1	3	1	1	1	3	2	1	1	3	1	3	1	1	0	1	0	3	0	0	3	2	0	2	1	1	0	3	3	1	0
PFL0900c	1	3	1	2	2	2	3	2	2	2	2	2	2	3	2	2	2	2	2	2	2	1	3	1	1	3	1	3	3	0	0	0	0	3	0	0	0	0	0	0	3	0	0	0	1	3	3	1
PFL1540c	0	0	0	0	0	0	0	0	0	0	0	0	0	0	1	1	1	1	1	2	1	2	3	2	2	2	2	2	3	2	2	2	2	2	2	1	2	1	0	1	1	1	1	1	1	0	1	0
PF13_0130	0	0	0	0	1	2	1	2	2	2	2	2	2	2	1	2	2	1	2	1	2	2	3	1	1	1	1	1	3	1	1	1	2	1	1	1	1	1	0	0	0	0	0	0	0	0	0	0
PF11_0312	1	1	1	1	2	2	2	2	2	2	2	2	2	2	1	2	2	1	1	1	3	2	3	1	1	1	1	1	3	1	1	0	1	0	0	0	0	0	3	0	0	0	0	0	0	1	1	1
PF14_0323	0	0	1	1	0	0	0	0	0	0	0	0	1	0	0	0	0	0	0	1	1	0	3	1	1	1	2	2	3	2	2	2	2	2	2	2	2	2	2	2	2	1	1	1	1	1	1	1
PF10_0149	0	1	1	1	1	2	2	2	2	2	2	2	2	2	1	2	2	2	2	2	2	2	3	1	2	2	1	1	3	0	0	0	0	0	3	0	0	0	0	0	0	0	1	0	0	0	0	0
PFB0295w	2	2	2	2	2	2	2	1	2	1	1	2	1	0	1	2	1	1	1	1	1	0	3	0	0	0	0	1	3	0	0	0	0	1	0	0	0	0	1	0	1	1	1	1	2	1	2	2
PF10_0038	1	1	2	1	2	2	2	2	2	2	2	2	2	2	2	2	2	1	2	1	1	2	3	0	1	1	0	0	3	0	0	0	1	0	0	0	0	0	0	0	0	0	1	1	0	0	0	0
PF11_0065	0	0	1	1	1	1	2	2	2	2	2	2	3	2	1	2	2	3	1	3	2	3	3	3	1	2	3	1	3	1	0	0	3	0	0	0	0	0	0	0	0	0	3	1	1	1	1	1
PFE0350c	1	1	1	2	2	2	2	2	2	2	2	2	2	2	2	2	2	2	1	1	2	2	3	1	1	1	1	1	3	1	1	0	1	0	0	0	0	0	0	0	0	0	0	0	0	1	1	1
PF13_0129	1	1	1	1	1	2	2	2	2	2	2	2	2	2	2	2	2	1	2	2	2	1	3	1	1	1	1	1	3	1	1	0	1	0	0	0	0	0	0	0	0	0	0	0	0	1	1	1
PFB0290c	1	1	3	2	2	2	1	1	2	2	2	2	2	3	1	2	2	2	3	3	2	1	3	1	1	0	3	0	3	0	3	0	0	0	0	0	0	0	0	0	0	0	1	3	1	3	1	1
PF14_0672	3	0	0	0	0	0	0	0	0	0	1	0	0	1	1	0	0	3	2	1	1	1	3	2	1	1	2	2	3	2	2	1	2	1	2	2	2	3	3	0	2	1	1	0	1	1	1	3
PF13_0354	1	1	2	2	2	2	2	2	2	2	1	2	2	2	2	2	2	2	1	2	1	1	3	1	1	1	1	1	3	1	1	1	0	0	0	0	0	0	0	0	0	0	0	0	1	1	1	1
PF13_0316	1	1	1	2	2	2	2	2	2	2	2	2	2	2	2	2	2	1	1	2	2	1	3	1	1	1	1	1	3	1	1	0	0	0	0	0	0	0	0	0	0	0	0	0	0	1	1	1
PF10_0165	1	0	1	0	0	0	0	0	0	0	0	0	0	1	1	1	1	1	2	2	2	2	3	2	2	2	2	2	3	2	2	2	2	1	1	1	1	1	1	1	1	2	1	1	1	0	1	1
PF14_0598	0	1	0	1	1	1	1	1	2	2	1	2	2	2	1	2	2	2	2	2	2	1	3	2	2	2	2	1	3	1	1	1	2	1	0	0	0	0	0	0	0	0	0	0	0	0	1	0
MAL13P1.327	0	0	1	1	1	1	0	1	2	2	2	2	2	2	2	2	2	2	2	2	2	2	3	2	2	2	1	1	3	1	1	0	1	0	0	0	0	0	0	0	0	0	0	0	0	0	0	0
PF11_0106	1	1	1	2	1	2	2	2	2	2	2	2	2	2	2	2	2	1	1	2	2	1	3	1	1	1	1	1	3	0	0	0	0	0	0	0	0	0	0	0	0	1	1	1	1	1	1	1
PF14_0511	2	2	2	2	2	2	2	2	2	2	2	1	2	1	1	1	1	1	0	1	0	0	3	1	0	0	0	0	3	0	0	0	0	0	0	0	0	0	1	1	0	1	1	1	2	2	2	2
PF11_0260	1	1	1	1	2	2	2	2	2	2	2	2	2	2	1	2	2	1	1	2	2	2	3	1	1	1	1	1	3	1	0	0	1	0	0	0	0	0	0	0	0	0	0	0	0	1	1	1
PF14_0602	0	1	0	0	0	0	0	0	0	0	0	0	0	0	0	0	1	1	1	2	1	2	3	2	2	2	2	2	3	2	2	2	2	2	2	2	1	1	1	1	1	0	1	0	1	0	0	0
PFL1920c	0	0	0	0	0	0	0	0	0	1	1	1	1	3	0	1	2	2	2	0	2	0	3	1	0	2	2	2	3	1	1	2	2	2	2	1	1	0	0	0	0	1	0	0	1	0	0	0
PF14_0477	2	2	2	2	2	2	2	2	2	2	2	2	2	1	1	1	1	0	1	0	1	0	3	0	0	0	0	0	3	0	0	0	0	0	0	0	0	1	1	1	1	1	1	1	1	1	1	2
MAL13P1.281	1	0	0	0	0	0	0	0	0	0	0	0	1	0	1	1	1	1	1	2	2	2	3	2	2	2	2	2	3	2	2	2	2	2	1	1	1	1	1	1	1	1	1	1	0	1	0	0
PF13_0287	0	0	0	1	0	1	0	2	1	2	2	2	2	2	2	2	2	2	2	2	1	2	3	1	1	2	1	1	3	1	1	1	0	0	0	0	0	0	0	0	0	0	0	0	0	1	1	1
PFL1310c	0	0	0	0	0	0	0	0	1	1	1	1	1	1	2	2	2	3	2	2	2	2	3	2	2	2	2	2	3	2	1	2	1	1	1	0	1	1	0	3	0	0	0	0	1	1	0	1
PF14_0664	1	0	3	0	0	0	0	1	0	1	3	0	3	3	2	0	3	3	3	0	0	0	3	1	2	3	3	1	3	2	2	3	2	2	2	1	1	3	3	0	0	0	3	0	3	3	0	3
PFI1130c	1	1	2	2	1	2	2	2	2	2	2	2	2	2	2	2	2	1	2	2	2	1	3	1	1	1	1	1	3	0	0	0	0	0	0	0	0	0	3	0	0	0	3	0	1	0	1	1
PFI1240c	1	1	1	0	0	0	0	0	0	0	0	0	0	0	0	0	0	1	1	1	1	1	3	1	2	2	2	2	3	2	2	2	2	2	2	2	2	2	1	1	1	1	1	1	1	1	1	1
PF13_0234	0	0	1	1	0	0	1	1	1	1	1	2	2	2	2	2	2	2	2	2	2	2	3	2	2	1	1	1	3	1	0	0	0	0	0	0	0	0	0	0	0	1	0	0	0	0	0	0
PFI1340w	1	1	1	1	1	1	0	0	0	0	0	0	0	0	0	0	0	0	0	0	0	1	3	1	1	1	1	2	3	2	2	2	2	2	2	2	2	2	3	2	2	2	1	1	1	1	1	1
PFI1170c	1	1	1	0	0	0	0	0	0	0	0	0	0	0	0	0	0	1	1	1	1	1	3	2	2	2	2	2	3	2	2	2	2	2	2	2	1	1	1	1	1	2	1	1	1	1	1	1
PF13_0205	0	1	1	2	1	3	2	2	2	2	2	2	2	2	2	2	2	3	2	2	2	2	3	1	1	1	1	1	3	1	1	0	1	0	0	0	0	0	0	0	0	0	0	0	0	1	1	1
PF10_0154	1	1	1	0	0	0	0	0	0	0	0	0	0	0	0	0	1	1	1	1	1	2	3	2	2	2	2	2	3	2	2	2	2	2	2	2	2	2	1	1	0	1	1	1	1	0	0	1
PF14_0198	1	1	1	2	2	2	2	2	2	2	2	2	2	2	2	2	2	2	2	2	2	1	3	1	1	1	1	1	3	1	1	1	0	0	0	0	0	0	0	0	0	0	0	0	1	1	1	1
PF14_0761	2	2	2	2	2	2	1	1	1	1	0	0	0	0	0	0	0	0	3	0	0	0	3	0	0	0	0	0	3	0	0	0	0	0	0	3	0	0	1	1	1	1	2	2	2	2	2	2
PF07_0059	1	1	2	2	2	2	2	2	2	2	2	2	2	2	1	2	2	1	1	1	1	1	3	0	1	1	1	0	3	0	0	0	0	0	0	0	0	0	3	0	0	0	1	1	1	0	0	0
PF10_0043	1	1	1	1	2	2	2	2	2	2	2	2	2	2	2	2	2	2	1	1	1	1	3	1	1	1	1	1	3	0	0	0	1	0	0	0	0	0	0	0	0	1	0	0	0	0	1	1
PF14_0391	1	1	1	2	1	2	2	2	2	2	2	2	2	2	2	2	2	1	2	2	2	2	3	1	1	1	1	0	3	0	0	0	0	0	0	0	0	0	0	0	0	0	1	0	1	1	1	1
PF11_0311	1	1	0	1	1	1	0	0	2	0	0	1	0	0	1	1	1	1	0	0	1	0	3	1	0	0	0	0	3	0	0	1	2	1	1	2	2	2	2	2	2	2	2	2	1	1	1	1
PF14_0164	2	1	2	1	1	1	2	1	2	1	1	1	1	1	1	1	0	1	0	0	0	0	3	0	0	0	0	0	3	0	0	0	0	1	1	1	1	1	2	2	2	2	2	2	2	1	1	2
PFI1670c	0	0	0	1	0	0	1	1	2	2	1	1	2	1	1	2	1	2	1	2	2	1	3	0	1	0	1	1	3	0	1	2	2	2	1	1	1	1	1	1	1	2	1	0	0	0	0	0
PF08_0077	2	3	2	1	1	0	1	0	1	0	1	0	0	1	3	0	0	0	1	0	1	0	3	1	0	0	1	0	3	1	1	0	2	1	3	2	1	2	2	2	2	2	2	1	2	1	2	1
PFL1725w	1	3	0	0	0	0	0	0	0	0	0	0	0	0	1	1	1	1	1	2	2	2	3	2	2	2	2	2	3	2	2	2	2	2	1	1	1	1	0	1	1	1	0	0	1	1	1	1
PF10_0275	1	1	2	1	1	1	2	2	2	2	2	2	2	2	2	2	2	2	2	2	2	2	3	1	1	1	0	0	3	0	0	0	0	0	0	0	0	0	0	0	1	1	0	0	1	1	1	1
PFE0715w	0	0	1	0	0	2	0	1	0	1	1	1	2	2	1	2	2	1	1	2	2	2	3	2	2	2	2	2	3	2	1	1	0	0	0	0	0	0	0	0	0	1	1	0	1	2	1	1
PFI0380c	0	3	0	0	3	0	0	0	0	3	0	1	1	1	1	3	3	1	2	2	2	2	3	1	2	2	2	2	3	1	1	1	2	1	1	1	1	1	3	1	1	1	0	0	0	0	0	0
PF13_0023	1	1	2	2	2	2	2	2	2	1	1	2	2	2	2	2	2	2	1	2	1	2	3	2	3	1	1	1	3	0	1	0	1	0	3	0	0	0	0	0	0	0	0	0	1	1	1	1
PF13_0257	2	2	2	2	2	2	2	2	2	2	2	2	2	2	2	2	1	2	1	1	1	1	3	1	1	1	1	1	3	1	0	0	0	0	0	0	0	0	0	0	0	0	0	0	1	1	1	1
PF14_0627	1	1	1	2	1	2	2	2	2	2	2	2	2	2	1	2	2	3	2	2	2	1	3	1	1	1	1	1	3	0	0	0	0	0	0	0	0	0	0	0	0	0	0	0	0	1	1	1
PFL2010c	1	2	2	2	2	2	2	2	2	2	2	2	2	2	2	2	2	1	3	1	1	1	3	3	1	1	0	0	3	3	0	0	0	0	0	0	0	0	0	0	0	1	1	1	1	1	2	2
PF14_0597	1	3	0	3	0	1	1	0	0	0	0	3	0	3	1	0	1	1	3	1	0	2	3	1	3	0	3	2	3	2	2	2	2	2	3	2	2	2	3	2	0	1	1	1	3	0	0	0
MAL8P1.125	0	0	1	1	1	2	1	2	2	2	1	2	2	2	2	1	1	2	1	1	1	1	3	1	1	1	1	0	3	0	1	1	1	0	0	0	1	1	2	2	2	1	0	0	0	0	0	1
PF14_0297	0	0	1	0	1	0	0	0	0	0	0	0	0	0	1	1	1	2	2	2	2	2	3	2	3	2	2	2	3	2	2	2	1	1	1	0	1	1	3	1	0	0	0	0	1	1	1	1
PF10_0121	0	0	0	0	0	0	0	0	1	1	1	2	2	2	2	2	2	2	2	2	2	2	3	2	2	2	2	2	3	1	2	1	1	1	1	0	0	1	1	0	0	0	0	0	0	0	0	0
MAL13P1.119	1	2	1	1	1	1	0	1	0	0	0	0	0	0	0	0	0	0	0	0	0	0	3	0	1	1	1	1	3	1	1	1	1	1	2	2	2	2	2	2	2	2	2	2	1	1	2	2
PFD0285c	0	0	2	0	0	0	1	0	0	1	0	1	2	3	2	2	2	2	2	2	2	2	3	2	3	2	2	2	3	1	1	1	1	0	1	0	1	1	0	0	1	1	1	0	0	0	1	0
PF07_0079	1	1	1	1	1	2	2	2	2	2	2	2	2	2	2	2	2	2	2	2	2	1	3	1	1	1	1	1	3	1	1	0	1	0	0	0	0	0	0	0	0	0	0	0	0	1	1	1
PF13_0341	2	2	2	2	2	2	2	2	2	2	2	2	2	2	2	2	1	2	1	1	1	1	3	1	1	1	1	1	3	0	0	0	0	0	0	0	0	0	0	0	0	0	1	1	1	1	1	1
PFI0925w	1	1	2	2	2	2	2	2	2	2	2	2	2	2	2	2	2	2	2	2	2	1	3	1	1	1	1	0	3	0	0	0	0	0	0	0	0	0	0	0	0	0	0	0	1	0	0	1
PF10_0123	1	1	2	2	2	2	2	2	2	2	2	2	2	3	2	2	2	2	2	2	2	1	3	1	1	1	1	1	3	1	1	0	0	0	0	0	0	0	0	0	0	0	0	1	1	1	1	1
PF11_0412	0	0	3	1	0	0	0	1	2	2	1	1	2	1	1	2	1	2	1	1	2	1	3	1	1	1	1	1	3	1	1	2	2	2	2	2	2	1	1	1	0	0	0	0	0	0	0	0
PF11_0272	1	1	2	2	2	2	2	2	2	2	2	2	2	2	2	2	2	1	1	1	2	1	3	1	1	1	1	0	3	0	0	0	1	0	0	0	0	0	0	0	0	0	1	1	1	0	1	1
PF10_0218	2	2	1	0	1	1	1	1	1	1	0	1	1	0	0	1	1	0	0	0	1	1	3	0	0	1	1	1	3	1	1	1	1	1	1	1	1	1	2	1	2	2	2	2	2	2	2	2
PF14_0709	2	1	1	1	1	1	1	1	2	1	0	1	1	0	0	0	0	0	1	1	0	0	3	2	1	1	1	1	3	1	1	0	0	0	0	0	0	0	1	1	2	2	2	2	2	2	1	2
PF07_0088	1	1	1	1	2	2	2	2	2	2	2	2	2	2	2	2	2	2	2	2	2	2	3	1	1	1	1	1	3	1	0	1	1	0	0	0	0	0	0	0	0	0	0	0	0	1	1	1
PFD1055w	1	1	2	2	2	2	2	2	2	2	2	2	2	2	2	2	2	2	1	1	1	2	3	0	1	1	1	0	3	0	0	0	1	0	0	0	0	0	0	0	0	0	1	1	1	0	0	0
PF14_0185	1	2	2	2	2	2	2	2	1	2	2	2	2	1	1	2	2	1	1	1	1	1	3	1	1	1	1	1	3	0	0	0	0	0	0	0	0	0	0	0	0	0	1	1	1	1	1	2
PFB0890c	0	3	3	3	3	0	0	0	0	3	0	0	0	0	0	0	3	1	1	3	2	2	3	2	2	2	2	2	3	2	2	2	2	2	2	1	1	1	1	1	1	1	1	1	1	1	1	0
PF14_0248	1	1	1	1	0	0	0	0	0	0	0	0	0	0	0	0	0	0	0	0	1	1	3	1	1	1	1	2	3	2	2	2	2	2	2	2	2	2	2	2	2	2	1	1	1	1	1	1
